# Supplementary material for: Salt-stress-induced tomato sweetening involves an SlSnRK2.6-SlZHD8 sugar accumulation cascade triggered by root-derived abscisic acid
Source: EMBO J. 2026 Feb 2;45(7):2134–56. doi: 10.1038/s44318-026-00708-0 (PMC13043847; doi:10.1038/s44318-026-00708-0)
Supplement: Supplementary file 3 — Dataset EV1 [file 44318_2026_708_MOESM3_ESM.xlsx]

## Sheet: Legends
Source data supports Fig. 4A: Venn diagram showing the peaks identified from DAP-seq.

## Sheet: Overlap
merge_peakname	chr:start-end	annotation	distanceToTSS	transcriptId	Parent_Files	Total_subpeaks	mean_abs_summit	mean_length	mean_pileup	mean_-LOG10(pvalue)	mean_fold_enrichment	mean_-LOG10(qvalue)	ZHD9_1_peakname	ZHD9_1_chr:start-end	ZHD9_1_length	ZHD9_1_abs_summit	ZHD9_1_pileup	ZHD9_1_-LOG10(pvalue)	ZHD9_1_fold_enrichment	ZHD9_1_-LOG10(qvalue)	ZHD9_2_peakname	ZHD9_2_chr:start-end	ZHD9_2_length	ZHD9_2_abs_summit	ZHD9_2_pileup	ZHD9_2_-LOG10(pvalue)	ZHD9_2_fold_enrichment	ZHD9_2_-LOG10(qvalue)	geneId	description
Merged-SL4.0ch08-15102795-2	SL4.0ch08:15102397-15103201	Distal Intergenic	-17431	Solyc08g047880.1.1	ZHD9_1_peakname|ZHD9_2_peakname	2	15102896	805	616	872.861	62.1439	867.072	ZHD9_1_peak_64711	SL4.0ch08:15102402-15103201	800	15102894	577	816.224	61.4147	810.407	ZHD9_2_peak_64871	SL4.0ch08:15102397-15103182	786	15102897	655	929.499	62.8732	923.738	Solyc08g047880.1	NA
Merged-SL4.0ch01-67013086-2	SL4.0ch01:67012722-67013435	Promoter (<=1kb)	-666	Solyc01g066420.3.1	ZHD9_1_peakname|ZHD9_2_peakname	2	67013064	714	447	635.574	60.1369	630.198	ZHD9_1_peak_7981	SL4.0ch01:67012761-67013435	675	67013072	405	571.249	58.0395	565.878	ZHD9_2_peak_8041	SL4.0ch01:67012722-67013429	708	67013055	489	699.899	62.2343	694.518	Solyc01g066420.3	XP_004229264.2 pectinesterase-like [Solanum lycopersicum]
Merged-SL4.0ch04-57066409-2	SL4.0ch04:57065596-57067256	Promoter (1-2kb)	-1785	Solyc04g072060.4.1	ZHD9_1_peakname|ZHD9_2_peakname	2	57066820	1661	398	547.302	53.7378	542.16	ZHD9_1_peak_36835	SL4.0ch04:57065606-57067178	1573	57066816	375	516.804	53.7509	511.579	ZHD9_2_peak_36924	SL4.0ch04:57065596-57067256	1661	57066823	422	577.8	53.7247	572.742	Solyc04g072060.4	XP_004237840.1 ras-related protein Rab7 [Solanum lycopersicum]
Merged-SL4.0ch09-65630838-2	SL4.0ch09:65630271-65631398	Distal Intergenic	-7493	Solyc09g089920.1.1	ZHD9_1_peakname|ZHD9_2_peakname	2	65630680	1128	408	559.722	53.6859	554.531	ZHD9_1_peak_79563	SL4.0ch09:65630301-65631382	1082	65630681	375	512.505	52.5299	507.29	ZHD9_2_peak_79794	SL4.0ch09:65630271-65631398	1128	65630678	441	606.94	54.8418	601.772	Solyc09g089920.1	XP_004247925.1 ethylene-responsive transcription factor ERF098-like [Solanum lycopersicum]
Merged-SL4.0ch10-47847719-2	SL4.0ch10:47847401-47848035	Distal Intergenic	103910	Solyc10g050310.1.1	ZHD9_1_peakname|ZHD9_2_peakname	2	47847694	635	627	843.807	53.3777	838.072	ZHD9_1_peak_85599	SL4.0ch10:47847401-47848035	635	47847690	563	745.337	50.5886	739.659	ZHD9_2_peak_85876	SL4.0ch10:47847423-47848019	597	47847697	691	942.277	56.1668	936.485	Solyc10g050310.1	XP_015081526.1 SPX domain-containing membrane protein At4g22990-like isoform X2 [Solanum pennellii]
Merged-SL4.0ch11-51574674-2	SL4.0ch11:51573840-51575488	Distal Intergenic	-8810	Solyc11g068950.3.1	ZHD9_1_peakname|ZHD9_2_peakname	2	51575029	1649	394	540.46	52.9746	535.349	ZHD9_1_peak_95052	SL4.0ch11:51573840-51575470	1631	51575030	343	459.877	49.1763	454.87	ZHD9_2_peak_95208	SL4.0ch11:51573899-51575488	1590	51575028	446	621.043	56.7729	615.828	Solyc11g068950.3	XP_010313381.1 BEL1-like homeodomain protein 1 [Solanum lycopersicum]
Merged-SL4.0ch06-1559147-2	SL4.0ch06:1558855-1559444	Distal Intergenic	991	Solyc06g007545.1.1	ZHD9_1_peakname|ZHD9_2_peakname	2	1559157	590	393	536.516	52.5361	531.404	ZHD9_1_peak_47311	SL4.0ch06:1558869-1559420	552	1559156	349	469.483	49.7555	464.417	ZHD9_2_peak_47399	SL4.0ch06:1558855-1559444	590	1559158	437	603.549	55.3167	598.392	Solyc06g007545.1	XP_025888409.1 uncharacterized protein LOC112942063 [Solanum lycopersicum]
Merged-SL4.0ch10-34661350-2	SL4.0ch10:34661060-34661640	Distal Intergenic	-21419	Solyc10g045720.1.1	ZHD9_1_peakname|ZHD9_2_peakname	2	34661358	581	390	533.086	52.5224	527.982	ZHD9_1_peak_84132	SL4.0ch10:34661087-34661616	530	34661353	350	472.223	50.177	467.142	ZHD9_2_peak_84422	SL4.0ch10:34661060-34661640	581	34661363	431	593.949	54.8678	588.823	Solyc10g045720.1	KAH0709980.1 hypothetical protein KY284_011407 [Solanum tuberosum]
Merged-SL4.0ch04-2337129-2	SL4.0ch04:2336486-2337777	Distal Intergenic	-5586	Solyc04g008670.2.1	ZHD9_1_peakname|ZHD9_2_peakname	2	2337464	1292	391	534.35	52.4663	529.285	ZHD9_1_peak_30023	SL4.0ch04:2336486-2337740	1255	2337467	335	445.842	48.0327	440.933	ZHD9_2_peak_30104	SL4.0ch04:2336516-2337777	1262	2337462	447	622.857	56.8999	617.637	Solyc04g008670.2	XP_004237179.2 gibberellin 2-beta-dioxygenase 8-like isoform X1 [Solanum lycopersicum]
Merged-SL4.0ch00-4265265-2	SL4.0ch00:4264624-4265910	Distal Intergenic	-28966	Solyc00g198360.1.1	ZHD9_1_peakname|ZHD9_2_peakname	2	4265068	1287	390	531.487	52.3157	526.413	ZHD9_1_peak_133	SL4.0ch00:4264659-4265868	1210	4265062	340	454.604	48.7475	449.628	ZHD9_2_peak_127	SL4.0ch00:4264624-4265910	1287	4265075	439	608.371	55.8839	603.198	Solyc00g198360.1	XP_025884875.1 zinc finger CCCH domain-containing protein 30-like [Solanum lycopersicum]
Merged-SL4.0ch01-61164309-2	SL4.0ch01:61164003-61164613	Distal Intergenic	-5189	Solyc01g058720.4.1	ZHD9_1_peakname|ZHD9_2_peakname	2	61164308	611	388	527.634	52.2131	522.564	ZHD9_1_peak_7176	SL4.0ch01:61164003-61164613	611	61164316	359	488.186	51.4636	483.05	ZHD9_2_peak_7219	SL4.0ch01:61164016-61164605	590	61164300	416	567.081	52.9627	562.079	Solyc01g058720.4	XP_004229015.1 calcium-binding protein CP1 [Solanum lycopersicum]
Merged-SL4.0ch09-67187908-2	SL4.0ch09:67186978-67188765	Distal Intergenic	-2355	Solyc09g091880.4.1	ZHD9_1_peakname|ZHD9_2_peakname	2	67188389	1788	388	528.583	52.2129	523.496	ZHD9_1_peak_79896	SL4.0ch09:67186978-67188765	1788	67188397	351	473.992	50.32	468.903	ZHD9_2_peak_80124	SL4.0ch09:67187125-67188764	1640	67188381	425	583.174	54.1057	578.09	Solyc09g091880.4	XP_004247854.1 protein PHR1-LIKE 3-like [Solanum lycopersicum]
Merged-SL4.0ch03-2540287-2	SL4.0ch03:2539848-2540711	Distal Intergenic	-5341	Solyc03g008015.1.1	ZHD9_1_peakname|ZHD9_2_peakname	2	2540220	864	543	727.965	52.0979	722.426	ZHD9_1_peak_20879	SL4.0ch03:2539879-2540710	832	2540220	491	652.189	50.3206	646.647	ZHD9_2_peak_20920	SL4.0ch03:2539848-2540711	864	2540220	595	803.741	53.8752	798.204	Solyc03g008015.1	XP_004253331.2 ferric reduction oxidase 4 [Solanum lycopersicum]
Merged-SL4.0ch01-1037970-2	SL4.0ch01:1037652-1038291	Promoter (<=1kb)	-176	Solyc01g006420.3.1	ZHD9_1_peakname|ZHD9_2_peakname	2	1037990	640	398	542.245	52.079	537.125	ZHD9_1_peak_421	SL4.0ch01:1037652-1038291	640	1037987	347	462.621	48.5251	457.597	ZHD9_2_peak_426	SL4.0ch01:1037661-1038277	617	1037993	450	621.87	55.6329	616.653	Solyc01g006420.3	NA
Merged-SL4.0ch01-75888117-2	SL4.0ch01:75887205-75889026	Promoter (<=1kb)	-964	Solyc01g089940.1.1	ZHD9_1_peakname|ZHD9_2_peakname	2	75887938	1822	407	552.805	51.993	547.64	ZHD9_1_peak_9609	SL4.0ch01:75887224-75889015	1792	75887938	355	473.339	48.7099	468.252	ZHD9_2_peak_9699	SL4.0ch01:75887205-75889026	1822	75887937	459	632.271	55.2761	627.028	Solyc01g089940.1	XP_019068286.2 bax inhibitor 1-like [Solanum lycopersicum]
Merged-SL4.0ch08-2856574-2	SL4.0ch08:2856016-2857122	Downstream (<1kb)	2878	Solyc08g008457.1.1	ZHD9_1_peakname|ZHD9_2_peakname	2	2856304	1107	387	527.078	51.9662	522.033	ZHD9_1_peak_63270	SL4.0ch08:2856016-2857122	1107	2856303	336	447.592	48.1756	442.667	ZHD9_2_peak_63426	SL4.0ch08:2856038-2857122	1085	2856305	438	606.565	55.7568	601.399	Solyc08g008457.1	NA
Merged-SL4.0ch05-32761286-2	SL4.0ch05:32760979-32761600	Distal Intergenic	-250949	Solyc05g025500.3.1	ZHD9_1_peakname|ZHD9_2_peakname	2	32761298	622	382	517.885	51.4269	512.853	ZHD9_1_peak_42830	SL4.0ch05:32760989-32761600	612	32761302	348	468.69	49.8911	463.627	ZHD9_2_peak_42937	SL4.0ch05:32760979-32761577	599	32761294	416	567.081	52.9627	562.079	Solyc05g025500.3	XP_004239309.1 glucan endo-1,3-beta-glucosidase 6 [Solanum lycopersicum]
Merged-SL4.0ch02-4195662-2	SL4.0ch02:4194961-4196362	Distal Intergenic	26622	Solyc02g050260.2.1	ZHD9_1_peakname|ZHD9_2_peakname	2	4195258	1402	382	517.917	51.4029	512.886	ZHD9_1_peak_12783	SL4.0ch02:4194961-4196362	1402	4195257	345	463.398	49.4622	458.369	ZHD9_2_peak_12849	SL4.0ch02:4194989-4196338	1350	4195258	419	572.436	53.3437	567.404	Solyc02g050260.2	XP_004231723.1 uncharacterized protein LOC101243654 [Solanum lycopersicum]
Merged-SL4.0ch01-25376100-2	SL4.0ch01:25375788-25376414	Promoter (1-2kb)	-1586	Solyc01g017750.1.1	ZHD9_1_peakname|ZHD9_2_peakname	2	25376083	627	386	521.907	51.3098	516.855	ZHD9_1_peak_3498	SL4.0ch01:25375797-25376404	608	25376081	352	473.757	49.8902	468.67	ZHD9_2_peak_3522	SL4.0ch01:25375788-25376414	627	25376085	419	570.057	52.7293	565.039	Solyc01g017750.1	NA
Merged-SL4.0ch05-61614527-2	SL4.0ch05:61614198-61614862	Distal Intergenic	-6033	Solyc05g051820.3.1	ZHD9_1_peakname|ZHD9_2_peakname	2	61614518	665	414	560.38	51.1944	555.244	ZHD9_1_peak_46290	SL4.0ch05:61614205-61614845	641	61614518	346	451.322	45.7604	446.368	ZHD9_2_peak_46393	SL4.0ch05:61614198-61614862	665	61614518	483	669.437	56.6283	664.12	Solyc05g051820.3	XP_004239997.1 heavy metal-associated isoprenylated plant protein 23-like [Solanum lycopersicum]
Merged-SL4.0ch04-34433326-2	SL4.0ch04:34432823-34433820	Distal Intergenic	4114	Solyc04g045640.1.1	ZHD9_1_peakname|ZHD9_2_peakname	2	34433470	998	396	534.178	51.0716	529.086	ZHD9_1_peak_33674	SL4.0ch04:34432879-34433820	942	34433481	370	499.753	50.7615	494.576	ZHD9_2_peak_33779	SL4.0ch04:34432823-34433785	963	34433460	422	568.602	51.3817	563.595	Solyc04g045640.1	NA
Merged-SL4.0ch02-30351876-2	SL4.0ch02:30351477-30352276	Distal Intergenic	-58425	Solyc02g038800.1.1	ZHD9_1_peakname|ZHD9_2_peakname	2	30351965	800	378	511.647	50.9983	506.651	ZHD9_1_peak_15769	SL4.0ch02:30351492-30352259	768	30351961	350	472.223	50.177	467.142	ZHD9_2_peak_15815	SL4.0ch02:30351477-30352276	800	30351969	407	551.072	51.8196	546.16	Solyc02g038800.1	XP_004253249.1 plant intracellular Ras-group-related LRR protein 4 [Solanum lycopersicum]
Merged-SL4.0ch07-1121581-2	SL4.0ch07:1120784-1122417	Distal Intergenic	-2935	Solyc07g006320.4.1	ZHD9_1_peakname|ZHD9_2_peakname	2	1121212	1634	376	508.306	50.6007	503.349	ZHD9_1_peak_53976	SL4.0ch07:1120823-1122417	1595	1121218	332	440.601	47.6038	435.737	ZHD9_2_peak_54070	SL4.0ch07:1120784-1122301	1518	1121205	421	576.011	53.5977	570.961	Solyc07g006320.4	XP_010323231.1 VAN3-binding protein [Solanum lycopersicum]
Merged-SL4.0ch05-3495862-2	SL4.0ch05:3495282-3496510	Distal Intergenic	5771	Solyc05g009310.3.1	ZHD9_1_peakname|ZHD9_2_peakname	2	3495834	1229	392	525.894	50.4877	520.885	ZHD9_1_peak_39095	SL4.0ch05:3495297-3496510	1214	3495824	384	523.933	52.4801	518.69	ZHD9_2_peak_39203	SL4.0ch05:3495282-3496360	1079	3495843	399	527.854	48.4953	523.08	Solyc05g009310.3	XP_004238926.1 zinc finger protein CONSTANS-LIKE 16-like [Solanum lycopersicum]
Merged-SL4.0ch05-16622203-2	SL4.0ch05:16621891-16622526	Distal Intergenic	244207	Solyc05g016440.3.1	ZHD9_1_peakname|ZHD9_2_peakname	2	16622200	636	374	503.191	50.1758	498.249	ZHD9_1_peak_41033	SL4.0ch05:16621891-16622526	636	16622208	337	449.343	48.3186	444.404	ZHD9_2_peak_41143	SL4.0ch05:16621901-16622494	594	16622193	411	557.039	52.0331	552.094	Solyc05g016440.3	XP_010321042.1 mediator of RNA polymerase II transcription subunit 23 [Solanum lycopersicum]
Merged-SL4.0ch01-81723793-2	SL4.0ch01:81722746-81724860	Distal Intergenic	-2242	Solyc01g099150.5.1.1	ZHD9_1_peakname|ZHD9_2_peakname	2	81724177	2115	372	501.151	50.1007	496.229	ZHD9_1_peak_10704	SL4.0ch01:81722746-81724860	2115	81724176	333	442.347	47.7468	437.468	ZHD9_2_peak_10785	SL4.0ch01:81722751-81724815	2065	81724178	412	559.955	52.4546	554.991	Solyc01g099150.5.1	XP_015062237.1 probable linoleate 9S-lipoxygenase 5 [Solanum pennellii]
Merged-SL4.0ch07-29077642-2	SL4.0ch07:29077266-29077997	Distal Intergenic	-54910	Solyc07g025530.1.1	ZHD9_1_peakname|ZHD9_2_peakname	2	29077654	732	392	525.199	50.0971	520.133	ZHD9_1_peak_57330	SL4.0ch07:29077320-29077997	678	29077660	351	466.34	48.1626	461.294	ZHD9_2_peak_57452	SL4.0ch07:29077266-29077987	722	29077649	432	584.058	52.0316	578.971	Solyc07g025530.1	XP_010323459.1 uncharacterized protein LOC101254708 [Solanum lycopersicum]
Merged-SL4.0ch03-26373291-2	SL4.0ch03:26372789-26373796	Distal Intergenic	11020	Solyc03g061560.3.1	ZHD9_1_peakname|ZHD9_2_peakname	2	26373203	1008	404	541.147	50.0699	536.016	ZHD9_1_peak_24082	SL4.0ch03:26372789-26373796	1008	26373204	360	475.558	47.6066	470.463	ZHD9_2_peak_24162	SL4.0ch03:26372813-26373769	957	26373202	448	606.736	52.5333	601.569	Solyc03g061560.3	KAJ3670564.1 hypothetical protein LUZ61_022565 [Rhynchospora tenuis]
Merged-SL4.0ch04-59729435-2	SL4.0ch04:59728163-59730721	Promoter (1-2kb)	-1001	Solyc04g076840.1.1	ZHD9_1_peakname|ZHD9_2_peakname	2	59729185	2559	372	499.389	49.9657	494.479	ZHD9_1_peak_37365	SL4.0ch04:59728163-59730689	2527	59729184	332	440.601	47.6038	435.737	ZHD9_2_peak_37460	SL4.0ch04:59728169-59730721	2553	59729186	411	558.176	52.3276	553.222	Solyc04g076840.1	NA
Merged-SL4.0ch01-2249504-2	SL4.0ch01:2249076-2249971	Distal Intergenic	1548	Solyc01g008150.1.1	ZHD9_1_peakname|ZHD9_2_peakname	2	2249394	896	372	500.464	49.9263	495.548	ZHD9_1_peak_656	SL4.0ch01:2249090-2249882	793	2249394	334	443.489	47.7161	438.603	ZHD9_2_peak_670	SL4.0ch01:2249076-2249971	896	2249395	411	557.439	52.1366	552.492	Solyc01g008150.1	KAH0724423.1 hypothetical protein KY284_000288 [Solanum tuberosum]
Merged-SL4.0ch05-17853509-2	SL4.0ch05:17852935-17854068	Distal Intergenic	-15032	Solyc05g016670.1.1	ZHD9_1_peakname|ZHD9_2_peakname	2	17853449	1134	372	499.134	49.8998	494.212	ZHD9_1_peak_41170	SL4.0ch05:17852935-17854068	1134	17853450	351	473.014	50.0398	467.929	ZHD9_2_peak_41278	SL4.0ch05:17852978-17854058	1081	17853448	393	525.254	49.7598	520.496	Solyc05g016670.1	NA
Merged-SL4.0ch08-62558695-2	SL4.0ch08:62557017-62560385	Distal Intergenic	-6556	Solyc08g081370.1.1	ZHD9_1_peakname|ZHD9_2_peakname	2	62558700	3369	371	498.594	49.8623	493.707	ZHD9_1_peak_70831	SL4.0ch08:62557017-62560385	3369	62558696	327	431.89	46.889	427.107	ZHD9_2_peak_71027	SL4.0ch08:62557035-62560344	3310	62558703	415	565.298	52.8356	560.307	Solyc08g081370.1	XP_004245579.1 E3 ubiquitin-protein ligase RHA1B [Solanum lycopersicum]
Merged-SL4.0ch05-52043617-2	SL4.0ch05:52043272-52043977	Downstream (2-3kb)	4882	Solyc05g041640.3.1	ZHD9_1_peakname|ZHD9_2_peakname	2	52043672	706	390	522.298	49.8552	517.275	ZHD9_1_peak_44848	SL4.0ch05:52043273-52043947	675	52043668	339	444.831	46.346	439.933	ZHD9_2_peak_44931	SL4.0ch05:52043272-52043977	706	52043675	440	599.765	53.3643	594.618	Solyc05g041640.3	XP_015075871.1 probable caffeoyl-CoA O-methyltransferase At4g26220 [Solanum pennellii]
Merged-SL4.0ch03-30672268-2	SL4.0ch03:30671857-30672722	Distal Intergenic	10946	Solyc03g063530.1.1	ZHD9_1_peakname|ZHD9_2_peakname	2	30672302	866	378	508.268	49.7749	503.349	ZHD9_1_peak_24492	SL4.0ch03:30671864-30672722	859	30672302	325	425.318	45.7197	420.594	ZHD9_2_peak_24576	SL4.0ch03:30671857-30672631	775	30672303	432	591.218	53.8301	586.104	Solyc03g063530.1	KAH0644137.1 hypothetical protein KY284_032021 [Solanum tuberosum]
Merged-SL4.0ch09-66307057-2	SL4.0ch09:66306165-66307940	Distal Intergenic	4957	Solyc09g090800.2.1	ZHD9_1_peakname|ZHD9_2_peakname	2	66306712	1776	368	493.144	49.5451	488.263	ZHD9_1_peak_79708	SL4.0ch09:66306204-66307940	1737	66306715	335	445.842	48.0327	440.933	ZHD9_2_peak_79935	SL4.0ch09:66306165-66307920	1756	66306708	401	540.447	51.0575	535.593	Solyc09g090800.2	XP_004247780.1 membrane protein PM19L [Solanum lycopersicum]
Merged-SL4.0ch10-48417657-2	SL4.0ch10:48417360-48417954	Distal Intergenic	31138	Solyc10g050370.2.1	ZHD9_1_peakname|ZHD9_2_peakname	2	48417672	595	369	495.229	49.5446	490.382	ZHD9_1_peak_85667	SL4.0ch10:48417365-48417954	590	48417673	319	418.023	45.7454	413.361	ZHD9_2_peak_85942	SL4.0ch10:48417360-48417950	591	48417672	419	572.436	53.3437	567.404	Solyc10g050370.2	XP_019071500.1 uncharacterized protein LOC109121285 [Solanum lycopersicum]
Merged-SL4.0ch11-45169099-2	SL4.0ch11:45168784-45169413	Distal Intergenic	157571	Solyc11g056595.1.1	ZHD9_1_peakname|ZHD9_2_peakname	2	45169076	630	387	517.298	49.5147	512.275	ZHD9_1_peak_93955	SL4.0ch11:45168803-45169396	594	45169077	346	457.619	47.4785	452.627	ZHD9_2_peak_94127	SL4.0ch11:45168784-45169413	630	45169074	428	576.977	51.5509	571.923	Solyc11g056595.1	XP_019070278.1 uncharacterized protein LOC109120718 [Solanum lycopersicum]
Merged-SL4.0ch09-49098000-2	SL4.0ch09:49097685-49098312	Promoter (1-2kb)	-1766	Solyc09g059030.4.1	ZHD9_1_peakname|ZHD9_2_peakname	2	49097995	628	380	508.816	49.4881	503.842	ZHD9_1_peak_76848	SL4.0ch09:49097699-49098312	614	49097999	339	451.247	48.1462	446.295	ZHD9_2_peak_77066	SL4.0ch09:49097685-49098306	622	49097991	422	566.385	50.8299	561.39	Solyc09g059030.4	XP_010326282.1 chloroplast envelope quinone oxidoreductase homolog [Solanum lycopersicum]
Merged-SL4.0ch07-46366596-2	SL4.0ch07:46366215-46366993	Distal Intergenic	-9158	Solyc07g039260.2.1	ZHD9_1_peakname|ZHD9_2_peakname	2	46366520	779	368	494.366	49.4731	489.526	ZHD9_1_peak_59132	SL4.0ch07:46366220-46366993	774	46366518	318	416.296	45.6025	411.648	ZHD9_2_peak_59288	SL4.0ch07:46366215-46366957	743	46366521	419	572.436	53.3437	567.404	Solyc07g039260.2	TMW80947.1 hypothetical protein EJD97_013350, partial [Solanum chilense]
Merged-SL4.0ch05-37926835-2	SL4.0ch05:37926550-37927130	Distal Intergenic	-112733	Solyc05g025907.1.1	ZHD9_1_peakname|ZHD9_2_peakname	2	37926834	581	375	500.929	49.4098	496.026	ZHD9_1_peak_43314	SL4.0ch05:37926555-37927130	576	37926832	364	492.579	50.8956	487.425	ZHD9_2_peak_43412	SL4.0ch05:37926550-37927105	556	37926835	386	509.279	47.9241	504.628	Solyc05g025907.1	NA
Merged-SL4.0ch08-62722236-2	SL4.0ch08:62721234-62723235	Downstream (1-2kb)	2234	Solyc08g081600.1.1	ZHD9_1_peakname|ZHD9_2_peakname	2	62722558	2002	366	489.613	49.2911	484.752	ZHD9_1_peak_70867	SL4.0ch08:62721244-62723231	1988	62722547	335	445.842	48.0327	440.933	ZHD9_2_peak_71065	SL4.0ch08:62721234-62723235	2002	62722569	397	533.385	50.5495	528.572	Solyc08g081600.1	XP_004246107.1 uncharacterized protein LOC101258478 [Solanum lycopersicum]
Merged-SL4.0ch01-15844150-2	SL4.0ch01:15843621-15844684	Promoter (<=1kb)	-598	Solyc01g014910.2.1	ZHD9_1_peakname|ZHD9_2_peakname	2	15844210	1064	366	488.715	49.2754	483.854	ZHD9_1_peak_2471	SL4.0ch01:15843656-15844642	987	15844214	341	456.361	48.8904	451.372	ZHD9_2_peak_2479	SL4.0ch01:15843621-15844684	1064	15844207	390	521.069	49.6604	516.336	Solyc01g014910.2	XP_004228808.3 transcription factor bHLH95-like [Solanum lycopersicum]
Merged-SL4.0ch08-56035973-2	SL4.0ch08:56035636-56036306	Promoter (1-2kb)	-1144	Solyc08g068860.3.1	ZHD9_1_peakname|ZHD9_2_peakname	2	56035964	671	368	491.731	49.2263	486.851	ZHD9_1_peak_69515	SL4.0ch08:56035670-56036306	637	56035962	342	456.833	48.6655	451.843	ZHD9_2_peak_69696	SL4.0ch08:56035636-56036280	645	56035967	394	526.628	49.7872	521.86	Solyc08g068860.3	XP_004245293.1 aspartyl protease AED1-like [Solanum lycopersicum]
Merged-SL4.0ch12-57454335-2	SL4.0ch12:57453879-57454803	Distal Intergenic	1827	Solyc12g042500.2.1	ZHD9_1_peakname|ZHD9_2_peakname	2	57454174	925	364	486.296	49.2204	481.491	ZHD9_1_peak_102219	SL4.0ch12:57453879-57454803	925	57454171	358	486.408	51.3206	481.278	ZHD9_2_peak_102480	SL4.0ch12:57453883-57454775	893	57454177	370	486.183	47.1202	481.704	Solyc12g042500.2	XP_004252296.1 peamaclein-like [Solanum lycopersicum]
Merged-SL4.0ch05-33624732-2	SL4.0ch05:33624283-33625190	Distal Intergenic	-223422	Solyc05g025550.1.1	ZHD9_1_peakname|ZHD9_2_peakname	2	33624835	908	366	490.825	49.2111	486.009	ZHD9_1_peak_42911	SL4.0ch05:33624327-33625130	804	33624825	317	414.57	45.4595	409.938	ZHD9_2_peak_43020	SL4.0ch05:33624283-33625190	908	33624845	416	567.081	52.9627	562.079	Solyc05g025550.1	TMW98343.1 hypothetical protein EJD97_004172 [Solanum chilense]
Merged-SL4.0ch09-56150924-2	SL4.0ch09:56150185-56151672	Distal Intergenic	-8453	Solyc09g061615.1.1	ZHD9_1_peakname|ZHD9_2_peakname	2	56150835	1488	364	486.961	49.1484	482.111	ZHD9_1_peak_77715	SL4.0ch09:56150187-56151653	1467	56150827	341	456.361	48.8904	451.372	ZHD9_2_peak_77947	SL4.0ch09:56150185-56151672	1488	56150843	388	517.56	49.4064	512.849	Solyc09g061615.1	NA
Merged-SL4.0ch09-58856556-2	SL4.0ch09:58855387-58857733	Distal Intergenic	-13756	Solyc09g065020.4.1	ZHD9_1_peakname|ZHD9_2_peakname	2	58856706	2347	436	577.508	49.1136	572.266	ZHD9_1_peak_78151	SL4.0ch09:58855387-58857733	2347	58856710	393	516.945	47.6495	511.719	ZHD9_2_peak_78386	SL4.0ch09:58855390-58857715	2326	58856702	479	638.07	50.5778	632.813	Solyc09g065020.4	XP_004247155.1 probable F-box protein At2g36090 [Solanum lycopersicum]
Merged-SL4.0ch11-43884972-2	SL4.0ch11:43884521-43885405	Distal Intergenic	76334	Solyc11g039400.1.1	ZHD9_1_peakname|ZHD9_2_peakname	2	43884862	885	366	490.24	49.0758	485.465	ZHD9_1_peak_93815	SL4.0ch11:43884564-43885398	835	43884852	308	399.097	44.1729	394.623	ZHD9_2_peak_93978	SL4.0ch11:43884521-43885405	885	43884872	424	581.382	53.9787	576.307	Solyc11g039400.1	NA
Merged-SL4.0ch04-60690773-2	SL4.0ch04:60690008-60691478	Downstream (2-3kb)	2896	Solyc04g077810.1.1	ZHD9_1_peakname|ZHD9_2_peakname	2	60691150	1471	366	491.757	49.0356	487.053	ZHD9_1_peak_37592	SL4.0ch04:60690132-60691478	1347	60691155	295	376.95	42.3145	372.706	ZHD9_2_peak_37691	SL4.0ch04:60690008-60691475	1468	60691145	438	606.565	55.7568	601.399	Solyc04g077810.1	XP_019069220.1 uncharacterized protein LOC109120151 [Solanum lycopersicum]
Merged-SL4.0ch08-60532885-2	SL4.0ch08:60532112-60533665	Promoter (1-2kb)	-1725	Solyc08g078660.3.1	ZHD9_1_peakname|ZHD9_2_peakname	2	60532499	1554	364	485.206	48.9895	480.37	ZHD9_1_peak_70412	SL4.0ch08:60532112-60533665	1554	60532541	337	449.343	48.3186	444.404	ZHD9_2_peak_70603	SL4.0ch08:60532114-60533649	1536	60532457	390	521.069	49.6604	516.336	Solyc08g078660.3	XP_004245765.1 chaperone protein dnaJ 13 isoform X2 [Solanum lycopersicum]
Merged-SL4.0ch11-53944398-2	SL4.0ch11:53943895-53944878	Distal Intergenic	-3273	Solyc11g072650.3.1	ZHD9_1_peakname|ZHD9_2_peakname	2	53944400	984	380	505.83	48.9418	500.894	ZHD9_1_peak_95487	SL4.0ch11:53943895-53944874	980	53944416	333	438.219	46.573	433.381	ZHD9_2_peak_95642	SL4.0ch11:53943946-53944878	933	53944384	426	573.442	51.3106	568.406	Solyc11g072650.3	XP_004251282.2 enoyl-[acyl-carrier-protein] reductase, mitochondrial-like [Solanum lycopersicum]
Merged-SL4.0ch09-64329258-2	SL4.0ch09:64328565-64329947	Distal Intergenic	-6555	Solyc09g082510.3.1	ZHD9_1_peakname|ZHD9_2_peakname	2	64329546	1383	363	484.358	48.8782	479.541	ZHD9_1_peak_79239	SL4.0ch09:64328565-64329947	1383	64329548	331	438.856	47.4609	434.011	ZHD9_2_peak_79469	SL4.0ch09:64328621-64329899	1279	64329543	395	529.86	50.2955	525.07	Solyc09g082510.3	XP_004247588.3 protein NETWORKED 1A [Solanum lycopersicum]
Merged-SL4.0ch09-31398601-2	SL4.0ch09:31398074-31399109	Distal Intergenic	-114950	Solyc09g047935.1.1	ZHD9_1_peakname|ZHD9_2_peakname	2	31398796	1036	380	505.479	48.8501	500.519	ZHD9_1_peak_75073	SL4.0ch09:31398114-31399107	994	31398816	352	467.758	48.2082	462.703	ZHD9_2_peak_75300	SL4.0ch09:31398074-31399109	1036	31398777	408	543.201	49.4921	538.334	Solyc09g047935.1	XP_015067397.1 uncharacterized protein LOC107012150 [Solanum pennellii]
Merged-SL4.0ch06-37397471-2	SL4.0ch06:37396957-37397965	Distal Intergenic	-2043	Solyc06g062970.3.1	ZHD9_1_peakname|ZHD9_2_peakname	2	37397410	1009	362	482.584	48.8309	477.766	ZHD9_1_peak_51893	SL4.0ch06:37397008-37397954	947	37397413	341	456.361	48.8904	451.372	ZHD9_2_peak_51969	SL4.0ch06:37396957-37397965	1009	37397406	383	508.807	48.7714	504.16	Solyc06g062970.3	XP_015078509.1 uncharacterized protein LOC107022402 [Solanum pennellii]
Merged-SL4.0ch09-18995889-2	SL4.0ch09:18995534-18996258	Distal Intergenic	36749	Solyc09g020160.1.1	ZHD9_1_peakname|ZHD9_2_peakname	2	18995906	725	363	484.447	48.8224	479.647	ZHD9_1_peak_73702	SL4.0ch09:18995534-18996225	692	18995907	324	426.68	46.4602	421.942	ZHD9_2_peak_73938	SL4.0ch09:18995539-18996258	720	18995906	402	542.215	51.1845	537.352	Solyc09g020160.1	XP_027773426.1 uncharacterized protein LOC107021961 [Solanum pennellii]
Merged-SL4.0ch11-25043138-2	SL4.0ch11:25042850-25043443	Distal Intergenic	74015	Solyc11g032200.2.1	ZHD9_1_peakname|ZHD9_2_peakname	2	25043136	594	362	481.705	48.7595	476.894	ZHD9_1_peak_91877	SL4.0ch11:25042850-25043443	594	25043128	340	454.604	48.7475	449.628	ZHD9_2_peak_92071	SL4.0ch11:25042862-25043400	539	25043144	383	508.807	48.7714	504.16	Solyc11g032200.2	XP_004250654.1 triacylglycerol lipase 1 [Solanum lycopersicum]
Merged-SL4.0ch01-36460439-2	SL4.0ch01:36460134-36460733	Distal Intergenic	-193367	Solyc01g028900.3.1	ZHD9_1_peakname|ZHD9_2_peakname	2	36460462	600	363	484.678	48.7426	479.904	ZHD9_1_peak_4684	SL4.0ch01:36460182-36460733	552	36460465	314	409.4	45.0306	404.818	ZHD9_2_peak_4706	SL4.0ch01:36460134-36460708	575	36460459	412	559.955	52.4546	554.991	Solyc01g028900.3	XP_004228950.1 2-oxoisovalerate dehydrogenase subunit beta 2, mitochondrial isoform X1 [Solanum lycopersicum]
Merged-SL4.0ch09-61939202-2	SL4.0ch09:61938620-61939958	Distal Intergenic	-3322	Solyc09g074040.1.1	ZHD9_1_peakname|ZHD9_2_peakname	2	61938939	1339	362	481.7	48.7275	476.887	ZHD9_1_peak_78717	SL4.0ch09:61938633-61939597	965	61938939	336	447.592	48.1756	442.667	ZHD9_2_peak_78951	SL4.0ch09:61938620-61939958	1339	61938939	387	515.807	49.2794	511.108	Solyc09g074040.1	TMW83343.1 hypothetical protein EJD97_001996 [Solanum chilense]
Merged-SL4.0ch05-1626261-2	SL4.0ch05:1625602-1626998	Distal Intergenic	-5196	Solyc05g006990.3.1	ZHD9_1_peakname|ZHD9_2_peakname	2	1626331	1397	361	480.837	48.7039	476.033	ZHD9_1_peak_38694	SL4.0ch05:1625602-1626998	1397	1626312	341	456.361	48.8904	451.372	ZHD9_2_peak_38798	SL4.0ch05:1625604-1626843	1240	1626350	381	505.314	48.5173	500.694	Solyc05g006990.3	XP_004238765.1 protein NRT1/ PTR FAMILY 4.6-like [Solanum lycopersicum]
Merged-SL4.0ch04-63222525-2	SL4.0ch04:63220825-63224166	Distal Intergenic	-10152	Solyc04g081250.1.1	ZHD9_1_peakname|ZHD9_2_peakname	2	63222712	3342	362	482.697	48.6874	477.909	ZHD9_1_peak_38170	SL4.0ch04:63220825-63224151	3327	63222098	323	424.946	46.3172	420.224	ZHD9_2_peak_38261	SL4.0ch04:63220960-63224166	3207	63223325	401	540.447	51.0575	535.593	Solyc04g081250.1	XP_004238340.1 auxin-responsive protein SAUR50 [Solanum lycopersicum]
Merged-SL4.0ch03-16478480-2	SL4.0ch03:16478156-16478864	Distal Intergenic	262502	Solyc03g051620.3.1	ZHD9_1_peakname|ZHD9_2_peakname	2	16478440	709	363	483.326	48.6838	478.502	ZHD9_1_peak_22999	SL4.0ch03:16478156-16478864	709	16478445	341	455.411	48.6182	450.431	ZHD9_2_peak_23078	SL4.0ch03:16478161-16478742	582	16478434	385	511.241	48.7494	506.574	Solyc03g051620.3	NA
Merged-SL4.0ch01-7312180-2	SL4.0ch01:7311747-7312627	Distal Intergenic	-112387	Solyc01g011070.1.1	ZHD9_1_peakname|ZHD9_2_peakname	2	7312128	881	369	491.144	48.6769	486.27	ZHD9_1_peak_1545	SL4.0ch01:7311747-7312627	881	7312129	342	450.665	46.9312	445.719	ZHD9_2_peak_1556	SL4.0ch01:7311780-7312569	790	7312128	396	531.622	50.4225	526.821	Solyc01g011070.1	NA
Merged-SL4.0ch10-10618841-2	SL4.0ch10:10618088-10619612	Distal Intergenic	1448	Solyc10g018930.1.1	ZHD9_1_peakname|ZHD9_2_peakname	2	10618618	1525	392	519.394	48.6649	514.358	ZHD9_1_peak_81708	SL4.0ch10:10618100-10619612	1513	10618637	363	477.582	47.1495	472.48	ZHD9_2_peak_81959	SL4.0ch10:10618088-10619567	1480	10618598	420	561.205	50.1804	556.236	Solyc10g018930.1	NA
Merged-SL4.0ch06-34390433-2	SL4.0ch06:34390129-34390735	Intron (Solyc06g053750.3.1/Solyc06g053750.3, intron 2 of 12)	3582	Solyc06g053750.3.1	ZHD9_1_peakname|ZHD9_2_peakname	2	34390426	607	368	488.536	48.5943	483.721	ZHD9_1_peak_51243	SL4.0ch06:34390129-34390730	602	34390425	364	489.157	49.9413	484.017	ZHD9_2_peak_51316	SL4.0ch06:34390141-34390735	595	34390426	371	487.916	47.2473	483.424	Solyc06g053750.3	XP_004241018.1 TNF receptor-associated factor homolog 1b isoform X3 [Solanum lycopersicum]
Merged-SL4.0ch10-61990790-2	SL4.0ch10:61989358-61992209	Promoter (1-2kb)	-1514	Solyc10g150145.1.1	ZHD9_1_peakname|ZHD9_2_peakname	2	61990762	2852	362	480.724	48.5562	475.949	ZHD9_1_peak_87902	SL4.0ch10:61989358-61992148	2791	61990769	355	479.745	50.51	474.637	ZHD9_2_peak_88155	SL4.0ch10:61989448-61992209	2762	61990754	368	481.703	46.6024	477.261	Solyc10g150145.1	XP_004249410.1 NDR1/HIN1-like protein 1 [Solanum lycopersicum]
Merged-SL4.0ch07-40188837-2	SL4.0ch07:40188519-40189148	Distal Intergenic	174213	Solyc07g032570.1.1	ZHD9_1_peakname|ZHD9_2_peakname	2	40188825	630	360	478.25	48.5373	473.469	ZHD9_1_peak_58451	SL4.0ch07:40188538-40189148	611	40188825	344	461.637	49.3193	456.619	ZHD9_2_peak_58592	SL4.0ch07:40188519-40189143	625	40188825	375	494.862	47.7553	490.319	Solyc07g032570.1	NA
Merged-SL4.0ch12-39805583-2	SL4.0ch12:39805113-39806046	Distal Intergenic	-60838	Solyc12g035490.1.1	ZHD9_1_peakname|ZHD9_2_peakname	2	39805726	934	373	495.376	48.5003	490.474	ZHD9_1_peak_100283	SL4.0ch12:39805138-39806037	900	39805731	345	457.165	47.6989	452.174	ZHD9_2_peak_100499	SL4.0ch12:39805113-39806046	934	39805720	401	533.587	49.3016	528.773	Solyc12g035490.1	PHU19905.1 hypothetical protein BC332_11056 [Capsicum chinense]
Merged-SL4.0ch06-41417519-2	SL4.0ch06:41416247-41418793	Distal Intergenic	-4164	Solyc06g071160.3.1	ZHD9_1_peakname|ZHD9_2_peakname	2	41417893	2547	360	479.166	48.4333	474.398	ZHD9_1_peak_52658	SL4.0ch06:41416247-41418790	2544	41417900	323	424.946	46.3172	420.224	ZHD9_2_peak_52733	SL4.0ch06:41416248-41418793	2546	41417886	397	533.385	50.5495	528.572	Solyc06g071160.3	XP_004241559.1 hydroxyproline O-galactosyltransferase GALT6 [Solanum lycopersicum]
Merged-SL4.0ch04-1212812-2	SL4.0ch04:1211738-1213907	Distal Intergenic	-5721	Solyc04g007500.1.1	ZHD9_1_peakname|ZHD9_2_peakname	2	1212586	2170	360	479.181	48.4254	474.416	ZHD9_1_peak_29782	SL4.0ch04:1211743-1213907	2165	1212581	322	423.213	46.1743	418.506	ZHD9_2_peak_29856	SL4.0ch04:1211738-1213863	2126	1212590	398	535.149	50.6765	530.325	Solyc04g007500.1	TMW90689.1 hypothetical protein EJD97_015377 [Solanum chilense]
Merged-SL4.0ch01-62714637-2	SL4.0ch01:62714311-62714959	Intron (Solyc01g060070.3.1/Solyc01g060070.3, intron 2 of 6)	625	Solyc01g060070.3.1	ZHD9_1_peakname|ZHD9_2_peakname	2	62714642	649	358	474.822	48.3072	470.071	ZHD9_1_peak_7432	SL4.0ch01:62714311-62714959	649	62714646	347	466.925	49.7481	461.874	ZHD9_2_peak_7480	SL4.0ch01:62714332-62714947	616	62714637	368	482.72	46.8662	478.268	Solyc01g060070.3	XP_004229002.1 outer envelope pore protein 16-2, chloroplastic [Solanum lycopersicum]
Merged-SL4.0ch09-59201866-2	SL4.0ch09:59201480-59202275	Distal Intergenic	-3599	Solyc09g065180.3.1	ZHD9_1_peakname|ZHD9_2_peakname	2	59201855	796	360	480.862	48.2895	476.184	ZHD9_1_peak_78213	SL4.0ch09:59201480-59202275	796	59201837	297	380.342	42.6004	376.061	ZHD9_2_peak_78444	SL4.0ch09:59201501-59202209	709	59201873	424	581.382	53.9787	576.307	Solyc09g065180.3	NP_001234656.2 mRNA binding protein precursor [Solanum lycopersicum]
Merged-SL4.0ch04-32791284-2	SL4.0ch04:32790958-32791609	Distal Intergenic	-68359	Solyc04g045480.3.1	ZHD9_1_peakname|ZHD9_2_peakname	2	32791278	652	358	476.523	48.2428	471.772	ZHD9_1_peak_33525	SL4.0ch04:32790968-32791609	642	32791278	323	424.946	46.3172	420.224	ZHD9_2_peak_33634	SL4.0ch04:32790958-32791602	645	32791278	394	528.1	50.1685	523.321	Solyc04g045480.3	XP_004237567.1 ubiquitin thioesterase otubain-like [Solanum lycopersicum]
Merged-SL4.0ch06-9168251-2	SL4.0ch06:9167928-9168572	Distal Intergenic	-16551	Solyc06g150107.1.1	ZHD9_1_peakname|ZHD9_2_peakname	2	9168260	645	403	532.482	48.1436	527.402	ZHD9_1_peak_48283	SL4.0ch06:9167947-9168572	626	9168260	353	457.253	45.0538	452.262	ZHD9_2_peak_48360	SL4.0ch06:9167928-9168559	632	9168260	453	607.711	51.2334	602.541	Solyc06g150107.1	TMW81780.1 hypothetical protein EJD97_007902 [Solanum chilense]
Merged-SL4.0ch07-47348364-2	SL4.0ch07:47348076-47348648	Distal Intergenic	-3480	Solyc07g039455.1.1	ZHD9_1_peakname|ZHD9_2_peakname	2	47348375	573	363	481.04	48.1322	476.259	ZHD9_1_peak_59225	SL4.0ch07:47348076-47348642	567	47348378	355	477.691	49.9271	472.589	ZHD9_2_peak_59386	SL4.0ch07:47348091-47348648	558	47348372	371	484.389	46.3372	479.929	Solyc07g039455.1	XP_015075595.1 uncharacterized protein LOC107019725 [Solanum pennellii]
Merged-SL4.0ch08-55374552-2	SL4.0ch08:55373836-55375214	Distal Intergenic	-10210	Solyc08g068160.2.1	ZHD9_1_peakname|ZHD9_2_peakname	2	55374798	1379	380	502.527	48.1098	497.582	ZHD9_1_peak_69392	SL4.0ch08:55373994-55375214	1221	55374798	356	471.814	47.9463	466.735	ZHD9_2_peak_69570	SL4.0ch08:55373836-55375166	1331	55374799	404	533.24	48.2733	528.43	Solyc08g068160.2	NP_001317920.1 flavin monooxygenase-like protein [Solanum lycopersicum]
Merged-SL4.0ch03-6039456-2	SL4.0ch03:6039101-6039847	Promoter (<=1kb)	-403	Solyc03g034336.1.1	ZHD9_1_peakname|ZHD9_2_peakname	2	6039475	747	404	533.875	48.0485	528.822	ZHD9_1_peak_21590	SL4.0ch03:6039101-6039847	747	6039469	344	442.374	44.0372	437.496	ZHD9_2_peak_21630	SL4.0ch03:6039103-6039776	674	6039481	464	625.375	52.0599	620.149	Solyc03g034336.1	TMW87775.1 hypothetical protein EJD97_019497 [Solanum chilense]
Merged-SL4.0ch10-30875115-2	SL4.0ch10:30874791-30875446	Distal Intergenic	7190	Solyc10g045170.1.1	ZHD9_1_peakname|ZHD9_2_peakname	2	30875105	656	364	481.466	47.9979	476.661	ZHD9_1_peak_83671	SL4.0ch10:30874791-30875446	656	30875107	346	457.619	47.4785	452.627	ZHD9_2_peak_83960	SL4.0ch10:30874813-30875411	599	30875103	381	505.314	48.5173	500.694	Solyc10g045170.1	KAG5580653.1 hypothetical protein H5410_051280 [Solanum commersonii]
Merged-SL4.0ch04-22276679-2	SL4.0ch04:22275966-22277388	Distal Intergenic	-6027	Solyc04g025430.1.1	ZHD9_1_peakname|ZHD9_2_peakname	2	22276600	1423	356	471.241	47.9814	466.507	ZHD9_1_peak_32483	SL4.0ch04:22275989-22277388	1400	22276766	338	451.096	48.4615	446.144	ZHD9_2_peak_32595	SL4.0ch04:22275966-22277373	1408	22276435	373	491.387	47.5013	486.87	Solyc04g025430.1	TMX00180.1 hypothetical protein EJD97_001280 [Solanum chilense]
Merged-SL4.0ch10-41757939-2	SL4.0ch10:41757394-41758481	Downstream (2-3kb)	4707	Solyc10g047820.1.1	ZHD9_1_peakname|ZHD9_2_peakname	2	41757936	1088	373	492.755	47.8449	487.872	ZHD9_1_peak_84868	SL4.0ch10:41757394-41758474	1081	41757937	349	461.875	47.6201	456.855	ZHD9_2_peak_85148	SL4.0ch10:41757410-41758481	1072	41757934	397	523.636	48.0696	518.889	Solyc10g047820.1	XP_004248785.1 uncharacterized protein LOC101264769 [Solanum lycopersicum]
Merged-SL4.0ch09-17456893-2	SL4.0ch09:17456171-17457608	Distal Intergenic	-85396	Solyc09g018805.1.1	ZHD9_1_peakname|ZHD9_2_peakname	2	17456442	1438	354	467.842	47.7672	463.14	ZHD9_1_peak_73559	SL4.0ch09:17456188-17457605	1418	17456444	343	459.877	49.1763	454.87	ZHD9_2_peak_73799	SL4.0ch09:17456171-17457608	1438	17456440	364	475.807	46.3582	471.411	Solyc09g018805.1	KAH0729743.1 hypothetical protein KY289_000931 [Solanum tuberosum]
Merged-SL4.0ch05-62468188-2	SL4.0ch05:62467717-62468673	Promoter (1-2kb)	-1557	Solyc05g052900.3.1	ZHD9_1_peakname|ZHD9_2_peakname	2	62468034	957	356	471.461	47.7662	466.774	ZHD9_1_peak_46502	SL4.0ch05:62467722-62468673	952	62468033	311	404.242	44.6018	399.714	ZHD9_2_peak_46597	SL4.0ch05:62467717-62468641	925	62468036	400	538.68	50.9305	533.835	Solyc05g052900.3	XP_004239919.1 ras-related protein RABA2b-like [Solanum lycopersicum]
Merged-SL4.0ch10-59889586-2	SL4.0ch10:59888661-59890510	Distal Intergenic	-3624	Solyc10g079170.2.1	ZHD9_1_peakname|ZHD9_2_peakname	2	59890082	1850	392	516.114	47.75	511.104	ZHD9_1_peak_87480	SL4.0ch10:59888679-59890495	1817	59890108	366	483.431	47.7076	478.311	ZHD9_2_peak_87745	SL4.0ch10:59888661-59890510	1850	59890056	418	548.796	47.7924	543.898	Solyc10g079170.2	XP_004249202.1 leucine-rich repeat receptor-like tyrosine-protein kinase PXC3 [Solanum lycopersicum]
Merged-SL4.0ch08-57535625-2	SL4.0ch08:57535091-57536137	Distal Intergenic	7609	Solyc08g075320.4.1	ZHD9_1_peakname|ZHD9_2_peakname	2	57535568	1047	356	471.041	47.7342	466.342	ZHD9_1_peak_69777	SL4.0ch08:57535156-57536137	982	57535569	317	414.305	45.3834	409.679	ZHD9_2_peak_69968	SL4.0ch08:57535091-57536119	1029	57535568	394	527.778	50.085	523.005	Solyc08g075320.4	XP_004246018.1 abscisic acid 8'-hydroxylase 1 [Solanum lycopersicum]
Merged-SL4.0ch02-42067530-2	SL4.0ch02:42067225-42067837	Downstream (2-3kb)	2632	Solyc02g079560.1.1	ZHD9_1_peakname|ZHD9_2_peakname	2	42067522	613	354	467.738	47.6238	463.045	ZHD9_1_peak_18204	SL4.0ch02:42067232-42067826	595	42067518	325	428.416	46.6031	423.663	ZHD9_2_peak_18239	SL4.0ch02:42067225-42067837	613	42067526	382	507.06	48.6444	502.427	Solyc02g079560.1	TMX04355.1 hypothetical protein EJD97_009546 [Solanum chilense]
Merged-SL4.0ch03-13814273-2	SL4.0ch03:13812727-13815811	Distal Intergenic	-275385	Solyc03g071500.1.1	ZHD9_1_peakname|ZHD9_2_peakname	2	13815305	3085	362	478.024	47.602	473.269	ZHD9_1_peak_22656	SL4.0ch03:13812759-13815797	3039	13815305	323	421.559	45.352	416.866	ZHD9_2_peak_22717	SL4.0ch03:13812727-13815811	3085	13815305	400	534.49	49.8519	529.673	Solyc03g071500.1	NA
Merged-SL4.0ch05-63997517-2	SL4.0ch05:63996672-63998345	Promoter (<=1kb)	-550	Solyc05g054760.4.1	ZHD9_1_peakname|ZHD9_2_peakname	2	63997168	1674	354	467.779	47.5839	463.091	ZHD9_1_peak_46811	SL4.0ch05:63996672-63998337	1666	63997177	320	419.752	45.8884	415.075	ZHD9_2_peak_46906	SL4.0ch05:63996714-63998345	1632	63997158	387	515.807	49.2794	511.108	Solyc05g054760.4	NP_001234822.2 dehydroascorbate reductase 1 [Solanum lycopersicum]
Merged-SL4.0ch03-20964334-2	SL4.0ch03:20964012-20964642	Distal Intergenic	-90904	Solyc03g058570.1.1	ZHD9_1_peakname|ZHD9_2_peakname	2	20964350	631	367	484.594	47.5706	479.783	ZHD9_1_peak_23469	SL4.0ch03:20964043-20964642	600	20964343	332	434.605	45.9068	429.799	ZHD9_2_peak_23545	SL4.0ch03:20964012-20964641	630	20964358	402	534.584	49.2344	529.766	Solyc03g058570.1	NA
Merged-SL4.0ch03-2811450-2	SL4.0ch03:2810125-2812770	Promoter (1-2kb)	-1059	Solyc03g025410.4.1	ZHD9_1_peakname|ZHD9_2_peakname	2	2811227	2646	364	481.328	47.4897	476.548	ZHD9_1_peak_20942	SL4.0ch03:2810125-2812770	2646	2811225	326	425.187	45.3368	420.463	ZHD9_2_peak_20984	SL4.0ch03:2810139-2812766	2628	2811229	403	537.469	49.6426	532.632	Solyc03g025410.4	XP_004234415.1 short-chain dehydrogenase TIC 32, chloroplastic [Solanum lycopersicum]
Merged-SL4.0ch12-65931550-2	SL4.0ch12:65931206-65931867	Promoter (<=1kb)	-252	Solyc12g099140.2.1	ZHD9_1_peakname|ZHD9_2_peakname	2	65931540	662	354	468.331	47.4085	463.716	ZHD9_1_peak_103814	SL4.0ch12:65931261-65931867	607	65931544	298	382.04	42.7434	377.741	ZHD9_2_peak_104062	SL4.0ch12:65931206-65931866	661	65931536	409	554.622	52.0736	549.69	Solyc12g099140.2	XP_004252934.1 transcription factor MYB108-like [Solanum lycopersicum]
Merged-SL4.0ch08-8919152-2	SL4.0ch08:8918826-8919481	Distal Intergenic	-107471	Solyc08g016730.1.1	ZHD9_1_peakname|ZHD9_2_peakname	2	8919102	656	354	468.452	47.3845	463.849	ZHD9_1_peak_64085	SL4.0ch08:8918826-8919462	637	8919103	295	376.95	42.3145	372.706	ZHD9_2_peak_64241	SL4.0ch08:8918841-8919481	641	8919102	412	559.955	52.4546	554.991	Solyc08g016730.1	TMX05326.1 hypothetical protein EJD97_024526, partial [Solanum chilense]
Merged-SL4.0ch08-4373253-2	SL4.0ch08:4372507-4373969	Distal Intergenic	-3112	Solyc08g014420.4.1	ZHD9_1_peakname|ZHD9_2_peakname	2	4373498	1463	362	478.151	47.3606	473.394	ZHD9_1_peak_63527	SL4.0ch08:4372507-4373969	1463	4373372	322	423.213	46.1743	418.506	ZHD9_2_peak_63683	SL4.0ch08:4372573-4373965	1393	4373625	403	533.09	48.5468	528.281	Solyc08g014420.4	NP_001234355.1 mitogen-activated protein kinase 2 [Solanum lycopersicum]
Merged-SL4.0ch06-40703620-2	SL4.0ch06:40703245-40703994	Distal Intergenic	-3787	Solyc06g069310.3.1	ZHD9_1_peakname|ZHD9_2_peakname	2	40703618	750	354	466.771	47.3413	462.088	ZHD9_1_peak_52529	SL4.0ch06:40703265-40703978	714	40703613	323	424.047	46.0594	419.335	ZHD9_2_peak_52603	SL4.0ch06:40703245-40703994	750	40703622	384	509.494	48.6231	504.841	Solyc06g069310.3	XP_004241619.1 protein Dr1 homolog [Solanum lycopersicum]
Merged-SL4.0ch10-42002657-2	SL4.0ch10:42002355-42002940	Distal Intergenic	-72058	Solyc10g047900.2.1	ZHD9_1_peakname|ZHD9_2_peakname	2	42002670	586	403	528.607	47.2713	523.529	ZHD9_1_peak_84903	SL4.0ch10:42002355-42002939	585	42002669	359	464.218	44.9543	459.185	ZHD9_2_peak_85183	SL4.0ch10:42002396-42002940	545	42002670	447	592.997	49.5884	587.874	Solyc10g047900.2	NA
Merged-SL4.0ch05-46409265-2	SL4.0ch05:46408951-46409581	Distal Intergenic	-154918	Solyc05g031600.3.1	ZHD9_1_peakname|ZHD9_2_peakname	2	46409281	631	390	512.698	47.2411	507.736	ZHD9_1_peak_44245	SL4.0ch05:46408951-46409550	600	46409281	339	435.72	43.8848	430.902	ZHD9_2_peak_44327	SL4.0ch05:46408980-46409581	602	46409281	441	589.677	50.5974	584.569	Solyc05g031600.3	XP_004239606.1 L-tryptophan--pyruvate aminotransferase 1-like [Solanum lycopersicum]
Merged-SL4.0ch12-2154030-2	SL4.0ch12:2152236-2155845	Distal Intergenic	-2956	Solyc12g008750.3.1	ZHD9_1_peakname|ZHD9_2_peakname	2	2155274	3610	351	463.534	47.1946	458.897	ZHD9_1_peak_95992	SL4.0ch12:2152236-2155845	3610	2155278	311	404.242	44.6018	399.714	ZHD9_2_peak_96167	SL4.0ch12:2152277-2155763	3487	2155269	391	522.825	49.7874	518.081	Solyc12g008750.3	XP_004251659.1 splicing factor U2af large subunit A isoform X1 [Solanum lycopersicum]
Merged-SL4.0ch07-739712-2	SL4.0ch07:738970-740523	Promoter (1-2kb)	-1493	Solyc07g005920.3.1	ZHD9_1_peakname|ZHD9_2_peakname	2	739951	1554	381	501.043	47.1708	496.142	ZHD9_1_peak_53901	SL4.0ch07:738970-740338	1369	739951	338	432.174	43.2713	427.389	ZHD9_2_peak_53993	SL4.0ch07:739018-740523	1506	739951	424	569.911	51.0703	564.895	Solyc07g005920.3	TMW91050.1 hypothetical protein EJD97_014842 [Solanum chilense]
Merged-SL4.0ch07-19660131-2	SL4.0ch07:19659419-19660896	Distal Intergenic	102131	Solyc07g021570.1.1	ZHD9_1_peakname|ZHD9_2_peakname	2	19659692	1478	357	470.695	47.1457	465.996	ZHD9_1_peak_56378	SL4.0ch07:19659419-19660782	1364	19659687	319	415.288	44.9647	410.652	ZHD9_2_peak_56491	SL4.0ch07:19659430-19660896	1467	19659696	395	526.101	49.3267	521.34	Solyc07g021570.1	KAG5560399.1 hypothetical protein RHGRI_003647 [Rhododendron griersonianum]
Merged-SL4.0ch02-44107675-2	SL4.0ch02:44107265-44108072	Distal Intergenic	1681	Solyc02g082420.3.1	ZHD9_1_peakname|ZHD9_2_peakname	2	44107752	808	372	487.911	47.142	483.087	ZHD9_1_peak_18624	SL4.0ch02:44107326-44108037	712	44107753	362	482.3	48.7521	477.184	ZHD9_2_peak_18652	SL4.0ch02:44107265-44108072	808	44107751	381	493.523	45.5319	488.991	Solyc02g082420.3	XP_004232585.1 RING-H2 finger protein ATL8-like [Solanum lycopersicum]
Merged-SL4.0ch12-23291653-2	SL4.0ch12:23291331-23291972	Distal Intergenic	-83254	Solyc12g026380.2.1	ZHD9_1_peakname|ZHD9_2_peakname	2	23291609	642	350	461.661	47.1394	457.018	ZHD9_1_peak_98574	SL4.0ch12:23291331-23291972	642	23291607	320	419.752	45.8884	415.075	ZHD9_2_peak_98792	SL4.0ch12:23291356-23291956	601	23291611	380	503.569	48.3903	498.961	Solyc12g026380.2	TMW80713.1 hypothetical protein EJD97_016250 [Solanum chilense]
Merged-SL4.0ch02-43722208-2	SL4.0ch02:43721775-43722625	Exon (Solyc02g081980.3.1/Solyc02g081980.3, exon 7 of 10)	1951	Solyc02g081980.3.1	ZHD9_1_peakname|ZHD9_2_peakname	2	43722226	851	350	460.771	47.1317	456.127	ZHD9_1_peak_18553	SL4.0ch02:43721830-43722625	796	43722168	327	431.89	46.889	427.107	ZHD9_2_peak_18583	SL4.0ch02:43721775-43722605	831	43722285	372	489.651	47.3743	485.146	Solyc02g081980.3	XP_004232617.1 apyrase isoform X1 [Solanum lycopersicum]
Merged-SL4.0ch01-62689753-2	SL4.0ch01:62689338-62690168	Distal Intergenic	-2822	Solyc01g060053.1.1	ZHD9_1_peakname|ZHD9_2_peakname	2	62689718	831	351	463.763	47.1228	459.154	ZHD9_1_peak_7428	SL4.0ch01:62689390-62690117	728	62689679	302	388.846	43.3152	384.474	ZHD9_2_peak_7476	SL4.0ch01:62689338-62690168	831	62689758	400	538.68	50.9305	533.835	Solyc01g060053.1	KAH0682564.1 hypothetical protein KY289_020316 [Solanum tuberosum]
Merged-SL4.0ch08-14849097-2	SL4.0ch08:14848472-14849714	Distal Intergenic	46135	Solyc08g048010.1.1	ZHD9_1_peakname|ZHD9_2_peakname	2	14848758	1243	352	464.212	47.1042	459.555	ZHD9_1_peak_64685	SL4.0ch08:14848472-14849708	1237	14848758	317	413.687	45.2064	409.065	ZHD9_2_peak_64846	SL4.0ch08:14848495-14849714	1220	14848758	387	514.737	49.002	510.046	Solyc08g048010.1	NA
Merged-SL4.0ch12-29980989-2	SL4.0ch12:29980450-29981509	Distal Intergenic	-30834	Solyc12g070270.2.1	ZHD9_1_peakname|ZHD9_2_peakname	2	29980995	1060	350	461.714	47.0995	457.077	ZHD9_1_peak_99219	SL4.0ch12:29980450-29981502	1053	29981005	315	411.122	45.1736	406.523	ZHD9_2_peak_99442	SL4.0ch12:29980498-29981509	1012	29980985	385	512.305	49.0254	507.63	Solyc12g070270.2	XP_025884560.1 ABC transporter B family member 26, chloroplastic isoform X3 [Solanum lycopersicum]
Merged-SL4.0ch07-15775493-2	SL4.0ch07:15775172-15775918	Distal Intergenic	31040	Solyc07g021030.3.1	ZHD9_1_peakname|ZHD9_2_peakname	2	15775448	747	351	463.334	47.084	458.716	ZHD9_1_peak_55956	SL4.0ch07:15775172-15775697	526	15775449	307	397.129	43.9562	392.679	ZHD9_2_peak_56069	SL4.0ch07:15775186-15775918	733	15775448	395	529.538	50.2118	524.753	Solyc07g021030.3	KAH0677681.1 hypothetical protein KY285_025482 [Solanum tuberosum]
Merged-SL4.0ch08-32817624-2	SL4.0ch08:32817310-32817925	Distal Intergenic	-21693	Solyc08g022070.3.1	ZHD9_1_peakname|ZHD9_2_peakname	2	32817604	616	362	476.045	47.0291	471.283	ZHD9_1_peak_66535	SL4.0ch08:32817310-32817925	616	32817604	335	439.792	46.3203	434.938	ZHD9_2_peak_66688	SL4.0ch08:32817342-32817920	579	32817603	389	512.297	47.7379	507.627	Solyc08g022070.3	XP_004244855.1 prolyl endopeptidase isoform X2 [Solanum lycopersicum]
Merged-SL4.0ch05-8563078-2	SL4.0ch05:8562659-8563503	Distal Intergenic	-35671	Solyc05g014600.1.1	ZHD9_1_peakname|ZHD9_2_peakname	2	8563174	845	590	760.943	47.028	755.349	ZHD9_1_peak_40133	SL4.0ch05:8562664-8563503	840	8563189	522	662.155	44.6064	656.594	ZHD9_2_peak_40242	SL4.0ch05:8562659-8563488	830	8563160	658	859.731	49.4496	854.104	Solyc05g014600.1	NA
Merged-SL4.0ch08-56168552-2	SL4.0ch08:56168158-56168967	Distal Intergenic	4090	Solyc08g068990.2.1	ZHD9_1_peakname|ZHD9_2_peakname	2	56168548	810	349	459.911	47.0203	455.281	ZHD9_1_peak_69545	SL4.0ch08:56168158-56168967	810	56168562	321	421.482	46.0313	416.79	ZHD9_2_peak_69728	SL4.0ch08:56168162-56168922	761	56168534	377	498.341	48.0093	493.771	Solyc08g068990.2	XP_004245428.1 pathogenesis-related protein PRB1-3 [Solanum lycopersicum]
Merged-SL4.0ch05-12042586-2	SL4.0ch05:12042019-12043168	Distal Intergenic	-27849	Solyc05g015770.1.1	ZHD9_1_peakname|ZHD9_2_peakname	2	12042726	1150	386	507.127	47	502.224	ZHD9_1_peak_40560	SL4.0ch05:12042023-12043168	1146	12042729	329	419.9	42.8978	415.221	ZHD9_2_peak_40669	SL4.0ch05:12042019-12043136	1118	12042722	443	594.353	51.1022	589.226	Solyc05g015770.1	KAH0641614.1 hypothetical protein KY289_032588 [Solanum tuberosum]
Merged-SL4.0ch09-23380110-2	SL4.0ch09:23379157-23381067	Distal Intergenic	58870	Solyc09g042570.1.1	ZHD9_1_peakname|ZHD9_2_peakname	2	23379500	1911	382	502.974	46.9905	498.169	ZHD9_1_peak_74255	SL4.0ch09:23379169-23381050	1882	23379496	316	395.175	40.4632	390.745	ZHD9_2_peak_74486	SL4.0ch09:23379157-23381067	1911	23379503	448	610.774	53.5178	605.593	Solyc09g042570.1	TMW83167.1 hypothetical protein EJD97_002666 [Solanum chilense]
Merged-SL4.0ch09-17216767-2	SL4.0ch09:17216357-17217184	Distal Intergenic	-8700	Solyc09g150114.1.1	ZHD9_1_peakname|ZHD9_2_peakname	2	17216852	828	354	465.075	46.99	460.389	ZHD9_1_peak_73534	SL4.0ch09:17216359-17217184	826	17216846	337	446.776	47.5857	441.86	ZHD9_2_peak_73775	SL4.0ch09:17216357-17217171	815	17216857	370	483.374	46.3944	478.918	Solyc09g150114.1	AAD13304.1 polyprotein [Solanum lycopersicum]
Merged-SL4.0ch07-16082326-2	SL4.0ch07:16081916-16082741	Distal Intergenic	25868	Solyc07g021110.1.1	ZHD9_1_peakname|ZHD9_2_peakname	2	16082490	826	350	460.983	46.9722	456.377	ZHD9_1_peak_55998	SL4.0ch07:16081916-16082722	807	16082494	307	397.385	44.03	392.929	ZHD9_2_peak_56110	SL4.0ch07:16081928-16082741	814	16082486	392	524.582	49.9144	519.826	Solyc07g021110.1	KAH0748699.1 hypothetical protein KY290_027931 [Solanum tuberosum]
Merged-SL4.0ch10-7721065-2	SL4.0ch10:7720715-7721418	Distal Intergenic	68184	Solyc10g018450.1.1	ZHD9_1_peakname|ZHD9_2_peakname	2	7721064	704	394	516.183	46.9682	511.172	ZHD9_1_peak_81364	SL4.0ch10:7720730-7721398	669	7721064	349	450.909	44.6754	445.961	ZHD9_2_peak_81616	SL4.0ch10:7720715-7721418	704	7721063	439	581.458	49.261	576.383	Solyc10g018450.1	TMW89408.1 hypothetical protein EJD97_017221 [Solanum chilense]
Merged-SL4.0ch12-58286600-2	SL4.0ch12:58286322-58286900	Distal Intergenic	34958	Solyc12g043020.2.1	ZHD9_1_peakname|ZHD9_2_peakname	2	58286597	579	348	459.079	46.9169	454.461	ZHD9_1_peak_102358	SL4.0ch12:58286322-58286855	534	58286597	316	412.845	45.3166	408.228	ZHD9_2_peak_102623	SL4.0ch12:58286325-58286900	576	58286597	381	505.314	48.5173	500.694	Solyc12g043020.2	NP_001311413.1 dihydroxy-acid dehydratase-like [Solanum lycopersicum]
Merged-SL4.0ch09-23374874-2	SL4.0ch09:23372978-23376746	Distal Intergenic	53244	Solyc09g042570.1.1	ZHD9_1_peakname|ZHD9_2_peakname	2	23373874	3769	350	460.798	46.862	456.209	ZHD9_1_peak_74253	SL4.0ch09:23372978-23376745	3768	23373864	303	390.298	43.3854	385.917	ZHD9_2_peak_74484	SL4.0ch09:23373027-23376746	3720	23373885	396	531.299	50.3386	526.502	Solyc09g042570.1	TMW83167.1 hypothetical protein EJD97_002666 [Solanum chilense]
Merged-SL4.0ch07-62248186-2	SL4.0ch07:62246983-62249386	Promoter (1-2kb)	-1816	Solyc07g053910.3.1	ZHD9_1_peakname|ZHD9_2_peakname	2	62248198	2404	363	476.216	46.8439	471.457	ZHD9_1_peak_61552	SL4.0ch07:62246983-62249368	2386	62248198	353	469.506	48.3448	464.44	ZHD9_2_peak_61702	SL4.0ch07:62247007-62249386	2380	62248198	373	482.926	45.3431	478.474	Solyc07g053910.3	XP_004243358.1 probable serine/threonine-protein kinase At1g54610 [Solanum lycopersicum]
Merged-SL4.0ch03-14179943-2	SL4.0ch03:14178376-14181524	Distal Intergenic	388503	Solyc03g071530.1.1	ZHD9_1_peakname|ZHD9_2_peakname	2	14179985	3149	348	459.25	46.8372	454.658	ZHD9_1_peak_22707	SL4.0ch03:14178377-14181497	3121	14179983	306	395.674	43.887	391.235	ZHD9_2_peak_22774	SL4.0ch03:14178376-14181524	3149	14179987	391	522.825	49.7874	518.081	Solyc03g071530.1	NA
Merged-SL4.0ch05-62278230-2	SL4.0ch05:62277831-62278631	Distal Intergenic	-3691	Solyc05g052670.1.1	ZHD9_1_peakname|ZHD9_2_peakname	2	62278292	801	348	458.291	46.8056	453.692	ZHD9_1_peak_46453	SL4.0ch05:62277831-62278628	798	62278293	310	402.526	44.4588	398.015	ZHD9_2_peak_46547	SL4.0ch05:62277833-62278631	799	62278290	386	514.055	49.1524	509.368	Solyc05g052670.1	XP_004239936.1 BAHD acyltransferase DCR [Solanum lycopersicum]
Merged-SL4.0ch02-3009634-2	SL4.0ch02:3009100-3010169	Distal Intergenic	-20651	Solyc02g055395.1.1	ZHD9_1_peakname|ZHD9_2_peakname	2	3009800	1070	347	456.442	46.7503	451.84	ZHD9_1_peak_12655	SL4.0ch02:3009100-3010169	1070	3009794	319	418.023	45.7454	413.361	ZHD9_2_peak_12725	SL4.0ch02:3009101-3010166	1066	3009807	375	494.862	47.7553	490.319	Solyc02g055395.1	XP_019070670.1 uncharacterized protein LOC109120875 [Solanum lycopersicum]
Merged-SL4.0ch06-7730154-2	SL4.0ch06:7729573-7730714	Distal Intergenic	-75300	Solyc06g011455.1.1	ZHD9_1_peakname|ZHD9_2_peakname	2	7730430	1142	366	479.902	46.7229	475.151	ZHD9_1_peak_48134	SL4.0ch06:7729619-7730714	1096	7730430	321	414.493	44.0578	409.867	ZHD9_2_peak_48218	SL4.0ch06:7729573-7730711	1139	7730430	410	545.312	49.388	540.434	Solyc06g011455.1	XP_015079969.1 protein DJ-1 homolog B-like isoform X2 [Solanum pennellii]
Merged-SL4.0ch05-51947734-2	SL4.0ch05:51947363-51948097	Distal Intergenic	71601	Solyc05g041625.1.1	ZHD9_1_peakname|ZHD9_2_peakname	2	51947754	735	346	455.565	46.7187	450.964	ZHD9_1_peak_44835	SL4.0ch05:51947363-51948070	708	51947746	323	424.946	46.3172	420.224	ZHD9_2_peak_44919	SL4.0ch05:51947407-51948097	691	51947763	370	486.183	47.1202	481.704	Solyc05g041625.1	XP_027774167.1 uncharacterized protein LOC107025148 [Solanum pennellii]
Merged-SL4.0ch07-22498410-2	SL4.0ch07:22498061-22498766	Distal Intergenic	42091	Solyc07g022810.1.1	ZHD9_1_peakname|ZHD9_2_peakname	2	22498351	706	346	455.565	46.7187	450.964	ZHD9_1_peak_56633	SL4.0ch07:22498061-22498766	706	22498351	323	424.946	46.3172	420.224	ZHD9_2_peak_56740	SL4.0ch07:22498069-22498746	678	22498351	370	486.183	47.1202	481.704	Solyc07g022810.1	NA
Merged-SL4.0ch06-27752817-2	SL4.0ch06:27752521-27753106	Distal Intergenic	-77530	Solyc06g043030.4.1	ZHD9_1_peakname|ZHD9_2_peakname	2	27752834	586	346	453.885	46.6555	449.291	ZHD9_1_peak_50227	SL4.0ch06:27752545-27753106	562	27752835	331	438.856	47.4609	434.011	ZHD9_2_peak_50324	SL4.0ch06:27752521-27753097	577	27752832	360	468.914	45.8502	464.572	Solyc06g043030.4	XP_004240827.1 AP3-complex subunit beta-A isoform X1 [Solanum lycopersicum]
Merged-SL4.0ch01-8629670-2	SL4.0ch01:8629382-8629968	Distal Intergenic	-19280	Solyc01g011310.2.1	ZHD9_1_peakname|ZHD9_2_peakname	2	8629674	587	346	454.698	46.6472	450.105	ZHD9_1_peak_1704	SL4.0ch01:8629382-8629951	570	8629672	322	423.213	46.1743	418.506	ZHD9_2_peak_1708	SL4.0ch01:8629382-8629968	587	8629677	370	486.183	47.1202	481.704	Solyc01g011310.2	XP_027769866.1 aspartic proteinase-like protein 2 [Solanum pennellii]
Merged-SL4.0ch10-13164770-2	SL4.0ch10:13164389-13165148	Distal Intergenic	12730	Solyc10g024350.3.1	ZHD9_1_peakname|ZHD9_2_peakname	2	13164828	760	354	464.274	46.6051	459.618	ZHD9_1_peak_81975	SL4.0ch10:13164389-13165148	760	13164810	321	414.493	44.0578	409.867	ZHD9_2_peak_82229	SL4.0ch10:13164405-13165141	737	13164847	386	514.055	49.1524	509.368	Solyc10g024350.3	XP_010327341.1 mitochondrial import inner membrane translocase subunit TIM23-1-like [Solanum lycopersicum]
Merged-SL4.0ch06-21272262-2	SL4.0ch06:21271851-21272637	Distal Intergenic	-2645	Solyc06g034030.3.1	ZHD9_1_peakname|ZHD9_2_peakname	2	21272280	787	348	459.179	46.5983	454.67	ZHD9_1_peak_49425	SL4.0ch06:21271851-21272635	785	21272279	284	358.403	40.742	354.348	ZHD9_2_peak_49513	SL4.0ch06:21271925-21272637	713	21272281	412	559.955	52.4546	554.991	Solyc06g034030.3	XP_004240766.3 probable transcription factor At5g61620 isoform X2 [Solanum lycopersicum]
Merged-SL4.0ch07-15701707-2	SL4.0ch07:15701412-15702023	Distal Intergenic	104782	Solyc07g021030.3.1	ZHD9_1_peakname|ZHD9_2_peakname	2	15701706	612	346	453.832	46.5838	449.246	ZHD9_1_peak_55948	SL4.0ch07:15701412-15702023	612	15701707	322	423.213	46.1743	418.506	ZHD9_2_peak_56060	SL4.0ch07:15701414-15701982	569	15701705	369	484.451	46.9932	479.986	Solyc07g021030.3	KAH0677681.1 hypothetical protein KY285_025482 [Solanum tuberosum]
Merged-SL4.0ch12-21513269-2	SL4.0ch12:21512936-21513608	Distal Intergenic	-220114	Solyc12g077430.1.1	ZHD9_1_peakname|ZHD9_2_peakname	2	21513266	673	356	467.568	46.5712	462.88	ZHD9_1_peak_98415	SL4.0ch12:21512936-21513608	673	21513280	328	428.324	45.5275	423.576	ZHD9_2_peak_98632	SL4.0ch12:21512950-21513582	633	21513253	385	506.812	47.6148	502.183	Solyc12g077430.1	TMW88874.1 hypothetical protein EJD97_017962 [Solanum chilense]
Merged-SL4.0ch09-4042008-2	SL4.0ch09:4041613-4042398	Downstream (<1kb)	2453	Solyc09g010680.3.1	ZHD9_1_peakname|ZHD9_2_peakname	2	4042034	786	346	453.99	46.4562	449.433	ZHD9_1_peak_71833	SL4.0ch09:4041613-4042374	762	4042040	306	395.674	43.887	391.235	ZHD9_2_peak_72047	SL4.0ch09:4041650-4042398	749	4042027	385	512.305	49.0254	507.63	Solyc09g010680.3	XP_004246430.1 dof zinc finger protein DOF2.4 [Solanum lycopersicum]
Merged-SL4.0ch12-50682042-2	SL4.0ch12:50680582-50683492	Distal Intergenic	28890	Solyc12g038820.1.1	ZHD9_1_peakname|ZHD9_2_peakname	2	50681948	2911	354	464.3	46.4334	459.632	ZHD9_1_peak_101436	SL4.0ch12:50680582-50683492	2911	50681961	325	428.416	46.6031	423.663	ZHD9_2_peak_101680	SL4.0ch12:50680609-50683488	2880	50681936	384	500.183	46.2637	495.6	Solyc12g038820.1	XP_004252255.1 uncharacterized protein LOC101266398 [Solanum lycopersicum]
Merged-SL4.0ch09-59803401-2	SL4.0ch09:59802986-59803802	Distal Intergenic	-5592	Solyc09g065560.3.1	ZHD9_1_peakname|ZHD9_2_peakname	2	59803278	817	346	454.055	46.4323	449.506	ZHD9_1_peak_78331	SL4.0ch09:59802986-59803797	812	59803277	303	390.551	43.4581	386.163	ZHD9_2_peak_78567	SL4.0ch09:59803019-59803802	784	59803279	388	517.56	49.4064	512.849	Solyc09g065560.3	XP_004247192.1 sulfate transporter 3.1 [Solanum lycopersicum]
Merged-SL4.0ch08-60951625-2	SL4.0ch08:60951294-60951968	Promoter (<=1kb)	-842	Solyc08g079230.1.1	ZHD9_1_peakname|ZHD9_2_peakname	2	60951636	675	344	450.448	46.4015	445.882	ZHD9_1_peak_70501	SL4.0ch08:60951294-60951931	638	60951629	331	438.856	47.4609	434.011	ZHD9_2_peak_70692	SL4.0ch08:60951309-60951968	660	60951642	356	462.04	45.3421	457.754	Solyc08g079230.1	XP_004245728.1 14 kDa proline-rich protein DC2.15-like [Solanum lycopersicum]
Merged-SL4.0ch12-22247270-2	SL4.0ch12:22246836-22247666	Distal Intergenic	-91419	Solyc12g077357.1.1	ZHD9_1_peakname|ZHD9_2_peakname	2	22247378	831	678	866.207	46.3993	860.427	ZHD9_1_peak_98504	SL4.0ch12:22246836-22247666	831	22247382	622	791.769	45.7511	785.998	ZHD9_2_peak_98721	SL4.0ch12:22246919-22247660	742	22247375	735	940.645	47.0476	934.856	Solyc12g077357.1	NA
Merged-SL4.0ch05-27565854-2	SL4.0ch05:27565490-27566209	Distal Intergenic	-141900	Solyc05g021415.1.1	ZHD9_1_peakname|ZHD9_2_peakname	2	27565817	720	349	457.586	46.3822	452.976	ZHD9_1_peak_42279	SL4.0ch05:27565490-27566209	720	27565822	317	414.57	45.4595	409.938	ZHD9_2_peak_42393	SL4.0ch05:27565518-27566201	684	27565812	381	500.601	47.3049	496.015	Solyc05g021415.1	TMW80410.1 hypothetical protein EJD97_020408, partial [Solanum chilense]
Merged-SL4.0ch08-55574812-2	SL4.0ch08:55574499-55575122	Distal Intergenic	-7133	Solyc08g068380.3.1	ZHD9_1_peakname|ZHD9_2_peakname	2	55574810	624	344	450.402	46.3696	445.839	ZHD9_1_peak_69424	SL4.0ch08:55574508-55575119	612	55574815	327	431.89	46.889	427.107	ZHD9_2_peak_69607	SL4.0ch08:55574499-55575122	624	55574806	360	468.914	45.8502	464.572	Solyc08g068380.3	TMW80208.1 hypothetical protein EJD97_022782 [Solanum chilense]
Merged-SL4.0ch01-38170550-2	SL4.0ch01:38170276-38170820	Distal Intergenic	280362	Solyc01g028807.1.1	ZHD9_1_peakname|ZHD9_2_peakname	2	38170552	545	354	463.251	46.3614	458.599	ZHD9_1_peak_4860	SL4.0ch01:38170289-38170820	532	38170552	320	415.484	44.6748	410.846	ZHD9_2_peak_4874	SL4.0ch01:38170276-38170816	541	38170551	387	511.018	48.0479	506.353	Solyc01g028807.1	KAH0679137.1 hypothetical protein KY284_020222 [Solanum tuberosum]
Merged-SL4.0ch03-39463458-2	SL4.0ch03:39462930-39463973	Distal Intergenic	-82206	Solyc03g013510.1.1	ZHD9_1_peakname|ZHD9_2_peakname	2	39463412	1044	350	458.729	46.3432	454.149	ZHD9_1_peak_25401	SL4.0ch03:39462930-39463973	1044	39463419	306	393.346	43.2213	388.936	ZHD9_2_peak_25489	SL4.0ch03:39462970-39463961	992	39463405	393	524.112	49.4651	519.363	Solyc03g013510.1	KAH0663792.1 hypothetical protein KY284_028723 [Solanum tuberosum]
Merged-SL4.0ch07-34498746-2	SL4.0ch07:34498472-34499027	Distal Intergenic	338854	Solyc07g032070.3.1	ZHD9_1_peakname|ZHD9_2_peakname	2	34498746	556	344	450.372	46.3058	445.815	ZHD9_1_peak_57874	SL4.0ch07:34498486-34499001	516	34498747	319	418.023	45.7454	413.361	ZHD9_2_peak_58000	SL4.0ch07:34498472-34499027	556	34498746	368	482.72	46.8662	478.268	Solyc07g032070.3	NA
Merged-SL4.0ch12-27381846-2	SL4.0ch12:27381480-27382214	Distal Intergenic	200290	Solyc12g027805.1.1	ZHD9_1_peakname|ZHD9_2_peakname	2	27381917	735	348	456.755	46.2977	452.157	ZHD9_1_peak_98978	SL4.0ch12:27381480-27382202	723	27381914	317	412.461	44.8566	407.853	ZHD9_2_peak_99204	SL4.0ch12:27381491-27382214	724	27381920	380	501.049	47.7388	496.461	Solyc12g027805.1	KAH0662892.1 hypothetical protein KY284_027823 [Solanum tuberosum]
Merged-SL4.0ch04-50281791-2	SL4.0ch04:50281405-50282186	Distal Intergenic	-3313	Solyc04g051760.1.1	ZHD9_1_peakname|ZHD9_2_peakname	2	50281787	782	354	462.5	46.2897	457.839	ZHD9_1_peak_35593	SL4.0ch04:50281406-50282186	781	50281770	334	439.636	46.6232	434.784	ZHD9_2_peak_35696	SL4.0ch04:50281405-50282167	763	50281804	373	485.364	45.9563	480.893	Solyc04g051760.1	NA
Merged-SL4.0ch07-19177724-2	SL4.0ch07:19177234-19178204	Distal Intergenic	18037	Solyc07g021515.1.1	ZHD9_1_peakname|ZHD9_2_peakname	2	19177705	971	360	471.075	46.2878	466.349	ZHD9_1_peak_56323	SL4.0ch07:19177234-19178200	967	19177637	349	460.591	47.2673	455.581	ZHD9_2_peak_56436	SL4.0ch07:19177258-19178204	947	19177773	372	481.559	45.3082	477.118	Solyc07g021515.1	NA
Merged-SL4.0ch04-22307533-2	SL4.0ch04:22307251-22307821	Distal Intergenic	-36955	Solyc04g025430.1.1	ZHD9_1_peakname|ZHD9_2_peakname	2	22307528	571	380	495.853	46.2762	490.969	ZHD9_1_peak_32487	SL4.0ch04:22307267-22307794	528	22307527	341	439.721	44.2998	434.868	ZHD9_2_peak_32598	SL4.0ch04:22307251-22307821	571	22307528	419	551.984	48.2526	547.07	Solyc04g025430.1	TMX00180.1 hypothetical protein EJD97_001280 [Solanum chilense]
Merged-SL4.0ch06-32928777-2	SL4.0ch06:32928484-32929087	Distal Intergenic	-6291	Solyc06g051610.1.1	ZHD9_1_peakname|ZHD9_2_peakname	2	32928780	604	360	471.103	46.272	466.372	ZHD9_1_peak_50968	SL4.0ch06:32928484-32929028	545	32928778	339	445.463	46.5207	440.56	ZHD9_2_peak_51053	SL4.0ch06:32928510-32929087	578	32928781	382	496.742	46.0233	492.184	Solyc06g051610.1	AAW22877.1 hypothetical protein 56B23-g6 [Solanum lycopersicum]
Merged-SL4.0ch01-68287813-2	SL4.0ch01:68287311-68288299	Distal Intergenic	-7121	Solyc01g067130.4.1	ZHD9_1_peakname|ZHD9_2_peakname	2	68287651	989	343	449.507	46.2503	444.956	ZHD9_1_peak_8207	SL4.0ch01:68287311-68288299	989	68287645	320	419.752	45.8884	415.075	ZHD9_2_peak_8279	SL4.0ch01:68287364-68288278	915	68287657	366	479.261	46.6122	474.837	Solyc01g067130.4	XP_019068761.1 nuclear transcription factor Y subunit B-5-like [Solanum lycopersicum]
Merged-SL4.0ch01-30166309-2	SL4.0ch01:30165834-30166768	Distal Intergenic	-161535	Solyc01g150126.1.1	ZHD9_1_peakname|ZHD9_2_peakname	2	30166120	935	344	450.421	46.242	445.879	ZHD9_1_peak_3998	SL4.0ch01:30165881-30166768	888	30166123	311	404.242	44.6018	399.714	ZHD9_2_peak_4037	SL4.0ch01:30165834-30166756	923	30166118	376	496.601	47.8823	492.044	Solyc01g150126.1	TMW80523.1 hypothetical protein EJD97_018788 [Solanum chilense]
Merged-SL4.0ch11-52992689-2	SL4.0ch11:52991555-52993818	Distal Intergenic	-2804	Solyc11g071460.2.1	ZHD9_1_peakname|ZHD9_2_peakname	2	52993172	2264	344	451.5	46.2178	446.978	ZHD9_1_peak_95341	SL4.0ch11:52991555-52993818	2264	52993173	300	385.44	43.0293	381.106	ZHD9_2_peak_95494	SL4.0ch11:52991570-52993814	2245	52993172	388	517.56	49.4064	512.849	Solyc11g071460.2	XP_010313459.1 short-chain dehydrogenase/reductase 2b isoform X2 [Solanum lycopersicum]
Merged-SL4.0ch09-65981779-2	SL4.0ch09:65981216-65982460	Distal Intergenic	-6921	Solyc09g090370.3.1	ZHD9_1_peakname|ZHD9_2_peakname	2	65981586	1245	348	455.522	46.1759	450.962	ZHD9_1_peak_79650	SL4.0ch09:65981244-65982460	1217	65981578	306	393.935	43.3889	389.52	ZHD9_2_peak_79880	SL4.0ch09:65981216-65982196	981	65981594	389	517.108	48.9629	512.403	Solyc09g090370.3	NP_001333019.1 transcription factor GTE6-like [Solanum lycopersicum]
Merged-SL4.0ch11-4096815-2	SL4.0ch11:4096064-4097351	Downstream (1-2kb)	5121	Solyc11g011020.2.1	ZHD9_1_peakname|ZHD9_2_peakname	2	4096995	1288	344	450.575	46.1703	446.052	ZHD9_1_peak_89237	SL4.0ch11:4096538-4097309	772	4096994	302	388.846	43.3152	384.474	ZHD9_2_peak_89475	SL4.0ch11:4096064-4097351	1288	4096996	385	512.305	49.0254	507.63	Solyc11g011020.2	XP_004250172.1 probable inactive receptor kinase At1g48480 [Solanum lycopersicum]
Merged-SL4.0ch09-33235724-2	SL4.0ch09:33235247-33236211	Distal Intergenic	206016	Solyc09g055180.4.1	ZHD9_1_peakname|ZHD9_2_peakname	2	33235864	965	342	448.673	46.123	444.142	ZHD9_1_peak_75263	SL4.0ch09:33235247-33236211	965	33235857	312	405.96	44.7447	401.414	ZHD9_2_peak_75483	SL4.0ch09:33235247-33236192	946	33235872	373	491.387	47.5013	486.87	Solyc09g055180.4	XP_004247008.1 probable LRR receptor-like serine/threonine-protein kinase At1g06840 isoform X1 [Solanum lycopersicum]
Merged-SL4.0ch11-35730982-2	SL4.0ch11:35730678-35731281	Distal Intergenic	-369952	Solyc11g042420.2.1	ZHD9_1_peakname|ZHD9_2_peakname	2	35730984	604	360	471.18	46.1221	466.48	ZHD9_1_peak_93036	SL4.0ch11:35730678-35731267	590	35730984	321	414.493	44.0578	409.867	ZHD9_2_peak_93212	SL4.0ch11:35730702-35731281	580	35730985	400	527.868	48.1863	523.093	Solyc11g042420.2	XP_004250710.1 cytochrome c [Solanum lycopersicum]
Merged-SL4.0ch08-60891978-2	SL4.0ch08:60891465-60892490	Promoter (1-2kb)	-1105	Solyc08g079130.1.1	ZHD9_1_peakname|ZHD9_2_peakname	2	60891996	1026	358	467.815	46.118	463.125	ZHD9_1_peak_70493	SL4.0ch08:60891465-60892490	1026	60892000	326	423.051	44.7413	418.35	ZHD9_2_peak_70683	SL4.0ch08:60891471-60892486	1016	60891991	390	512.578	47.4947	507.901	Solyc08g079130.1	XP_010325681.1 auxin-responsive protein SAUR36-like [Solanum lycopersicum]
Merged-SL4.0ch08-60833119-2	SL4.0ch08:60832513-60833701	Intron (Solyc08g079080.5.1/Solyc08g079080.5, intron 6 of 6)	3797	Solyc08g079080.5.1	ZHD9_1_peakname|ZHD9_2_peakname	2	60833296	1189	343	449.7	46.1068	445.185	ZHD9_1_peak_70478	SL4.0ch08:60832513-60833675	1163	60833294	302	388.846	43.3152	384.474	ZHD9_2_peak_70667	SL4.0ch08:60832589-60833701	1113	60833297	384	510.555	48.8984	505.895	Solyc08g079080.5	NP_001234069.2 invertase [Solanum lycopersicum]
Merged-SL4.0ch09-44779328-2	SL4.0ch09:44779013-44779649	Distal Intergenic	-56707	Solyc09g056330.1.1	ZHD9_1_peakname|ZHD9_2_peakname	2	44779342	637	343	449.773	46.0829	445.265	ZHD9_1_peak_76402	SL4.0ch09:44779013-44779613	601	44779342	299	383.739	42.8863	379.423	ZHD9_2_peak_76633	SL4.0ch09:44779040-44779649	610	44779343	387	515.807	49.2794	511.108	Solyc09g056330.1	MCE3050643.1 hypothetical protein [Datura stramonium]
Merged-SL4.0ch09-478436-2	SL4.0ch09:475360-481626	Distal Intergenic	-6991	Solyc09g005690.3.1	ZHD9_1_peakname|ZHD9_2_peakname	2	480790	6267	343	449.887	46.051	445.394	ZHD9_1_peak_71161	SL4.0ch09:475375-481626	6252	480802	295	376.95	42.3145	372.706	ZHD9_2_peak_71354	SL4.0ch09:475360-481385	6026	480778	391	522.825	49.7874	518.081	Solyc09g005690.3	XP_025888747.1 type I inositol polyphosphate 5-phosphatase 8 isoform X3 [Solanum lycopersicum]
Merged-SL4.0ch08-50407751-2	SL4.0ch08:50407454-50408058	Downstream (2-3kb)	3193	Solyc08g062900.3.1	ZHD9_1_peakname|ZHD9_2_peakname	2	50407758	605	348	454.578	46.0084	450.005	ZHD9_1_peak_68535	SL4.0ch08:50407461-50408031	571	50407766	313	404.997	44.1217	400.463	ZHD9_2_peak_68702	SL4.0ch08:50407454-50408058	605	50407751	382	504.159	47.895	499.546	Solyc08g062900.3	XP_025886810.1 uncharacterized protein LOC101245199 isoform X6 [Solanum lycopersicum]
Merged-SL4.0ch01-89027731-2	SL4.0ch01:89026818-89028645	Promoter (1-2kb)	-1063	Solyc01g109830.3.1	ZHD9_1_peakname|ZHD9_2_peakname	2	89027918	1828	385	501.33	45.9969	496.432	ZHD9_1_peak_12034	SL4.0ch01:89026834-89028645	1812	89027918	337	429.996	43.0175	425.233	ZHD9_2_peak_12113	SL4.0ch01:89026818-89028627	1810	89027919	433	572.664	48.9764	567.631	Solyc01g109830.3	XP_004230872.1 bifunctional dihydrofolate reductase-thymidylate synthase [Solanum lycopersicum]
Merged-SL4.0ch05-12597860-2	SL4.0ch05:12597564-12598161	Distal Intergenic	10665	Solyc05g015860.4.1	ZHD9_1_peakname|ZHD9_2_peakname	2	12597861	598	342	446.947	45.9881	442.43	ZHD9_1_peak_40630	SL4.0ch05:12597564-12598161	598	12597870	311	404.242	44.6018	399.714	ZHD9_2_peak_40736	SL4.0ch05:12597574-12598141	568	12597852	372	489.651	47.3743	485.146	Solyc05g015860.4	XP_004239241.1 sphingosine-1-phosphate lyase [Solanum lycopersicum]
Merged-SL4.0ch03-6550744-2	SL4.0ch03:6549639-6551847	Distal Intergenic	986	Solyc03g043735.1.1	ZHD9_1_peakname|ZHD9_2_peakname	2	6551560	2209	364	474.909	45.9761	470.176	ZHD9_1_peak_21688	SL4.0ch03:6549639-6551847	2209	6551554	326	420.056	43.9172	415.376	ZHD9_2_peak_21738	SL4.0ch03:6549650-6551840	2191	6551566	402	529.763	48.0349	524.976	Solyc03g043735.1	XP_015075595.1 uncharacterized protein LOC107019725 [Solanum pennellii]
Merged-SL4.0ch10-22138292-2	SL4.0ch10:22137991-22138586	Distal Intergenic	89571	Solyc10g061890.1.1	ZHD9_1_peakname|ZHD9_2_peakname	2	22138319	596	348	454.925	45.9723	450.377	ZHD9_1_peak_82869	SL4.0ch10:22137991-22138586	596	22138322	303	388.246	42.799	383.887	ZHD9_2_peak_83144	SL4.0ch10:22138008-22138583	576	22138316	392	521.604	49.1455	516.868	Solyc10g061890.1	NA
Merged-SL4.0ch07-38726092-2	SL4.0ch07:38725619-38726576	Distal Intergenic	-57214	Solyc07g032395.1.1	ZHD9_1_peakname|ZHD9_2_peakname	2	38725982	958	384	501.262	45.9575	496.474	ZHD9_1_peak_58310	SL4.0ch07:38725626-38726576	951	38725963	320	391.751	38.3971	387.356	ZHD9_2_peak_58449	SL4.0ch07:38725619-38726550	932	38726000	448	610.774	53.5178	605.593	Solyc07g032395.1	XP_049345731.1 uncharacterized protein LOC125810263 [Solanum verrucosum]
Merged-SL4.0ch04-33193390-2	SL4.0ch04:33193036-33193742	Distal Intergenic	-34251	Solyc04g045560.4.1	ZHD9_1_peakname|ZHD9_2_peakname	2	33193374	707	352	459.433	45.9494	454.8	ZHD9_1_peak_33560	SL4.0ch04:33193036-33193726	691	33193364	331	433.501	45.9426	428.706	ZHD9_2_peak_33667	SL4.0ch04:33193058-33193742	685	33193384	373	485.364	45.9563	480.893	Solyc04g045560.4	XP_027771949.1 squamosa promoter-binding-like protein 3 isoform X2 [Solanum pennellii]
Merged-SL4.0ch09-20055898-2	SL4.0ch09:20055570-20056237	Distal Intergenic	-147849	Solyc09g037120.1.1	ZHD9_1_peakname|ZHD9_2_peakname	2	20055880	668	342	447.007	45.9481	442.503	ZHD9_1_peak_73802	SL4.0ch09:20055570-20056237	668	20055882	306	395.674	43.887	391.235	ZHD9_2_peak_74036	SL4.0ch09:20055571-20056214	644	20055878	377	498.341	48.0093	493.771	Solyc09g037120.1	TMW82852.1 hypothetical protein EJD97_004420 [Solanum chilense]
Merged-SL4.0ch03-33216208-2	SL4.0ch03:33215894-33216526	Distal Intergenic	19762	Solyc03g063970.3.1	ZHD9_1_peakname|ZHD9_2_peakname	2	33216189	633	374	486.678	45.9316	481.887	ZHD9_1_peak_24765	SL4.0ch03:33215912-33216503	592	33216198	321	414.493	44.0578	409.867	ZHD9_2_peak_24844	SL4.0ch03:33215894-33216526	633	33216180	426	558.863	47.8055	553.907	Solyc03g063970.3	TMW87992.1 hypothetical protein EJD97_019162 [Solanum chilense]
Merged-SL4.0ch11-44835950-2	SL4.0ch11:44835641-44836243	Distal Intergenic	158134	Solyc11g056590.2.1	ZHD9_1_peakname|ZHD9_2_peakname	2	44835952	603	347	453.755	45.9226	449.195	ZHD9_1_peak_93916	SL4.0ch11:44835641-44836243	603	44835951	310	399.87	43.7001	395.39	ZHD9_2_peak_94090	SL4.0ch11:44835683-44836235	553	44835953	384	507.639	48.1451	503	Solyc11g056590.2	KAJ0439447.1 putative cellulose synthase (UDP-forming) [Helianthus annuus]
Merged-SL4.0ch12-63062745-2	SL4.0ch12:63062121-63063163	Intron (Solyc12g088000.2.1/Solyc12g088000.2, intron 2 of 7)	1701	Solyc12g088000.2.1	ZHD9_1_peakname|ZHD9_2_peakname	2	63062876	1043	339	442.947	45.8937	438.433	ZHD9_1_peak_103337	SL4.0ch12:63062544-63063155	612	63062877	339	452.849	48.6045	447.886	ZHD9_2_peak_103585	SL4.0ch12:63062121-63063163	1043	63062875	339	433.044	43.183	428.981	Solyc12g088000.2	XP_004252811.1 probable aminotransferase TAT2 [Solanum lycopersicum]
Merged-SL4.0ch11-7495105-2	SL4.0ch11:7494734-7495467	Intron (Solyc11g016930.1.1/Solyc11g016930.1, intron 1 of 2)	16285	Solyc11g016930.1.1	ZHD9_1_peakname|ZHD9_2_peakname	2	7495166	734	341	446.17	45.8687	441.677	ZHD9_1_peak_89862	SL4.0ch11:7494734-7495465	732	7495165	304	392.257	43.6011	387.853	ZHD9_2_peak_90092	SL4.0ch11:7494756-7495467	712	7495167	378	500.083	48.1363	495.501	Solyc11g016930.1	XP_049345060.1 probable inactive receptor kinase At1g27190 [Solanum verrucosum]
Merged-SL4.0ch11-4398230-2	SL4.0ch11:4397682-4398783	Intron (Solyc11g011320.1.1/Solyc11g011320.1, intron 9 of 15)	3218	Solyc11g011320.1.1	ZHD9_1_peakname|ZHD9_2_peakname	2	4398000	1102	341	446.228	45.8447	441.742	ZHD9_1_peak_89309	SL4.0ch11:4397682-4398783	1102	4398001	301	387.142	43.1722	382.79	ZHD9_2_peak_89550	SL4.0ch11:4397698-4398758	1061	4397999	381	505.314	48.5173	500.694	Solyc11g011320.1	TMW94951.1 hypothetical protein EJD97_009573 [Solanum chilense]
Merged-SL4.0ch04-58658031-2	SL4.0ch04:58656122-58659962	Intron (Solyc04g074780.4.1/Solyc04g074780.4, intron 5 of 5)	-3260	Solyc04g074770.2.1	ZHD9_1_peakname|ZHD9_2_peakname	2	58656777	3841	340	444.33	45.8214	439.827	ZHD9_1_peak_37173	SL4.0ch04:58656150-58659962	3813	58656774	314	409.4	45.0306	404.818	ZHD9_2_peak_37265	SL4.0ch04:58656122-58659893	3772	58656780	366	479.261	46.6122	474.837	Solyc04g074770.2	XP_019069179.1 uncharacterized protein LOC101267111 [Solanum lycopersicum]
Merged-SL4.0ch08-62686052-2	SL4.0ch08:62685105-62686949	Downstream (1-2kb)	-3450	Solyc08g081535.1.1	ZHD9_1_peakname|ZHD9_2_peakname	2	62685528	1845	361	470.425	45.7584	465.728	ZHD9_1_peak_70858	SL4.0ch08:62685105-62686947	1843	62685534	322	413.829	43.5403	409.205	ZHD9_2_peak_71055	SL4.0ch08:62685208-62686949	1742	62685521	400	527.02	47.9764	522.25	Solyc08g081535.1	NP_001266271.2 1-aminocyclopropane-1-carboxylate synthase [Solanum lycopersicum]
Merged-SL4.0ch04-35263914-2	SL4.0ch04:35263562-35264269	Distal Intergenic	112908	Solyc04g047720.4.1	ZHD9_1_peakname|ZHD9_2_peakname	2	35263954	708	340	444.483	45.7178	440.01	ZHD9_1_peak_33740	SL4.0ch04:35263577-35264250	674	35263955	301	387.142	43.1722	382.79	ZHD9_2_peak_33839	SL4.0ch04:35263562-35264269	708	35263953	379	501.825	48.2633	497.23	Solyc04g047720.4	XP_010319871.1 ER membrane protein complex subunit 10 [Solanum lycopersicum]
Merged-SL4.0ch02-7583686-2	SL4.0ch02:7583364-7584009	Distal Intergenic	-36178	Solyc02g005300.1.1	ZHD9_1_peakname|ZHD9_2_peakname	2	7583679	646	362	470.882	45.7016	466.159	ZHD9_1_peak_13161	SL4.0ch02:7583397-7584009	613	7583668	338	440.008	45.3617	435.152	ZHD9_2_peak_13228	SL4.0ch02:7583364-7583974	611	7583690	386	501.757	46.0415	497.166	Solyc02g005300.1	NA
Merged-SL4.0ch12-65917953-2	SL4.0ch12:65917362-65918549	Downstream (1-2kb)	-2866	Solyc12g099120.3.1	ZHD9_1_peakname|ZHD9_2_peakname	2	65917655	1188	338	440.911	45.6312	436.428	ZHD9_1_peak_103805	SL4.0ch12:65917362-65918536	1175	65917652	322	423.213	46.1743	418.506	ZHD9_2_peak_104054	SL4.0ch12:65917365-65918549	1185	65917658	354	458.61	45.0881	454.35	Solyc12g099120.3	NP_001386035.1 ABA-induced MYB transcription factor [Solanum lycopersicum]
Merged-SL4.0ch12-63946548-2	SL4.0ch12:63944686-63948463	Distal Intergenic	-2573	Solyc12g089270.1.1	ZHD9_1_peakname|ZHD9_2_peakname	2	63946405	3778	346	453.676	45.6255	449.211	ZHD9_1_peak_103503	SL4.0ch12:63944696-63948350	3655	63946399	282	354.267	40.2309	350.257	ZHD9_2_peak_103756	SL4.0ch12:63944686-63948463	3778	63946411	411	553.086	51.02	548.164	Solyc12g089270.1	TMW95160.1 hypothetical protein EJD97_009303 [Solanum chilense]
Merged-SL4.0ch02-32317995-2	SL4.0ch02:32316878-32319123	Promoter (1-2kb)	-1206	Solyc02g062590.3.1	ZHD9_1_peakname|ZHD9_2_peakname	2	32317597	2246	356	464.295	45.608	459.651	ZHD9_1_peak_16158	SL4.0ch02:32316878-32319123	2246	32317596	317	407.67	43.5105	403.111	ZHD9_2_peak_16205	SL4.0ch02:32316919-32319062	2144	32317598	396	520.92	47.7056	516.192	Solyc02g062590.3	XP_004233531.1 galactinol synthase 2-like [Solanum lycopersicum]
Merged-SL4.0ch03-13470509-2	SL4.0ch03:13469746-13471276	Distal Intergenic	69240	Solyc03g071500.1.1	ZHD9_1_peakname|ZHD9_2_peakname	2	13470680	1531	344	448.901	45.6024	444.385	ZHD9_1_peak_22610	SL4.0ch03:13469754-13471276	1523	13470669	308	395.284	43.0869	390.852	ZHD9_2_peak_22670	SL4.0ch03:13469746-13471262	1517	13470691	380	502.519	48.1179	497.919	Solyc03g071500.1	NA
Merged-SL4.0ch03-16576907-2	SL4.0ch03:16574673-16579143	Distal Intergenic	296269	Solyc03g150122.1.1	ZHD9_1_peakname|ZHD9_2_peakname	2	16576368	4471	338	440.882	45.5913	436.402	ZHD9_1_peak_23014	SL4.0ch03:16574683-16579143	4461	16575592	317	414.57	45.4595	409.938	ZHD9_2_peak_23092	SL4.0ch03:16574673-16579131	4459	16577144	359	467.194	45.7232	462.867	Solyc03g150122.1	KAH0675761.1 hypothetical protein KY285_023562 [Solanum tuberosum]
Merged-SL4.0ch04-39539563-2	SL4.0ch04:39539249-39539875	Distal Intergenic	-31868	Solyc04g049220.3.1	ZHD9_1_peakname|ZHD9_2_peakname	2	39539560	627	338	441.765	45.5911	437.293	ZHD9_1_peak_34230	SL4.0ch04:39539266-39539875	610	39539563	309	400.811	44.3159	396.318	ZHD9_2_peak_34325	SL4.0ch04:39539249-39539864	616	39539556	368	482.72	46.8662	478.268	Solyc04g049220.3	TMW91734.1 hypothetical protein EJD97_013958, partial [Solanum chilense]
Merged-SL4.0ch04-37893676-2	SL4.0ch04:37893350-37893967	Distal Intergenic	8948	Solyc04g048945.1.1	ZHD9_1_peakname|ZHD9_2_peakname	2	37893686	618	351	458.796	45.5502	454.283	ZHD9_1_peak_34028	SL4.0ch04:37893350-37893951	602	37893682	289	362.146	40.1306	358.055	ZHD9_2_peak_34120	SL4.0ch04:37893439-37893967	529	37893689	413	555.445	50.9699	550.51	Solyc04g048945.1	KAG7551999.1 Integrase catalytic core [Arabidopsis thaliana x Arabidopsis arenosa]
Merged-SL4.0ch10-63556240-2	SL4.0ch10:63555860-63556601	Promoter (<=1kb)	-473	Solyc10g085090.3.1	ZHD9_1_peakname|ZHD9_2_peakname	2	63556230	742	338	440.894	45.5355	436.426	ZHD9_1_peak_88262	SL4.0ch10:63555908-63556592	685	63556225	310	402.526	44.4588	398.015	ZHD9_2_peak_88514	SL4.0ch10:63555860-63556601	742	63556234	366	479.261	46.6122	474.837	Solyc10g085090.3	XP_004249583.1 laccase-4-like [Solanum lycopersicum]
Merged-SL4.0ch01-26403454-2	SL4.0ch01:26403148-26403764	Distal Intergenic	-177360	Solyc01g017950.3.1	ZHD9_1_peakname|ZHD9_2_peakname	2	26403438	617	356	463.518	45.506	458.893	ZHD9_1_peak_3591	SL4.0ch01:26403164-26403764	601	26403440	312	399.168	42.8257	394.693	ZHD9_2_peak_3619	SL4.0ch01:26403148-26403741	594	26403437	400	527.868	48.1863	523.093	Solyc01g017950.3	NA
Merged-SL4.0ch01-81875313-2	SL4.0ch01:81874799-81875821	Promoter (<=1kb)	-431	Solyc01g099320.4.1	ZHD9_1_peakname|ZHD9_2_peakname	2	81875155	1023	344	448.563	45.4915	444.021	ZHD9_1_peak_10728	SL4.0ch01:81874799-81875796	998	81875214	327	424.769	44.8788	420.053	ZHD9_2_peak_10808	SL4.0ch01:81874837-81875821	985	81875096	362	472.358	46.1042	467.989	Solyc01g099320.4	XP_004231278.1 nuclear transcription factor Y subunit B-4-like [Solanum lycopersicum]
Merged-SL4.0ch09-43990051-2	SL4.0ch09:43989544-43990549	Distal Intergenic	57604	Solyc09g056233.1.1	ZHD9_1_peakname|ZHD9_2_peakname	2	43989883	1006	348	452.359	45.4699	447.796	ZHD9_1_peak_76333	SL4.0ch09:43989544-43990537	994	43989881	318	411.754	44.3119	407.151	ZHD9_2_peak_76562	SL4.0ch09:43989574-43990549	976	43989885	377	492.964	46.628	488.44	Solyc09g056233.1	XP_025886547.1 uncharacterized protein LOC109120144 [Solanum lycopersicum]
Merged-SL4.0ch05-3344176-2	SL4.0ch05:3343455-3344906	Downstream (2-3kb)	-7092	Solyc05g009170.3.1	ZHD9_1_peakname|ZHD9_2_peakname	2	3344420	1452	406	524.021	45.4388	518.97	ZHD9_1_peak_39061	SL4.0ch05:3343462-3344906	1445	3344420	375	483.904	44.9761	478.783	ZHD9_2_peak_39171	SL4.0ch05:3343455-3344882	1428	3344420	437	564.139	45.9015	559.156	Solyc05g009170.3	XP_004238916.1 zinc finger protein GIS3 [Solanum lycopersicum]
Merged-SL4.0ch10-30415694-2	SL4.0ch10:30415234-30416150	Distal Intergenic	-43144	Solyc10g045110.1.1	ZHD9_1_peakname|ZHD9_2_peakname	2	30415676	917	344	448.714	45.4277	444.187	ZHD9_1_peak_83639	SL4.0ch10:30415245-30416148	904	30415677	314	402.566	43.1001	398.054	ZHD9_2_peak_83927	SL4.0ch10:30415234-30416150	917	30415674	375	494.862	47.7553	490.319	Solyc10g045110.1	NA
Merged-SL4.0ch08-16899084-2	SL4.0ch08:16898500-16899675	Distal Intergenic	-150760	Solyc08g045737.1.1	ZHD9_1_peakname|ZHD9_2_peakname	2	16899090	1176	342	446.575	45.4198	442.093	ZHD9_1_peak_64865	SL4.0ch08:16898500-16899675	1176	16899085	301	385.142	42.5997	380.818	ZHD9_2_peak_65028	SL4.0ch08:16898508-16899653	1146	16899094	384	508.008	48.24	503.368	Solyc08g045737.1	TMW86652.1 hypothetical protein EJD97_021055 [Solanum chilense]
Merged-SL4.0ch03-22816869-2	SL4.0ch03:22816539-22817194	Distal Intergenic	-36497	Solyc03g058920.3.1	ZHD9_1_peakname|ZHD9_2_peakname	2	22816848	656	351	455.914	45.4059	451.304	ZHD9_1_peak_23701	SL4.0ch03:22816573-22817194	622	22816847	344	454.137	47.2041	449.167	ZHD9_2_peak_23782	SL4.0ch03:22816539-22817173	635	22816848	358	457.692	43.6076	453.441	Solyc03g058920.3	XP_004234781.2 mitochondrial outer membrane protein porin of 34 kDa [Solanum lycopersicum]
Merged-SL4.0ch07-44136012-2	SL4.0ch07:44135460-44136561	Distal Intergenic	-20058	Solyc07g037960.1.1	ZHD9_1_peakname|ZHD9_2_peakname	2	44135952	1102	346	450.524	45.4037	445.966	ZHD9_1_peak_58932	SL4.0ch07:44135488-44136542	1055	44136057	319	418.023	45.7454	413.361	ZHD9_2_peak_59089	SL4.0ch07:44135460-44136561	1102	44135847	374	483.026	45.062	478.572	Solyc07g037960.1	XP_004243766.1 ectonucleotide pyrophosphatase/phosphodiesterase family member 3-like [Solanum lycopersicum]
Merged-SL4.0ch01-32756170-2	SL4.0ch01:32755821-32756508	Distal Intergenic	24227	Solyc01g021730.2.1	ZHD9_1_peakname|ZHD9_2_peakname	2	32756188	688	385	497.825	45.3928	492.914	ZHD9_1_peak_4255	SL4.0ch01:32755821-32756508	688	32756193	364	473.095	45.6569	468.01	ZHD9_2_peak_4290	SL4.0ch01:32755855-32756496	642	32756184	406	522.556	45.1287	517.818	Solyc01g021730.2	XP_004228763.1 NAC domain-containing protein 78-like [Solanum lycopersicum]
Merged-SL4.0ch12-5057423-2	SL4.0ch12:5056952-5057862	Distal Intergenic	6893	Solyc12g014170.2.1	ZHD9_1_peakname|ZHD9_2_peakname	2	5057480	911	337	439.179	45.3925	434.73	ZHD9_1_peak_96508	SL4.0ch12:5056952-5057844	893	5057473	308	399.097	44.1729	394.623	ZHD9_2_peak_96692	SL4.0ch12:5057036-5057862	827	5057488	366	479.261	46.6122	474.837	Solyc12g014170.2	XP_004251886.1 transcription factor GTE3, chloroplastic-like [Solanum lycopersicum]
Merged-SL4.0ch07-65117110-2	SL4.0ch07:65116035-65118193	Distal Intergenic	-8927	Solyc07g062580.4.1	ZHD9_1_peakname|ZHD9_2_peakname	2	65117868	2159	336	436.774	45.3775	432.315	ZHD9_1_peak_62201	SL4.0ch07:65116067-65118193	2127	65117867	330	437.113	47.3179	432.282	ZHD9_2_peak_62338	SL4.0ch07:65116035-65118145	2111	65117870	341	436.436	43.437	432.348	Solyc07g062580.4	XP_004244266.1 TPR repeat-containing thioredoxin TTL1 [Solanum lycopersicum]
Merged-SL4.0ch07-45727783-2	SL4.0ch07:45727088-45728515	Distal Intergenic	-142316	Solyc07g039220.1.1	ZHD9_1_peakname|ZHD9_2_peakname	2	45727562	1428	349	453.357	45.3684	448.769	ZHD9_1_peak_59090	SL4.0ch07:45727088-45728404	1317	45727549	337	443.256	46.5961	438.372	ZHD9_2_peak_59245	SL4.0ch07:45727128-45728515	1388	45727576	361	463.458	44.1407	459.165	Solyc07g039220.1	KAH0743291.1 hypothetical protein KY290_031284 [Solanum tuberosum]
Merged-SL4.0ch12-2608872-2	SL4.0ch12:2608319-2609426	Downstream (2-3kb)	4385	Solyc12g009280.3.1	ZHD9_1_peakname|ZHD9_2_peakname	2	2609021	1108	337	439.22	45.3606	434.779	ZHD9_1_peak_96073	SL4.0ch12:2608322-2609423	1102	2609027	304	392.257	43.6011	387.853	ZHD9_2_peak_96242	SL4.0ch12:2608319-2609426	1108	2609015	370	486.183	47.1202	481.704	Solyc12g009280.3	XP_010314062.2 uncharacterized protein LOC101254455 isoform X2 [Solanum lycopersicum]
Merged-SL4.0ch10-313427-2	SL4.0ch10:312254-314617	Promoter (<=1kb)	-452	Solyc10g005510.3.1	ZHD9_1_peakname|ZHD9_2_peakname	2	312572	2364	356	461.371	45.3563	456.719	ZHD9_1_peak_80147	SL4.0ch10:312254-314578	2325	312579	339	443.582	46.002	438.696	ZHD9_2_peak_80382	SL4.0ch10:312259-314617	2359	312566	372	479.16	44.7105	474.741	Solyc10g005510.3	XP_004248314.1 glyceraldehyde-3-phosphate dehydrogenase GAPCP1, chloroplastic [Solanum lycopersicum]
Merged-SL4.0ch11-9852439-2	SL4.0ch11:9851810-9853066	Promoter (1-2kb)	-1150	Solyc11g019910.1.1	ZHD9_1_peakname|ZHD9_2_peakname	2	9852764	1257	336	436.635	45.3137	432.185	ZHD9_1_peak_90247	SL4.0ch11:9851810-9853064	1255	9852765	322	423.213	46.1743	418.506	ZHD9_2_peak_90463	SL4.0ch11:9851816-9853066	1251	9852764	349	450.057	44.4531	445.864	Solyc11g019910.1	XP_004250403.1 pectinesterase inhibitor 4 [Solanum lycopersicum]
Merged-SL4.0ch11-45854874-2	SL4.0ch11:45854310-45855391	Distal Intergenic	-2305	Solyc11g056660.1.1	ZHD9_1_peakname|ZHD9_2_peakname	2	45855052	1082	335	435.904	45.306	431.452	ZHD9_1_peak_94044	SL4.0ch11:45854416-45855391	976	45855056	329	435.371	47.175	430.556	ZHD9_2_peak_94215	SL4.0ch11:45854310-45855379	1070	45855049	341	436.436	43.437	432.348	Solyc11g056660.1	NA
Merged-SL4.0ch05-1900891-2	SL4.0ch05:1899997-1901781	Distal Intergenic	-8703	Solyc05g007220.4.1	ZHD9_1_peakname|ZHD9_2_peakname	2	1900456	1785	337	439.364	45.2969	434.942	ZHD9_1_peak_38764	SL4.0ch05:1900021-1901766	1746	1900459	296	378.645	42.4575	374.383	ZHD9_2_peak_38872	SL4.0ch05:1899997-1901781	1785	1900454	378	500.083	48.1363	495.501	Solyc05g007220.4	XP_010320676.1 F-box/kelch-repeat protein At1g26930 [Solanum lycopersicum]
Merged-SL4.0ch09-27925854-2	SL4.0ch09:27925553-27926152	Distal Intergenic	-26315	Solyc09g031600.2.1	ZHD9_1_peakname|ZHD9_2_peakname	2	27925854	600	346	449.442	45.2602	444.892	ZHD9_1_peak_74718	SL4.0ch09:27925553-27926152	600	27925852	326	425.187	45.3368	420.463	ZHD9_2_peak_74938	SL4.0ch09:27925568-27926143	576	27925856	366	473.698	45.1835	469.321	Solyc09g031600.2	XP_004246958.1 sorting nexin 2B [Solanum lycopersicum]
Merged-SL4.0ch12-60591836-2	SL4.0ch12:60591489-60592177	Downstream (1-2kb)	6089	Solyc12g049370.2.1	ZHD9_1_peakname|ZHD9_2_peakname	2	60591851	689	377	487.373	45.2527	482.529	ZHD9_1_peak_102812	SL4.0ch12:60591521-60592177	657	60591852	359	467.555	45.8174	462.502	ZHD9_2_peak_103060	SL4.0ch12:60591489-60592158	670	60591850	395	507.192	44.6881	502.557	Solyc12g049370.2	XP_004252406.1 probable nucleoside diphosphate kinase 5 [Solanum lycopersicum]
Merged-SL4.0ch11-43365307-2	SL4.0ch11:43364971-43365656	Distal Intergenic	289951	Solyc11g039480.1.1	ZHD9_1_peakname|ZHD9_2_peakname	2	43365325	686	338	439.084	45.2413	434.628	ZHD9_1_peak_93753	SL4.0ch11:43364977-43365656	680	43365320	313	406.808	44.6378	402.256	ZHD9_2_peak_93915	SL4.0ch11:43364971-43365627	657	43365330	362	471.359	45.8447	467	Solyc11g039480.1	NA
Merged-SL4.0ch11-3366009-2	SL4.0ch11:3364084-3367774	Distal Intergenic	13420	Solyc11g010260.3.1	ZHD9_1_peakname|ZHD9_2_peakname	2	3366272	3691	336	437.488	45.2336	433.06	ZHD9_1_peak_89097	SL4.0ch11:3364084-3367774	3691	3366276	304	392.257	43.6011	387.853	ZHD9_2_peak_89340	SL4.0ch11:3364420-3367760	3341	3366268	368	482.72	46.8662	478.268	Solyc11g010260.3	XP_010312638.1 pentatricopeptide repeat-containing protein At1g28690, mitochondrial [Solanum lycopersicum]
Merged-SL4.0ch09-58529679-2	SL4.0ch09:58528903-58530443	Distal Intergenic	9633	Solyc09g064915.1.1	ZHD9_1_peakname|ZHD9_2_peakname	2	58530102	1541	338	439.614	45.2313	435.149	ZHD9_1_peak_78107	SL4.0ch09:58528903-58530443	1541	58530104	315	409.94	44.8347	405.354	ZHD9_2_peak_78342	SL4.0ch09:58528964-58530407	1444	58530101	361	469.288	45.6278	464.945	Solyc09g064915.1	XP_015075595.1 uncharacterized protein LOC107019725 [Solanum pennellii]
Merged-SL4.0ch08-25725470-2	SL4.0ch08:25724626-25726316	Distal Intergenic	-52763	Solyc08g041740.1.1	ZHD9_1_peakname|ZHD9_2_peakname	2	25725238	1691	340	442.38	45.2285	437.909	ZHD9_1_peak_65776	SL4.0ch08:25724626-25726316	1691	25724917	309	397.868	43.4758	393.408	ZHD9_2_peak_65938	SL4.0ch08:25724631-25726308	1678	25725559	371	486.891	46.9813	482.409	Solyc08g041740.1	XP_015163442.1 PREDICTED: uncharacterized protein LOC102579293 isoform X4 [Solanum tuberosum]
Merged-SL4.0ch12-47540273-2	SL4.0ch12:47539873-47540673	Distal Intergenic	-18164	Solyc12g036900.1.1	ZHD9_1_peakname|ZHD9_2_peakname	2	47540199	801	336	436.578	45.226	432.143	ZHD9_1_peak_101056	SL4.0ch12:47539873-47540673	801	47540198	311	404.242	44.6018	399.714	ZHD9_2_peak_101301	SL4.0ch12:47539878-47540670	793	47540200	360	468.914	45.8502	464.572	Solyc12g036900.1	TMW88639.1 hypothetical protein EJD97_018291 [Solanum chilense]
Merged-SL4.0ch01-55862883-2	SL4.0ch01:55862568-55863198	Distal Intergenic	-156279	Solyc01g057590.3.1	ZHD9_1_peakname|ZHD9_2_peakname	2	55862908	631	348	451.404	45.1859	446.854	ZHD9_1_peak_6588	SL4.0ch01:55862580-55863187	608	55862912	315	405.734	43.6457	401.194	ZHD9_2_peak_6633	SL4.0ch01:55862568-55863198	631	55862904	380	497.074	46.7262	492.515	Solyc01g057590.3	XP_010319345.1 uncharacterized protein LOC104646719 [Solanum lycopersicum]
Merged-SL4.0ch05-3180686-2	SL4.0ch05:3179635-3181723	Distal Intergenic	-3106	Solyc05g008920.3.1	ZHD9_1_peakname|ZHD9_2_peakname	2	3180856	2089	334	434.207	45.179	429.769	ZHD9_1_peak_39033	SL4.0ch05:3179635-3181723	2089	3180853	329	435.371	47.175	430.556	ZHD9_2_peak_39143	SL4.0ch05:3179728-3181659	1932	3180860	339	433.044	43.183	428.981	Solyc05g008920.3	XP_004238898.1 uncharacterized protein LOC101245647 isoform X2 [Solanum lycopersicum]
Merged-SL4.0ch05-57093088-2	SL4.0ch05:57092690-57093535	Distal Intergenic	-11052	Solyc05g045950.3.1	ZHD9_1_peakname|ZHD9_2_peakname	2	57092980	846	336	438.784	45.1536	434.39	ZHD9_1_peak_45458	SL4.0ch05:57092713-57093535	823	57092979	286	361.762	41.0279	357.673	ZHD9_2_peak_45544	SL4.0ch05:57092690-57093417	728	57092980	387	515.807	49.2794	511.108	Solyc05g045950.3	KAH0681724.1 hypothetical protein KY289_019476 [Solanum tuberosum]
Merged-SL4.0ch05-32645269-2	SL4.0ch05:32644807-32645734	Distal Intergenic	-277824	Solyc05g024457.1.1	ZHD9_1_peakname|ZHD9_2_peakname	2	32645394	928	370	480.031	45.1202	475.291	ZHD9_1_peak_42814	SL4.0ch05:32644822-32645715	894	32645383	322	408.077	41.9879	403.512	ZHD9_2_peak_42923	SL4.0ch05:32644807-32645734	928	32645406	419	551.984	48.2526	547.07	Solyc05g024457.1	NA
Merged-SL4.0ch05-44387766-2	SL4.0ch05:44387455-44388077	Distal Intergenic	-60085	Solyc05g032750.3.1	ZHD9_1_peakname|ZHD9_2_peakname	2	44387725	623	353	457.924	45.1151	453.319	ZHD9_1_peak_44023	SL4.0ch05:44387471-44388061	591	44387724	319	409.897	43.4573	405.312	ZHD9_2_peak_44106	SL4.0ch05:44387455-44388077	623	44387726	387	505.951	46.773	501.326	Solyc05g032750.3	XP_004239608.1 protein PLASTID MOVEMENT IMPAIRED 1-RELATED 1 [Solanum lycopersicum]
Merged-SL4.0ch03-1039788-2	SL4.0ch03:1039110-1040465	Distal Intergenic	-2020	Solyc03g006430.3.1	ZHD9_1_peakname|ZHD9_2_peakname	2	1039528	1356	334	434.051	45.1073	429.623	ZHD9_1_peak_20541	SL4.0ch03:1039110-1040457	1348	1039525	320	419.752	45.8884	415.075	ZHD9_2_peak_20586	SL4.0ch03:1039122-1040465	1344	1039531	348	448.35	44.3261	444.17	Solyc03g006430.3	XP_004234118.1 uncharacterized protein LOC101259611 [Solanum lycopersicum]
Merged-SL4.0ch08-39350661-2	SL4.0ch08:39350068-39351250	Distal Intergenic	301606	Solyc08g028785.1.1	ZHD9_1_peakname|ZHD9_2_peakname	2	39350910	1183	372	480.154	45.06	475.371	ZHD9_1_peak_67188	SL4.0ch08:39350068-39351238	1171	39350921	336	434.159	44.4416	429.356	ZHD9_2_peak_67359	SL4.0ch08:39350091-39351250	1160	39350900	407	526.149	45.6783	521.386	Solyc08g028785.1	NA
Merged-SL4.0ch09-483404-2	SL4.0ch09:481882-484916	Distal Intergenic	-8567	Solyc09g005690.3.1	ZHD9_1_peakname|ZHD9_2_peakname	2	482366	3035	334	434.878	45.0591	430.467	ZHD9_1_peak_71162	SL4.0ch09:481931-484889	2959	482444	306	395.674	43.887	391.235	ZHD9_2_peak_71355	SL4.0ch09:481882-484916	3035	482287	363	474.082	46.2312	469.699	Solyc09g005690.3	XP_025888747.1 type I inositol polyphosphate 5-phosphatase 8 isoform X3 [Solanum lycopersicum]
Merged-SL4.0ch06-43104977-2	SL4.0ch06:43103409-43106590	Distal Intergenic	-3600	Solyc06g073640.4.1	ZHD9_1_peakname|ZHD9_2_peakname	2	43104648	3182	335	435.865	45.0508	431.466	ZHD9_1_peak_52968	SL4.0ch06:43103431-43106590	3160	43104653	297	380.342	42.6004	376.061	ZHD9_2_peak_53046	SL4.0ch06:43103409-43106481	3073	43104643	373	491.387	47.5013	486.87	Solyc06g073640.4	XP_010322306.1 GAMYB-like2 isoform X1 [Solanum lycopersicum]
Merged-SL4.0ch11-39401384-2	SL4.0ch11:39401088-39401681	Distal Intergenic	-101122	Solyc11g039950.3.1	ZHD9_1_peakname|ZHD9_2_peakname	2	39401407	594	335	435.783	44.9995	431.394	ZHD9_1_peak_93404	SL4.0ch11:39401101-39401667	567	39401403	295	376.704	42.2437	372.469	ZHD9_2_peak_93569	SL4.0ch11:39401088-39401681	594	39401411	375	494.862	47.7553	490.319	Solyc11g039950.3	XP_010313034.1 RNA-binding protein 7 isoform X4 [Solanum lycopersicum]
Merged-SL4.0ch08-48873230-2	SL4.0ch08:48872197-48874210	Promoter (1-2kb)	-1367	Solyc08g062220.3.1	ZHD9_1_peakname|ZHD9_2_peakname	2	48873436	2014	365	472.774	44.9811	468.089	ZHD9_1_peak_68304	SL4.0ch08:48872333-48874210	1878	48873430	320	401.854	40.9737	397.353	ZHD9_2_peak_68472	SL4.0ch08:48872197-48874181	1985	48873442	410	543.695	48.9885	538.825	Solyc08g062220.3	XP_004245060.1 UDP-glycosyltransferase 74F2 [Solanum lycopersicum]
Merged-SL4.0ch06-4522044-2	SL4.0ch06:4521758-4522333	Distal Intergenic	41905	Solyc06g009980.1.1	ZHD9_1_peakname|ZHD9_2_peakname	2	4522025	576	334	434.032	44.9796	429.632	ZHD9_1_peak_47810	SL4.0ch06:4521769-4522317	549	4522024	304	392.257	43.6011	387.853	ZHD9_2_peak_47887	SL4.0ch06:4521758-4522333	576	4522026	364	475.807	46.3582	471.411	Solyc06g009980.1	KAG5611194.1 hypothetical protein H5410_022475 [Solanum commersonii]
Merged-SL4.0ch09-33067100-2	SL4.0ch09:33066551-33067605	Distal Intergenic	37314	Solyc09g055180.4.1	ZHD9_1_peakname|ZHD9_2_peakname	2	33067162	1055	334	435.016	44.9794	430.627	ZHD9_1_peak_75244	SL4.0ch09:33066551-33067605	1055	33067154	296	378.645	42.4575	374.383	ZHD9_2_peak_75464	SL4.0ch09:33066648-33067597	950	33067169	373	491.387	47.5013	486.87	Solyc09g055180.4	XP_004247008.1 probable LRR receptor-like serine/threonine-protein kinase At1g06840 isoform X1 [Solanum lycopersicum]
Merged-SL4.0ch11-31663371-2	SL4.0ch11:31663035-31663690	Promoter (1-2kb)	-1784	Solyc11g044340.3.1	ZHD9_1_peakname|ZHD9_2_peakname	2	31663374	656	404	520.042	44.9653	515.019	ZHD9_1_peak_92613	SL4.0ch11:31663035-31663690	656	31663381	382	491.889	44.832	486.738	ZHD9_2_peak_92787	SL4.0ch11:31663071-31663690	620	31663367	427	548.194	45.0986	543.3	Solyc11g044340.3	XP_004250825.1 pre-mRNA-processing protein 40A isoform X2 [Solanum lycopersicum]
Merged-SL4.0ch01-68129945-2	SL4.0ch01:68129364-68130549	Distal Intergenic	-2373	Solyc01g067020.4.1	ZHD9_1_peakname|ZHD9_2_peakname	2	68129860	1186	334	433.146	44.9481	428.745	ZHD9_1_peak_8177	SL4.0ch01:68129364-68130549	1186	68129860	308	399.097	44.1729	394.623	ZHD9_2_peak_8247	SL4.0ch01:68129388-68130482	1095	68129860	359	467.194	45.7232	462.867	Solyc01g067020.4	NP_001234580.2 atypical receptor-like kinase 1 precursor [Solanum lycopersicum]
Merged-SL4.0ch08-58437841-2	SL4.0ch08:58437546-58438136	Distal Intergenic	-7930	Solyc08g076350.3.1	ZHD9_1_peakname|ZHD9_2_peakname	2	58437869	591	334	434.095	44.9397	429.704	ZHD9_1_peak_69945	SL4.0ch08:58437546-58438128	583	58437868	299	383.739	42.8863	379.423	ZHD9_2_peak_70138	SL4.0ch08:58437554-58438136	583	58437870	369	484.451	46.9932	479.986	Solyc08g076350.3	XP_010325577.1 alpha/beta hydrolase domain-containing protein 17B [Solanum lycopersicum]
Merged-SL4.0ch12-47555429-2	SL4.0ch12:47554975-47555877	Distal Intergenic	-2902	Solyc12g036900.1.1	ZHD9_1_peakname|ZHD9_2_peakname	2	47555461	903	333	432.283	44.9085	427.883	ZHD9_1_peak_101058	SL4.0ch12:47554975-47555877	903	47555471	311	404.242	44.6018	399.714	ZHD9_2_peak_101303	SL4.0ch12:47555003-47555863	861	47555451	355	460.324	45.2151	456.052	Solyc12g036900.1	TMW88639.1 hypothetical protein EJD97_018291 [Solanum chilense]
Merged-SL4.0ch12-24886951-2	SL4.0ch12:24886242-24887663	Distal Intergenic	78568	Solyc12g027560.1.1	ZHD9_1_peakname|ZHD9_2_peakname	2	24886840	1422	334	434.168	44.9079	429.788	ZHD9_1_peak_98735	SL4.0ch12:24886242-24887663	1422	24886833	295	376.95	42.3145	372.706	ZHD9_2_peak_98957	SL4.0ch12:24886245-24887657	1413	24886847	373	491.387	47.5013	486.87	Solyc12g027560.1	KAG5571509.1 hypothetical protein H5410_061275 [Solanum commersonii]
Merged-SL4.0ch09-66652146-2	SL4.0ch09:66651827-66652467	Distal Intergenic	-3216	Solyc09g091260.3.1	ZHD9_1_peakname|ZHD9_2_peakname	2	66652106	641	334	432.87	44.873	428.476	ZHD9_1_peak_79770	SL4.0ch09:66651856-66652435	580	66652106	308	398.84	44.0989	394.372	ZHD9_2_peak_79994	SL4.0ch09:66651827-66652467	641	66652106	359	466.901	45.6471	462.581	Solyc09g091260.3	XP_004247815.1 probable leucine-rich repeat receptor-like protein kinase At2g33170 isoform X1 [Solanum lycopersicum]
Merged-SL4.0ch05-31533491-2	SL4.0ch05:31533069-31533909	Distal Intergenic	42762	Solyc05g024370.1.1	ZHD9_1_peakname|ZHD9_2_peakname	2	31533564	841	334	434.29	44.868	429.921	ZHD9_1_peak_42683	SL4.0ch05:31533069-31533909	841	31533565	290	368.497	41.5997	364.342	ZHD9_2_peak_42793	SL4.0ch05:31533088-31533899	812	31533563	378	500.083	48.1363	495.501	Solyc05g024370.1	XP_025886958.1 TMV resistance protein N-like [Solanum lycopersicum]
Merged-SL4.0ch05-27455054-2	SL4.0ch05:27454591-27455523	Distal Intergenic	-31100	Solyc05g021415.1.1	ZHD9_1_peakname|ZHD9_2_peakname	2	27455017	933	376	485.192	44.851	480.385	ZHD9_1_peak_42265	SL4.0ch05:27454594-27455508	915	27455015	336	428.785	43.016	424.03	ZHD9_2_peak_42378	SL4.0ch05:27454591-27455523	933	27455019	416	541.599	46.686	536.741	Solyc05g021415.1	TMW80410.1 hypothetical protein EJD97_020408, partial [Solanum chilense]
Merged-SL4.0ch02-35959187-2	SL4.0ch02:35958662-35959688	Distal Intergenic	-2387	Solyc02g067830.3.1	ZHD9_1_peakname|ZHD9_2_peakname	2	35959250	1027	333	432.327	44.8367	427.942	ZHD9_1_peak_16991	SL4.0ch02:35958662-35959615	954	35959239	302	388.846	43.3152	384.474	ZHD9_2_peak_17034	SL4.0ch02:35958784-35959688	905	35959260	364	475.807	46.3582	471.411	Solyc02g067830.3	XP_010317089.1 serine/threonine-protein kinase D6PKL1 [Solanum lycopersicum]
Merged-SL4.0ch05-10750307-2	SL4.0ch05:10749785-10750852	Downstream (2-3kb)	3441	Solyc05g015490.4.1	ZHD9_1_peakname|ZHD9_2_peakname	2	10750078	1068	332	429.793	44.7897	425.397	ZHD9_1_peak_40400	SL4.0ch05:10749813-10750852	1040	10750075	320	419.752	45.8884	415.075	ZHD9_2_peak_40513	SL4.0ch05:10749785-10750780	996	10750081	343	439.834	43.691	435.72	Solyc05g015490.4	XP_004239214.1 non-specific lipid transfer protein GPI-anchored 1 [Solanum lycopersicum]
Merged-SL4.0ch12-3591783-2	SL4.0ch12:3591120-3592490	Exon (Solyc12g010580.2.1/Solyc12g010580.2, exon 1 of 3)	274	Solyc12g010580.2.1	ZHD9_1_peakname|ZHD9_2_peakname	2	3591780	1371	332	429.722	44.7339	425.337	ZHD9_1_peak_96257	SL4.0ch12:3591120-3592398	1279	3591783	313	407.679	44.8877	403.115	ZHD9_2_peak_96427	SL4.0ch12:3591125-3592490	1366	3591778	350	451.765	44.5801	447.559	Solyc12g010580.2	XP_004252089.1 protein ECERIFERUM 3-like [Solanum lycopersicum]
Merged-SL4.0ch08-18094258-2	SL4.0ch08:18093764-18094710	Distal Intergenic	45276	Solyc08g045620.1.1	ZHD9_1_peakname|ZHD9_2_peakname	2	18094154	947	372	479.708	44.7306	474.918	ZHD9_1_peak_64996	SL4.0ch08:18093764-18094693	930	18094156	357	464.116	45.5629	459.083	ZHD9_2_peak_65159	SL4.0ch08:18093867-18094710	844	18094152	388	495.3	43.8982	490.754	Solyc08g045620.1	MUG03615.1 DUF825 domain-containing protein [Bacillus tequilensis]
Merged-SL4.0ch03-40692654-2	SL4.0ch03:40692013-40693307	Distal Intergenic	145688	Solyc03g013375.1.1	ZHD9_1_peakname|ZHD9_2_peakname	2	40692322	1295	332	430.593	44.7176	426.221	ZHD9_1_peak_25530	SL4.0ch03:40692017-40693282	1266	40692322	303	390.551	43.4581	386.163	ZHD9_2_peak_25613	SL4.0ch03:40692013-40693307	1295	40692323	361	470.635	45.9772	466.28	Solyc03g013375.1	PHT27192.1 hypothetical protein CQW23_33205 [Capsicum baccatum]
Merged-SL4.0ch12-5406093-2	SL4.0ch12:5405567-5406626	Distal Intergenic	-18570	Solyc12g014420.2.1	ZHD9_1_peakname|ZHD9_2_peakname	2	5406051	1060	332	430.602	44.7097	426.231	ZHD9_1_peak_96570	SL4.0ch12:5405580-5406602	1023	5406046	302	388.846	43.3152	384.474	ZHD9_2_peak_96753	SL4.0ch12:5405567-5406626	1060	5406056	362	472.358	46.1042	467.989	Solyc12g014420.2	XP_004251911.1 glucan endo-1,3-beta-glucosidase 13-like [Solanum lycopersicum]
Merged-SL4.0ch03-42218235-2	SL4.0ch03:42217864-42218585	Distal Intergenic	-20704	Solyc03g013160.4.1	ZHD9_1_peakname|ZHD9_2_peakname	2	42218303	722	380	490.312	44.6949	485.483	ZHD9_1_peak_25686	SL4.0ch03:42217864-42218562	699	42218303	336	425.464	42.1544	420.739	ZHD9_2_peak_25765	SL4.0ch03:42217929-42218585	657	42218303	425	555.16	47.2355	550.226	Solyc03g013160.4	XP_004234290.1 amino acid transporter AVT1I [Solanum lycopersicum]
Merged-SL4.0ch12-65594230-2	SL4.0ch12:65593406-65595057	Promoter (1-2kb)	-1511	Solyc12g098620.2.1	ZHD9_1_peakname|ZHD9_2_peakname	2	65594724	1652	360	463.837	44.6924	459.168	ZHD9_1_peak_103771	SL4.0ch12:65593406-65595048	1643	65594728	337	435.87	44.5735	431.052	ZHD9_2_peak_104020	SL4.0ch12:65593410-65595057	1648	65594721	382	491.803	44.8113	487.285	Solyc12g098620.2	XP_004253164.1 transcription factor bHLH62-like isoform X1 [Solanum lycopersicum]
Merged-SL4.0ch12-924885-2	SL4.0ch12:924070-925695	Distal Intergenic	-2544	Solyc12g006440.2.1	ZHD9_1_peakname|ZHD9_2_peakname	2	925279	1626	331	428.875	44.6784	424.494	ZHD9_1_peak_95732	SL4.0ch12:924112-925695	1584	925276	314	409.4	45.0306	404.818	ZHD9_2_peak_95898	SL4.0ch12:924070-925666	1597	925282	348	448.35	44.3261	444.17	Solyc12g006440.2	XP_004251559.1 uncharacterized protein LOC101261197 [Solanum lycopersicum]
Merged-SL4.0ch02-22522959-2	SL4.0ch02:22522595-22523323	Distal Intergenic	-21543	Solyc02g022810.3.1	ZHD9_1_peakname|ZHD9_2_peakname	2	22523026	729	375	483.611	44.6763	478.836	ZHD9_1_peak_14623	SL4.0ch02:22522600-22523318	719	22523027	328	415.277	41.9949	410.641	ZHD9_2_peak_14672	SL4.0ch02:22522595-22523323	729	22523024	422	551.945	47.3577	547.031	Solyc02g022810.3	NA
Merged-SL4.0ch02-32970004-2	SL4.0ch02:32969095-32970919	Distal Intergenic	-8863	Solyc02g150123.1.1	ZHD9_1_peakname|ZHD9_2_peakname	2	32969906	1825	331	428.863	44.6624	424.486	ZHD9_1_peak_16272	SL4.0ch02:32969095-32970885	1791	32969906	312	405.96	44.7447	401.414	ZHD9_2_peak_16329	SL4.0ch02:32969119-32970919	1801	32969907	350	451.765	44.5801	447.559	Solyc02g150123.1	NA
Merged-SL4.0ch05-13283026-2	SL4.0ch05:13282595-13283458	Distal Intergenic	-84036	Solyc05g015980.3.1	ZHD9_1_peakname|ZHD9_2_peakname	2	13283185	864	332	430.72	44.6459	426.368	ZHD9_1_peak_40699	SL4.0ch05:13282595-13283450	856	13283179	294	375.257	42.1716	371.031	ZHD9_2_peak_40802	SL4.0ch05:13282602-13283458	857	13283191	370	486.183	47.1202	481.704	Solyc05g015980.3	XP_004239246.1 uncharacterized protein LOC101253897 [Solanum lycopersicum]
Merged-SL4.0ch07-27246441-2	SL4.0ch07:27245763-27247122	Distal Intergenic	8932	Solyc07g025280.1.1	ZHD9_1_peakname|ZHD9_2_peakname	2	27246120	1360	330	428.053	44.6388	423.673	ZHD9_1_peak_57096	SL4.0ch07:27245763-27247122	1360	27246123	317	414.57	45.4595	409.938	ZHD9_2_peak_57207	SL4.0ch07:27245778-27247102	1325	27246118	344	441.535	43.818	437.408	Solyc07g025280.1	KAG5577336.1 hypothetical protein H5410_057470, partial [Solanum commersonii]
Merged-SL4.0ch07-10524026-2	SL4.0ch07:10523639-10524460	Distal Intergenic	-13755	Solyc07g018370.3.1	ZHD9_1_peakname|ZHD9_2_peakname	2	10523928	822	346	448.183	44.6144	443.704	ZHD9_1_peak_55437	SL4.0ch07:10523639-10524354	716	10523927	298	376.111	41.0643	371.88	ZHD9_2_peak_55564	SL4.0ch07:10523651-10524460	810	10523929	394	520.255	48.1645	515.529	Solyc07g018370.3	XP_010323412.1 protein SPEAR3-like [Solanum lycopersicum]
Merged-SL4.0ch09-51455043-2	SL4.0ch09:51454688-51455393	Distal Intergenic	-26878	Solyc09g059744.1.1	ZHD9_1_peakname|ZHD9_2_peakname	2	51455070	706	331	428.889	44.5747	424.535	ZHD9_1_peak_77180	SL4.0ch09:51454701-51455393	693	51455060	301	387.142	43.1722	382.79	ZHD9_2_peak_77395	SL4.0ch09:51454688-51455391	704	51455080	361	470.635	45.9772	466.28	Solyc09g059744.1	NA
Merged-SL4.0ch07-14431508-2	SL4.0ch07:14431217-14431787	Distal Intergenic	-6265	Solyc07g020870.3.1	ZHD9_1_peakname|ZHD9_2_peakname	2	14431526	571	332	430.954	44.5742	426.62	ZHD9_1_peak_55811	SL4.0ch07:14431217-14431787	571	14431521	285	360.082	40.885	356.009	ZHD9_2_peak_55924	SL4.0ch07:14431265-14431763	499	14431532	379	501.825	48.2633	497.23	Solyc07g020870.3	XP_010323417.1 putative E3 ubiquitin-protein ligase LIN-1 isoform X2 [Solanum lycopersicum]
Merged-SL4.0ch11-52473627-2	SL4.0ch11:52471882-52475369	Promoter (1-2kb)	-1603	Solyc11g069780.3.1	ZHD9_1_peakname|ZHD9_2_peakname	2	52473304	3488	331	428.911	44.5588	424.561	ZHD9_1_peak_95248	SL4.0ch11:52471901-52475369	3469	52473307	299	383.739	42.8863	379.423	ZHD9_2_peak_95400	SL4.0ch11:52471882-52475358	3477	52473302	363	474.082	46.2312	469.699	Solyc11g069780.3	XP_004251159.2 P-loop NTPase domain-containing protein LPA1 homolog 2 [Solanum lycopersicum]
Merged-SL4.0ch12-27951710-2	SL4.0ch12:27951141-27952271	Distal Intergenic	-111815	Solyc12g027820.1.1	ZHD9_1_peakname|ZHD9_2_peakname	2	27952002	1131	330	427.999	44.551	423.644	ZHD9_1_peak_99018	SL4.0ch12:27951165-27952271	1107	27952005	306	395.674	43.887	391.235	ZHD9_2_peak_99245	SL4.0ch12:27951141-27952265	1125	27952000	355	460.324	45.2151	456.052	Solyc12g027820.1	GFQ08863.1 NAD(P)H-quinone oxidoreductase subunit 2 b chloroplastic [Phtheirospermum japonicum]
Merged-SL4.0ch05-51044003-2	SL4.0ch05:51040956-51047035	Distal Intergenic	49751	Solyc05g041430.3.1	ZHD9_1_peakname|ZHD9_2_peakname	2	51042560	6080	410	526.474	44.5412	521.413	ZHD9_1_peak_44721	SL4.0ch05:51040956-51047015	6060	51042555	365	456.135	41.1897	451.15	ZHD9_2_peak_44806	SL4.0ch05:51041009-51047035	6027	51042565	456	596.813	47.8926	591.677	Solyc05g041430.3	XP_004240169.1 uncharacterized protein LOC101256186 [Solanum lycopersicum]
Merged-SL4.0ch09-60922019-2	SL4.0ch09:60921157-60922822	Distal Intergenic	-3607	Solyc09g066410.3.1	ZHD9_1_peakname|ZHD9_2_peakname	2	60922108	1666	331	428.953	44.5348	424.61	ZHD9_1_peak_78547	SL4.0ch09:60921157-60922801	1645	60922083	296	378.645	42.4575	374.383	ZHD9_2_peak_78785	SL4.0ch09:60921298-60922822	1525	60922132	366	479.261	46.6122	474.837	Solyc09g066410.3	XP_004247235.1 inorganic phosphate transporter 1-4 [Solanum lycopersicum]
Merged-SL4.0ch06-45131059-2	SL4.0ch06:45130783-45131333	Intron (Solyc06g076370.4.1/Solyc06g076370.4, intron 4 of 4)	1491	Solyc06g076370.4.1	ZHD9_1_peakname|ZHD9_2_peakname	2	45131066	551	332	429.995	44.5346	425.663	ZHD9_1_peak_53400	SL4.0ch06:45130804-45131319	516	45131066	288	365.127	41.3138	361.006	ZHD9_2_peak_53493	SL4.0ch06:45130783-45131333	551	45131065	375	494.862	47.7553	490.319	Solyc06g076370.4	XP_019069887.1 uncharacterized protein LOC101249738 [Solanum lycopersicum]
Merged-SL4.0ch01-43311389-2	SL4.0ch01:43311102-43311676	Distal Intergenic	167740	Solyc01g050010.3.1	ZHD9_1_peakname|ZHD9_2_peakname	2	43311380	575	335	433.517	44.5195	429.123	ZHD9_1_peak_5366	SL4.0ch01:43311125-43311656	532	43311379	306	393.64	43.305	389.226	ZHD9_2_peak_5388	SL4.0ch01:43311102-43311676	575	43311380	364	473.395	45.734	469.02	Solyc01g050010.3	TMW98729.1 hypothetical protein EJD97_003561, partial [Solanum chilense]
Merged-SL4.0ch03-25535119-2	SL4.0ch03:25534781-25535444	Distal Intergenic	-73886	Solyc03g059395.1.1	ZHD9_1_peakname|ZHD9_2_peakname	2	25535136	664	332	430.082	44.5106	425.755	ZHD9_1_peak_24004	SL4.0ch03:25534825-25535444	620	25535140	285	360.082	40.885	356.009	ZHD9_2_peak_24083	SL4.0ch03:25534781-25535427	647	25535132	378	500.083	48.1363	495.501	Solyc03g059395.1	KAG5609574.1 hypothetical protein H5410_020855, partial [Solanum commersonii]
Merged-SL4.0ch09-40574727-2	SL4.0ch09:40574349-40575103	Distal Intergenic	-34531	Solyc09g055755.1.1	ZHD9_1_peakname|ZHD9_2_peakname	2	40574682	755	390	500.783	44.5102	495.854	ZHD9_1_peak_75984	SL4.0ch09:40574363-40575094	732	40574672	356	451.647	42.7033	446.693	ZHD9_2_peak_76210	SL4.0ch09:40574349-40575103	755	40574692	424	549.919	46.3171	545.015	Solyc09g055755.1	XP_004247021.1 girdin isoform X1 [Solanum lycopersicum]
Merged-SL4.0ch07-62509938-2	SL4.0ch07:62509084-62510810	Distal Intergenic	4519	Solyc07g054240.2.1	ZHD9_1_peakname|ZHD9_2_peakname	2	62510449	1727	345	445.86	44.5003	441.365	ZHD9_1_peak_61611	SL4.0ch07:62509084-62510772	1689	62510447	310	396.066	42.6321	391.624	ZHD9_2_peak_61763	SL4.0ch07:62509089-62510810	1722	62510451	380	495.653	46.3685	491.105	Solyc07g054240.2	TMW94746.1 hypothetical protein EJD97_009843 [Solanum chilense]
Merged-SL4.0ch11-53006110-2	SL4.0ch11:53005126-53007064	Distal Intergenic	-3924	Solyc11g071480.1.1	ZHD9_1_peakname|ZHD9_2_peakname	2	53005531	1939	330	428.048	44.4952	423.706	ZHD9_1_peak_95347	SL4.0ch11:53005126-53007056	1931	53005536	299	383.739	42.8863	379.423	ZHD9_2_peak_95499	SL4.0ch11:53005197-53007064	1868	53005526	362	472.358	46.1042	467.989	Solyc11g071480.1	XP_004251198.1 agmatine hydroxycinnamoyltransferase 1-like [Solanum lycopersicum]
Merged-SL4.0ch08-25952084-2	SL4.0ch08:25951402-25952647	Distal Intergenic	-41017	Solyc08g041690.1.1	ZHD9_1_peakname|ZHD9_2_peakname	2	25951974	1246	330	428.089	44.4714	423.753	ZHD9_1_peak_65797	SL4.0ch08:25951660-25952647	988	25951975	296	378.645	42.4575	374.383	ZHD9_2_peak_65959	SL4.0ch08:25951402-25952627	1226	25951972	365	477.534	46.4852	473.123	Solyc08g041690.1	KAH0670695.1 hypothetical protein KY289_025188, partial [Solanum tuberosum]
Merged-SL4.0ch12-27765054-2	SL4.0ch12:27764770-27765352	Distal Intergenic	-131612	Solyc12g027810.1.1	ZHD9_1_peakname|ZHD9_2_peakname	2	27765072	583	344	445.259	44.4704	440.809	ZHD9_1_peak_99009	SL4.0ch12:27764770-27765310	541	27765071	295	371.634	40.806	367.451	ZHD9_2_peak_99236	SL4.0ch12:27764786-27765352	567	27765073	393	518.883	48.1349	514.167	Solyc12g027810.1	TMX02504.1 hypothetical protein EJD97_021315 [Solanum chilense]
Merged-SL4.0ch08-63206000-2	SL4.0ch08:63205420-63206599	Distal Intergenic	-2128	Solyc08g082250.3.1	ZHD9_1_peakname|ZHD9_2_peakname	2	63206178	1180	360	462.704	44.4637	458.051	ZHD9_1_peak_70983	SL4.0ch08:63205455-63206599	1145	63206181	329	428.205	45.1524	423.458	ZHD9_2_peak_71174	SL4.0ch08:63205420-63206528	1109	63206174	390	497.204	43.7751	492.644	Solyc08g082250.3	NP_001234172.1 endo-beta-1,4-D-glucanase precursor [Solanum lycopersicum]
Merged-SL4.0ch04-30755550-2	SL4.0ch04:30755238-30755862	Distal Intergenic	-72042	Solyc04g024420.3.1	ZHD9_1_peakname|ZHD9_2_peakname	2	30755512	625	330	426.288	44.448	421.938	ZHD9_1_peak_33312	SL4.0ch04:30755245-30755857	613	30755512	309	400.811	44.3159	396.318	ZHD9_2_peak_33423	SL4.0ch04:30755238-30755862	625	30755512	350	451.765	44.5801	447.559	Solyc04g024420.3	XP_004237232.1 proteasome subunit beta type-7-A isoform X1 [Solanum lycopersicum]
Merged-SL4.0ch10-6160155-2	SL4.0ch10:6159251-6161059	Distal Intergenic	-49046	Solyc10g018015.1.1	ZHD9_1_peakname|ZHD9_2_peakname	2	6159682	1809	357	459.723	44.4327	455.087	ZHD9_1_peak_81206	SL4.0ch10:6159261-6161051	1791	6159710	336	434.458	44.5221	429.654	ZHD9_2_peak_81457	SL4.0ch10:6159251-6161059	1809	6159655	378	484.988	44.3433	480.52	Solyc10g018015.1	NA
Merged-SL4.0ch10-38390438-2	SL4.0ch10:38390151-38390727	Distal Intergenic	85172	Solyc10g047060.2.1	ZHD9_1_peakname|ZHD9_2_peakname	2	38390436	577	360	466.184	44.4233	461.622	ZHD9_1_peak_84510	SL4.0ch10:38390155-38390720	566	38390439	296	366.574	39.0959	362.443	ZHD9_2_peak_84793	SL4.0ch10:38390151-38390727	577	38390434	425	565.794	49.7508	560.801	Solyc10g047060.2	XP_004248807.2 NAC domain-containing protein 104-like [Solanum lycopersicum]
Merged-SL4.0ch10-41524403-2	SL4.0ch10:41524120-41524677	Distal Intergenic	-60704	Solyc10g047780.1.1	ZHD9_1_peakname|ZHD9_2_peakname	2	41524416	558	330	427.277	44.3839	422.954	ZHD9_1_peak_84844	SL4.0ch10:41524139-41524677	539	41524414	293	373.565	42.0286	369.357	ZHD9_2_peak_85125	SL4.0ch10:41524120-41524676	557	41524417	367	480.99	46.7392	476.552	Solyc10g047780.1	XP_006363962.1 PREDICTED: anti-H(O) lectin 1-like [Solanum tuberosum]
Merged-SL4.0ch02-30689100-2	SL4.0ch02:30688652-30689545	Distal Intergenic	17587	Solyc02g038817.1.1	ZHD9_1_peakname|ZHD9_2_peakname	2	30689032	894	330	426.327	44.3683	421.998	ZHD9_1_peak_15840	SL4.0ch02:30688652-30689545	894	30689040	299	383.739	42.8863	379.423	ZHD9_2_peak_15889	SL4.0ch02:30688672-30689533	862	30689024	360	468.914	45.8502	464.572	Solyc02g038817.1	XP_004253237.1 probable serine/threonine-protein kinase PIX13 [Solanum lycopersicum]
Merged-SL4.0ch05-39528527-2	SL4.0ch05:39528218-39528840	Distal Intergenic	-57138	Solyc05g026040.1.1	ZHD9_1_peakname|ZHD9_2_peakname	2	39528544	623	329	425.43	44.3606	421.094	ZHD9_1_peak_43479	SL4.0ch05:39528218-39528840	623	39528549	306	395.674	43.887	391.235	ZHD9_2_peak_43571	SL4.0ch05:39528239-39528811	573	39528539	352	455.185	44.8341	450.952	Solyc05g026040.1	XP_027772667.1 probable caffeoyl-CoA O-methyltransferase At4g26220 [Solanum pennellii]
Merged-SL4.0ch12-3097705-2	SL4.0ch12:3096418-3098995	Downstream (2-3kb)	-2466	Solyc12g009880.1.1	ZHD9_1_peakname|ZHD9_2_peakname	2	3098335	2578	331	427.949	44.349	423.601	ZHD9_1_peak_96154	SL4.0ch12:3096418-3098995	2578	3098334	304	391.412	43.3584	387.019	ZHD9_2_peak_96322	SL4.0ch12:3096432-3098976	2545	3098336	358	464.486	45.3395	460.182	Solyc12g009880.1	XP_004251739.1 uncharacterized protein LOC101264293 [Solanum lycopersicum]
Merged-SL4.0ch07-19984649-2	SL4.0ch07:19984314-19984975	Distal Intergenic	-209113	Solyc07g021590.1.1	ZHD9_1_peakname|ZHD9_2_peakname	2	19984681	662	339	438.192	44.3479	433.774	ZHD9_1_peak_56414	SL4.0ch07:19984340-19984975	636	19984681	302	382.277	41.4582	377.977	ZHD9_2_peak_56527	SL4.0ch07:19984314-19984969	656	19984681	376	494.107	47.2376	489.572	Solyc07g021590.1	TMW81369.1 hypothetical protein EJD97_010037, partial [Solanum chilense]
Merged-SL4.0ch04-10516640-2	SL4.0ch04:10516138-10517153	Distal Intergenic	-18842	Solyc04g018210.1.1	ZHD9_1_peakname|ZHD9_2_peakname	2	10516756	1016	345	445.01	44.3376	440.509	ZHD9_1_peak_31293	SL4.0ch04:10516142-10517127	986	10516751	316	405.379	43.2109	400.842	ZHD9_2_peak_31396	SL4.0ch04:10516138-10517153	1016	10516761	374	484.64	45.4643	480.175	Solyc04g018210.1	KAH0651619.1 hypothetical protein KY284_031531 [Solanum tuberosum]
Merged-SL4.0ch07-3766466-2	SL4.0ch07:3765363-3767783	Distal Intergenic	9316	Solyc07g008830.1.1	ZHD9_1_peakname|ZHD9_2_peakname	2	3765804	2421	328	424.575	44.3051	420.244	ZHD9_1_peak_54526	SL4.0ch07:3765428-3767783	2356	3765806	307	397.385	44.03	392.929	ZHD9_2_peak_54625	SL4.0ch07:3765363-3767293	1931	3765803	350	451.765	44.5801	447.559	Solyc07g008830.1	TMW84242.1 hypothetical protein EJD97_025561 [Solanum chilense]
Merged-SL4.0ch09-62655390-2	SL4.0ch09:62654657-62656127	Promoter (<=1kb)	-598	Solyc09g074600.2.1	ZHD9_1_peakname|ZHD9_2_peakname	2	62655809	1471	328	423.748	44.2814	419.411	ZHD9_1_peak_78875	SL4.0ch09:62654671-62656105	1435	62655809	312	405.96	44.7447	401.414	ZHD9_2_peak_79106	SL4.0ch09:62654657-62656127	1471	62655809	344	441.535	43.818	437.408	Solyc09g074600.2	XP_015087557.1 monothiol glutaredoxin-S2-like [Solanum pennellii]
Merged-SL4.0ch08-50682133-2	SL4.0ch08:50681797-50682531	Downstream (<1kb)	3356	Solyc08g063040.4.1	ZHD9_1_peakname|ZHD9_2_peakname	2	50682102	735	360	463.34	44.2736	458.696	ZHD9_1_peak_68594	SL4.0ch08:50681808-50682531	724	50682107	324	410.883	42.0978	406.291	ZHD9_2_peak_68759	SL4.0ch08:50681797-50682399	603	50682097	396	515.797	46.4493	511.101	Solyc08g063040.4	XP_004245090.1 protein indeterminate-domain 12 [Solanum lycopersicum]
Merged-SL4.0ch09-66788306-2	SL4.0ch09:66787518-66789099	Distal Intergenic	-2069	Solyc09g091400.4.1	ZHD9_1_peakname|ZHD9_2_peakname	2	66787950	1582	360	465.428	44.2668	460.893	ZHD9_1_peak_79810	SL4.0ch09:66787542-66789065	1524	66787950	292	355.569	37.3997	351.544	ZHD9_2_peak_80035	SL4.0ch09:66787518-66789099	1582	66787949	428	575.287	51.134	570.242	Solyc09g091400.4	XP_010326812.1 receptor-like protein kinase 2 [Solanum lycopersicum]
Merged-SL4.0ch01-82267455-2	SL4.0ch01:82267032-82267879	Distal Intergenic	4482	Solyc01g099870.3.1	ZHD9_1_peakname|ZHD9_2_peakname	2	82267366	848	398	509.199	44.2624	504.234	ZHD9_1_peak_10803	SL4.0ch01:82267056-82267879	824	82267369	352	443.979	41.9945	439.091	ZHD9_2_peak_10881	SL4.0ch01:82267032-82267854	823	82267363	443	574.419	46.5303	569.377	Solyc01g099870.3	XP_015087137.1 bidirectional sugar transporter SWEET16-like [Solanum pennellii]
Merged-SL4.0ch04-4956666-2	SL4.0ch04:4956073-4957259	Promoter (1-2kb)	-1754	Solyc04g014670.3.1	ZHD9_1_peakname|ZHD9_2_peakname	2	4956750	1187	337	435.238	44.2529	430.842	ZHD9_1_peak_30511	SL4.0ch04:4956110-4957259	1150	4956761	301	383.703	42.1916	379.393	ZHD9_2_peak_30613	SL4.0ch04:4956073-4957224	1152	4956740	373	486.774	46.3142	482.292	Solyc04g014670.3	XP_004236675.1 tropinone reductase-like 3 [Solanum lycopersicum]
Merged-SL4.0ch06-4531749-2	SL4.0ch06:4531263-4532261	Distal Intergenic	32150	Solyc06g009980.1.1	ZHD9_1_peakname|ZHD9_2_peakname	2	4531780	999	330	427.793	44.2484	423.5	ZHD9_1_peak_47811	SL4.0ch06:4531272-4532261	990	4531777	276	345.03	39.5984	341.105	ZHD9_2_peak_47888	SL4.0ch06:4531263-4532202	940	4531783	384	510.555	48.8984	505.895	Solyc06g009980.1	KAG5611194.1 hypothetical protein H5410_022475 [Solanum commersonii]
Merged-SL4.0ch07-1723619-2	SL4.0ch07:1721259-1725980	Distal Intergenic	-2171	Solyc07g006900.2.1	ZHD9_1_peakname|ZHD9_2_peakname	2	1724825	4722	328	424.654	44.2094	420.348	ZHD9_1_peak_54110	SL4.0ch07:1721262-1725980	4719	1724819	295	376.95	42.3145	372.706	ZHD9_2_peak_54203	SL4.0ch07:1721259-1725977	4719	1724831	362	472.358	46.1042	467.989	Solyc07g006900.2	NP_001234170.1 auxin efflux carrier component 2 [Solanum lycopersicum]
Merged-SL4.0ch02-16909226-2	SL4.0ch02:16908805-16909646	Distal Intergenic	22071	Solyc02g014750.2.1	ZHD9_1_peakname|ZHD9_2_peakname	2	16909285	842	354	457.32	44.1995	452.786	ZHD9_1_peak_14064	SL4.0ch02:16908812-16909644	833	16909276	300	374.539	39.9834	370.323	ZHD9_2_peak_14120	SL4.0ch02:16908805-16909646	842	16909294	409	540.1	48.4156	535.249	Solyc02g014750.2	XP_025884855.1 probable transcription factor At4g00610, partial [Solanum lycopersicum]
Merged-SL4.0ch04-34089211-2	SL4.0ch04:34088816-34089590	Distal Intergenic	348438	Solyc04g045640.1.1	ZHD9_1_peakname|ZHD9_2_peakname	2	34089146	775	328	424.686	44.1934	420.384	ZHD9_1_peak_33649	SL4.0ch04:34088816-34089567	752	34089147	293	373.565	42.0286	369.357	ZHD9_2_peak_33754	SL4.0ch04:34088874-34089590	717	34089146	364	475.807	46.3582	471.411	Solyc04g045640.1	NA
Merged-SL4.0ch03-42441101-2	SL4.0ch03:42440792-42441390	Distal Intergenic	39158	Solyc03g013140.1.1	ZHD9_1_peakname|ZHD9_2_peakname	2	42441122	599	329	425.764	44.1852	421.471	ZHD9_1_peak_25703	SL4.0ch03:42440836-42441386	551	42441118	284	358.403	40.742	354.348	ZHD9_2_peak_25782	SL4.0ch03:42440792-42441390	599	42441125	374	493.124	47.6283	488.595	Solyc03g013140.1	KAH0693151.1 hypothetical protein KY285_020248 [Solanum tuberosum]
Merged-SL4.0ch06-24368957-2	SL4.0ch06:24368531-24369329	Distal Intergenic	-54691	Solyc06g036550.1.1	ZHD9_1_peakname|ZHD9_2_peakname	2	24369053	799	366	470.012	44.1797	465.306	ZHD9_1_peak_49908	SL4.0ch06:24368531-24369329	799	24369057	334	426.354	43.011	421.624	ZHD9_2_peak_50010	SL4.0ch06:24368653-24369316	664	24369049	398	513.67	45.3485	508.988	Solyc06g036550.1	NA
Merged-SL4.0ch04-10760202-2	SL4.0ch04:10759726-10760674	Distal Intergenic	224723	Solyc04g018210.1.1	ZHD9_1_peakname|ZHD9_2_peakname	2	10760321	949	328	423.748	44.1777	419.44	ZHD9_1_peak_31320	SL4.0ch04:10759726-10760674	949	10760316	299	383.739	42.8863	379.423	ZHD9_2_peak_31422	SL4.0ch04:10759749-10760662	914	10760326	357	463.756	45.4691	459.456	Solyc04g018210.1	KAH0651619.1 hypothetical protein KY284_031531 [Solanum tuberosum]
Merged-SL4.0ch06-29414596-2	SL4.0ch06:29413908-29415322	Distal Intergenic	12312	Solyc06g048790.1.1	ZHD9_1_peakname|ZHD9_2_peakname	2	29414623	1415	329	425.794	44.1772	421.504	ZHD9_1_peak_50435	SL4.0ch06:29413908-29415322	1415	29414618	283	356.726	40.5991	352.689	ZHD9_2_peak_50527	SL4.0ch06:29413910-29415246	1337	29414628	375	494.862	47.7553	490.319	Solyc06g048790.1	XP_019069821.2 uncharacterized protein LOC109118695, partial [Solanum lycopersicum]
Merged-SL4.0ch12-15091244-2	SL4.0ch12:15090908-15091578	Distal Intergenic	55522	Solyc12g021230.2.1	ZHD9_1_peakname|ZHD9_2_peakname	2	15091272	671	340	439.129	44.1733	434.693	ZHD9_1_peak_97777	SL4.0ch12:15090908-15091565	658	15091271	306	390.156	42.3225	385.777	ZHD9_2_peak_97989	SL4.0ch12:15090927-15091578	652	15091272	375	488.102	46.0242	483.609	Solyc12g021230.2	XP_004252016.1 DNA gyrase subunit B, chloroplastic/mitochondrial [Solanum lycopersicum]
Merged-SL4.0ch01-86661556-2	SL4.0ch01:86661004-86662100	Downstream (1-2kb)	3501	Solyc01g106460.4.1	ZHD9_1_peakname|ZHD9_2_peakname	2	86661351	1097	366	469.909	44.1728	465.228	ZHD9_1_peak_11558	SL4.0ch01:86661004-86662055	1052	86661348	323	406.878	41.3567	402.324	ZHD9_2_peak_11629	SL4.0ch01:86661065-86662100	1036	86661354	408	532.94	46.9889	528.133	Solyc01g106460.4	XP_004230658.1 transcription factor bHLH18-like [Solanum lycopersicum]
Merged-SL4.0ch09-30174552-2	SL4.0ch09:30174177-30174936	Distal Intergenic	55301	Solyc09g030390.3.1	ZHD9_1_peakname|ZHD9_2_peakname	2	30174554	760	343	442.355	44.1585	437.904	ZHD9_1_peak_74938	SL4.0ch09:30174185-30174936	752	30174569	303	384.239	41.6725	379.92	ZHD9_2_peak_75162	SL4.0ch09:30174177-30174913	737	30174540	383	500.471	46.6444	495.887	Solyc09g030390.3	XP_004246955.1 serine/arginine repetitive matrix protein 1 [Solanum lycopersicum]
Merged-SL4.0ch09-1284511-2	SL4.0ch09:1283805-1285213	Promoter (<=1kb)	-905	Solyc09g007720.4.1	ZHD9_1_peakname|ZHD9_2_peakname	2	1284340	1409	328	422.865	44.1541	418.554	ZHD9_1_peak_71279	SL4.0ch09:1283818-1285213	1396	1284345	304	392.257	43.6011	387.853	ZHD9_2_peak_71474	SL4.0ch09:1283805-1285208	1404	1284336	351	453.474	44.7071	449.255	Solyc09g007720.4	NA
Merged-SL4.0ch11-35735574-2	SL4.0ch11:35735252-35735903	Distal Intergenic	-374546	Solyc11g042420.2.1	ZHD9_1_peakname|ZHD9_2_peakname	2	35735578	652	327	422.038	44.1464	417.717	ZHD9_1_peak_93037	SL4.0ch11:35735252-35735903	652	35735578	311	404.242	44.6018	399.714	ZHD9_2_peak_93213	SL4.0ch11:35735277-35735867	591	35735577	343	439.834	43.691	435.72	Solyc11g042420.2	XP_004250710.1 cytochrome c [Solanum lycopersicum]
Merged-SL4.0ch04-7634873-2	SL4.0ch04:7633402-7636294	Distal Intergenic	13330	Solyc04g017620.4.1	ZHD9_1_peakname|ZHD9_2_peakname	2	7633996	2893	328	423.793	44.1459	419.493	ZHD9_1_peak_30989	SL4.0ch04:7633402-7636294	2893	7633983	295	376.95	42.3145	372.706	ZHD9_2_peak_31093	SL4.0ch04:7633593-7636203	2611	7634008	361	470.635	45.9772	466.28	Solyc04g017620.4	XP_025886442.1 phosphatidylinositol 4-phosphate 5-kinase 9 isoform X9 [Solanum lycopersicum]
Merged-SL4.0ch10-62927571-2	SL4.0ch10:62927273-62927871	Intron (Solyc10g084110.2.1/Solyc10g084110.2, intron 5 of 5)	1850	Solyc10g084110.2.1	ZHD9_1_peakname|ZHD9_2_peakname	2	62927536	599	328	424.839	44.1376	420.548	ZHD9_1_peak_88128	SL4.0ch10:62927280-62927871	592	62927540	286	361.762	41.0279	357.673	ZHD9_2_peak_88384	SL4.0ch10:62927273-62927863	591	62927531	371	487.916	47.2473	483.424	Solyc10g084110.2	XP_004249798.4 putative serine/threonine-protein kinase [Solanum lycopersicum]
Merged-SL4.0ch09-35448920-2	SL4.0ch09:35448424-35449417	Distal Intergenic	-22883	Solyc09g055320.1.1	ZHD9_1_peakname|ZHD9_2_peakname	2	35449062	994	328	422.876	44.1302	418.57	ZHD9_1_peak_75482	SL4.0ch09:35448424-35449413	990	35449067	301	387.142	43.1722	382.79	ZHD9_2_peak_75707	SL4.0ch09:35448429-35449417	989	35449057	354	458.61	45.0881	454.35	Solyc09g055320.1	NA
Merged-SL4.0ch03-34838397-2	SL4.0ch03:34838087-34838704	Distal Intergenic	-411392	Solyc03g065060.1.1	ZHD9_1_peakname|ZHD9_2_peakname	2	34838443	618	355	456.159	44.1138	451.555	ZHD9_1_peak_24925	SL4.0ch03:34838087-34838704	618	34838442	330	423.923	43.6504	419.211	ZHD9_2_peak_25012	SL4.0ch03:34838093-34838704	612	34838444	380	488.394	44.5773	483.899	Solyc03g065060.1	KAH0746233.1 hypothetical protein KY285_007890 [Solanum tuberosum]
Merged-SL4.0ch12-20375466-2	SL4.0ch12:20375071-20375856	Distal Intergenic	109890	Solyc12g077523.1.1	ZHD9_1_peakname|ZHD9_2_peakname	2	20375528	786	328	424.925	44.1137	420.642	ZHD9_1_peak_98300	SL4.0ch12:20375071-20375856	786	20375529	283	356.726	40.5991	352.689	ZHD9_2_peak_98515	SL4.0ch12:20375108-20375831	724	20375528	374	493.124	47.6283	488.595	Solyc12g077523.1	XP_019066928.1 uncharacterized protein LOC109119070 [Solanum lycopersicum]
Merged-SL4.0ch12-24895206-2	SL4.0ch12:24894742-24895767	Distal Intergenic	70418	Solyc12g027560.1.1	ZHD9_1_peakname|ZHD9_2_peakname	2	24894990	1026	351	451.09	44.1031	446.525	ZHD9_1_peak_98737	SL4.0ch12:24894742-24895767	1026	24894989	332	429.113	44.3959	424.356	ZHD9_2_peak_98958	SL4.0ch12:24894749-24895567	819	24894991	370	473.067	43.8102	468.694	Solyc12g027560.1	KAG5571509.1 hypothetical protein H5410_061275 [Solanum commersonii]
Merged-SL4.0ch04-11706724-2	SL4.0ch04:11705321-11708120	Distal Intergenic	-3817	Solyc04g040180.3.1	ZHD9_1_peakname|ZHD9_2_peakname	2	11706116	2800	328	424.989	44.0977	420.707	ZHD9_1_peak_31409	SL4.0ch04:11705373-11708084	2712	11706123	281	353.377	40.3131	349.371	ZHD9_2_peak_31509	SL4.0ch04:11705321-11708120	2800	11706108	376	496.601	47.8823	492.044	Solyc04g040180.3	XP_004237334.1 putative methyltransferase DDB_G0268948 [Solanum lycopersicum]
Merged-SL4.0ch01-50100623-2	SL4.0ch01:50100332-50100919	Distal Intergenic	-15969	Solyc01g056840.1.1	ZHD9_1_peakname|ZHD9_2_peakname	2	50100594	588	343	442.309	44.0887	437.868	ZHD9_1_peak_5986	SL4.0ch01:50100332-50100904	573	50100592	299	377.235	41.047	372.988	ZHD9_2_peak_6022	SL4.0ch01:50100339-50100919	581	50100596	387	507.383	47.1303	502.747	Solyc01g056840.1	KAH0690213.1 hypothetical protein KY289_017571 [Solanum tuberosum]
Merged-SL4.0ch07-1158588-2	SL4.0ch07:1157332-1159841	Distal Intergenic	-5827	Solyc07g006350.3.1	ZHD9_1_peakname|ZHD9_2_peakname	2	1158980	2510	326	419.767	44.0675	415.441	ZHD9_1_peak_53983	SL4.0ch07:1157342-1159841	2500	1158980	325	428.416	46.6031	423.663	ZHD9_2_peak_54078	SL4.0ch07:1157332-1159839	2508	1158980	326	411.119	41.5319	407.219	Solyc07g006350.3	XP_004242651.1 probable E3 ubiquitin-protein ligase XBOS32 isoform X1 [Solanum lycopersicum]
Merged-SL4.0ch12-7109438-2	SL4.0ch12:7109015-7109865	Distal Intergenic	-36466	Solyc12g017630.2.1	ZHD9_1_peakname|ZHD9_2_peakname	2	7109605	851	327	422.019	44.0667	417.72	ZHD9_1_peak_96855	SL4.0ch12:7109015-7109847	833	7109600	301	387.142	43.1722	382.79	ZHD9_2_peak_97049	SL4.0ch12:7109025-7109865	841	7109610	353	456.897	44.9611	452.65	Solyc12g017630.2	XP_004251974.1 ribosomal RNA small subunit methyltransferase NEP1 [Solanum lycopersicum]
Merged-SL4.0ch01-89031368-2	SL4.0ch01:89030576-89032191	Distal Intergenic	-4133	Solyc01g109830.3.1	ZHD9_1_peakname|ZHD9_2_peakname	2	89030988	1616	354	454.508	44.0637	449.91	ZHD9_1_peak_12035	SL4.0ch01:89030614-89032191	1578	89030984	339	439.294	44.8372	434.444	ZHD9_2_peak_12114	SL4.0ch01:89030576-89032091	1516	89030993	369	469.722	43.2903	465.376	Solyc01g109830.3	XP_004230872.1 bifunctional dihydrofolate reductase-thymidylate synthase [Solanum lycopersicum]
Merged-SL4.0ch07-27114647-2	SL4.0ch07:27114292-27115002	Distal Intergenic	66734	Solyc07g025250.3.1	ZHD9_1_peakname|ZHD9_2_peakname	2	27114596	711	343	441.088	44.0192	436.61	ZHD9_1_peak_57080	SL4.0ch07:27114292-27114992	701	27114602	321	414.493	44.0578	409.867	ZHD9_2_peak_57193	SL4.0ch07:27114302-27115002	701	27114591	365	467.683	43.9805	463.353	Solyc07g025250.3	XP_004243124.1 pentatricopeptide repeat-containing protein At5g15010, mitochondrial [Solanum lycopersicum]
Merged-SL4.0ch10-59175943-2	SL4.0ch10:59175466-59176360	Distal Intergenic	-4248	Solyc10g078190.2.1	ZHD9_1_peakname|ZHD9_2_peakname	2	59175936	895	326	421.158	44.0191	416.861	ZHD9_1_peak_87317	SL4.0ch10:59175466-59176357	892	59175935	303	390.551	43.4581	386.163	ZHD9_2_peak_87576	SL4.0ch10:59175589-59176360	772	59175937	350	451.765	44.5801	447.559	Solyc10g078190.2	NP_001353597.1 DNA (cytosine-5)-methyltransferase [Solanum lycopersicum]
Merged-SL4.0ch11-43529050-2	SL4.0ch11:43528520-43529580	Distal Intergenic	-227868	Solyc11g039420.3.1	ZHD9_1_peakname|ZHD9_2_peakname	2	43529256	1061	327	422.1	44.0029	417.818	ZHD9_1_peak_93770	SL4.0ch11:43528520-43529580	1061	43529255	293	373.565	42.0286	369.357	ZHD9_2_peak_93932	SL4.0ch11:43528552-43529548	997	43529257	361	470.635	45.9772	466.28	Solyc11g039420.3	NA
Merged-SL4.0ch10-60398585-2	SL4.0ch10:60398132-60399060	Promoter (1-2kb)	-1873	Solyc10g079795.1.1	ZHD9_1_peakname|ZHD9_2_peakname	2	60398598	929	326	421.168	43.9952	416.878	ZHD9_1_peak_87581	SL4.0ch10:60398142-60399060	919	60398598	300	385.44	43.0293	381.106	ZHD9_2_peak_87849	SL4.0ch10:60398132-60399008	877	60398598	353	456.897	44.9611	452.65	Solyc10g079795.1	NA
Merged-SL4.0ch03-26655703-2	SL4.0ch03:26654753-26656652	Distal Intergenic	121282	Solyc03g061610.1.1	ZHD9_1_peakname|ZHD9_2_peakname	2	26656266	1900	360	463.163	43.9859	458.616	ZHD9_1_peak_24107	SL4.0ch03:26654753-26656652	1900	26656266	296	365.53	38.8156	361.405	ZHD9_2_peak_24187	SL4.0ch03:26654766-26656643	1878	26656267	423	560.795	49.1562	555.828	Solyc03g061610.1	KAG5580171.1 hypothetical protein H5410_050798 [Solanum commersonii]
Merged-SL4.0ch10-31296333-2	SL4.0ch10:31296058-31296620	Intron (Solyc10g045237.1.1/Solyc10g045237.1, intron 2 of 4)	2869	Solyc10g045237.1.1	ZHD9_1_peakname|ZHD9_2_peakname	2	31296331	563	372	475.727	43.9755	470.962	ZHD9_1_peak_83716	SL4.0ch10:31296058-31296588	531	31296335	345	440.668	43.2802	435.803	ZHD9_2_peak_84005	SL4.0ch10:31296069-31296620	552	31296327	398	510.786	44.6707	506.122	Solyc10g045237.1	KAG5532217.1 hypothetical protein RHGRI_026743 [Rhododendron griersonianum]
Merged-SL4.0ch07-43790529-2	SL4.0ch07:43790253-43790809	Distal Intergenic	-171381	Solyc07g032789.1.1	ZHD9_1_peakname|ZHD9_2_peakname	2	43790520	557	328	421.961	43.9306	417.653	ZHD9_1_peak_58863	SL4.0ch07:43790274-43790809	536	43790521	307	396.531	43.7848	392.087	ZHD9_2_peak_59018	SL4.0ch07:43790253-43790782	530	43790520	348	447.39	44.0765	443.219	Solyc07g032789.1	NA
Merged-SL4.0ch02-7921504-2	SL4.0ch02:7921137-7922010	Distal Intergenic	-21234	Solyc02g005360.3.1	ZHD9_1_peakname|ZHD9_2_peakname	2	7921425	874	339	437.259	43.9115	432.885	ZHD9_1_peak_13213	SL4.0ch02:7921137-7922010	874	7921419	284	357.065	40.3578	353.025	ZHD9_2_peak_13277	SL4.0ch02:7921176-7921694	519	7921431	394	517.453	47.4653	512.746	Solyc02g005360.3	KAH0672834.1 hypothetical protein KY284_023921 [Solanum tuberosum]
Merged-SL4.0ch07-40082493-2	SL4.0ch07:40081484-40083470	Distal Intergenic	-83148	Solyc07g032530.1.1	ZHD9_1_peakname|ZHD9_2_peakname	2	40083064	1987	324	417.979	43.9086	413.671	ZHD9_1_peak_58438	SL4.0ch07:40081549-40083469	1921	40083053	321	421.482	46.0313	416.79	ZHD9_2_peak_58579	SL4.0ch07:40081484-40083470	1987	40083074	328	414.477	41.7859	410.552	Solyc07g032530.1	TMW81034.1 hypothetical protein EJD97_012595, partial [Solanum chilense]
Merged-SL4.0ch03-19296615-2	SL4.0ch03:19296174-19297059	Distal Intergenic	38951	Solyc03g058200.1.1	ZHD9_1_peakname|ZHD9_2_peakname	2	19296659	886	332	427.257	43.9064	422.896	ZHD9_1_peak_23318	SL4.0ch03:19296208-19297021	814	19296649	314	406.408	44.177	401.86	ZHD9_2_peak_23399	SL4.0ch03:19296174-19297059	886	19296669	350	448.107	43.6359	443.932	Solyc03g058200.1	NA
Merged-SL4.0ch06-30608561-2	SL4.0ch06:30608044-30609086	Distal Intergenic	-4014	Solyc06g050303.1.1	ZHD9_1_peakname|ZHD9_2_peakname	2	30608612	1043	326	420.353	43.8918	416.081	ZHD9_1_peak_50618	SL4.0ch06:30608070-30609086	1017	30608612	295	376.95	42.3145	372.706	ZHD9_2_peak_50703	SL4.0ch06:30608044-30609046	1003	30608611	357	463.756	45.4691	459.456	Solyc06g050303.1	KAH0658231.1 hypothetical protein KY289_026979 [Solanum tuberosum]
Merged-SL4.0ch02-22546405-2	SL4.0ch02:22546063-22546729	Distal Intergenic	-12043	Solyc02g022830.3.1	ZHD9_1_peakname|ZHD9_2_peakname	2	22546438	667	326	421.376	43.8835	417.113	ZHD9_1_peak_14626	SL4.0ch02:22546120-22546708	589	22546435	286	361.762	41.0279	357.673	ZHD9_2_peak_14675	SL4.0ch02:22546063-22546729	667	22546441	367	480.99	46.7392	476.552	Solyc02g022830.3	XP_004231556.1 twinkle homolog protein, chloroplastic/mitochondrial isoform X1 [Solanum lycopersicum]
Merged-SL4.0ch12-49525588-2	SL4.0ch12:49525138-49526033	Distal Intergenic	-131604	Solyc12g038410.2.1	ZHD9_1_peakname|ZHD9_2_peakname	2	49525544	896	326	419.454	43.8762	415.175	ZHD9_1_peak_101291	SL4.0ch12:49525138-49526033	896	49525540	301	387.142	43.1722	382.79	ZHD9_2_peak_101535	SL4.0ch12:49525154-49526029	876	49525547	350	451.765	44.5801	447.559	Solyc12g038410.2	XP_004252245.3 tetraspanin-7-like [Solanum lycopersicum]
Merged-SL4.0ch10-60264809-2	SL4.0ch10:60264240-60265365	Promoter (<=1kb)	-386	Solyc10g079650.2.1	ZHD9_1_peakname|ZHD9_2_peakname	2	60264765	1126	326	421.427	43.8676	417.167	ZHD9_1_peak_87553	SL4.0ch10:60264240-60265365	1126	60264770	284	358.403	40.742	354.348	ZHD9_2_peak_87819	SL4.0ch10:60264326-60265307	982	60264760	369	484.451	46.9932	479.986	Solyc10g079650.2	XP_004249748.1 transcription factor bHLH100-like [Solanum lycopersicum]
Merged-SL4.0ch07-30696185-2	SL4.0ch07:30695547-30696822	Distal Intergenic	-42689	Solyc07g026705.1.1	ZHD9_1_peakname|ZHD9_2_peakname	2	30695826	1276	346	445.308	43.8637	440.851	ZHD9_1_peak_57531	SL4.0ch07:30695547-30696822	1276	30695828	298	373.638	40.3798	369.429	ZHD9_2_peak_57656	SL4.0ch07:30695567-30696806	1240	30695824	394	516.978	47.3476	512.273	Solyc07g026705.1	KAH0668476.1 hypothetical protein KY289_022969 [Solanum tuberosum]
Merged-SL4.0ch09-51374717-2	SL4.0ch09:51374369-51375056	Distal Intergenic	-27914	Solyc09g059742.1.1	ZHD9_1_peakname|ZHD9_2_peakname	2	51374748	688	326	420.428	43.852	416.166	ZHD9_1_peak_77170	SL4.0ch09:51374401-51375056	656	51374745	290	368.497	41.5997	364.342	ZHD9_2_peak_77384	SL4.0ch09:51374369-51375043	675	51374751	362	472.358	46.1042	467.989	Solyc09g059742.1	XP_019266426.1 PREDICTED: uncharacterized protein LOC109243871 [Nicotiana attenuata]
Merged-SL4.0ch10-16111274-2	SL4.0ch10:16109174-16113377	Distal Intergenic	68208	Solyc10g036770.1.1	ZHD9_1_peakname|ZHD9_2_peakname	2	16110328	4204	368	471.717	43.8346	467.075	ZHD9_1_peak_82315	SL4.0ch10:16109174-16113377	4204	16110331	311	386.412	39.7084	382.072	ZHD9_2_peak_82576	SL4.0ch10:16109192-16113355	4164	16110325	424	557.022	47.9607	552.077	Solyc10g036770.1	NA
Merged-SL4.0ch03-10176585-2	SL4.0ch03:10175603-10177553	Distal Intergenic	-12072	Solyc03g044910.1.1	ZHD9_1_peakname|ZHD9_2_peakname	2	10175913	1951	325	418.598	43.8207	414.322	ZHD9_1_peak_22246	SL4.0ch03:10175603-10177553	1951	10175909	302	388.846	43.3152	384.474	ZHD9_2_peak_22294	SL4.0ch03:10175640-10177544	1905	10175917	348	448.35	44.3261	444.17	Solyc03g044910.1	XP_004234683.1 elongation of fatty acids protein 3-like [Solanum lycopersicum]
Merged-SL4.0ch03-57604294-2	SL4.0ch03:57603841-57604748	Distal Intergenic	-2093	Solyc03g112890.1.1	ZHD9_1_peakname|ZHD9_2_peakname	2	57604452	908	325	418.598	43.8207	414.322	ZHD9_1_peak_28158	SL4.0ch03:57603841-57604748	908	57604453	302	388.846	43.3152	384.474	ZHD9_2_peak_28253	SL4.0ch03:57603850-57604739	890	57604452	348	448.35	44.3261	444.17	Solyc03g112890.1	XP_004236532.2 transcription factor MYB98-like [Solanum lycopersicum]
Merged-SL4.0ch01-46740294-2	SL4.0ch01:46739991-46740576	Distal Intergenic	-90048	Solyc01g056330.2.1	ZHD9_1_peakname|ZHD9_2_peakname	2	46740288	586	326	421.613	43.8198	417.363	ZHD9_1_peak_5705	SL4.0ch01:46740049-46740576	528	46740293	278	348.364	39.8843	344.407	ZHD9_2_peak_5744	SL4.0ch01:46739991-46740563	573	46740284	375	494.862	47.7553	490.319	Solyc01g056330.2	YP_010344886.1 RNA polymerase beta' subunit [Solanum ternatum]
Merged-SL4.0ch01-43443819-2	SL4.0ch01:43443382-43444263	Distal Intergenic	67060	Solyc01g050040.4.1	ZHD9_1_peakname|ZHD9_2_peakname	2	43443964	882	332	427.465	43.7517	423.142	ZHD9_1_peak_5374	SL4.0ch01:43443395-43444263	869	43443976	296	372.21	40.6372	368.016	ZHD9_2_peak_5398	SL4.0ch01:43443382-43444238	857	43443953	368	482.72	46.8662	478.268	Solyc01g050040.4	XP_015063096.1 E3 ubiquitin-protein ligase SIRP1 [Solanum pennellii]
Merged-SL4.0ch09-51268963-2	SL4.0ch09:51268665-51269265	Distal Intergenic	-16781	Solyc09g059720.1.1	ZHD9_1_peakname|ZHD9_2_peakname	2	51268983	601	343	440.529	43.7512	436.078	ZHD9_1_peak_77153	SL4.0ch09:51268665-51269248	584	51268982	309	392.66	42.021	388.253	ZHD9_2_peak_77367	SL4.0ch09:51268676-51269265	590	51268984	377	488.397	45.4813	483.903	Solyc09g059720.1	TMX04799.1 hypothetical protein EJD97_004680, partial [Solanum chilense]
Merged-SL4.0ch08-63496409-2	SL4.0ch08:63495824-63496978	Distal Intergenic	9619	Solyc08g082620.3.1	ZHD9_1_peakname|ZHD9_2_peakname	2	63496781	1155	325	418.661	43.7488	414.406	ZHD9_1_peak_71031	SL4.0ch08:63495859-63496978	1120	63496768	293	373.565	42.0286	369.357	ZHD9_2_peak_71219	SL4.0ch08:63495824-63496978	1155	63496794	357	463.756	45.4691	459.456	Solyc08g082620.3	XP_004245499.1 3-oxoacyl-[acyl-carrier-protein] synthase I, chloroplastic [Solanum lycopersicum]
Merged-SL4.0ch02-23446054-2	SL4.0ch02:23445256-23446845	Distal Intergenic	8616	Solyc02g024060.3.1	ZHD9_1_peakname|ZHD9_2_peakname	2	23446422	1590	326	420.815	43.7403	416.575	ZHD9_1_peak_14728	SL4.0ch02:23445290-23446827	1538	23446420	276	345.03	39.5984	341.105	ZHD9_2_peak_14780	SL4.0ch02:23445256-23446845	1590	23446424	376	496.601	47.8823	492.044	Solyc02g024060.3	KAG5625824.1 hypothetical protein H5410_011042 [Solanum commersonii]
Merged-SL4.0ch05-42819305-2	SL4.0ch05:42818991-42819627	Distal Intergenic	267235	Solyc05g026607.1.1	ZHD9_1_peakname|ZHD9_2_peakname	2	42819280	637	324	416.911	43.7335	412.639	ZHD9_1_peak_43847	SL4.0ch05:42818991-42819627	637	42819283	307	397.385	44.03	392.929	ZHD9_2_peak_43933	SL4.0ch05:42818994-42819611	618	42819278	341	436.436	43.437	432.348	Solyc05g026607.1	XP_015075595.1 uncharacterized protein LOC107019725 [Solanum pennellii]
Merged-SL4.0ch01-83797627-2	SL4.0ch01:83797279-83797974	Promoter (<=1kb)	-632	Solyc01g102820.4.1	ZHD9_1_peakname|ZHD9_2_peakname	2	83797596	696	325	418.69	43.733	414.44	ZHD9_1_peak_11081	SL4.0ch01:83797286-83797969	684	83797602	291	370.185	41.7427	366.012	ZHD9_2_peak_11164	SL4.0ch01:83797279-83797974	696	83797591	359	467.194	45.7232	462.867	Solyc01g102820.4	XP_010314187.1 2-C-methyl-D-erythritol 4-phosphate cytidylyltransferase, chloroplastic isoform X1 [Solanum lycopersicum]
Merged-SL4.0ch07-64604168-2	SL4.0ch07:64603844-64604496	Promoter (<=1kb)	-592	Solyc07g061840.1.1	ZHD9_1_peakname|ZHD9_2_peakname	2	64604174	653	366	467.245	43.7304	462.546	ZHD9_1_peak_62095	SL4.0ch07:64603844-64604461	618	64604175	343	440.671	43.9095	435.806	ZHD9_2_peak_62233	SL4.0ch07:64603871-64604496	626	64604172	388	493.82	43.5512	489.285	Solyc07g061840.1	XP_049374143.1 uncharacterized protein LOC125839216 [Solanum verrucosum]
Merged-SL4.0ch09-25052677-2	SL4.0ch09:25052229-25053123	Distal Intergenic	-37239	Solyc09g031970.3.1	ZHD9_1_peakname|ZHD9_2_peakname	2	25052579	895	358	459.457	43.7088	454.858	ZHD9_1_peak_74466	SL4.0ch09:25052229-25053087	859	25052578	317	399.396	41.2643	394.919	ZHD9_2_peak_74693	SL4.0ch09:25052272-25053123	852	25052580	400	519.519	46.1532	514.796	Solyc09g031970.3	XP_004246972.1 alpha-glucan phosphorylase, H isozyme [Solanum lycopersicum]
Merged-SL4.0ch11-1816231-2	SL4.0ch11:1815515-1816965	Downstream (1-2kb)	2443	Solyc11g007520.1.1	ZHD9_1_peakname|ZHD9_2_peakname	2	1816621	1451	344	442.117	43.7084	437.651	ZHD9_1_peak_88804	SL4.0ch11:1815535-1816909	1375	1816621	312	396.872	42.1923	392.424	ZHD9_2_peak_89061	SL4.0ch11:1815515-1816965	1451	1816621	377	487.362	45.2246	482.877	Solyc11g007520.1	XP_015057380.1 uncharacterized protein LOC107003558 [Solanum pennellii]
Merged-SL4.0ch10-23595091-2	SL4.0ch10:23594747-23595436	Distal Intergenic	74637	Solyc10g062120.1.1	ZHD9_1_peakname|ZHD9_2_peakname	2	23595107	690	331	426.293	43.7057	421.992	ZHD9_1_peak_82985	SL4.0ch10:23594747-23595435	689	23595088	288	362.662	40.6088	358.566	ZHD9_2_peak_83259	SL4.0ch10:23594748-23595436	689	23595126	374	489.925	46.8026	485.418	Solyc10g062120.1	NA
Merged-SL4.0ch08-33142341-2	SL4.0ch08:33141796-33142866	Distal Intergenic	72524	Solyc08g022050.2.1	ZHD9_1_peakname|ZHD9_2_peakname	2	33142336	1071	358	456.447	43.6751	451.844	ZHD9_1_peak_66570	SL4.0ch08:33141861-33142866	1006	33142510	319	418.023	45.7454	413.361	ZHD9_2_peak_66724	SL4.0ch08:33141796-33142844	1049	33142163	396	494.871	41.6048	490.328	Solyc08g022050.2	KAH0633284.1 hypothetical protein KY284_036070 [Solanum tuberosum]
Merged-SL4.0ch08-44223430-2	SL4.0ch08:44222923-44223923	Distal Intergenic	-8952	Solyc08g060960.1.1	ZHD9_1_peakname|ZHD9_2_peakname	2	44223426	1001	324	416.898	43.6697	412.644	ZHD9_1_peak_67736	SL4.0ch08:44222923-44223917	995	44223457	299	383.739	42.8863	379.423	ZHD9_2_peak_67908	SL4.0ch08:44222960-44223923	964	44223394	349	450.057	44.4531	445.864	Solyc08g060960.1	XP_015084258.1 uncharacterized protein LOC107027673 [Solanum pennellii]
Merged-SL4.0ch03-43527874-2	SL4.0ch03:43527370-43528365	Distal Intergenic	-12467	Solyc03g078030.1.1	ZHD9_1_peakname|ZHD9_2_peakname	2	43528086	996	344	441.471	43.6669	436.985	ZHD9_1_peak_25862	SL4.0ch03:43527370-43528365	996	43528088	328	423.47	44.1858	418.761	ZHD9_2_peak_25940	SL4.0ch03:43527418-43528346	929	43528084	361	459.473	43.148	455.209	Solyc03g078030.1	NA
Merged-SL4.0ch03-52647820-2	SL4.0ch03:52646937-52648719	Distal Intergenic	6561	Solyc03g096190.2.1	ZHD9_1_peakname|ZHD9_2_peakname	2	52647587	1783	328	422.121	43.6575	417.846	ZHD9_1_peak_27230	SL4.0ch03:52646938-52648688	1751	52647585	292	370.497	41.4907	366.323	ZHD9_2_peak_27340	SL4.0ch03:52646937-52648719	1783	52647589	364	473.745	45.8243	469.368	Solyc03g096190.2	TMW89247.1 hypothetical protein EJD97_017451 [Solanum chilense]
Merged-SL4.0ch07-1889607-2	SL4.0ch07:1889244-1889957	Distal Intergenic	-2861	Solyc07g007150.1.1	ZHD9_1_peakname|ZHD9_2_peakname	2	1889601	714	323	415.224	43.6144	410.962	ZHD9_1_peak_54143	SL4.0ch07:1889244-1889957	714	1889603	308	399.097	44.1729	394.623	ZHD9_2_peak_54239	SL4.0ch07:1889296-1889933	638	1889599	338	431.35	43.056	427.3	Solyc07g007150.1	XP_010323473.1 uncharacterized protein LOC104648246 [Solanum lycopersicum]
Merged-SL4.0ch09-4329044-2	SL4.0ch09:4327934-4330106	Distal Intergenic	-9577	Solyc09g010940.4.1	ZHD9_1_peakname|ZHD9_2_peakname	2	4328924	2173	324	417.993	43.6056	413.763	ZHD9_1_peak_71893	SL4.0ch09:4328049-4330088	2040	4328930	283	356.726	40.5991	352.689	ZHD9_2_peak_72104	SL4.0ch09:4327934-4330106	2173	4328919	366	479.261	46.6122	474.837	Solyc09g010940.4	XP_004246419.1 uncharacterized protein LOC101251913 [Solanum lycopersicum]
Merged-SL4.0ch01-68424539-2	SL4.0ch01:68424263-68424811	Intron (Solyc01g067255.1.1/Solyc01g067255.1, intron 1 of 3)	795	Solyc01g067255.1.1	ZHD9_1_peakname|ZHD9_2_peakname	2	68424532	549	324	418.048	43.5896	413.82	ZHD9_1_peak_8224	SL4.0ch01:68424275-68424810	536	68424528	281	353.377	40.3131	349.371	ZHD9_2_peak_8294	SL4.0ch01:68424263-68424811	549	68424536	368	482.72	46.8662	478.268	Solyc01g067255.1	XP_019068170.1 uncharacterized protein LOC109119711 [Solanum lycopersicum]
Merged-SL4.0ch10-2832752-3	SL4.0ch10:2831704-2834073	Distal Intergenic	3811	Solyc10g008930.1.1	ZHD9_1_peakname|ZHD9_2_peakname	3	2832471	2370	334	431.825	43.5847	427.416	ZHD9_1_peak_80606,ZHD9_1_peak_80605	NA	NA	NA	NA	NA	NA	NA	ZHD9_2_peak_80853	SL4.0ch10:2831704-2834073	2370	2832015	402	542.215	51.1845	537.352	Solyc10g008930.1	XP_010327036.1 glutaredoxin-C9-like isoform X2 [Solanum lycopersicum]
Merged-SL4.0ch02-40505301-2	SL4.0ch02:40504935-40505680	Distal Intergenic	-5102	Solyc02g077630.3.1	ZHD9_1_peakname|ZHD9_2_peakname	2	40505246	746	366	467.803	43.5842	463.1	ZHD9_1_peak_17873	SL4.0ch02:40504935-40505680	746	40505251	345	443.584	44.0356	438.698	ZHD9_2_peak_17904	SL4.0ch02:40504947-40505644	698	40505242	388	492.022	43.1329	487.502	Solyc02g077630.3	XP_004232923.1 receptor-like protein kinase HSL1 [Solanum lycopersicum]
Merged-SL4.0ch12-2541830-2	SL4.0ch12:2541175-2542494	Promoter (1-2kb)	-1056	Solyc12g009200.2.1	ZHD9_1_peakname|ZHD9_2_peakname	2	2541476	1320	322	413.683	43.5592	409.411	ZHD9_1_peak_96060	SL4.0ch12:2541185-2542494	1310	2541475	317	414.57	45.4595	409.938	ZHD9_2_peak_96229	SL4.0ch12:2541175-2542466	1292	2541476	327	412.797	41.6589	408.885	Solyc12g009200.2	XP_004251698.1 photosystem I chlorophyll a/b-binding protein 6, chloroplastic [Solanum lycopersicum]
Merged-SL4.0ch09-56283466-2	SL4.0ch09:56282581-56284355	Distal Intergenic	-3075	Solyc09g061710.3.1	ZHD9_1_peakname|ZHD9_2_peakname	2	56283822	1775	322	414.377	43.551	410.122	ZHD9_1_peak_77743	SL4.0ch09:56282590-56284355	1766	56283838	308	399.097	44.1729	394.623	ZHD9_2_peak_77977	SL4.0ch09:56282581-56284341	1761	56283806	337	429.657	42.929	425.62	Solyc09g061710.3	XP_004247299.3 glycine-rich cell wall structural protein 1.8-like [Solanum lycopersicum]
Merged-SL4.0ch09-5652780-2	SL4.0ch09:5652421-5653116	Distal Intergenic	-5457	Solyc09g014170.3.1	ZHD9_1_peakname|ZHD9_2_peakname	2	5652819	696	324	416.099	43.5504	411.868	ZHD9_1_peak_72190	SL4.0ch09:5652421-5653113	693	5652827	292	371.874	41.8856	367.684	ZHD9_2_peak_72403	SL4.0ch09:5652470-5653116	647	5652811	355	460.324	45.2151	456.052	Solyc09g014170.3	XP_004246341.1 uncharacterized protein LOC101253925 [Solanum lycopersicum]
Merged-SL4.0ch03-35793197-2	SL4.0ch03:35792693-35793707	Distal Intergenic	81365	Solyc03g065150.1.1	ZHD9_1_peakname|ZHD9_2_peakname	2	35792944	1015	324	417.105	43.5501	412.88	ZHD9_1_peak_25011	SL4.0ch03:35792694-35793694	1001	35792944	284	358.403	40.742	354.348	ZHD9_2_peak_25097	SL4.0ch03:35792693-35793707	1015	35792944	364	475.807	46.3582	471.411	Solyc03g065150.1	NA
Merged-SL4.0ch11-25065927-2	SL4.0ch11:25065611-25066287	Distal Intergenic	96767	Solyc11g032200.2.1	ZHD9_1_peakname|ZHD9_2_peakname	2	25065888	677	324	417.13	43.5421	412.906	ZHD9_1_peak_91879	SL4.0ch11:25065611-25066169	559	25065888	283	356.726	40.5991	352.689	ZHD9_2_peak_92073	SL4.0ch11:25065642-25066287	646	25065888	365	477.534	46.4852	473.123	Solyc11g032200.2	XP_004250654.1 triacylglycerol lipase 1 [Solanum lycopersicum]
Merged-SL4.0ch08-61879268-2	SL4.0ch08:61878526-61880027	Promoter (1-2kb)	-1539	Solyc08g080490.3.1	ZHD9_1_peakname|ZHD9_2_peakname	2	61879712	1502	333	428.844	43.5378	424.545	ZHD9_1_peak_70711	SL4.0ch08:61878535-61879986	1452	61879712	278	344.928	38.9038	341.009	ZHD9_2_peak_70904	SL4.0ch08:61878526-61880027	1502	61879712	388	512.759	48.1717	508.081	Solyc08g080490.3	XP_004245640.1 2S sulfur-rich seed storage protein 2 [Solanum lycopersicum]
Merged-SL4.0ch10-16037349-2	SL4.0ch10:16036699-16038020	Distal Intergenic	141542	Solyc10g036770.1.1	ZHD9_1_peakname|ZHD9_2_peakname	2	16036994	1322	322	414.353	43.5271	410.104	ZHD9_1_peak_82299	SL4.0ch10:16036699-16037943	1245	16036994	305	393.965	43.7441	389.544	ZHD9_2_peak_82559	SL4.0ch10:16036737-16038020	1284	16036993	340	434.74	43.31	430.664	Solyc10g036770.1	NA
Merged-SL4.0ch08-8332988-2	SL4.0ch08:8332688-8333295	Distal Intergenic	30091	Solyc08g016660.2.1	ZHD9_1_peakname|ZHD9_2_peakname	2	8333028	608	336	431.44	43.506	427.059	ZHD9_1_peak_64008	SL4.0ch08:8332688-8333295	608	8333031	310	396.355	42.7124	391.911	ZHD9_2_peak_64165	SL4.0ch08:8332695-8333274	580	8333025	363	466.526	44.2996	462.207	Solyc08g016660.2	XP_010324754.1 gibberellin 2-beta-dioxygenase-like [Solanum lycopersicum]
Merged-SL4.0ch01-1526921-2	SL4.0ch01:1526605-1527220	Promoter (1-2kb)	-1590	Solyc01g006950.3.1	ZHD9_1_peakname|ZHD9_2_peakname	2	1526945	616	326	421.079	43.5029	416.849	ZHD9_1_peak_513	SL4.0ch01:1526605-1527204	600	1526946	269	332.663	38.3828	328.857	ZHD9_2_peak_519	SL4.0ch01:1526656-1527220	565	1526944	384	509.494	48.6231	504.841	Solyc01g006950.3	XP_004228675.1 syntaxin-121 [Solanum lycopersicum]
Merged-SL4.0ch08-62664011-2	SL4.0ch08:62663555-62664464	Distal Intergenic	-3802	Solyc08g081500.3.1	ZHD9_1_peakname|ZHD9_2_peakname	2	62663912	910	322	413.531	43.4874	409.282	ZHD9_1_peak_70856	SL4.0ch08:62663555-62664464	910	62663917	308	399.097	44.1729	394.623	ZHD9_2_peak_71052	SL4.0ch08:62663582-62664445	864	62663906	336	427.965	42.8019	423.941	Solyc08g081500.3	NP_001234555.1 hypocotyl Myb protein THM1 [Solanum lycopersicum]
Merged-SL4.0ch11-51617799-2	SL4.0ch11:51617448-51618150	Distal Intergenic	-7085	Solyc11g068990.3.1	ZHD9_1_peakname|ZHD9_2_peakname	2	51617860	703	322	414.339	43.4791	410.104	ZHD9_1_peak_95065	SL4.0ch11:51617452-51618147	696	51617853	299	383.739	42.8863	379.423	ZHD9_2_peak_95222	SL4.0ch11:51617448-51618150	703	51617868	346	444.94	44.072	440.786	Solyc11g068990.3	XP_004251102.1 protein N-lysine methyltransferase METTL21A [Solanum lycopersicum]
Merged-SL4.0ch04-61693335-2	SL4.0ch04:61692767-61693958	Distal Intergenic	3208	Solyc04g079130.2.1	ZHD9_1_peakname|ZHD9_2_peakname	2	61693550	1192	322	414.342	43.4712	410.11	ZHD9_1_peak_37834	SL4.0ch04:61692769-61693958	1190	61693554	298	382.04	42.7434	377.741	ZHD9_2_peak_37933	SL4.0ch04:61692767-61693848	1082	61693546	347	446.644	44.199	442.478	Solyc04g079130.2	XP_004238166.1 B3 domain-containing protein At5g42700 [Solanum lycopersicum]
Merged-SL4.0ch07-66030994-2	SL4.0ch07:66030141-66031834	Distal Intergenic	-4044	Solyc07g063850.3.1	ZHD9_1_peakname|ZHD9_2_peakname	2	66031389	1694	325	418.15	43.4479	413.923	ZHD9_1_peak_62381	SL4.0ch07:66030172-66031830	1659	66031391	281	352.869	40.167	348.872	ZHD9_2_peak_62532	SL4.0ch07:66030141-66031834	1694	66031387	369	483.431	46.7287	478.975	Solyc07g063850.3	XP_004244168.1 indole-3-acetic acid-amido synthetase GH3.6 [Solanum lycopersicum]
Merged-SL4.0ch06-33170492-2	SL4.0ch06:33170211-33170774	Distal Intergenic	-3489	Solyc06g051770.1.1	ZHD9_1_peakname|ZHD9_2_peakname	2	33170514	564	330	423.098	43.444	418.805	ZHD9_1_peak_51012	SL4.0ch06:33170211-33170765	555	33170510	298	375.56	40.9109	371.33	ZHD9_2_peak_51096	SL4.0ch06:33170220-33170774	555	33170517	361	470.635	45.9772	466.28	Solyc06g051770.1	XP_004241127.3 uncharacterized protein LOC101268767 [Solanum lycopersicum]
Merged-SL4.0ch10-20002660-2	SL4.0ch10:20002337-20002986	Distal Intergenic	-67771	Solyc10g039190.2.1	ZHD9_1_peakname|ZHD9_2_peakname	2	20002641	650	328	421.645	43.431	417.386	ZHD9_1_peak_82650	SL4.0ch10:20002337-20002986	650	20002635	285	358.19	40.3427	354.142	ZHD9_2_peak_82924	SL4.0ch10:20002339-20002978	640	20002647	371	485.1	46.5194	480.63	Solyc10g039190.2	XP_004248528.1 WD repeat-containing protein 3 [Solanum lycopersicum]
Merged-SL4.0ch12-64737285-2	SL4.0ch12:64736903-64737665	Downstream (1-2kb)	2919	Solyc12g096195.1.1	ZHD9_1_peakname|ZHD9_2_peakname	2	64737329	763	323	415.38	43.4231	411.168	ZHD9_1_peak_103618	SL4.0ch12:64736903-64737660	758	64737339	284	358.403	40.742	354.348	ZHD9_2_peak_103865	SL4.0ch12:64736913-64737665	753	64737319	362	472.358	46.1042	467.989	Solyc12g096195.1	KAH0708356.1 hypothetical protein KY284_009783 [Solanum tuberosum]
Merged-SL4.0ch11-30867707-2	SL4.0ch11:30867404-30868012	Distal Intergenic	-13894	Solyc11g044880.3.1	ZHD9_1_peakname|ZHD9_2_peakname	2	30867682	609	324	416.508	43.4149	412.301	ZHD9_1_peak_92518	SL4.0ch11:30867404-30868012	609	30867683	275	343.365	39.4554	339.456	ZHD9_2_peak_92704	SL4.0ch11:30867420-30867993	574	30867680	372	489.651	47.3743	485.146	Solyc11g044880.3	XP_004250755.1 kinesin-like protein KIN-7D, mitochondrial isoform X1 [Solanum lycopersicum]
Merged-SL4.0ch02-17316602-2	SL4.0ch02:17316107-17316991	Distal Intergenic	13419	Solyc02g150106.1.1	ZHD9_1_peakname|ZHD9_2_peakname	2	17316682	885	338	432.755	43.4145	428.349	ZHD9_1_peak_14101	SL4.0ch02:17316328-17316985	658	17316682	317	406.787	43.2663	402.235	ZHD9_2_peak_14157	SL4.0ch02:17316107-17316991	885	17316683	359	458.724	43.5627	454.464	Solyc02g150106.1	NA
Merged-SL4.0ch03-61814378-2	SL4.0ch03:61813508-61815249	Intron (Solyc03g118520.4.1/Solyc03g118520.4, intron 1 of 4)	2605	Solyc03g118520.4.1	ZHD9_1_peakname|ZHD9_2_peakname	2	61814850	1742	329	422.159	43.4001	417.865	ZHD9_1_peak_28929	SL4.0ch03:61813510-61815245	1736	61814826	302	382.277	41.4582	377.977	ZHD9_2_peak_29018	SL4.0ch03:61813508-61815249	1742	61814873	356	462.04	45.3421	457.754	Solyc03g118520.4	XP_004235790.1 uncharacterized protein LOC101249903 [Solanum lycopersicum]
Merged-SL4.0ch03-54463226-2	SL4.0ch03:54462680-54463727	Exon (Solyc03g097560.3.1/Solyc03g097560.3, exon 1 of 6)	1861	Solyc03g097560.3.1	ZHD9_1_peakname|ZHD9_2_peakname	2	54463425	1048	350	447.485	43.3971	442.958	ZHD9_1_peak_27552	SL4.0ch03:54462789-54463727	939	54463427	325	410.234	41.6119	405.646	ZHD9_2_peak_27651	SL4.0ch03:54462680-54463710	1031	54463423	375	484.736	45.1822	480.27	Solyc03g097560.3	XP_004235340.1 bidirectional sugar transporter SWEET14 [Solanum lycopersicum]
Merged-SL4.0ch09-33432985-2	SL4.0ch09:33432284-33433684	Distal Intergenic	-114240	Solyc09g055185.1.1	ZHD9_1_peakname|ZHD9_2_peakname	2	33432956	1401	352	448.817	43.3856	444.265	ZHD9_1_peak_75282	SL4.0ch09:33432289-33433684	1396	33432961	341	439.721	44.2998	434.868	ZHD9_2_peak_75501	SL4.0ch09:33432284-33433684	1401	33432952	362	457.914	42.4713	453.662	Solyc09g055185.1	XP_049349487.1 uncharacterized protein LOC125814081 [Solanum verrucosum]
Merged-SL4.0ch02-25857270-2	SL4.0ch02:25856872-25857706	Distal Intergenic	-2458	Solyc02g031990.1.1	ZHD9_1_peakname|ZHD9_2_peakname	2	25857217	835	322	414.459	43.3835	410.25	ZHD9_1_peak_15030	SL4.0ch02:25856872-25857613	742	25857213	287	363.444	41.1709	359.339	ZHD9_2_peak_15080	SL4.0ch02:25856891-25857706	816	25857221	358	465.474	45.5961	461.161	Solyc02g031990.1	TMW88713.1 hypothetical protein EJD97_018209 [Solanum chilense]
Merged-SL4.0ch09-35498010-2	SL4.0ch09:35497597-35498346	Distal Intergenic	-71859	Solyc09g055320.1.1	ZHD9_1_peakname|ZHD9_2_peakname	2	35498038	750	342	436.533	43.3648	432.07	ZHD9_1_peak_75488	SL4.0ch09:35497780-35498346	567	35498042	346	454.121	46.5176	449.151	ZHD9_2_peak_75713	SL4.0ch09:35497597-35498320	724	35498035	337	418.944	40.212	414.989	Solyc09g055320.1	NA
Merged-SL4.0ch11-20557881-2	SL4.0ch11:20557601-20558160	Distal Intergenic	137702	Solyc11g028350.1.1	ZHD9_1_peakname|ZHD9_2_peakname	2	20557896	560	350	447.766	43.3522	443.266	ZHD9_1_peak_91423	SL4.0ch11:20557611-20558152	542	20557894	313	390.18	40.0802	385.8	ZHD9_2_peak_91628	SL4.0ch11:20557601-20558160	560	20557899	387	505.352	46.6241	500.732	Solyc11g028350.1	XP_015160341.1 PREDICTED: DNA topoisomerase 6 subunit B-like isoform X3 [Solanum tuberosum]
Merged-SL4.0ch01-65793609-2	SL4.0ch01:65793329-65793897	Distal Intergenic	3268	Solyc01g066065.1.1	ZHD9_1_peakname|ZHD9_2_peakname	2	65793628	569	322	412.639	43.3442	408.419	ZHD9_1_peak_7799	SL4.0ch01:65793336-65793897	562	65793630	298	382.04	42.7434	377.741	ZHD9_2_peak_7857	SL4.0ch01:65793329-65793876	548	65793626	345	443.237	43.945	439.097	Solyc01g066065.1	ABH07899.1 putative polyprotein [Solanum lycopersicum]
Merged-SL4.0ch08-9366013-2	SL4.0ch08:9365450-9366575	Distal Intergenic	-37955	Solyc08g016790.1.1	ZHD9_1_peakname|ZHD9_2_peakname	2	9365817	1126	928	1148.13	43.3278	1141.77	ZHD9_1_peak_64132	SL4.0ch08:9365464-9366575	1112	9365819	850	1037.19	41.6108	1030.91	ZHD9_2_peak_64284	SL4.0ch08:9365450-9366566	1117	9365815	1006	1259.07	45.0449	1252.63	Solyc08g016790.1	NA
Merged-SL4.0ch12-25899289-2	SL4.0ch12:25898508-25900073	Distal Intergenic	-57991	Solyc12g027650.1.1	ZHD9_1_peakname|ZHD9_2_peakname	2	25898816	1566	322	412.65	43.3203	408.438	ZHD9_1_peak_98831	SL4.0ch12:25898508-25900073	1566	25898817	295	376.95	42.3145	372.706	ZHD9_2_peak_99052	SL4.0ch12:25898536-25900039	1504	25898815	348	448.35	44.3261	444.17	Solyc12g027650.1	TMW90461.1 hypothetical protein EJD97_015666 [Solanum chilense]
Merged-SL4.0ch11-2090690-2	SL4.0ch11:2089312-2092068	Promoter (<=1kb)	-125	Solyc11g007840.3.1	ZHD9_1_peakname|ZHD9_2_peakname	2	2091798	2757	328	420.622	43.3115	416.293	ZHD9_1_peak_88855	SL4.0ch11:2089320-2092068	2749	2091795	326	425.803	45.5098	421.076	ZHD9_2_peak_89111	SL4.0ch11:2089312-2092061	2750	2091801	331	415.441	41.1132	411.511	Solyc11g007840.3	XP_004250018.1 uncharacterized protein LOC101258810 [Solanum lycopersicum]
Merged-SL4.0ch05-32603113-2	SL4.0ch05:32602727-32603495	Distal Intergenic	-235570	Solyc05g024457.1.1	ZHD9_1_peakname|ZHD9_2_peakname	2	32603140	769	342	437.882	43.2966	433.44	ZHD9_1_peak_42807	SL4.0ch05:32602727-32603494	768	32603141	316	403.063	42.5741	398.549	ZHD9_2_peak_42915	SL4.0ch05:32602736-32603495	760	32603140	369	472.702	44.0191	468.332	Solyc05g024457.1	NA
Merged-SL4.0ch08-58291291-2	SL4.0ch08:58290714-58291868	Promoter (1-2kb)	-1288	Solyc08g076150.4.1	ZHD9_1_peakname|ZHD9_2_peakname	2	58291061	1155	322	414.774	43.2878	410.58	ZHD9_1_peak_69923	SL4.0ch08:58290714-58291868	1155	58291066	275	343.365	39.4554	339.456	ZHD9_2_peak_70112	SL4.0ch08:58290727-58291856	1130	58291056	370	486.183	47.1202	481.704	Solyc08g076150.4	XP_004245945.1 pentatricopeptide repeat-containing protein At1g31920 [Solanum lycopersicum]
Merged-SL4.0ch07-29776277-2	SL4.0ch07:29775992-29776555	Promoter (<=1kb)	-222	Solyc07g026605.1.1	ZHD9_1_peakname|ZHD9_2_peakname	2	29776284	564	323	413.93	43.2814	409.667	ZHD9_1_peak_57438	SL4.0ch07:29775992-29776551	560	29776287	313	406.202	44.4644	401.654	ZHD9_2_peak_57561	SL4.0ch07:29776011-29776555	545	29776280	333	421.657	42.0985	417.68	Solyc07g026605.1	NA
Merged-SL4.0ch01-36696662-2	SL4.0ch01:36696036-36697271	Distal Intergenic	43034	Solyc01g028900.3.1	ZHD9_1_peakname|ZHD9_2_peakname	2	36696863	1236	342	436.109	43.2584	431.656	ZHD9_1_peak_4706	SL4.0ch01:36696036-36697261	1226	36696857	337	438.595	45.311	433.753	ZHD9_2_peak_4729	SL4.0ch01:36696082-36697271	1190	36696869	346	433.623	41.2057	429.559	Solyc01g028900.3	XP_004228950.1 2-oxoisovalerate dehydrogenase subunit beta 2, mitochondrial isoform X1 [Solanum lycopersicum]
Merged-SL4.0ch03-1956194-2	SL4.0ch03:1955367-1956971	Distal Intergenic	-2422	Solyc03g007380.2.1	ZHD9_1_peakname|ZHD9_2_peakname	2	1956464	1605	322	413.784	43.2562	409.591	ZHD9_1_peak_20737	SL4.0ch03:1955367-1956971	1605	1956465	279	350.033	40.0272	346.059	ZHD9_2_peak_20782	SL4.0ch03:1955469-1956970	1502	1956463	365	477.534	46.4852	473.123	Solyc03g007380.2	XP_004234275.1 probable WRKY transcription factor 41 [Solanum lycopersicum]
Merged-SL4.0ch09-4573288-2	SL4.0ch09:4572130-4574391	Distal Intergenic	-3905	Solyc09g011190.1.1	ZHD9_1_peakname|ZHD9_2_peakname	2	4574110	2262	320	410.945	43.2491	406.728	ZHD9_1_peak_71964	SL4.0ch09:4572130-4574377	2248	4574107	302	388.846	43.3152	384.474	ZHD9_2_peak_72172	SL4.0ch09:4572257-4574391	2135	4574114	339	433.044	43.183	428.981	Solyc09g011190.1	XP_010325836.1 uncharacterized protein LOC104649061 [Solanum lycopersicum]
Merged-SL4.0ch01-76309313-2	SL4.0ch01:76308833-76309805	Promoter (<=1kb)	-370	Solyc01g090370.3.1	ZHD9_1_peakname|ZHD9_2_peakname	2	76309181	973	320	410.945	43.2491	406.728	ZHD9_1_peak_9704	SL4.0ch01:76308839-76309777	939	76309180	302	388.846	43.3152	384.474	ZHD9_2_peak_9789	SL4.0ch01:76308833-76309805	973	76309182	339	433.044	43.183	428.981	Solyc01g090370.3	XP_015081434.2 ethylene-responsive transcription factor 13-like [Solanum pennellii]
Merged-SL4.0ch05-1366849-2	SL4.0ch05:1366427-1367250	Promoter (<=1kb)	-699	Solyc05g006650.3.1	ZHD9_1_peakname|ZHD9_2_peakname	2	1366756	824	321	411.82	43.2328	407.622	ZHD9_1_peak_38638	SL4.0ch05:1366476-1367245	770	1366767	292	371.874	41.8856	367.684	ZHD9_2_peak_38743	SL4.0ch05:1366427-1367250	824	1366744	350	451.765	44.5801	447.559	Solyc05g006650.3	XP_004238742.1 transcription factor BHLH094 [Solanum lycopersicum]
Merged-SL4.0ch02-16289545-2	SL4.0ch02:16288521-16290561	Distal Intergenic	-95933	Solyc02g014570.1.1	ZHD9_1_peakname|ZHD9_2_peakname	2	16289818	2041	352	448.059	43.2321	443.509	ZHD9_1_peak_13997	SL4.0ch02:16288521-16290543	2023	16289702	345	448.072	45.2196	443.145	ZHD9_2_peak_14054	SL4.0ch02:16288556-16290561	2006	16289933	358	448.046	41.2445	443.872	Solyc02g014570.1	NA
Merged-SL4.0ch10-52098104-2	SL4.0ch10:52097793-52098428	Distal Intergenic	-25110	Solyc10g052640.3.1	ZHD9_1_peakname|ZHD9_2_peakname	2	52098133	636	322	413.978	43.2084	409.793	ZHD9_1_peak_86241	SL4.0ch10:52097793-52098392	600	52098139	273	340.04	39.1695	336.162	ZHD9_2_peak_86509	SL4.0ch10:52097805-52098428	624	52098127	371	487.916	47.2473	483.424	Solyc10g052640.3	KAH0671299.1 hypothetical protein KY289_025792 [Solanum tuberosum]
Merged-SL4.0ch01-43521170-2	SL4.0ch01:43520700-43521658	Distal Intergenic	-9220	Solyc01g050045.1.1	ZHD9_1_peakname|ZHD9_2_peakname	2	43521138	959	321	411.368	43.2054	407.15	ZHD9_1_peak_5376	SL4.0ch01:43520700-43521615	916	43521135	303	390.298	43.3854	385.917	ZHD9_2_peak_5401	SL4.0ch01:43520710-43521658	949	43521141	339	432.438	43.0253	428.383	Solyc01g050045.1	NA
Merged-SL4.0ch08-62770309-2	SL4.0ch08:62768689-62771858	Distal Intergenic	-2483	Solyc08g081680.2.1	ZHD9_1_peakname|ZHD9_2_peakname	2	62770845	3170	321	411.919	43.1771	407.733	ZHD9_1_peak_70881	SL4.0ch08:62768921-62771770	2850	62770845	285	360.082	40.885	356.009	ZHD9_2_peak_71077	SL4.0ch08:62768689-62771858	3170	62770845	357	463.756	45.4691	459.456	Solyc08g081680.2	XP_004245562.1 protein LURP-one-related 8-like [Solanum lycopersicum]
Merged-SL4.0ch12-39415288-2	SL4.0ch12:39414947-39415632	Distal Intergenic	152075	Solyc12g035470.2.1	ZHD9_1_peakname|ZHD9_2_peakname	2	39415294	686	340	434.894	43.1673	430.507	ZHD9_1_peak_100238	SL4.0ch12:39414947-39415615	669	39415296	301	378.654	40.785	374.392	ZHD9_2_peak_100456	SL4.0ch12:39414958-39415632	675	39415292	379	491.133	45.5496	486.621	Solyc12g035470.2	XP_004252216.1 uncharacterized protein LOC101251860 isoform X1 [Solanum lycopersicum]
Merged-SL4.0ch01-6902639-2	SL4.0ch01:6902164-6903134	Distal Intergenic	-4281	Solyc01g011000.3.1	ZHD9_1_peakname|ZHD9_2_peakname	2	6902660	971	320	409.298	43.1619	405.082	ZHD9_1_peak_1490	SL4.0ch01:6902190-6903070	881	6902661	307	397.385	44.03	392.929	ZHD9_2_peak_1500	SL4.0ch01:6902164-6903134	971	6902660	332	421.211	42.2939	417.235	Solyc01g011000.3	NP_001234507.1 eukaryotic translation initiation factor 5A-3 [Solanum lycopersicum]
Merged-SL4.0ch03-26665976-2	SL4.0ch03:26665299-26666651	Distal Intergenic	111440	Solyc03g061610.1.1	ZHD9_1_peakname|ZHD9_2_peakname	2	26666108	1353	322	413.043	43.1608	408.862	ZHD9_1_peak_24108	SL4.0ch03:26665310-26666644	1335	26666105	275	343.365	39.4554	339.456	ZHD9_2_peak_24188	SL4.0ch03:26665299-26666651	1353	26666111	368	482.72	46.8662	478.268	Solyc03g061610.1	KAG5580171.1 hypothetical protein H5410_050798 [Solanum commersonii]
Merged-SL4.0ch11-51397672-2	SL4.0ch11:51395966-51399371	Distal Intergenic	3359	Solyc11g068700.2.1	ZHD9_1_peakname|ZHD9_2_peakname	2	51396304	3406	321	411.983	43.1531	407.801	ZHD9_1_peak_95012	SL4.0ch11:51396007-51399347	3341	51396305	282	355.051	40.4561	351.03	ZHD9_2_peak_95167	SL4.0ch11:51395966-51399371	3406	51396302	360	468.914	45.8502	464.572	Solyc11g068700.2	NA
Merged-SL4.0ch11-37975581-2	SL4.0ch11:37975187-37975973	Distal Intergenic	3239	Solyc11g040173.1.1	ZHD9_1_peakname|ZHD9_2_peakname	2	37975682	787	324	414.762	43.1491	410.511	ZHD9_1_peak_93256	SL4.0ch11:37975211-37975973	763	37975680	307	395.344	43.446	390.912	ZHD9_2_peak_93425	SL4.0ch11:37975187-37975954	768	37975684	341	434.179	42.8521	430.11	Solyc11g040173.1	NA
Merged-SL4.0ch12-47668829-2	SL4.0ch12:47668544-47669140	Downstream (<1kb)	1050	Solyc12g150112.1.1	ZHD9_1_peakname|ZHD9_2_peakname	2	47668827	597	358	455.698	43.1172	451.123	ZHD9_1_peak_101078	SL4.0ch12:47668546-47669140	595	47668820	318	400.796	41.3206	396.309	ZHD9_2_peak_101323	SL4.0ch12:47668544-47669086	543	47668834	397	510.6	44.9138	505.937	Solyc12g150112.1	XP_015075595.1 uncharacterized protein LOC107019725 [Solanum pennellii]
Merged-SL4.0ch12-5460566-2	SL4.0ch12:5460044-5461160	Downstream (1-2kb)	6011	Solyc12g014450.2.1	ZHD9_1_peakname|ZHD9_2_peakname	2	5460396	1117	324	415.677	43.0857	411.457	ZHD9_1_peak_96586	SL4.0ch12:5460047-5461160	1114	5460390	291	368.252	41.1891	364.104	ZHD9_2_peak_96769	SL4.0ch12:5460044-5461013	970	5460402	358	463.102	44.9822	458.811	Solyc12g014450.2	XP_004251922.1 uncharacterized protein LOC101243767 [Solanum lycopersicum]
Merged-SL4.0ch08-17235180-2	SL4.0ch08:17234911-17235462	Distal Intergenic	184654	Solyc08g045640.3.1	ZHD9_1_peakname|ZHD9_2_peakname	2	17235184	552	332	423.966	43.0842	419.664	ZHD9_1_peak_64896	SL4.0ch08:17234913-17235436	524	17235186	299	380.039	41.832	375.768	ZHD9_2_peak_65058	SL4.0ch08:17234911-17235462	552	17235181	364	467.892	44.3365	463.561	Solyc08g045640.3	NP_001296826.1 uncharacterized protein LOC101243914 [Solanum lycopersicum]
Merged-SL4.0ch02-23553107-2	SL4.0ch02:23552530-23553694	Distal Intergenic	-15562	Solyc02g026080.2.1	ZHD9_1_peakname|ZHD9_2_peakname	2	23553269	1165	900	1112.56	43.0822	1106.35	ZHD9_1_peak_14734	SL4.0ch02:23552530-23553673	1144	23553268	808	987.783	41.701	981.681	ZHD9_2_peak_14785	SL4.0ch02:23552531-23553694	1164	23553270	993	1237.34	44.4634	1231.01	Solyc02g026080.2	TMX03428.1 hypothetical protein EJD97_016405 [Solanum chilense]
Merged-SL4.0ch10-16933432-2	SL4.0ch10:16932913-16933950	Distal Intergenic	-55890	Solyc10g037860.1.1	ZHD9_1_peakname|ZHD9_2_peakname	2	16933362	1038	320	410.171	43.066	405.995	ZHD9_1_peak_82407	SL4.0ch10:16932926-16933950	1025	16933337	287	363.444	41.1709	359.339	ZHD9_2_peak_82674	SL4.0ch10:16932913-16933940	1028	16933387	353	456.897	44.9611	452.65	Solyc10g037860.1	NA
Merged-SL4.0ch11-24372878-2	SL4.0ch11:24372463-24373290	Distal Intergenic	-162379	Solyc11g032130.3.1	ZHD9_1_peakname|ZHD9_2_peakname	2	24373008	828	318	406.959	43.0432	402.738	ZHD9_1_peak_91815	SL4.0ch11:24372463-24373287	825	24373004	316	412.845	45.3166	408.228	ZHD9_2_peak_92009	SL4.0ch11:24372473-24373290	818	24373011	320	401.074	40.7698	397.249	Solyc11g032130.3	XP_025883885.1 12-oxophytodienoate reductase 1-like isoform X1 [Solanum lycopersicum]
Merged-SL4.0ch02-37560429-2	SL4.0ch02:37559878-37560975	Intron (Solyc02g069730.3.1/Solyc02g069730.3, intron 2 of 2)	1183	Solyc02g069730.3.1	ZHD9_1_peakname|ZHD9_2_peakname	2	37560470	1098	320	409.259	43.0423	405.081	ZHD9_1_peak_17286	SL4.0ch02:37559898-37560975	1078	37560469	292	371.874	41.8856	367.684	ZHD9_2_peak_17332	SL4.0ch02:37559878-37560965	1088	37560472	347	446.644	44.199	442.478	Solyc02g069730.3	XP_004233179.1 CASP-like protein 1B2 [Solanum lycopersicum]
Merged-SL4.0ch06-18383483-2	SL4.0ch06:18383112-18383861	Distal Intergenic	6612	Solyc06g031690.4.1	ZHD9_1_peakname|ZHD9_2_peakname	2	18383551	750	320	410.221	43.0421	406.051	ZHD9_1_peak_49139	SL4.0ch06:18383112-18383842	731	18383563	284	358.403	40.742	354.348	ZHD9_2_peak_49232	SL4.0ch06:18383117-18383861	745	18383539	356	462.04	45.3421	457.754	Solyc06g031690.4	TMW81426.1 hypothetical protein EJD97_009740 [Solanum chilense]
Merged-SL4.0ch08-55844276-2	SL4.0ch08:55843963-55844577	Distal Intergenic	-5282	Solyc08g068610.3.1	ZHD9_1_peakname|ZHD9_2_peakname	2	55844260	615	322	413.697	43.0412	409.53	ZHD9_1_peak_69485	SL4.0ch08:55843990-55844574	585	55844262	260	318.586	37.3111	314.9	ZHD9_2_peak_69666	SL4.0ch08:55843963-55844577	615	55844259	383	508.807	48.7714	504.16	Solyc08g068610.3	NP_001233852.2 aromatic amino acid decarboxylase 1B [Solanum lycopersicum]
Merged-SL4.0ch04-60965904-2	SL4.0ch04:60965545-60966297	Distal Intergenic	-2885	Solyc04g078170.2.1	ZHD9_1_peakname|ZHD9_2_peakname	2	60965845	753	337	430.164	43.0288	425.793	ZHD9_1_peak_37648	SL4.0ch04:60965563-60966213	651	60965855	310	395.778	42.5521	391.338	ZHD9_2_peak_37748	SL4.0ch04:60965545-60966297	753	60965835	364	464.551	43.5056	460.247	Solyc04g078170.2	XP_004238568.1 uncharacterized protein LOC101256178 [Solanum lycopersicum]
Merged-SL4.0ch03-52348961-2	SL4.0ch03:52348623-52349309	Distal Intergenic	6608	Solyc03g095977.1.1	ZHD9_1_peakname|ZHD9_2_peakname	2	52348908	687	322	412.553	43.0245	408.363	ZHD9_1_peak_27195	SL4.0ch03:52348625-52349290	666	52348913	286	360.967	40.7995	356.888	ZHD9_2_peak_27305	SL4.0ch03:52348623-52349309	687	52348904	358	464.139	45.2496	459.837	Solyc03g095977.1	XP_015068902.1 ethylene-responsive transcription factor ABI4-like [Solanum pennellii]
Merged-SL4.0ch04-63361269-2	SL4.0ch04:63360918-63361621	Intron (Solyc04g081390.4.1/Solyc04g081390.4, intron 1 of 1)	852	Solyc04g081390.4.1	ZHD9_1_peakname|ZHD9_2_peakname	2	63361308	704	328	418.849	43.0127	414.59	ZHD9_1_peak_38200	SL4.0ch04:63360939-63361621	683	63361309	298	378.352	41.6926	374.099	ZHD9_2_peak_38296	SL4.0ch04:63360918-63361600	683	63361308	357	459.345	44.3329	455.081	Solyc04g081390.4	XP_004238620.1 WEB family protein At1g75720 [Solanum lycopersicum]
Merged-SL4.0ch02-20368861-2	SL4.0ch02:20368289-20369435	Distal Intergenic	-83348	Solyc02g021190.1.1	ZHD9_1_peakname|ZHD9_2_peakname	2	20368898	1147	360	456.919	43.0097	452.302	ZHD9_1_peak_14387	SL4.0ch02:20368289-20369417	1129	20368895	345	443.584	44.0356	438.698	ZHD9_2_peak_14431	SL4.0ch02:20368303-20369435	1133	20368902	374	470.254	41.9838	465.906	Solyc02g021190.1	TMW93766.1 hypothetical protein EJD97_011189, partial [Solanum chilense]
Merged-SL4.0ch10-11478817-2	SL4.0ch10:11478476-11479162	Distal Intergenic	-6111	Solyc10g019120.1.1	ZHD9_1_peakname|ZHD9_2_peakname	2	11478838	687	344	438.564	42.9896	434.151	ZHD9_1_peak_81790	SL4.0ch10:11478492-11479139	648	11478837	303	378.458	40.0898	374.203	ZHD9_2_peak_82046	SL4.0ch10:11478476-11479162	687	11478838	384	498.67	45.8894	494.099	Solyc10g019120.1	XP_015058010.1 exocyst complex component SEC10b-like [Solanum pennellii]
Merged-SL4.0ch10-53140596-2	SL4.0ch10:53140149-53141038	Distal Intergenic	11429	Solyc10g052880.1.1	ZHD9_1_peakname|ZHD9_2_peakname	2	53140420	890	320	410.389	42.9862	406.227	ZHD9_1_peak_86361	SL4.0ch10:53140149-53141035	887	53140420	277	346.696	39.7413	342.755	ZHD9_2_peak_86633	SL4.0ch10:53140163-53141038	876	53140420	363	474.082	46.2312	469.699	Solyc10g052880.1	XP_004248703.1 receptor-like protein 33 [Solanum lycopersicum]
Merged-SL4.0ch11-3449071-2	SL4.0ch11:3448080-3450058	Distal Intergenic	-3223	Solyc11g010350.2.1	ZHD9_1_peakname|ZHD9_2_peakname	2	3449601	1979	358	455.546	42.9859	450.938	ZHD9_1_peak_89119	SL4.0ch11:3448080-3450038	1959	3449601	348	449.199	44.5478	444.265	ZHD9_2_peak_89360	SL4.0ch11:3448111-3450058	1948	3449601	369	461.892	41.424	457.612	Solyc11g010350.2	XP_004250125.1 probable glucan 1,3-beta-glucosidase A isoform X1 [Solanum lycopersicum]
Merged-SL4.0ch05-62842570-2	SL4.0ch05:62841728-62843363	Downstream (2-3kb)	4732	Solyc05g053330.3.1	ZHD9_1_peakname|ZHD9_2_peakname	2	62842700	1636	319	408.423	42.9629	404.256	ZHD9_1_peak_46578	SL4.0ch05:62841728-62843363	1636	62842702	290	368.497	41.5997	364.342	ZHD9_2_peak_46673	SL4.0ch05:62842005-62843185	1181	62842698	348	448.35	44.3261	444.17	Solyc05g053330.3	XP_004239882.1 transcription factor MYB78-like [Solanum lycopersicum]
Merged-SL4.0ch09-32383489-2	SL4.0ch09:32381810-32385106	Distal Intergenic	225123	Solyc09g050020.3.1	ZHD9_1_peakname|ZHD9_2_peakname	2	32383766	3297	322	412.22	42.9532	407.991	ZHD9_1_peak_75155	SL4.0ch09:32381962-32385106	3145	32383766	306	393.64	43.305	389.226	ZHD9_2_peak_75380	SL4.0ch09:32381810-32385078	3269	32383766	339	430.8	42.6015	426.757	Solyc09g050020.3	AAD03035.1 apocytochrome b, partial [Solanum tuberosum]
Merged-SL4.0ch06-3761764-2	SL4.0ch06:3761466-3762065	Distal Intergenic	-22157	Solyc06g009770.1.1	ZHD9_1_peakname|ZHD9_2_peakname	2	3761801	600	332	424.219	42.9437	419.88	ZHD9_1_peak_47708	SL4.0ch06:3761466-3762065	600	3761797	316	405.965	43.373	401.418	ZHD9_2_peak_47793	SL4.0ch06:3761498-3762028	531	3761805	349	442.473	42.5144	438.341	Solyc06g009770.1	XP_010321877.1 uncharacterized protein LOC101249177 [Solanum lycopersicum]
Merged-SL4.0ch01-66465292-2	SL4.0ch01:66464926-66465680	Distal Intergenic	6382	Solyc01g066260.2.1	ZHD9_1_peakname|ZHD9_2_peakname	2	66465189	755	316	404.859	42.9404	400.635	ZHD9_1_peak_7895	SL4.0ch01:66464926-66465680	755	66465190	327	431.89	46.889	427.107	ZHD9_2_peak_7954	SL4.0ch01:66464926-66465636	711	66465188	306	377.828	38.9917	374.163	Solyc01g066260.2	TMW81087.1 hypothetical protein EJD97_012087 [Solanum chilense]
Merged-SL4.0ch12-356116-2	SL4.0ch12:354618-357637	Promoter (1-2kb)	-1254	Solyc12g005645.1.1	ZHD9_1_peakname|ZHD9_2_peakname	2	356604	3020	318	407.543	42.9393	403.37	ZHD9_1_peak_95628	SL4.0ch12:354618-357575	2958	356606	295	376.95	42.3145	372.706	ZHD9_2_peak_95790	SL4.0ch12:354636-357637	3002	356603	342	438.135	43.564	434.033	Solyc12g005645.1	XP_016541249.1 uncharacterized protein LOC107841914 [Capsicum annuum]
Merged-SL4.0ch12-65923273-2	SL4.0ch12:65922049-65924577	Downstream (<1kb)	1933	Solyc12g099120.3.1	ZHD9_1_peakname|ZHD9_2_peakname	2	65922454	2529	320	410.867	42.9391	406.703	ZHD9_1_peak_103809	SL4.0ch12:65922063-65924577	2515	65922457	277	345.927	39.5201	341.995	ZHD9_2_peak_104057	SL4.0ch12:65922049-65924404	2356	65922451	364	475.807	46.3582	471.411	Solyc12g099120.3	NP_001386035.1 ABA-induced MYB transcription factor [Solanum lycopersicum]
Merged-SL4.0ch09-871786-2	SL4.0ch09:871383-872142	Downstream (1-2kb)	-3752	Solyc09g007260.4.1	ZHD9_1_peakname|ZHD9_2_peakname	2	871796	760	317	405.212	42.8922	401.011	ZHD9_1_peak_71222	SL4.0ch09:871481-872139	659	871806	313	407.679	44.8877	403.115	ZHD9_2_peak_71415	SL4.0ch09:871383-872142	760	871786	321	402.745	40.8968	398.907	Solyc09g007260.4	XP_004246701.1 ethylene-responsive transcription factor RAP2-7-like [Solanum lycopersicum]
Merged-SL4.0ch01-68485087-2	SL4.0ch01:68484523-68485618	Promoter (1-2kb)	-1408	Solyc01g067290.3.1	ZHD9_1_peakname|ZHD9_2_peakname	2	68485323	1096	318	407.58	42.8914	403.421	ZHD9_1_peak_8230	SL4.0ch01:68484592-68485615	1024	68485316	289	366.811	41.4568	362.673	ZHD9_2_peak_8300	SL4.0ch01:68484523-68485618	1096	68485330	348	448.35	44.3261	444.17	Solyc01g067290.3	XP_010321210.1 divinyl chlorophyllide a 8-vinyl-reductase, chloroplastic [Solanum lycopersicum]
Merged-SL4.0ch03-16045293-2	SL4.0ch03:16043457-16047126	Distal Intergenic	-149783	Solyc03g071870.1.1	ZHD9_1_peakname|ZHD9_2_peakname	2	16044598	3670	326	415.895	42.8878	411.656	ZHD9_1_peak_22927	SL4.0ch03:16043487-16047126	3640	16044605	298	378.919	41.8526	374.654	ZHD9_2_peak_23004	SL4.0ch03:16043457-16047102	3646	16044591	353	452.871	43.923	448.658	Solyc03g071870.1	TMW81864.1 hypothetical protein EJD97_007540, partial [Solanum chilense]
Merged-SL4.0ch04-29537511-2	SL4.0ch04:29537206-29537824	Distal Intergenic	-84132	Solyc04g024530.3.1	ZHD9_1_peakname|ZHD9_2_peakname	2	29537483	619	319	408.589	42.8832	404.438	ZHD9_1_peak_33171	SL4.0ch04:29537207-29537824	618	29537490	280	351.704	40.1702	347.714	ZHD9_2_peak_33281	SL4.0ch04:29537206-29537810	605	29537476	358	465.474	45.5961	461.161	Solyc04g024530.3	XP_004237236.1 actin-related protein 3 [Solanum lycopersicum]
Merged-SL4.0ch09-33125755-2	SL4.0ch09:33125444-33126077	Distal Intergenic	95921	Solyc09g055180.4.1	ZHD9_1_peakname|ZHD9_2_peakname	2	33125769	634	320	409.409	42.8729	405.241	ZHD9_1_peak_75248	SL4.0ch09:33125444-33126077	634	33125771	288	364.606	41.1641	360.493	ZHD9_2_peak_75469	SL4.0ch09:33125454-33126048	595	33125767	352	454.213	44.5817	449.99	Solyc09g055180.4	XP_004247008.1 probable LRR receptor-like serine/threonine-protein kinase At1g06840 isoform X1 [Solanum lycopersicum]
Merged-SL4.0ch03-40725033-2	SL4.0ch03:40724738-40725331	Distal Intergenic	178396	Solyc03g013375.1.1	ZHD9_1_peakname|ZHD9_2_peakname	2	40725030	594	318	405.872	42.868	401.692	ZHD9_1_peak_25533	SL4.0ch03:40724749-40725331	583	40725030	302	388.846	43.3152	384.474	ZHD9_2_peak_25615	SL4.0ch03:40724738-40725315	578	40725030	333	422.897	42.4209	418.91	Solyc03g013375.1	PHT27192.1 hypothetical protein CQW23_33205 [Capsicum baccatum]
Merged-SL4.0ch04-6765059-2	SL4.0ch04:6763974-6766366	Distal Intergenic	1925	Solyc04g016060.1.1	ZHD9_1_peakname|ZHD9_2_peakname	2	6765578	2393	319	408.639	42.8672	404.49	ZHD9_1_peak_30840	SL4.0ch04:6763974-6765895	1922	6765581	278	348.364	39.8843	344.407	ZHD9_2_peak_30945	SL4.0ch04:6764002-6766366	2365	6765575	360	468.914	45.8502	464.572	Solyc04g016060.1	XP_004236600.1 protein MIZU-KUSSEI 1 [Solanum lycopersicum]
Merged-SL4.0ch10-60538442-2	SL4.0ch10:60538012-60538869	Distal Intergenic	-2487	Solyc10g079990.3.1	ZHD9_1_peakname|ZHD9_2_peakname	2	60538452	858	318	406.7	42.8598	402.538	ZHD9_1_peak_87602	SL4.0ch10:60538012-60538864	853	60538453	293	373.565	42.0286	369.357	ZHD9_2_peak_87869	SL4.0ch10:60538024-60538869	846	60538452	343	439.834	43.691	435.72	Solyc10g079990.3	XP_004249253.1 transcription initiation factor IIB-2 [Solanum lycopersicum]
Merged-SL4.0ch10-35443257-2	SL4.0ch10:35442953-35443554	Distal Intergenic	-102650	Solyc10g045773.1.1	ZHD9_1_peakname|ZHD9_2_peakname	2	35443249	602	325	414.735	42.8591	410.46	ZHD9_1_peak_84204	SL4.0ch10:35442985-35443538	554	35443250	318	412.357	44.4813	407.748	ZHD9_2_peak_84497	SL4.0ch10:35442953-35443554	602	35443248	332	417.113	41.237	413.172	Solyc10g045773.1	KAH0715786.1 hypothetical protein KY284_008691 [Solanum tuberosum]
Merged-SL4.0ch04-38409761-2	SL4.0ch04:38409418-38410116	Distal Intergenic	42182	Solyc04g049010.3.1	ZHD9_1_peakname|ZHD9_2_peakname	2	38409707	699	319	408.755	42.8353	404.61	ZHD9_1_peak_34086	SL4.0ch04:38409418-38410116	699	38409700	274	341.702	39.3125	337.809	ZHD9_2_peak_34177	SL4.0ch04:38409424-38410089	666	38409714	364	475.807	46.3582	471.411	Solyc04g049010.3	NP_001233774.1 protein ETHYLENE-INSENSITIVE5 [Solanum lycopersicum]
Merged-SL4.0ch07-2840535-3	SL4.0ch07:2839316-2841768	Promoter (<=1kb)	-991	Solyc07g008160.3.1	ZHD9_1_peakname|ZHD9_2_peakname	3	2840745	2453	323	416.832	42.8251	412.641	ZHD9_1_peak_54344	SL4.0ch07:2839332-2841768	2437	2841190	314	409.4	45.0306	404.818	ZHD9_2_peak_54445,ZHD9_2_peak_54446	NA	NA	NA	NA	NA	NA	NA	Solyc07g008160.3	XP_004242776.1 nuclear pore complex protein NUP155 [Solanum lycopersicum]
Merged-SL4.0ch01-52216778-2	SL4.0ch01:52216503-52217049	Distal Intergenic	88649	Solyc01g057120.2.1	ZHD9_1_peakname|ZHD9_2_peakname	2	52216791	547	318	407.73	42.8197	403.585	ZHD9_1_peak_6191	SL4.0ch01:52216520-52217049	530	52216796	280	351.704	40.1702	347.714	ZHD9_2_peak_6229	SL4.0ch01:52216503-52217042	540	52216786	357	463.756	45.4691	459.456	Solyc01g057120.2	NA
Merged-SL4.0ch01-17220728-2	SL4.0ch01:17220413-17221034	Distal Intergenic	-57971	Solyc01g015133.1.1	ZHD9_1_peakname|ZHD9_2_peakname	2	17220759	622	346	441.656	42.8017	437.274	ZHD9_1_peak_2636	SL4.0ch01:17220413-17221012	600	17220759	282	344.312	37.4559	340.396	ZHD9_2_peak_2650	SL4.0ch01:17220454-17221034	581	17220759	409	538.999	48.1474	534.153	Solyc01g015133.1	XP_015075595.1 uncharacterized protein LOC107019725 [Solanum pennellii]
Merged-SL4.0ch03-36510038-2	SL4.0ch03:36509758-36510334	Distal Intergenic	90750	Solyc03g065200.4.1	ZHD9_1_peakname|ZHD9_2_peakname	2	36510042	577	324	414.837	42.7955	410.631	ZHD9_1_peak_25087	SL4.0ch03:36509759-36510304	546	36510040	286	359.042	40.2502	354.982	ZHD9_2_peak_25172	SL4.0ch03:36509758-36510334	577	36510043	363	470.632	45.3407	466.28	Solyc03g065200.4	XP_004234846.1 uncharacterized protein LOC101251556 [Solanum lycopersicum]
Merged-SL4.0ch11-53757829-2	SL4.0ch11:53756953-53758688	Distal Intergenic	-3848	Solyc11g072500.2.1	ZHD9_1_peakname|ZHD9_2_peakname	2	53757460	1736	336	428.187	42.7662	423.795	ZHD9_1_peak_95449	SL4.0ch11:53757047-53758688	1642	53757466	335	435.463	45.1259	430.648	ZHD9_2_peak_95601	SL4.0ch11:53756953-53758630	1678	53757454	338	420.911	40.4065	416.941	Solyc11g072500.2	XP_004251272.1 dof zinc finger protein DOF5.3 [Solanum lycopersicum]
Merged-SL4.0ch04-11403100-2	SL4.0ch04:11402619-11403572	Distal Intergenic	122206	Solyc04g018300.1.1	ZHD9_1_peakname|ZHD9_2_peakname	2	11403051	954	318	405.875	42.7644	401.729	ZHD9_1_peak_31382	SL4.0ch04:11402619-11403572	954	11403047	289	366.811	41.4568	362.673	ZHD9_2_peak_31482	SL4.0ch04:11402650-11403562	913	11403055	346	444.94	44.072	440.786	Solyc04g018300.1	NA
Merged-SL4.0ch09-21865829-2	SL4.0ch09:21865279-21866381	Distal Intergenic	10600	Solyc09g150120.1.1	ZHD9_1_peakname|ZHD9_2_peakname	2	21865844	1103	346	440.692	42.7441	436.264	ZHD9_1_peak_74031	SL4.0ch09:21865279-21866373	1095	21865828	306	378.573	39.1867	374.318	ZHD9_2_peak_74260	SL4.0ch09:21865284-21866381	1098	21865859	386	502.81	46.3014	498.209	Solyc09g150120.1	XP_019067320.2 uncharacterized protein LOC109119302 [Solanum lycopersicum]
Merged-SL4.0ch05-37975004-2	SL4.0ch05:37974715-37975298	Distal Intergenic	-64553	Solyc05g025907.1.1	ZHD9_1_peakname|ZHD9_2_peakname	2	37975014	584	328	417.762	42.741	413.509	ZHD9_1_peak_43321	SL4.0ch05:37974731-37975272	542	37975015	300	380.594	41.6528	376.313	ZHD9_2_peak_43418	SL4.0ch05:37974715-37975298	584	37975013	355	454.931	43.8292	450.704	Solyc05g025907.1	NA
Merged-SL4.0ch11-47236880-2	SL4.0ch11:47236272-47237497	Promoter (1-2kb)	-1224	Solyc11g062320.2.1	ZHD9_1_peakname|ZHD9_2_peakname	2	47236594	1226	340	433.94	42.7327	429.568	ZHD9_1_peak_94279	SL4.0ch11:47236275-47237478	1204	47236581	299	373.681	40.0696	369.472	ZHD9_2_peak_94441	SL4.0ch11:47236272-47237497	1226	47236606	382	494.199	45.3958	489.664	Solyc11g062320.2	KAG5577531.1 hypothetical protein H5410_057665, partial [Solanum commersonii]
Merged-SL4.0ch03-46501806-2	SL4.0ch03:46500913-46502730	Distal Intergenic	-2001	Solyc03g080070.4.1	ZHD9_1_peakname|ZHD9_2_peakname	2	46501173	1818	318	405.923	42.7326	401.784	ZHD9_1_peak_26196	SL4.0ch03:46500919-46502730	1812	46501172	285	360.082	40.885	356.009	ZHD9_2_peak_26279	SL4.0ch03:46500913-46502664	1752	46501174	350	451.765	44.5801	447.559	Solyc03g080070.4	XP_010318066.1 WAT1-related protein At5g64700-like [Solanum lycopersicum]
Merged-SL4.0ch10-925533-2	SL4.0ch10:924660-926444	Distal Intergenic	-2088	Solyc10g006430.3.1	ZHD9_1_peakname|ZHD9_2_peakname	2	925068	1785	334	426.187	42.7294	421.856	ZHD9_1_peak_80215	SL4.0ch10:924680-926444	1765	925075	307	387.887	41.3654	383.529	ZHD9_2_peak_80452	SL4.0ch10:924660-926349	1690	925060	362	464.487	44.0935	460.183	Solyc10g006430.3	TMW81660.1 hypothetical protein EJD97_008453 [Solanum chilense]
Merged-SL4.0ch01-4968499-2	SL4.0ch01:4968139-4968841	Downstream (2-3kb)	3141	Solyc01g010160.3.1	ZHD9_1_peakname|ZHD9_2_peakname	2	4968469	703	340	432.971	42.7186	428.594	ZHD9_1_peak_1158	SL4.0ch01:4968180-4968838	659	4968465	305	383.702	40.871	379.392	ZHD9_2_peak_1166	SL4.0ch01:4968139-4968841	703	4968473	375	482.241	44.5661	477.796	Solyc01g010160.3	XP_015070065.1 beta-glucosidase 40-like [Solanum pennellii]
Merged-SL4.0ch06-27711189-2	SL4.0ch06:27710731-27711651	Distal Intergenic	-35958	Solyc06g043030.4.1	ZHD9_1_peakname|ZHD9_2_peakname	2	27711262	921	334	425.74	42.694	421.396	ZHD9_1_peak_50223	SL4.0ch06:27710743-27711651	909	27711258	315	402.521	42.7548	398.015	ZHD9_2_peak_50320	SL4.0ch06:27710731-27711632	902	27711267	354	448.958	42.6332	444.776	Solyc06g043030.4	XP_004240827.1 AP3-complex subunit beta-A isoform X1 [Solanum lycopersicum]
Merged-SL4.0ch09-25651077-2	SL4.0ch09:25650758-25651411	Distal Intergenic	-11962	Solyc09g031940.1.1	ZHD9_1_peakname|ZHD9_2_peakname	2	25651091	654	352	447.65	42.6856	443.124	ZHD9_1_peak_74523	SL4.0ch09:25650761-25651380	620	25651075	324	408.555	41.4843	403.985	ZHD9_2_peak_74749	SL4.0ch09:25650758-25651411	654	25651107	381	486.745	43.8869	482.263	Solyc09g031940.1	XP_004246971.1 protein RETICULATA-RELATED 3, chloroplastic [Solanum lycopersicum]
Merged-SL4.0ch01-22731111-2	SL4.0ch01:22729988-22732258	Downstream (1-2kb)	1925	Solyc01g016880.1.1	ZHD9_1_peakname|ZHD9_2_peakname	2	22731576	2271	317	405.1	42.6531	400.972	ZHD9_1_peak_3263	SL4.0ch01:22730005-22732196	2192	22731566	283	356.726	40.5991	352.689	ZHD9_2_peak_3283	SL4.0ch01:22729988-22732258	2271	22731586	351	453.474	44.7071	449.255	Solyc01g016880.1	NA
Merged-SL4.0ch01-38430558-2	SL4.0ch01:38429987-38431135	Distal Intergenic	-25981	Solyc01g044270.3.1	ZHD9_1_peakname|ZHD9_2_peakname	2	38430408	1149	340	432.034	42.6476	427.622	ZHD9_1_peak_4886	SL4.0ch01:38429989-38431123	1135	38430409	327	419.991	43.57	415.312	ZHD9_2_peak_4902	SL4.0ch01:38429987-38431135	1149	38430408	353	444.077	41.7253	439.932	Solyc01g044270.3	XP_004228961.1 uncharacterized protein LOC101261851 [Solanum lycopersicum]
Merged-SL4.0ch11-21490702-2	SL4.0ch11:21490321-21491089	Distal Intergenic	-112670	Solyc11g030600.3.1	ZHD9_1_peakname|ZHD9_2_peakname	2	21490816	769	342	434.733	42.6149	430.358	ZHD9_1_peak_91513	SL4.0ch11:21490332-21491067	736	21490816	299	372.875	39.8506	368.677	ZHD9_2_peak_91710	SL4.0ch11:21490321-21491089	769	21490817	384	496.59	45.3792	492.038	Solyc11g030600.3	NP_001234748.3 DNA (cytosine-5)-methyltransferase 1 [Solanum lycopersicum]
Merged-SL4.0ch10-18209815-2	SL4.0ch10:18209375-18210259	Distal Intergenic	104374	Solyc10g038040.1.1	ZHD9_1_peakname|ZHD9_2_peakname	2	18209676	885	316	404.203	42.6135	400.075	ZHD9_1_peak_82505	SL4.0ch10:18209375-18210259	885	18209670	286	361.762	41.0279	357.673	ZHD9_2_peak_82775	SL4.0ch10:18209378-18210249	872	18209683	347	446.644	44.199	442.478	Solyc10g038040.1	KAH0685355.1 hypothetical protein KY284_015908 [Solanum tuberosum]
Merged-SL4.0ch08-10921422-2	SL4.0ch08:10921131-10921716	Distal Intergenic	24154	Solyc08g036507.1.1	ZHD9_1_peakname|ZHD9_2_peakname	2	10921427	586	368	467.418	42.609	462.775	ZHD9_1_peak_64278	SL4.0ch08:10921131-10921716	586	10921431	323	396.678	38.756	392.232	ZHD9_2_peak_64432	SL4.0ch08:10921137-10921706	570	10921423	414	538.158	46.462	533.318	Solyc08g036507.1	NA
Merged-SL4.0ch02-24619420-2	SL4.0ch02:24619116-24619712	Distal Intergenic	-41017	Solyc02g150114.1.1	ZHD9_1_peakname|ZHD9_2_peakname	2	24619406	597	316	404.216	42.6056	400.089	ZHD9_1_peak_14845	SL4.0ch02:24619161-24619712	552	24619403	285	360.082	40.885	356.009	ZHD9_2_peak_14899	SL4.0ch02:24619116-24619694	579	24619409	348	448.35	44.3261	444.17	Solyc02g150114.1	NA
Merged-SL4.0ch03-41281539-2	SL4.0ch03:41281049-41282036	Distal Intergenic	-118537	Solyc03g013310.3.1	ZHD9_1_peakname|ZHD9_2_peakname	2	41281678	988	334	426.312	42.6041	422.029	ZHD9_1_peak_25585	SL4.0ch03:41281049-41282036	988	41281678	281	347.271	38.5842	343.326	ZHD9_2_peak_25667	SL4.0ch03:41281049-41282024	976	41281679	387	505.352	46.6241	500.732	Solyc03g013310.3	XP_010317527.1 phosphatidylinositol 3,4,5-trisphosphate 3-phosphatase and protein-tyrosine-phosphatase PTEN1 [Solanum lycopersicum]
Merged-SL4.0ch06-15112200-2	SL4.0ch06:15111787-15112612	Distal Intergenic	107710	Solyc06g018100.4.1	ZHD9_1_peakname|ZHD9_2_peakname	2	15112232	826	382	482.861	42.5609	478.102	ZHD9_1_peak_48814	SL4.0ch06:15111787-15112612	826	15112230	331	408.999	39.4963	404.426	ZHD9_2_peak_48901	SL4.0ch06:15111792-15112612	821	15112235	432	556.722	45.6254	551.778	Solyc06g018100.4	NP_001297397.1 aspartic proteinase Asp1 precursor [Solanum lycopersicum]
Merged-SL4.0ch04-27041145-2	SL4.0ch04:27040878-27041419	Distal Intergenic	-90233	Solyc04g024880.3.1	ZHD9_1_peakname|ZHD9_2_peakname	2	27041143	542	315	401.661	42.5506	397.513	ZHD9_1_peak_32928	SL4.0ch04:27040878-27041419	542	27041141	302	388.846	43.3152	384.474	ZHD9_2_peak_33038	SL4.0ch04:27040890-27041396	507	27041145	328	414.477	41.7859	410.552	Solyc04g024880.3	XP_049385899.1 uncharacterized protein LOC125850019 [Solanum stenotomum]
Merged-SL4.0ch12-52013187-2	SL4.0ch12:52012894-52013499	Distal Intergenic	46356	Solyc12g039120.2.1	ZHD9_1_peakname|ZHD9_2_peakname	2	52013174	606	315	401.661	42.5506	397.513	ZHD9_1_peak_101583	SL4.0ch12:52012900-52013499	600	52013174	302	388.846	43.3152	384.474	ZHD9_2_peak_101821	SL4.0ch12:52012894-52013457	564	52013174	328	414.477	41.7859	410.552	Solyc12g039120.2	XP_004252264.1 40S ribosomal protein S19-3 [Solanum lycopersicum]
Merged-SL4.0ch03-15984445-2	SL4.0ch03:15983384-15985512	Distal Intergenic	-89109	Solyc03g071870.1.1	ZHD9_1_peakname|ZHD9_2_peakname	2	15983924	2129	326	414.323	42.5224	410.079	ZHD9_1_peak_22914	SL4.0ch03:15983384-15985512	2129	15983935	308	392.396	42.2791	387.991	ZHD9_2_peak_22991	SL4.0ch03:15983389-15985497	2109	15983913	343	436.25	42.7657	432.167	Solyc03g071870.1	TMW81864.1 hypothetical protein EJD97_007540, partial [Solanum chilense]
Merged-SL4.0ch10-57489495-2	SL4.0ch10:57489121-57489878	Distal Intergenic	12044	Solyc10g074780.1.1	ZHD9_1_peakname|ZHD9_2_peakname	2	57489516	758	320	406.822	42.5109	402.63	ZHD9_1_peak_87009	SL4.0ch10:57489121-57489878	758	57489508	307	396.531	43.7848	392.087	ZHD9_2_peak_87267	SL4.0ch10:57489122-57489861	740	57489523	332	417.113	41.237	413.172	Solyc10g074780.1	TMW86209.1 hypothetical protein EJD97_021780 [Solanum chilense]
Merged-SL4.0ch12-64726286-2	SL4.0ch12:64726020-64726556	Downstream (<1kb)	1071	Solyc12g096175.1.1	ZHD9_1_peakname|ZHD9_2_peakname	2	64726277	537	327	415.837	42.5029	411.555	ZHD9_1_peak_103614	SL4.0ch12:64726020-64726546	527	64726273	320	412.785	43.921	408.174	ZHD9_2_peak_103861	SL4.0ch12:64726024-64726556	533	64726281	334	418.889	41.0847	414.935	Solyc12g096175.1	XP_015075595.1 uncharacterized protein LOC107019725 [Solanum pennellii]
Merged-SL4.0ch01-25203117-2	SL4.0ch01:25202756-25203470	Distal Intergenic	-42103	Solyc01g017740.2.1	ZHD9_1_peakname|ZHD9_2_peakname	2	25203097	715	321	409.066	42.4969	404.892	ZHD9_1_peak_3482	SL4.0ch01:25202756-25203470	715	25203102	293	371.056	41.3114	366.878	ZHD9_2_peak_3505	SL4.0ch01:25202785-25203459	675	25203092	349	447.076	43.6824	442.907	Solyc01g017740.2	KAI5014486.1 hypothetical protein ZWY2020_055876, partial [Hordeum vulgare]
Merged-SL4.0ch08-60979962-2	SL4.0ch08:60979530-60980413	Downstream (1-2kb)	-5970	Solyc08g079270.3.1	ZHD9_1_peakname|ZHD9_2_peakname	2	60980022	884	316	402.49	42.4945	398.373	ZHD9_1_peak_70506	SL4.0ch08:60979564-60980344	781	60980009	287	363.444	41.1709	359.339	ZHD9_2_peak_70697	SL4.0ch08:60979530-60980413	884	60980034	344	441.535	43.818	437.408	Solyc08g079270.3	XP_004245722.1 protein ODORANT1 [Solanum lycopersicum]
Merged-SL4.0ch05-26174962-2	SL4.0ch05:26174302-26175614	Distal Intergenic	-67506	Solyc05g021070.2.1	ZHD9_1_peakname|ZHD9_2_peakname	2	26175219	1313	322	409.703	42.4798	405.467	ZHD9_1_peak_42142	SL4.0ch05:26174334-26175601	1268	26175199	317	410.643	44.3419	406.052	ZHD9_2_peak_42256	SL4.0ch05:26174302-26175614	1313	26175239	327	408.763	40.6178	404.883	Solyc05g021070.2	KAG5606550.1 hypothetical protein H5410_028042 [Solanum commersonii]
Merged-SL4.0ch07-1024891-2	SL4.0ch07:1023746-1026023	Distal Intergenic	-2406	Solyc07g006220.2.1	ZHD9_1_peakname|ZHD9_2_peakname	2	1025662	2278	314	400.108	42.4793	395.955	ZHD9_1_peak_53952	SL4.0ch07:1023746-1026012	2267	1025662	309	400.811	44.3159	396.318	ZHD9_2_peak_54045	SL4.0ch07:1023786-1026023	2238	1025663	319	399.405	40.6428	395.592	Solyc07g006220.2	XP_010323223.1 UDP-glucuronate 4-epimerase 1 [Solanum lycopersicum]
Merged-SL4.0ch11-122416-2	SL4.0ch11:121784-123028	Intron (Solyc11g005120.3.1/Solyc11g005120.3, intron 1 of 6)	447	Solyc11g005120.3.1	ZHD9_1_peakname|ZHD9_2_peakname	2	122728	1245	316	402.511	42.4785	398.397	ZHD9_1_peak_88511	SL4.0ch11:121850-123004	1155	122728	285	360.082	40.885	356.009	ZHD9_2_peak_88762	SL4.0ch11:121784-123028	1245	122729	346	444.94	44.072	440.786	Solyc11g005120.3	XP_019066630.1 MADS-box protein FBP24-like [Solanum lycopersicum]
Merged-SL4.0ch10-28916129-2	SL4.0ch10:28915804-28916453	Distal Intergenic	133592	Solyc10g044988.1.1	ZHD9_1_peakname|ZHD9_2_peakname	2	28916115	650	316	403.535	42.4703	399.43	ZHD9_1_peak_83478	SL4.0ch10:28915804-28916453	650	28916117	276	345.03	39.5984	341.105	ZHD9_2_peak_83766	SL4.0ch10:28915816-28916443	628	28916113	356	462.04	45.3421	457.754	Solyc10g044988.1	XP_019232517.1 PREDICTED: uncharacterized protein LOC109213210 [Nicotiana attenuata]
Merged-SL4.0ch02-36420300-2	SL4.0ch02:36419705-36421087	Distal Intergenic	-2684	Solyc02g068460.1.1	ZHD9_1_peakname|ZHD9_2_peakname	2	36420341	1383	322	411.051	42.4669	406.874	ZHD9_1_peak_17082	SL4.0ch02:36419705-36420673	969	36420336	287	360.713	40.3904	356.636	ZHD9_2_peak_17122	SL4.0ch02:36419735-36421087	1353	36420346	358	461.39	44.5434	457.112	Solyc02g068460.1	TMW82355.1 hypothetical protein EJD97_006133 [Solanum chilense]
Merged-SL4.0ch06-8581774-2	SL4.0ch06:8581471-8582100	Distal Intergenic	-12953	Solyc06g011660.3.1	ZHD9_1_peakname|ZHD9_2_peakname	2	8581754	630	328	417.625	42.4541	413.391	ZHD9_1_peak_48232	SL4.0ch06:8581471-8582041	571	8581752	292	366.34	40.3162	362.21	ZHD9_2_peak_48311	SL4.0ch06:8581485-8582100	616	8581757	364	468.909	44.592	464.572	Solyc06g011660.3	KAG5626441.1 hypothetical protein H5410_011659 [Solanum commersonii]
Merged-SL4.0ch02-510484-2	SL4.0ch02:510129-510841	Distal Intergenic	89607	Solyc02g043950.1.1	ZHD9_1_peakname|ZHD9_2_peakname	2	510470	713	332	421.611	42.454	417.329	ZHD9_1_peak_12400	SL4.0ch02:510135-510833	699	510470	299	377.237	41.0477	372.99	ZHD9_2_peak_12470	SL4.0ch02:510129-510841	713	510469	364	465.984	43.8603	461.667	Solyc02g043950.1	KAH0713220.1 hypothetical protein KY289_009179 [Solanum tuberosum]
Merged-SL4.0ch08-40454553-2	SL4.0ch08:40454110-40454886	Distal Intergenic	-374720	Solyc08g028700.2.1	ZHD9_1_peakname|ZHD9_2_peakname	2	40454573	777	338	429.639	42.4469	425.267	ZHD9_1_peak_67301	SL4.0ch08:40454110-40454886	777	40454576	314	399.681	42.3055	395.202	ZHD9_2_peak_67472	SL4.0ch08:40454345-40454873	529	40454570	363	459.597	42.5883	455.332	Solyc08g028700.2	XP_019071253.1 uncharacterized protein LOC101257696 isoform X2 [Solanum lycopersicum]
Merged-SL4.0ch10-24640435-2	SL4.0ch10:24640152-24640737	Distal Intergenic	97884	Solyc10g062235.1.1	ZHD9_1_peakname|ZHD9_2_peakname	2	24640434	586	320	407.743	42.4383	403.519	ZHD9_1_peak_83070	SL4.0ch10:24640152-24640737	586	24640433	320	416.092	44.846	411.451	ZHD9_2_peak_83349	SL4.0ch10:24640160-24640693	534	24640436	321	399.395	40.0307	395.586	Solyc10g062235.1	YP_010363826.1 hypothetical protein M0614_pgp019 [Jaltomata bicolor]
Merged-SL4.0ch01-71965009-2	SL4.0ch01:71964682-71965333	Promoter (<=1kb)	-28	Solyc01g080170.3.1	ZHD9_1_peakname|ZHD9_2_peakname	2	71965052	652	332	421.634	42.4374	417.356	ZHD9_1_peak_8873	SL4.0ch01:71964702-71965333	632	71965050	297	373.884	40.774	369.672	ZHD9_2_peak_8957	SL4.0ch01:71964682-71965320	639	71965055	366	469.383	44.1007	465.039	Solyc01g080170.3	XP_004229450.1 hydroxymethylglutaryl-CoA lyase, mitochondrial-like [Solanum lycopersicum]
Merged-SL4.0ch12-47353590-2	SL4.0ch12:47353118-47354072	Distal Intergenic	181277	Solyc12g036870.3.1	ZHD9_1_peakname|ZHD9_2_peakname	2	47353556	955	342	433.125	42.4284	428.715	ZHD9_1_peak_101029	SL4.0ch12:47353132-47354072	941	47353564	321	408.658	42.4635	404.087	ZHD9_2_peak_101272	SL4.0ch12:47353118-47354039	922	47353547	362	457.592	42.3933	453.343	Solyc12g036870.3	XP_019067004.1 uncharacterized protein At2g29880-like [Solanum lycopersicum]
Merged-SL4.0ch03-57924292-2	SL4.0ch03:57923159-57925422	Promoter (1-2kb)	-1973	Solyc03g113350.3.1	ZHD9_1_peakname|ZHD9_2_peakname	2	57924135	2264	314	400.765	42.4233	396.647	ZHD9_1_peak_28210	SL4.0ch03:57923186-57925422	2237	57924143	294	375.257	42.1716	371.031	ZHD9_2_peak_28307	SL4.0ch03:57923159-57925402	2244	57924127	335	426.274	42.6749	422.263	Solyc03g113350.3	XP_010318962.1 zinc finger protein BRUTUS-like At1g74770 isoform X1 [Solanum lycopersicum]
Merged-SL4.0ch07-19250725-2	SL4.0ch07:19250415-19251026	Distal Intergenic	91074	Solyc07g021515.1.1	ZHD9_1_peakname|ZHD9_2_peakname	2	19250742	612	356	451.377	42.4158	446.854	ZHD9_1_peak_56332	SL4.0ch07:19250439-19251026	588	19250751	311	386.857	39.8249	382.512	ZHD9_2_peak_56444	SL4.0ch07:19250415-19251022	608	19250734	401	515.898	45.0066	511.197	Solyc07g021515.1	NA
Merged-SL4.0ch08-39419590-2	SL4.0ch08:39418340-39420844	Distal Intergenic	233025	Solyc08g028785.1.1	ZHD9_1_peakname|ZHD9_2_peakname	2	39419491	2505	386	487.159	42.4121	482.339	ZHD9_1_peak_67200	SL4.0ch08:39418344-39420844	2501	39419505	350	431.261	39.5016	426.486	ZHD9_2_peak_67370	SL4.0ch08:39418340-39420834	2495	39419477	422	543.057	45.3226	538.191	Solyc08g028785.1	NA
Merged-SL4.0ch10-60049331-2	SL4.0ch10:60048737-60049936	Downstream (<1kb)	1212	Solyc10g079390.1.1	ZHD9_1_peakname|ZHD9_2_peakname	2	60049024	1200	315	401.717	42.3831	397.618	ZHD9_1_peak_87510	SL4.0ch10:60048765-60049887	1123	60049023	281	353.377	40.3131	349.371	ZHD9_2_peak_87777	SL4.0ch10:60048737-60049936	1200	60049024	349	450.057	44.4531	445.864	Solyc10g079390.1	XP_010312402.1 uncharacterized protein LOC104644425 [Solanum lycopersicum]
Merged-SL4.0ch07-3253396-2	SL4.0ch07:3252813-3253930	Distal Intergenic	-19946	Solyc07g008430.2.1	ZHD9_1_peakname|ZHD9_2_peakname	2	3253508	1118	380	479.212	42.38	474.452	ZHD9_1_peak_54431	SL4.0ch07:3252979-3253862	884	3253508	337	419.828	40.4306	415.15	ZHD9_2_peak_54533	SL4.0ch07:3252813-3253930	1118	3253509	422	538.595	44.3295	533.753	Solyc07g008430.2	XP_015081846.1 uncharacterized protein LOC107025584 [Solanum pennellii]
Merged-SL4.0ch07-35492686-2	SL4.0ch07:35492345-35493030	Distal Intergenic	62897	Solyc07g032130.1.1	ZHD9_1_peakname|ZHD9_2_peakname	2	35492664	686	314	399.928	42.3757	395.809	ZHD9_1_peak_57974	SL4.0ch07:35492393-35493030	638	35492661	296	378.645	42.4575	374.383	ZHD9_2_peak_58103	SL4.0ch07:35492345-35492977	633	35492667	332	421.211	42.2939	417.235	Solyc07g032130.1	PHT87357.1 hypothetical protein T459_09463 [Capsicum annuum]
Merged-SL4.0ch08-8191830-2	SL4.0ch08:8191443-8192215	Distal Intergenic	-88857	Solyc08g016650.1.1	ZHD9_1_peakname|ZHD9_2_peakname	2	8191768	773	313	398.491	42.3683	394.344	ZHD9_1_peak_63989	SL4.0ch08:8191455-8192207	753	8191807	311	404.242	44.6018	399.714	ZHD9_2_peak_64150	SL4.0ch08:8191443-8192215	773	8191730	315	392.741	40.1348	388.975	Solyc08g016650.1	NA
Merged-SL4.0ch09-12348570-2	SL4.0ch09:12346598-12350550	Distal Intergenic	9669	Solyc09g018000.1.1	ZHD9_1_peakname|ZHD9_2_peakname	2	12346990	3953	314	399.923	42.3677	395.808	ZHD9_1_peak_73002	SL4.0ch09:12346598-12350499	3902	12346996	295	376.95	42.3145	372.706	ZHD9_2_peak_73246	SL4.0ch09:12346633-12350550	3918	12346984	333	422.897	42.4209	418.91	Solyc09g018000.1	TMW81132.1 hypothetical protein EJD97_011670, partial [Solanum chilense]
Merged-SL4.0ch01-62339701-2	SL4.0ch01:62338619-62340755	Distal Intergenic	-72401	Solyc01g059900.4.1	ZHD9_1_peakname|ZHD9_2_peakname	2	62339982	2137	314	400.789	42.3674	396.686	ZHD9_1_peak_7375	SL4.0ch01:62338619-62340755	2137	62339984	287	363.444	41.1709	359.339	ZHD9_2_peak_7417	SL4.0ch01:62338678-62340753	2076	62339981	342	438.135	43.564	434.033	Solyc01g059900.4	XP_004229007.1 dirigent protein 11-like [Solanum lycopersicum]
Merged-SL4.0ch09-63690849-2	SL4.0ch09:63690557-63691141	Distal Intergenic	-3684	Solyc09g075840.4.1	ZHD9_1_peakname|ZHD9_2_peakname	2	63690862	585	314	400.789	42.3674	396.686	ZHD9_1_peak_79091	SL4.0ch09:63690557-63691141	585	63690858	287	363.444	41.1709	359.339	ZHD9_2_peak_79327	SL4.0ch09:63690565-63691135	571	63690866	342	438.135	43.564	434.033	Solyc09g075840.4	NA
Merged-SL4.0ch07-3229891-2	SL4.0ch07:3229575-3230191	Distal Intergenic	3653	Solyc07g008430.2.1	ZHD9_1_peakname|ZHD9_2_peakname	2	3229909	617	314	399.921	42.3597	395.808	ZHD9_1_peak_54421	SL4.0ch07:3229575-3230191	617	3229908	294	375.257	42.1716	371.031	ZHD9_2_peak_54523	SL4.0ch07:3229637-3230164	528	3229910	334	424.585	42.5479	420.586	Solyc07g008430.2	XP_015081846.1 uncharacterized protein LOC107025584 [Solanum pennellii]
Merged-SL4.0ch08-49521471-2	SL4.0ch08:49521208-49521739	Distal Intergenic	-18472	Solyc08g062560.4.1	ZHD9_1_peakname|ZHD9_2_peakname	2	49521479	532	318	404.599	42.35	400.441	ZHD9_1_peak_68401	SL4.0ch08:49521211-49521739	529	49521489	301	385.142	42.5997	380.818	ZHD9_2_peak_68570	SL4.0ch08:49521208-49521726	519	49521469	335	424.057	42.1003	420.064	Solyc08g062560.4	XP_004245067.1 probable 28S rRNA (cytosine-C(5))-methyltransferase isoform X1 [Solanum lycopersicum]
Merged-SL4.0ch05-2656775-2	SL4.0ch05:2655276-2658386	Distal Intergenic	-5049	Solyc05g008220.4.1	ZHD9_1_peakname|ZHD9_2_peakname	2	2657138	3111	314	399.118	42.3441	394.995	ZHD9_1_peak_38931	SL4.0ch05:2655292-2658147	2856	2657135	300	385.44	43.0293	381.106	ZHD9_2_peak_39042	SL4.0ch05:2655276-2658386	3111	2657140	327	412.797	41.6589	408.885	Solyc05g008220.4	XP_004238848.1 uncharacterized protein At1g66480 [Solanum lycopersicum]
Merged-SL4.0ch04-58206737-2	SL4.0ch04:58206115-58207330	Promoter (1-2kb)	-1393	Solyc04g074250.3.1	ZHD9_1_peakname|ZHD9_2_peakname	2	58207060	1216	380	479.33	42.3356	474.589	ZHD9_1_peak_37076	SL4.0ch04:58206115-58207330	1216	58207058	331	409.875	39.7129	405.29	ZHD9_2_peak_37167	SL4.0ch04:58206176-58207327	1152	58207061	428	548.785	44.9583	543.888	Solyc04g074250.3	XP_004238529.1 uncharacterized protein LOC101267888 isoform X2 [Solanum lycopersicum]
Merged-SL4.0ch05-63758330-2	SL4.0ch05:63757919-63758825	Downstream (1-2kb)	-3732	Solyc05g054450.1.1	ZHD9_1_peakname|ZHD9_2_peakname	2	63758300	907	321	408.646	42.335	404.481	ZHD9_1_peak_46766	SL4.0ch05:63757919-63758657	739	63758335	292	365.527	40.0899	361.402	ZHD9_2_peak_46861	SL4.0ch05:63757919-63758825	907	63758265	350	451.765	44.5801	447.559	Solyc05g054450.1	XP_004239792.1 uncharacterized protein LOC101264825 [Solanum lycopersicum]
Merged-SL4.0ch03-53681410-2	SL4.0ch03:53681019-53681798	Promoter (<=1kb)	-737	Solyc03g096760.1.1	ZHD9_1_peakname|ZHD9_2_peakname	2	53681486	780	314	399.933	42.3119	395.835	ZHD9_1_peak_27407	SL4.0ch03:53681041-53681798	758	53681487	288	365.127	41.3138	361.006	ZHD9_2_peak_27516	SL4.0ch03:53681019-53681783	765	53681486	340	434.74	43.31	430.664	Solyc03g096760.1	XP_004235266.1 protein RESPONSE TO LOW SULFUR 3-like [Solanum lycopersicum]
Merged-SL4.0ch11-50659533-2	SL4.0ch11:50658580-50660510	Intron (Solyc11g066820.2.1/Solyc11g066820.2, intron 2 of 8)	1880	Solyc11g066820.2.1	ZHD9_1_peakname|ZHD9_2_peakname	2	50659082	1931	314	399.077	42.2963	394.971	ZHD9_1_peak_94882	SL4.0ch11:50658580-50660434	1855	50659083	294	375.257	42.1716	371.031	ZHD9_2_peak_95038	SL4.0ch11:50658608-50660510	1903	50659080	333	422.897	42.4209	418.91	Solyc11g066820.2	XP_004251009.1 glucomannan 4-beta-mannosyltransferase 2 [Solanum lycopersicum]
Merged-SL4.0ch06-4839993-2	SL4.0ch06:4839184-4840834	Distal Intergenic	-15075	Solyc06g010045.1.1	ZHD9_1_peakname|ZHD9_2_peakname	2	4840478	1651	337	427.846	42.2739	423.526	ZHD9_1_peak_47850	SL4.0ch06:4839184-4840834	1651	4840480	298	371.747	39.863	367.565	ZHD9_2_peak_47927	SL4.0ch06:4839198-4840756	1559	4840475	376	483.945	44.6847	479.487	Solyc06g010045.1	NA
Merged-SL4.0ch04-13634374-2	SL4.0ch04:13633831-13634914	Distal Intergenic	-142398	Solyc04g039625.1.1	ZHD9_1_peakname|ZHD9_2_peakname	2	13634309	1084	314	399.075	42.2723	394.976	ZHD9_1_peak_31602	SL4.0ch04:13633831-13634914	1084	13634318	291	370.185	41.7427	366.012	ZHD9_2_peak_31706	SL4.0ch04:13633856-13634896	1041	13634300	336	427.965	42.8019	423.941	Solyc04g039625.1	XP_015075595.1 uncharacterized protein LOC107019725 [Solanum pennellii]
Merged-SL4.0ch10-33378550-2	SL4.0ch10:33377827-33379260	Distal Intergenic	-155213	Solyc10g045540.2.1	ZHD9_1_peakname|ZHD9_2_peakname	2	33378310	1434	314	399.981	42.2721	395.893	ZHD9_1_peak_83962	SL4.0ch10:33377883-33379260	1378	33378309	283	356.726	40.5991	352.689	ZHD9_2_peak_84256	SL4.0ch10:33377827-33379230	1404	33378310	345	443.237	43.945	439.097	Solyc10g045540.2	XP_004248819.1 RNA polymerase II-associated protein 3 isoform X1 [Solanum lycopersicum]
Merged-SL4.0ch08-27602421-2	SL4.0ch08:27602105-27602728	Distal Intergenic	-38910	Solyc08g023440.3.1	ZHD9_1_peakname|ZHD9_2_peakname	2	27602412	624	341	432.356	42.267	427.976	ZHD9_1_peak_65982	SL4.0ch08:27602105-27602728	624	27602400	312	388.518	39.9526	384.155	ZHD9_2_peak_66149	SL4.0ch08:27602140-27602714	575	27602424	370	476.195	44.5813	471.796	Solyc08g023440.3	XP_004244862.1 CSC1-like protein ERD4 [Solanum lycopersicum]
Merged-SL4.0ch03-52274744-2	SL4.0ch03:52274445-52275047	Distal Intergenic	12079	Solyc03g095970.3.1	ZHD9_1_peakname|ZHD9_2_peakname	2	52274754	603	314	399.519	42.2323	395.419	ZHD9_1_peak_27184	SL4.0ch03:52274457-52275047	591	52274752	292	371.346	41.7338	367.165	ZHD9_2_peak_27292	SL4.0ch03:52274445-52275029	585	52274756	336	427.691	42.7307	423.673	Solyc03g095970.3	XP_004235238.1 short-chain dehydrogenase reductase 3b-like [Solanum lycopersicum]
Merged-SL4.0ch03-43248347-2	SL4.0ch03:43247813-43248882	Distal Intergenic	-49546	Solyc03g077980.2.1	ZHD9_1_peakname|ZHD9_2_peakname	2	43248330	1070	314	400.065	42.2322	395.983	ZHD9_1_peak_25832	SL4.0ch03:43247820-43248882	1063	43248329	278	348.364	39.8843	344.407	ZHD9_2_peak_25908	SL4.0ch03:43247813-43248876	1064	43248331	350	451.765	44.5801	447.559	Solyc03g077980.2	XP_019068435.1 protein ESMERALDA 1-like isoform X2 [Solanum lycopersicum]
Merged-SL4.0ch07-33445050-2	SL4.0ch07:33444526-33445586	Distal Intergenic	-18575	Solyc07g027010.1.1	ZHD9_1_peakname|ZHD9_2_peakname	2	33445068	1061	317	403.646	42.2321	399.533	ZHD9_1_peak_57764	SL4.0ch07:33444552-33445536	985	33445070	281	352.053	39.933	348.061	ZHD9_2_peak_57884	SL4.0ch07:33444526-33445586	1061	33445067	353	455.239	44.5312	451.005	Solyc07g027010.1	KAJ0742378.1 ATP synthase subunit alpha [Helianthus annuus]
Merged-SL4.0ch11-54299086-2	SL4.0ch11:54298602-54299547	Distal Intergenic	-4091	Solyc11g073180.2.1	ZHD9_1_peakname|ZHD9_2_peakname	2	54298948	946	314	399.108	42.2245	395.021	ZHD9_1_peak_95563	SL4.0ch11:54298602-54299547	946	54298945	285	360.082	40.885	356.009	ZHD9_2_peak_95724	SL4.0ch11:54298682-54299516	835	54298951	342	438.135	43.564	434.033	Solyc11g073180.2	XP_010313554.1 uncharacterized protein LOC104644788 [Solanum lycopersicum]
Merged-SL4.0ch03-16099480-2	SL4.0ch03:16096976-16102197	Distal Intergenic	-115172	Solyc03g051620.3.1	ZHD9_1_peakname|ZHD9_2_peakname	2	16100766	5222	338	428.195	42.203	423.839	ZHD9_1_peak_22937	SL4.0ch03:16096977-16101772	4796	16101411	314	396.86	41.5404	392.412	ZHD9_2_peak_23014	SL4.0ch03:16096976-16102197	5222	16100121	362	459.53	42.8655	455.266	Solyc03g051620.3	NA
Merged-SL4.0ch05-27663973-2	SL4.0ch05:27663565-27664374	Distal Intergenic	112339	Solyc05g021480.1.1	ZHD9_1_peakname|ZHD9_2_peakname	2	27663836	810	326	414.316	42.2015	410.127	ZHD9_1_peak_42290	SL4.0ch05:27663583-27664374	792	27663837	278	343.619	38.5353	339.709	ZHD9_2_peak_42404	SL4.0ch05:27663565-27664371	807	27663834	373	485.013	45.8677	480.544	Solyc05g021480.1	KAH0696109.1 hypothetical protein KY289_013591 [Solanum tuberosum]
Merged-SL4.0ch01-45610224-2	SL4.0ch01:45609793-45610652	Distal Intergenic	65580	Solyc01g056200.1.1	ZHD9_1_peakname|ZHD9_2_peakname	2	45610332	860	314	399.144	42.2005	395.063	ZHD9_1_peak_5606	SL4.0ch01:45609793-45610652	860	45610347	282	355.051	40.4561	351.03	ZHD9_2_peak_5637	SL4.0ch01:45609803-45610649	847	45610318	345	443.237	43.945	439.097	Solyc01g056200.1	KAH0634829.1 hypothetical protein KY284_037615 [Solanum tuberosum]
Merged-SL4.0ch03-36549078-2	SL4.0ch03:36548596-36549420	Distal Intergenic	129866	Solyc03g065200.4.1	ZHD9_1_peakname|ZHD9_2_peakname	2	36549158	825	342	434.068	42.1848	429.735	ZHD9_1_peak_25091	SL4.0ch03:36548886-36549412	527	36549159	283	345.445	37.4523	341.518	ZHD9_2_peak_25176	SL4.0ch03:36548596-36549420	825	36549158	400	522.692	46.9173	517.952	Solyc03g065200.4	XP_004234846.1 uncharacterized protein LOC101251556 [Solanum lycopersicum]
Merged-SL4.0ch09-4532186-2	SL4.0ch09:4531499-4532881	Intron (Solyc09g011130.1.1/Solyc09g011130.1, intron 4 of 4)	-2116	Solyc09g011140.4.1	ZHD9_1_peakname|ZHD9_2_peakname	2	4532566	1383	318	403.546	42.1768	399.411	ZHD9_1_peak_71951	SL4.0ch09:4531501-4532881	1381	4532578	296	374.983	41.4137	370.765	ZHD9_2_peak_72160	SL4.0ch09:4531499-4532863	1365	4532554	339	432.109	42.9399	428.056	Solyc09g011140.4	XP_010325840.1 tropinone reductase homolog isoform X2 [Solanum lycopersicum]
Merged-SL4.0ch02-5647961-2	SL4.0ch02:5647664-5648276	Distal Intergenic	78198	Solyc02g005000.1.1	ZHD9_1_peakname|ZHD9_2_peakname	2	5647949	613	354	448.038	42.1683	443.548	ZHD9_1_peak_12947	SL4.0ch02:5647683-5648222	540	5647949	308	381.883	39.442	377.592	ZHD9_2_peak_13011	SL4.0ch02:5647664-5648276	613	5647949	400	514.193	44.8946	509.504	Solyc02g005000.1	XP_027770542.1 ubiquitin carboxyl-terminal hydrolase 20-like [Solanum pennellii]
Merged-SL4.0ch08-20721310-2	SL4.0ch08:20720863-20721753	Distal Intergenic	-43358	Solyc08g044390.1.1	ZHD9_1_peakname|ZHD9_2_peakname	2	20721182	891	365	460.106	42.1484	455.477	ZHD9_1_peak_65261	SL4.0ch08:20720884-20721753	870	20721172	331	420.333	42.3778	415.651	ZHD9_2_peak_65423	SL4.0ch08:20720863-20721740	878	20721192	399	499.879	41.9191	495.303	Solyc08g044390.1	TMW93851.1 hypothetical protein EJD97_011080 [Solanum chilense]
Merged-SL4.0ch04-16945836-2	SL4.0ch04:16945528-16946140	Distal Intergenic	-56012	Solyc04g026280.2.1	ZHD9_1_peakname|ZHD9_2_peakname	2	16945856	613	312	397.392	42.1214	393.313	ZHD9_1_peak_31895	SL4.0ch04:16945528-16946138	611	16945856	288	365.127	41.3138	361.006	ZHD9_2_peak_32000	SL4.0ch04:16945540-16946140	601	16945856	337	429.657	42.929	425.62	Solyc04g026280.2	XP_004237268.1 membralin-like protein At1g60995 [Solanum lycopersicum]
Merged-SL4.0ch06-38480769-2	SL4.0ch06:38480483-38481067	Promoter (1-2kb)	-1936	Solyc06g065420.2.1	ZHD9_1_peakname|ZHD9_2_peakname	2	38480774	585	313	398.339	42.1131	394.269	ZHD9_1_peak_52096	SL4.0ch06:38480483-38481040	558	38480776	279	350.033	40.0272	346.059	ZHD9_2_peak_52162	SL4.0ch06:38480487-38481067	581	38480773	347	446.644	44.199	442.478	Solyc06g065420.2	XP_004242231.1 beta-amyrin 28-monooxygenase-like [Solanum lycopersicum]
Merged-SL4.0ch10-53187939-2	SL4.0ch10:53187647-53188234	Distal Intergenic	-5642	Solyc10g053880.1.1	ZHD9_1_peakname|ZHD9_2_peakname	2	53187932	588	312	395.796	42.106	391.69	ZHD9_1_peak_86371	SL4.0ch10:53187647-53188221	575	53187932	302	388.846	43.3152	384.474	ZHD9_2_peak_86644	SL4.0ch10:53187655-53188234	580	53187932	321	402.745	40.8968	398.907	Solyc10g053880.1	NA
Merged-SL4.0ch05-15688681-2	SL4.0ch05:15687976-15689388	Distal Intergenic	-32902	Solyc05g016340.1.1	ZHD9_1_peakname|ZHD9_2_peakname	2	15688681	1413	322	407.68	42.1009	403.458	ZHD9_1_peak_40937	SL4.0ch05:15687999-15689388	1390	15688680	318	411.154	44.1437	406.555	ZHD9_2_peak_41045	SL4.0ch05:15687976-15689362	1387	15688682	325	404.206	40.0582	400.361	Solyc05g016340.1	NA
Merged-SL4.0ch07-16138295-2	SL4.0ch07:16137881-16138717	Distal Intergenic	-29766	Solyc07g021110.1.1	ZHD9_1_peakname|ZHD9_2_peakname	2	16138124	837	339	429.091	42.0931	424.735	ZHD9_1_peak_56001	SL4.0ch07:16137881-16138717	837	16138128	310	390.149	41.0129	385.77	ZHD9_2_peak_56113	SL4.0ch07:16137883-16138701	819	16138121	368	468.032	43.1733	463.7	Solyc07g021110.1	KAH0748699.1 hypothetical protein KY290_027931 [Solanum tuberosum]
Merged-SL4.0ch08-55719293-2	SL4.0ch08:55718380-55720191	Promoter (<=1kb)	-584	Solyc08g068460.1.1	ZHD9_1_peakname|ZHD9_2_peakname	2	55718750	1812	312	396.543	42.0898	392.459	ZHD9_1_peak_69465	SL4.0ch08:55718380-55720187	1808	55718747	292	371.874	41.8856	367.684	ZHD9_2_peak_69647	SL4.0ch08:55718416-55720191	1776	55718753	332	421.211	42.2939	417.235	Solyc08g068460.1	TMX04425.1 hypothetical protein EJD97_008923 [Solanum chilense]
Merged-SL4.0ch07-46381004-2	SL4.0ch07:46380503-46381507	Distal Intergenic	5208	Solyc07g039260.2.1	ZHD9_1_peakname|ZHD9_2_peakname	2	46380886	1005	376	473.14	42.0746	468.404	ZHD9_1_peak_59134	SL4.0ch07:46380503-46381481	979	46380919	339	433.385	43.272	428.591	ZHD9_2_peak_59290	SL4.0ch07:46380525-46381507	983	46380854	414	512.895	40.8773	508.217	Solyc07g039260.2	TMW80947.1 hypothetical protein EJD97_013350, partial [Solanum chilense]
Merged-SL4.0ch10-30017050-2	SL4.0ch10:30016522-30017580	Distal Intergenic	-268762	Solyc10g045100.2.1	ZHD9_1_peakname|ZHD9_2_peakname	2	30017149	1059	316	401.549	42.0712	397.443	ZHD9_1_peak_83593	SL4.0ch10:30016522-30017548	1027	30017149	287	361.814	40.7036	357.725	ZHD9_2_peak_83879	SL4.0ch10:30016550-30017580	1031	30017149	345	441.284	43.4389	437.162	Solyc10g045100.2	XP_004248834.1 phosphoglycerate mutase-like protein AT74 [Solanum lycopersicum]
Merged-SL4.0ch07-57208319-2	SL4.0ch07:57207982-57208651	Promoter (<=1kb)	-363	Solyc07g043510.3.1	ZHD9_1_peakname|ZHD9_2_peakname	2	57208358	670	312	395.721	42.0582	391.634	ZHD9_1_peak_60569	SL4.0ch07:57208004-57208651	648	57208363	296	378.645	42.4575	374.383	ZHD9_2_peak_60712	SL4.0ch07:57207982-57208639	658	57208353	327	412.797	41.6589	408.885	Solyc07g043510.3	XP_004243635.1 OTU domain-containing protein DDB_G0284757-like [Solanum lycopersicum]
Merged-SL4.0ch04-63005990-2	SL4.0ch04:63005583-63006336	Distal Intergenic	-4427	Solyc04g080970.4.1	ZHD9_1_peakname|ZHD9_2_peakname	2	63006037	754	328	416.575	42.0519	412.346	ZHD9_1_peak_38121	SL4.0ch04:63005583-63006302	720	63006034	294	368.865	40.3635	364.707	ZHD9_2_peak_38209	SL4.0ch04:63005741-63006336	596	63006040	363	464.286	43.7402	459.984	Solyc04g080970.4	XP_004238315.1 protein SHI RELATED SEQUENCE 1-like [Solanum lycopersicum]
Merged-SL4.0ch03-14903617-2	SL4.0ch03:14903334-14903901	Distal Intergenic	73728	Solyc03g071540.1.1	ZHD9_1_peakname|ZHD9_2_peakname	2	14903620	568	342	435.19	42.045	430.863	ZHD9_1_peak_22784	SL4.0ch03:14903350-14903885	536	14903622	278	336.304	36.5287	332.465	ZHD9_2_peak_22851	SL4.0ch03:14903334-14903901	568	14903617	407	534.077	47.5613	529.262	Solyc03g071540.1	NA
Merged-SL4.0ch05-45663942-2	SL4.0ch05:45663464-45664414	Distal Intergenic	28839	Solyc05g032650.3.1	ZHD9_1_peakname|ZHD9_2_peakname	2	45664012	951	328	416.231	42.0446	412.029	ZHD9_1_peak_44147	SL4.0ch05:45663464-45664414	951	45664013	278	342.324	38.1737	338.428	ZHD9_2_peak_44228	SL4.0ch05:45663477-45664413	937	45664011	377	490.138	45.9156	485.631	Solyc05g032650.3	XP_010313754.1 zinc finger CCCH domain-containing protein 64 [Solanum lycopersicum]
Merged-SL4.0ch06-17162372-2	SL4.0ch06:17161851-17162912	Distal Intergenic	60304	Solyc06g030540.4.1	ZHD9_1_peakname|ZHD9_2_peakname	2	17162334	1062	312	397.523	42.0337	393.462	ZHD9_1_peak_49008	SL4.0ch06:17161865-17162912	1048	17162355	277	346.696	39.7413	342.755	ZHD9_2_peak_49103	SL4.0ch06:17161851-17162861	1011	17162314	348	448.35	44.3261	444.17	Solyc06g030540.4	XP_004240773.1 uncharacterized protein LOC101254099 isoform X2 [Solanum lycopersicum]
Merged-SL4.0ch04-16585080-2	SL4.0ch04:16584481-16585674	Distal Intergenic	-161766	Solyc04g026300.1.1	ZHD9_1_peakname|ZHD9_2_peakname	2	16585348	1194	329	416.505	42.0335	412.231	ZHD9_1_peak_31860	SL4.0ch04:16584495-16585671	1177	16585350	315	402.521	42.7548	398.015	ZHD9_2_peak_31963	SL4.0ch04:16584481-16585674	1194	16585347	343	430.488	41.3122	426.447	Solyc04g026300.1	NA
Merged-SL4.0ch04-38014513-2	SL4.0ch04:38013785-38015258	Distal Intergenic	-27191	Solyc04g048970.2.1	ZHD9_1_peakname|ZHD9_2_peakname	2	38014703	1474	374	470.418	42.0279	465.716	ZHD9_1_peak_34043	SL4.0ch04:38013787-38015222	1436	38014741	342	418.108	38.6013	413.445	ZHD9_2_peak_34134	SL4.0ch04:38013785-38015258	1474	38014665	405	522.728	45.4544	517.987	Solyc04g048970.2	KAG5603639.1 hypothetical protein H5410_025131 [Solanum commersonii]
Merged-SL4.0ch02-52568978-2	SL4.0ch02:52568241-52569674	Distal Intergenic	-2143	Solyc02g093740.3.1	ZHD9_1_peakname|ZHD9_2_peakname	2	52569132	1434	311	394.928	42.0266	390.836	ZHD9_1_peak_20249	SL4.0ch02:52568335-52569674	1340	52569132	300	385.44	43.0293	381.106	ZHD9_2_peak_20280	SL4.0ch02:52568241-52569663	1423	52569133	322	404.417	41.0238	400.566	Solyc02g093740.3	XP_019068104.1 transcription factor MYB20 [Solanum lycopersicum]
Merged-SL4.0ch07-3250529-2	SL4.0ch07:3249516-3251465	Distal Intergenic	-16430	Solyc07g008430.2.1	ZHD9_1_peakname|ZHD9_2_peakname	2	3249992	1950	311	394.902	42.0106	390.815	ZHD9_1_peak_54430	SL4.0ch07:3249672-3251465	1794	3249992	298	382.04	42.7434	377.741	ZHD9_2_peak_54532	SL4.0ch07:3249516-3251464	1949	3249993	324	407.765	41.2778	403.89	Solyc07g008430.2	XP_015081846.1 uncharacterized protein LOC107025584 [Solanum pennellii]
Merged-SL4.0ch09-3194548-2	SL4.0ch09:3194078-3195015	Intron (Solyc09g009731.1.1/Solyc09g009731.1, intron 1 of 1)	184	Solyc09g009731.1.1	ZHD9_1_peakname|ZHD9_2_peakname	2	3194484	938	312	395.697	42.0103	391.626	ZHD9_1_peak_71680	SL4.0ch09:3194096-3195015	920	3194482	290	368.497	41.5997	364.342	ZHD9_2_peak_71893	SL4.0ch09:3194078-3195004	927	3194485	333	422.897	42.4209	418.91	Solyc09g009731.1	TMW80890.1 hypothetical protein EJD97_013979 [Solanum chilense]
Merged-SL4.0ch10-53092764-2	SL4.0ch10:53092460-53093062	Distal Intergenic	-33197	Solyc10g150134.1.1	ZHD9_1_peakname|ZHD9_2_peakname	2	53092760	603	332	420.029	42.0083	415.726	ZHD9_1_peak_86351	SL4.0ch10:53092460-53093043	584	53092759	316	402.776	42.4959	398.264	ZHD9_2_peak_86623	SL4.0ch10:53092491-53093062	572	53092762	348	437.281	41.5207	433.189	Solyc10g150134.1	KAG5576261.1 hypothetical protein H5410_056395 [Solanum commersonii]
Merged-SL4.0ch06-45729515-2	SL4.0ch06:45729210-45729804	Promoter (<=1kb)	-71	Solyc06g082250.1.1	ZHD9_1_peakname|ZHD9_2_peakname	2	45729544	595	322	408.137	42.0056	403.948	ZHD9_1_peak_53535	SL4.0ch06:45729263-45729804	542	45729540	303	385.656	42.068	381.319	ZHD9_2_peak_53620	SL4.0ch06:45729210-45729784	575	45729548	341	430.619	41.9432	426.577	Solyc06g082250.1	TMW81571.1 hypothetical protein EJD97_008893 [Solanum chilense]
Merged-SL4.0ch05-41059889-2	SL4.0ch05:41059576-41060214	Distal Intergenic	5007	Solyc05g026350.2.1	ZHD9_1_peakname|ZHD9_2_peakname	2	41059867	639	352	443.606	41.9982	439.115	ZHD9_1_peak_43646	SL4.0ch05:41059588-41060178	591	41059869	322	405.202	41.229	400.666	ZHD9_2_peak_43745	SL4.0ch05:41059576-41060214	639	41059865	381	482.009	42.7675	477.565	Solyc05g026350.2	XP_015075871.1 probable caffeoyl-CoA O-methyltransferase At4g26220 [Solanum pennellii]
Merged-SL4.0ch01-33725751-2	SL4.0ch01:33725433-33726063	Distal Intergenic	104523	Solyc01g034080.1.1	ZHD9_1_peakname|ZHD9_2_peakname	2	33725777	631	311	394.882	41.9947	390.801	ZHD9_1_peak_4364	SL4.0ch01:33725461-33726049	589	33725778	296	378.645	42.4575	374.383	ZHD9_2_peak_4392	SL4.0ch01:33725433-33726063	631	33725776	326	411.119	41.5319	407.219	Solyc01g034080.1	XP_004228957.1 probable polyamine transporter At3g13620 [Solanum lycopersicum]
Merged-SL4.0ch02-42692301-2	SL4.0ch02:42691606-42693019	Promoter (<=1kb)	-899	Solyc02g080500.3.1	ZHD9_1_peakname|ZHD9_2_peakname	2	42692484	1414	352	445.507	41.9926	441.038	ZHD9_1_peak_18333	SL4.0ch02:42691622-42693019	1398	42692489	307	380.227	39.3144	375.954	ZHD9_2_peak_18371	SL4.0ch02:42691606-42692957	1352	42692480	398	510.786	44.6707	506.122	Solyc02g080500.3	XP_004232714.1 uncharacterized GPI-anchored protein At1g61900 [Solanum lycopersicum]
Merged-SL4.0ch08-36226578-2	SL4.0ch08:36226235-36226925	Distal Intergenic	-26195	Solyc08g029235.1.1	ZHD9_1_peakname|ZHD9_2_peakname	2	36226568	691	311	394.873	41.9867	390.796	ZHD9_1_peak_66856	SL4.0ch08:36226235-36226925	691	36226567	295	376.95	42.3145	372.706	ZHD9_2_peak_67015	SL4.0ch08:36226237-36226917	681	36226568	327	412.797	41.6589	408.885	Solyc08g029235.1	NA
Merged-SL4.0ch06-7731709-2	SL4.0ch06:7731190-7732212	Distal Intergenic	-76378	Solyc06g011455.1.1	ZHD9_1_peakname|ZHD9_2_peakname	2	7731508	1023	316	401.456	41.9823	397.325	ZHD9_1_peak_48135	SL4.0ch06:7731190-7732212	1023	7731508	299	381.178	42.1544	376.892	ZHD9_2_peak_48219	SL4.0ch06:7731225-7732209	985	7731508	334	421.734	41.8103	417.757	Solyc06g011455.1	XP_015079969.1 protein DJ-1 homolog B-like isoform X2 [Solanum pennellii]
Merged-SL4.0ch06-17868092-2	SL4.0ch06:17867816-17868362	Distal Intergenic	-13419	Solyc06g030600.1.1	ZHD9_1_peakname|ZHD9_2_peakname	2	17868070	547	311	394.867	41.9787	390.791	ZHD9_1_peak_49074	SL4.0ch06:17867830-17868362	533	17868066	294	375.257	42.1716	371.031	ZHD9_2_peak_49168	SL4.0ch06:17867816-17868362	547	17868073	328	414.477	41.7859	410.552	Solyc06g030600.1	TMX02424.1 hypothetical protein EJD97_021590 [Solanum chilense]
Merged-SL4.0ch08-50224814-2	SL4.0ch08:50224497-50225118	Distal Intergenic	17945	Solyc08g062820.3.1	ZHD9_1_peakname|ZHD9_2_peakname	2	50224826	622	327	414.605	41.9594	410.399	ZHD9_1_peak_68501	SL4.0ch08:50224497-50225118	622	50224821	290	361.656	39.6667	357.573	ZHD9_2_peak_68668	SL4.0ch08:50224537-50225106	570	50224832	364	467.554	44.252	463.226	Solyc08g062820.3	XP_004245078.1 cytokinin riboside 5'-monophosphate phosphoribohydrolase LOG8 [Solanum lycopersicum]
Merged-SL4.0ch01-71896724-2	SL4.0ch01:71894640-71898822	Distal Intergenic	-6759	Solyc01g080140.3.1	ZHD9_1_peakname|ZHD9_2_peakname	2	71894990	4183	328	415.808	41.9501	411.591	ZHD9_1_peak_8859	SL4.0ch01:71894663-71898822	4160	71894978	289	360.531	39.6794	356.455	ZHD9_2_peak_8945	SL4.0ch01:71894640-71898774	4135	71895002	367	471.084	44.2208	466.727	Solyc01g080140.3	XP_004229445.1 UPF0613 protein PB24D3.06c [Solanum lycopersicum]
Merged-SL4.0ch09-8764386-2	SL4.0ch09:8763342-8765415	Promoter (<=1kb)	-968	Solyc09g015420.3.1	ZHD9_1_peakname|ZHD9_2_peakname	2	8763978	2074	312	395.756	41.9385	391.702	ZHD9_1_peak_72639	SL4.0ch09:8763402-8765415	2014	8763979	281	353.377	40.3131	349.371	ZHD9_2_peak_72873	SL4.0ch09:8763342-8765387	2046	8763977	342	438.135	43.564	434.033	Solyc09g015420.3	XP_004246291.1 uncharacterized protein At5g01610-like [Solanum lycopersicum]
Merged-SL4.0ch07-39869457-2	SL4.0ch07:39869157-39869759	Distal Intergenic	130476	Solyc07g032530.1.1	ZHD9_1_peakname|ZHD9_2_peakname	2	39869440	603	328	415.93	41.9286	411.721	ZHD9_1_peak_58424	SL4.0ch07:39869157-39869735	579	39869441	286	354.753	39.0485	350.739	ZHD9_2_peak_58566	SL4.0ch07:39869177-39869759	583	39869440	370	477.108	44.8086	472.704	Solyc07g032530.1	TMW81034.1 hypothetical protein EJD97_012595, partial [Solanum chilense]
Merged-SL4.0ch03-48496034-2	SL4.0ch03:48495678-48496379	Distal Intergenic	-4705	Solyc03g083965.1.1	ZHD9_1_peakname|ZHD9_2_peakname	2	48496095	702	312	395.24	41.8993	391.171	ZHD9_1_peak_26587	SL4.0ch03:48495709-48496379	671	48496100	291	370.185	41.7427	366.012	ZHD9_2_peak_26672	SL4.0ch03:48495678-48496370	693	48496090	332	420.295	42.0558	416.329	Solyc03g083965.1	XP_027774323.1 uncharacterized protein LOC114078025 [Solanum pennellii]
Merged-SL4.0ch08-56121266-2	SL4.0ch08:56120262-56122294	Distal Intergenic	4728	Solyc08g068950.1.1	ZHD9_1_peakname|ZHD9_2_peakname	2	56121842	2033	310	394.011	41.8833	389.952	ZHD9_1_peak_69535	SL4.0ch08:56120279-56122294	2016	56121842	290	368.497	41.5997	364.342	ZHD9_2_peak_69717	SL4.0ch08:56120262-56122232	1971	56121842	331	419.525	42.1669	415.563	Solyc08g068950.1	NA
Merged-SL4.0ch09-19790624-2	SL4.0ch09:19790178-19791084	Distal Intergenic	-44465	Solyc09g037095.1.1	ZHD9_1_peakname|ZHD9_2_peakname	2	19790622	907	346	437.418	41.8712	433.026	ZHD9_1_peak_73781	SL4.0ch09:19790185-19791084	900	19790718	312	369.521	35.2251	365.357	ZHD9_2_peak_74017	SL4.0ch09:19790178-19791051	874	19790526	381	505.314	48.5173	500.694	Solyc09g037095.1	KAH0677681.1 hypothetical protein KY285_025482 [Solanum tuberosum]
Merged-SL4.0ch06-3842762-2	SL4.0ch06:3842421-3843086	Distal Intergenic	709	Solyc06g009810.4.1	ZHD9_1_peakname|ZHD9_2_peakname	2	3842819	666	350	441.932	41.8706	437.459	ZHD9_1_peak_47720	SL4.0ch06:3842458-3843086	629	3842819	320	401.854	40.9737	397.353	ZHD9_2_peak_47804	SL4.0ch06:3842421-3843084	664	3842819	381	482.009	42.7675	477.565	Solyc06g009810.4	XP_025887154.1 uncharacterized protein LOC101250021 [Solanum lycopersicum]
Merged-SL4.0ch03-4646027-2	SL4.0ch03:4644706-4647344	Promoter (<=1kb)	-333	Solyc03g032230.1.1	ZHD9_1_peakname|ZHD9_2_peakname	2	4647064	2639	311	394.966	41.8432	390.926	ZHD9_1_peak_21320	SL4.0ch03:4644706-4647344	2639	4647066	277	346.696	39.7413	342.755	ZHD9_2_peak_21366	SL4.0ch03:4644718-4647340	2623	4647061	345	443.237	43.945	439.097	Solyc03g032230.1	XP_004234592.1 uncharacterized protein LOC101267386 [Solanum lycopersicum]
Merged-SL4.0ch12-59046134-2	SL4.0ch12:59045837-59046427	Downstream (2-3kb)	2749	Solyc12g044430.1.1	ZHD9_1_peakname|ZHD9_2_peakname	2	59046137	591	313	397.577	41.8376	393.524	ZHD9_1_peak_102541	SL4.0ch12:59045837-59046407	571	59046137	274	340.941	39.0936	337.057	ZHD9_2_peak_102795	SL4.0ch12:59045867-59046427	561	59046137	352	454.213	44.5817	449.99	Solyc12g044430.1	NA
Merged-SL4.0ch09-30179942-2	SL4.0ch09:30179454-30180430	Distal Intergenic	50087	Solyc09g030390.3.1	ZHD9_1_peakname|ZHD9_2_peakname	2	30179768	977	310	392.392	41.8201	388.324	ZHD9_1_peak_74939	SL4.0ch09:30179457-30180427	971	30179778	298	382.04	42.7434	377.741	ZHD9_2_peak_75163	SL4.0ch09:30179454-30180430	977	30179759	321	402.745	40.8968	398.907	Solyc09g030390.3	XP_004246955.1 serine/arginine repetitive matrix protein 1 [Solanum lycopersicum]
Merged-SL4.0ch05-14558265-2	SL4.0ch05:14557974-14558559	Distal Intergenic	-68670	Solyc05g016070.2.1	ZHD9_1_peakname|ZHD9_2_peakname	2	14558279	586	310	392.358	41.7961	388.298	ZHD9_1_peak_40817	SL4.0ch05:14557987-14558542	556	14558275	295	376.95	42.3145	372.706	ZHD9_2_peak_40922	SL4.0ch05:14557974-14558559	586	14558283	324	407.765	41.2778	403.89	Solyc05g016070.2	KZN00565.1 hypothetical protein DCAR_009319 [Daucus carota subsp. sativus]
Merged-SL4.0ch10-14045382-2	SL4.0ch10:14045069-14045696	Distal Intergenic	157310	Solyc10g024470.3.1	ZHD9_1_peakname|ZHD9_2_peakname	2	14045392	628	349	439.937	41.7829	435.488	ZHD9_1_peak_82085	SL4.0ch10:14045083-14045696	614	14045392	316	394.723	40.3448	390.296	ZHD9_2_peak_82337	SL4.0ch10:14045069-14045681	613	14045392	382	485.15	43.2211	480.68	Solyc10g024470.3	XP_004248539.1 chromo domain protein LHP1-like [Solanum lycopersicum]
Merged-SL4.0ch10-60564098-2	SL4.0ch10:60563459-60564737	Promoter (<=1kb)	-700	Solyc10g080040.3.1	ZHD9_1_peakname|ZHD9_2_peakname	2	60563782	1279	318	403.732	41.7812	399.62	ZHD9_1_peak_87609	SL4.0ch10:60563494-60564737	1244	60563778	283	353.228	39.601	349.228	ZHD9_2_peak_87874	SL4.0ch10:60563459-60564705	1247	60563785	354	454.236	43.9614	450.012	Solyc10g080040.3	XP_004249256.3 ribonuclease III domain-containing protein RNC1, chloroplastic [Solanum lycopersicum]
Merged-SL4.0ch05-30930779-2	SL4.0ch05:30930326-30931237	Distal Intergenic	34947	Solyc05g024210.1.1	ZHD9_1_peakname|ZHD9_2_peakname	2	30930652	912	372	465.952	41.7492	461.276	ZHD9_1_peak_42611	SL4.0ch05:30930326-30931237	912	30930646	365	466.873	43.7799	461.826	ZHD9_2_peak_42725	SL4.0ch05:30930326-30931230	905	30930658	378	465.031	39.7184	460.725	Solyc05g024210.1	XP_019069552.1 ribonuclease 3-like protein 3 [Solanum lycopersicum]
Merged-SL4.0ch08-6712451-2	SL4.0ch08:6711576-6713299	Distal Intergenic	25551	Solyc08g016090.4.1	ZHD9_1_peakname|ZHD9_2_peakname	2	6712127	1724	310	392.326	41.7484	388.282	ZHD9_1_peak_63822	SL4.0ch08:6711634-6713299	1666	6712128	289	366.811	41.4568	362.673	ZHD9_2_peak_63980	SL4.0ch08:6711576-6713297	1722	6712126	330	417.841	42.0399	413.891	Solyc08g016090.4	XP_004244794.1 transcription factor 25 [Solanum lycopersicum]
Merged-SL4.0ch04-3196167-2	SL4.0ch04:3195530-3196770	Promoter (1-2kb)	-1137	Solyc04g009830.3.1	ZHD9_1_peakname|ZHD9_2_peakname	2	3196444	1241	310	394.243	41.7319	390.217	ZHD9_1_peak_30150	SL4.0ch04:3195606-3196770	1165	3196444	271	336.722	38.8836	332.875	ZHD9_2_peak_30238	SL4.0ch04:3195530-3196764	1235	3196443	350	451.765	44.5801	447.559	Solyc04g009830.3	XP_004236797.1 SWR1 complex subunit 2 [Solanum lycopersicum]
Merged-SL4.0ch05-52120541-2	SL4.0ch05:52120184-52120904	Distal Intergenic	81808	Solyc05g041640.3.1	ZHD9_1_peakname|ZHD9_2_peakname	2	52120598	721	326	411.488	41.7182	407.293	ZHD9_1_peak_44856	SL4.0ch05:52120201-52120904	704	52120596	298	374.731	40.6812	370.514	ZHD9_2_peak_44939	SL4.0ch05:52120184-52120875	692	52120599	353	448.246	42.7553	444.071	Solyc05g041640.3	XP_015075871.1 probable caffeoyl-CoA O-methyltransferase At4g26220 [Solanum pennellii]
Merged-SL4.0ch09-39491785-2	SL4.0ch09:39491487-39492083	Distal Intergenic	-142516	Solyc09g055660.3.1	ZHD9_1_peakname|ZHD9_2_peakname	2	39491798	597	360	452.615	41.7071	448.041	ZHD9_1_peak_75889	SL4.0ch09:39491487-39492080	594	39491796	336	418.166	40.311	413.502	ZHD9_2_peak_76114	SL4.0ch09:39491490-39492083	594	39491799	384	487.064	43.1033	482.58	Solyc09g055660.3	XP_019071059.1 uncharacterized protein LOC101261955 isoform X2 [Solanum lycopersicum]
Merged-SL4.0ch10-52702584-2	SL4.0ch10:52701973-52703197	Distal Intergenic	-39123	Solyc10g052823.1.1	ZHD9_1_peakname|ZHD9_2_peakname	2	52702426	1225	310	392.346	41.7005	388.315	ZHD9_1_peak_86315	SL4.0ch10:52701973-52703194	1222	52702426	283	356.726	40.5991	352.689	ZHD9_2_peak_86586	SL4.0ch10:52701974-52703197	1224	52702425	336	427.965	42.8019	423.941	Solyc10g052823.1	NA
Merged-SL4.0ch03-32053735-2	SL4.0ch03:32053167-32054297	Distal Intergenic	-20704	Solyc03g063760.4.1	ZHD9_1_peakname|ZHD9_2_peakname	2	32053893	1131	321	406.753	41.7	402.623	ZHD9_1_peak_24661	SL4.0ch03:32053188-32054297	1110	32053868	280	345.623	38.448	341.693	ZHD9_2_peak_24742	SL4.0ch03:32053167-32054288	1122	32053918	362	467.884	44.952	463.554	Solyc03g063760.4	XP_004234839.1 DNA-binding protein SMUBP-2 isoform X2 [Solanum lycopersicum]
Merged-SL4.0ch02-8488533-2	SL4.0ch02:8487938-8489116	Distal Intergenic	-152345	Solyc02g005430.2.1	ZHD9_1_peakname|ZHD9_2_peakname	2	8488604	1179	336	423.745	41.6931	419.445	ZHD9_1_peak_13266	SL4.0ch02:8487938-8489116	1179	8488367	299	378.91	41.5144	374.646	ZHD9_2_peak_13332	SL4.0ch02:8487963-8489116	1154	8488842	373	468.579	41.8718	464.244	Solyc02g005430.2	NA
Merged-SL4.0ch08-39383554-2	SL4.0ch08:39382520-39384583	Distal Intergenic	268740	Solyc08g028785.1.1	ZHD9_1_peakname|ZHD9_2_peakname	2	39383776	2064	335	422.489	41.6925	418.178	ZHD9_1_peak_67192	SL4.0ch08:39382520-39384583	2064	39383979	314	397.139	41.6157	392.689	ZHD9_2_peak_67363	SL4.0ch08:39382544-39384570	2027	39383573	356	447.839	41.7692	443.666	Solyc08g028785.1	NA
Merged-SL4.0ch10-615819-2	SL4.0ch10:614652-616998	Promoter (<=1kb)	-166	Solyc10g005940.1.1	ZHD9_1_peakname|ZHD9_2_peakname	2	614954	2347	318	401.768	41.6861	397.656	ZHD9_1_peak_80182	SL4.0ch10:614652-616998	2347	614958	292	368.262	40.8559	364.114	ZHD9_2_peak_80418	SL4.0ch10:614672-616957	2286	614951	343	435.274	42.5164	431.197	Solyc10g005940.1	XP_010327267.2 early nodulin-like protein 3 [Solanum lycopersicum]
Merged-SL4.0ch04-26319756-2	SL4.0ch04:26319481-26320037	Distal Intergenic	-33120	Solyc04g024980.3.1	ZHD9_1_peakname|ZHD9_2_peakname	2	26319736	557	331	417.43	41.6803	413.132	ZHD9_1_peak_32847	SL4.0ch04:26319489-26320037	549	26319738	324	415.474	43.3293	410.836	ZHD9_2_peak_32956	SL4.0ch04:26319481-26320017	537	26319735	338	419.387	40.0314	415.429	Solyc04g024980.3	TMW86453.1 hypothetical protein EJD97_021360 [Solanum chilense]
Merged-SL4.0ch12-54555931-2	SL4.0ch12:54555621-54556245	Distal Intergenic	9509	Solyc12g040710.1.1	ZHD9_1_peakname|ZHD9_2_peakname	2	54555910	625	311	395.651	41.6758	391.623	ZHD9_1_peak_101862	SL4.0ch12:54555660-54556199	540	54555911	256	312.041	36.7393	308.41	ZHD9_2_peak_102115	SL4.0ch12:54555621-54556245	625	54555908	366	479.261	46.6122	474.837	Solyc12g040710.1	TMW93251.1 hypothetical protein EJD97_011958 [Solanum chilense]
Merged-SL4.0ch06-13526948-2	SL4.0ch06:13526556-13527319	Distal Intergenic	143414	Solyc06g017920.2.1	ZHD9_1_peakname|ZHD9_2_peakname	2	13527054	764	310	392.4	41.6606	388.377	ZHD9_1_peak_48643	SL4.0ch06:13526556-13527319	764	13527053	278	348.364	39.8843	344.407	ZHD9_2_peak_48727	SL4.0ch06:13526606-13527312	707	13527054	341	436.436	43.437	432.348	Solyc06g017920.2	NA
Merged-SL4.0ch04-3269084-2	SL4.0ch04:3268434-3269727	Distal Intergenic	-4223	Solyc04g009910.3.1	ZHD9_1_peakname|ZHD9_2_peakname	2	3269385	1294	310	392.4	41.6606	388.377	ZHD9_1_peak_30172	SL4.0ch04:3268463-3269727	1265	3269389	278	348.364	39.8843	344.407	ZHD9_2_peak_30263	SL4.0ch04:3268434-3269715	1282	3269381	341	436.436	43.437	432.348	Solyc04g009910.3	XP_004236793.1 phosphoenolpyruvate carboxylase kinase 2 [Solanum lycopersicum]
Merged-SL4.0ch05-4215919-2	SL4.0ch05:4214859-4216988	Promoter (<=1kb)	-820	Solyc05g009960.4.1	ZHD9_1_peakname|ZHD9_2_peakname	2	4216291	2130	310	393.415	41.6604	389.397	ZHD9_1_peak_39304	SL4.0ch05:4214859-4216964	2106	4216286	270	335.065	38.7406	331.234	ZHD9_2_peak_39417	SL4.0ch05:4214866-4216988	2123	4216296	350	451.765	44.5801	447.559	Solyc05g009960.4	XP_004239424.1 clavaminate synthase-like protein At3g21360 [Solanum lycopersicum]
Merged-SL4.0ch05-37692158-2	SL4.0ch05:37691931-37692371	Intron (Solyc05g025903.1.1/Solyc05g025903.1, intron 1 of 1)	1901	Solyc05g025903.1.1	ZHD9_1_peakname|ZHD9_2_peakname	2	37692173	441	372	465.738	41.6602	461.048	ZHD9_1_peak_43300	SL4.0ch05:37691962-37692371	410	37692173	353	446.593	42.3445	441.679	ZHD9_2_peak_43398	SL4.0ch05:37691931-37692371	441	37692173	390	484.884	40.976	480.416	Solyc05g025903.1	NA
Merged-SL4.0ch10-41622917-2	SL4.0ch10:41622629-41623205	Distal Intergenic	-108394	Solyc10g047800.1.1	ZHD9_1_peakname|ZHD9_2_peakname	2	41622920	577	323	407.787	41.6583	403.565	ZHD9_1_peak_84849	SL4.0ch10:41622629-41623205	577	41622922	319	410.78	43.7015	406.189	ZHD9_2_peak_85130	SL4.0ch10:41622637-41623200	564	41622918	327	404.794	39.6151	400.942	Solyc10g047800.1	TMW80674.1 hypothetical protein EJD97_016938 [Solanum chilense]
Merged-SL4.0ch10-47635456-2	SL4.0ch10:47635138-47635792	Distal Intergenic	316128	Solyc10g050310.1.1	ZHD9_1_peakname|ZHD9_2_peakname	2	47635476	655	310	392.416	41.6527	388.394	ZHD9_1_peak_85567	SL4.0ch10:47635138-47635749	612	47635462	277	346.696	39.7413	342.755	ZHD9_2_peak_85845	SL4.0ch10:47635148-47635792	645	47635490	342	438.135	43.564	434.033	Solyc10g050310.1	XP_015081526.1 SPX domain-containing membrane protein At4g22990-like isoform X2 [Solanum pennellii]
Merged-SL4.0ch03-48347623-2	SL4.0ch03:48347116-48348092	Promoter (1-2kb)	-1477	Solyc03g150140.1.1	ZHD9_1_peakname|ZHD9_2_peakname	2	48347629	977	316	399.251	41.6512	395.151	ZHD9_1_peak_26555	SL4.0ch03:48347116-48348089	974	48347639	295	370.537	40.5004	366.361	ZHD9_2_peak_26638	SL4.0ch03:48347197-48348092	896	48347619	336	427.965	42.8019	423.941	Solyc03g150140.1	XP_025886119.1 uncharacterized protein LOC104646375 isoform X2 [Solanum lycopersicum]
Merged-SL4.0ch10-62227596-2	SL4.0ch10:62227121-62228077	Distal Intergenic	-5561	Solyc10g083200.2.1	ZHD9_1_peakname|ZHD9_2_peakname	2	62227586	957	310	392.432	41.6447	388.413	ZHD9_1_peak_87959	SL4.0ch10:62227132-62228054	923	62227584	276	345.03	39.5984	341.105	ZHD9_2_peak_88211	SL4.0ch10:62227121-62228077	957	62227589	343	439.834	43.691	435.72	Solyc10g083200.2	XP_004249424.1 calcium homeostasis endoplasmic reticulum protein [Solanum lycopersicum]
Merged-SL4.0ch05-52702213-2	SL4.0ch05:52701492-52703073	Promoter (1-2kb)	-1199	Solyc05g041710.3.1	ZHD9_1_peakname|ZHD9_2_peakname	2	52701828	1582	308	390.644	41.6213	386.613	ZHD9_1_peak_44925	SL4.0ch05:52701492-52702783	1292	52701823	289	366.811	41.4568	362.673	ZHD9_2_peak_45005	SL4.0ch05:52701505-52703073	1569	52701834	328	414.477	41.7859	410.552	Solyc05g041710.3	KAG5587451.1 hypothetical protein H5410_047885 [Solanum commersonii]
Merged-SL4.0ch08-11400101-2	SL4.0ch08:11399773-11400425	Distal Intergenic	-120841	Solyc08g036410.1.1	ZHD9_1_peakname|ZHD9_2_peakname	2	11400065	653	317	400.608	41.621	396.45	ZHD9_1_peak_64328	SL4.0ch08:11399787-11400425	639	11400057	314	402.566	43.1001	398.054	ZHD9_2_peak_64483	SL4.0ch08:11399773-11400422	650	11400073	320	398.651	40.1418	394.846	Solyc08g036410.1	NA
Merged-SL4.0ch02-16619168-2	SL4.0ch02:16618793-16619543	Distal Intergenic	96774	Solyc02g014690.1.1	ZHD9_1_peakname|ZHD9_2_peakname	2	16619104	751	308	389.178	41.6139	385.115	ZHD9_1_peak_14028	SL4.0ch02:16618793-16619539	747	16619118	304	392.257	43.6011	387.853	ZHD9_2_peak_14081	SL4.0ch02:16618797-16619543	747	16619089	311	386.099	39.6267	382.378	Solyc02g014690.1	NA
Merged-SL4.0ch05-32690679-2	SL4.0ch05:32690209-32691268	Distal Intergenic	-321781	Solyc05g025500.3.1	ZHD9_1_peakname|ZHD9_2_peakname	2	32690466	1060	308	390.531	41.6024	386.498	ZHD9_1_peak_42819	SL4.0ch05:32690213-32691029	817	32690474	291	369.942	41.6728	365.777	ZHD9_2_peak_42927	SL4.0ch05:32690209-32691268	1060	32690459	326	411.119	41.5319	407.219	Solyc05g025500.3	XP_004239309.1 glucan endo-1,3-beta-glucosidase 6 [Solanum lycopersicum]
Merged-SL4.0ch05-59174360-2	SL4.0ch05:59172932-59175768	Promoter (<=1kb)	-426	Solyc05g049950.3.1	ZHD9_1_peakname|ZHD9_2_peakname	2	59175438	2837	308	390.644	41.5974	386.618	ZHD9_1_peak_45804	SL4.0ch05:59172979-59175768	2790	59175449	286	361.762	41.0279	357.673	ZHD9_2_peak_45907	SL4.0ch05:59172932-59175761	2830	59175428	331	419.525	42.1669	415.563	Solyc05g049950.3	TMW91581.1 hypothetical protein EJD97_014153 [Solanum chilense]
Merged-SL4.0ch04-47969180-2	SL4.0ch04:47968739-47969611	Distal Intergenic	-3955	Solyc04g050860.3.1	ZHD9_1_peakname|ZHD9_2_peakname	2	47969300	873	348	438.648	41.5761	434.221	ZHD9_1_peak_35262	SL4.0ch04:47968739-47969611	873	47969305	311	386.857	39.8249	382.512	ZHD9_2_peak_35366	SL4.0ch04:47968775-47969598	824	47969295	386	490.439	43.3272	485.93	Solyc04g050860.3	XP_010319812.1 inositol-3-phosphate synthase-like [Solanum lycopersicum]
Merged-SL4.0ch05-60437316-2	SL4.0ch05:60436926-60437735	Promoter (<=1kb)	-905	Solyc05g050830.3.1	ZHD9_1_peakname|ZHD9_2_peakname	2	60437272	810	308	390.656	41.5735	386.637	ZHD9_1_peak_46034	SL4.0ch05:60436964-60437639	676	60437272	283	356.726	40.5991	352.689	ZHD9_2_peak_46141	SL4.0ch05:60436926-60437735	810	60437271	334	424.585	42.5479	420.586	Solyc05g050830.3	XP_004240059.1 ethylene-responsive transcription factor ERF038-like [Solanum lycopersicum]
Merged-SL4.0ch07-28665478-2	SL4.0ch07:28665161-28665798	Distal Intergenic	-97312	Solyc07g025450.2.1	ZHD9_1_peakname|ZHD9_2_peakname	2	28665523	638	331	417.433	41.5675	413.182	ZHD9_1_peak_57286	SL4.0ch07:28665161-28665787	627	28665517	304	381.754	40.6629	377.465	ZHD9_2_peak_57409	SL4.0ch07:28665169-28665798	630	28665529	358	453.113	42.472	448.899	Solyc07g025450.2	NA
Merged-SL4.0ch11-2147796-2	SL4.0ch11:2147237-2148343	Promoter (1-2kb)	-1735	Solyc11g007890.2.1	ZHD9_1_peakname|ZHD9_2_peakname	2	2148068	1107	309	391.618	41.5652	387.608	ZHD9_1_peak_88877	SL4.0ch11:2147237-2148343	1107	2148062	274	341.702	39.3125	337.809	ZHD9_2_peak_89131	SL4.0ch11:2147262-2148342	1081	2148073	344	441.535	43.818	437.408	Solyc11g007890.2	XP_004250021.1 protein DMR6-LIKE OXYGENASE 2-like [Solanum lycopersicum]
Merged-SL4.0ch09-50428626-2	SL4.0ch09:50427655-50429508	Distal Intergenic	-16510	Solyc09g059340.2.1	ZHD9_1_peakname|ZHD9_2_peakname	2	50428893	1854	310	392.675	41.565	388.666	ZHD9_1_peak_77022	SL4.0ch09:50427902-50429439	1538	50428891	266	328.454	38.1688	324.682	ZHD9_2_peak_77237	SL4.0ch09:50427655-50429508	1854	50428895	353	456.897	44.9611	452.65	Solyc09g059340.2	NA
Merged-SL4.0ch04-57957582-2	SL4.0ch04:57956883-57958273	Distal Intergenic	-2716	Solyc04g073970.4.1	ZHD9_1_peakname|ZHD9_2_peakname	2	57957890	1391	310	393.834	41.5647	389.82	ZHD9_1_peak_37026	SL4.0ch04:57956883-57958213	1331	57957891	258	315.31	37.0252	311.652	ZHD9_2_peak_37114	SL4.0ch04:57956961-57958273	1313	57957889	362	472.358	46.1042	467.989	Solyc04g073970.4	NP_001335219.1 uncharacterized protein LOC101251468 [Solanum lycopersicum]
Merged-SL4.0ch07-26658664-2	SL4.0ch07:26658188-26659177	Distal Intergenic	-9264	Solyc07g025180.2.1	ZHD9_1_peakname|ZHD9_2_peakname	2	26658483	990	325	410.065	41.5588	405.865	ZHD9_1_peak_57041	SL4.0ch07:26658198-26659094	897	26658490	304	384.519	41.4202	380.199	ZHD9_2_peak_57155	SL4.0ch07:26658188-26659177	990	26658476	346	435.61	41.6974	431.53	Solyc07g025180.2	TMW80947.1 hypothetical protein EJD97_013350, partial [Solanum chilense]
Merged-SL4.0ch05-46039452-2	SL4.0ch05:46038965-46039933	Distal Intergenic	-29737	Solyc05g032620.1.1	ZHD9_1_peakname|ZHD9_2_peakname	2	46039434	969	308	389.804	41.5579	385.779	ZHD9_1_peak_44191	SL4.0ch05:46038965-46039926	962	46039423	289	366.811	41.4568	362.673	ZHD9_2_peak_44272	SL4.0ch05:46038987-46039933	947	46039446	327	412.797	41.6589	408.885	Solyc05g032620.1	TMW95037.1 hypothetical protein EJD97_009455 [Solanum chilense]
Merged-SL4.0ch03-18708268-2	SL4.0ch03:18707072-18709453	Distal Intergenic	-49378	Solyc03g053080.3.1	ZHD9_1_peakname|ZHD9_2_peakname	2	18708138	2382	309	391.639	41.5573	387.63	ZHD9_1_peak_23256	SL4.0ch03:18707072-18709442	2371	18708144	273	340.04	39.1695	336.162	ZHD9_2_peak_23334	SL4.0ch03:18707105-18709453	2349	18708132	345	443.237	43.945	439.097	Solyc03g053080.3	KAH0688499.1 hypothetical protein KY284_019052 [Solanum tuberosum]
Merged-SL4.0ch03-45085925-2	SL4.0ch03:45085555-45086299	Distal Intergenic	17799	Solyc03g078330.1.1	ZHD9_1_peakname|ZHD9_2_peakname	2	45085926	745	308	389.802	41.5498	385.779	ZHD9_1_peak_26014	SL4.0ch03:45085557-45086292	736	45085910	288	365.127	41.3138	361.006	ZHD9_2_peak_26099	SL4.0ch03:45085555-45086299	745	45085942	328	414.477	41.7859	410.552	Solyc03g078330.1	XP_004235137.2 3-ketoacyl-CoA synthase 5-like [Solanum lycopersicum]
Merged-SL4.0ch01-15985400-2	SL4.0ch01:15984187-15986555	Distal Intergenic	66741	Solyc01g014930.2.1	ZHD9_1_peakname|ZHD9_2_peakname	2	15986286	2369	320	404.881	41.5346	400.75	ZHD9_1_peak_2487	SL4.0ch01:15984323-15986555	2233	15986293	288	362.387	40.5307	358.294	ZHD9_2_peak_2495	SL4.0ch01:15984187-15986538	2352	15986280	353	447.375	42.5385	443.205	Solyc01g014930.2	TMW86208.1 hypothetical protein EJD97_021781 [Solanum chilense]
Merged-SL4.0ch05-50502203-2	SL4.0ch05:50501848-50502568	Downstream (2-3kb)	3635	Solyc05g041320.2.1	ZHD9_1_peakname|ZHD9_2_peakname	2	50502224	721	308	389.001	41.5342	384.969	ZHD9_1_peak_44673	SL4.0ch05:50501848-50502543	696	50502225	294	375.257	42.1716	371.031	ZHD9_2_peak_44753	SL4.0ch05:50501856-50502568	713	50502223	321	402.745	40.8968	398.907	Solyc05g041320.2	XP_019069557.1 probable caffeoyl-CoA O-methyltransferase At4g26220 [Solanum lycopersicum]
Merged-SL4.0ch08-56698849-2	SL4.0ch08:56698278-56699449	Distal Intergenic	3492	Solyc08g074480.1.1	ZHD9_1_peakname|ZHD9_2_peakname	2	56699054	1172	308	390.704	41.5337	386.694	ZHD9_1_peak_69613	SL4.0ch08:56698298-56699449	1152	56699051	278	348.364	39.8843	344.407	ZHD9_2_peak_69799	SL4.0ch08:56698278-56699372	1095	56699056	339	433.044	43.183	428.981	Solyc08g074480.1	XP_004246067.1 14 kDa proline-rich protein DC2.15 [Solanum lycopersicum]
Merged-SL4.0ch02-48366384-2	SL4.0ch02:48365352-48367433	Distal Intergenic	-3421	Solyc02g088180.3.1	ZHD9_1_peakname|ZHD9_2_peakname	2	48365660	2082	308	390.704	41.5337	386.694	ZHD9_1_peak_19397	SL4.0ch02:48365352-48367433	2082	48365665	278	348.364	39.8843	344.407	ZHD9_2_peak_19431	SL4.0ch02:48365372-48367381	2010	48365654	339	433.044	43.183	428.981	Solyc02g088180.3	NP_001316319.1 NAC2-domain containing protein [Solanum lycopersicum]
Merged-SL4.0ch01-41408404-2	SL4.0ch01:41408135-41408667	Distal Intergenic	77812	Solyc01g049720.1.1	ZHD9_1_peakname|ZHD9_2_peakname	2	41408410	533	310	392.812	41.5331	388.805	ZHD9_1_peak_5195	SL4.0ch01:41408135-41408667	533	41408412	262	321.869	37.597	318.155	ZHD9_2_peak_5212	SL4.0ch01:41408151-41408663	513	41408407	357	463.756	45.4691	459.456	Solyc01g049720.1	NA
Merged-SL4.0ch02-13696412-2	SL4.0ch02:13695894-13696966	Distal Intergenic	38730	Solyc02g014020.3.1	ZHD9_1_peakname|ZHD9_2_peakname	2	13696180	1073	324	409.417	41.5236	405.259	ZHD9_1_peak_13749	SL4.0ch02:13695894-13696966	1073	13696176	286	355.017	39.1215	351.002	ZHD9_2_peak_13815	SL4.0ch02:13695894-13696894	1001	13696184	362	463.817	43.9257	459.516	Solyc02g014020.3	TMW81568.1 hypothetical protein EJD97_008900 [Solanum chilense]
Merged-SL4.0ch07-581032-2	SL4.0ch07:580303-581607	Promoter (<=1kb)	-237	Solyc07g005730.4.1	ZHD9_1_peakname|ZHD9_2_peakname	2	581316	1305	310	392.333	41.4834	388.267	ZHD9_1_peak_53874	SL4.0ch07:580303-581607	1305	581320	300	383.735	42.5409	379.423	ZHD9_2_peak_53966	SL4.0ch07:580634-581587	954	581313	321	400.931	40.4258	397.111	Solyc07g005730.4	XP_004242607.1 UPF0057 membrane protein At4g30660 [Solanum lycopersicum]
Merged-SL4.0ch02-4250414-2	SL4.0ch02:4250042-4250797	Distal Intergenic	60089	Solyc02g050263.1.1	ZHD9_1_peakname|ZHD9_2_peakname	2	4250391	756	326	411.137	41.4663	406.941	ZHD9_1_peak_12789	SL4.0ch02:4250055-4250763	709	4250389	298	373.638	40.3798	369.429	ZHD9_2_peak_12855	SL4.0ch02:4250042-4250797	756	4250393	354	448.635	42.5529	444.453	Solyc02g050263.1	ABH07899.1 putative polyprotein [Solanum lycopersicum]
Merged-SL4.0ch12-21567195-2	SL4.0ch12:21566828-21567572	Distal Intergenic	-221642	Solyc12g077390.3.1	ZHD9_1_peakname|ZHD9_2_peakname	2	21567218	745	308	390.88	41.4619	386.882	ZHD9_1_peak_98422	SL4.0ch12:21566837-21567546	710	21567211	269	333.41	38.5977	329.594	ZHD9_2_peak_98639	SL4.0ch12:21566828-21567572	745	21567226	348	448.35	44.3261	444.17	Solyc12g077390.3	XP_019066836.1 probable serine/threonine-protein kinase PBL18 isoform X2 [Solanum lycopersicum]
Merged-SL4.0ch07-3624730-2	SL4.0ch07:3624047-3625395	Distal Intergenic	-3862	Solyc07g008677.1.1	ZHD9_1_peakname|ZHD9_2_peakname	2	3625146	1349	316	398.748	41.4538	394.645	ZHD9_1_peak_54506	SL4.0ch07:3624083-3625395	1313	3625151	294	375.257	42.1716	371.031	ZHD9_2_peak_54603	SL4.0ch07:3624047-3625395	1349	3625140	338	422.24	40.736	418.259	Solyc07g008677.1	XP_025887740.1 uncharacterized protein LOC104649288 isoform X2 [Solanum lycopersicum]
Merged-SL4.0ch06-17820843-2	SL4.0ch06:17820414-17821287	Distal Intergenic	33911	Solyc06g030600.1.1	ZHD9_1_peakname|ZHD9_2_peakname	2	17820740	874	320	402.947	41.4524	398.788	ZHD9_1_peak_49072	SL4.0ch06:17820415-17821258	844	17820739	307	391.275	42.3004	386.883	ZHD9_2_peak_49165	SL4.0ch06:17820414-17821287	874	17820740	332	414.619	40.6045	410.693	Solyc06g030600.1	TMX02424.1 hypothetical protein EJD97_021590 [Solanum chilense]
Merged-SL4.0ch12-1864340-2	SL4.0ch12:1863704-1864960	Downstream (1-2kb)	2498	Solyc12g008380.1.1	ZHD9_1_peakname|ZHD9_2_peakname	2	1864257	1257	308	388.969	41.4465	384.962	ZHD9_1_peak_95939	SL4.0ch12:1863704-1864954	1251	1864258	283	356.726	40.5991	352.689	ZHD9_2_peak_96111	SL4.0ch12:1863743-1864960	1218	1864256	332	421.211	42.2939	417.235	Solyc12g008380.1	XP_004251629.1 uncharacterized protein LOC101257239 [Solanum lycopersicum]
Merged-SL4.0ch05-24573750-2	SL4.0ch05:24572413-24575084	Distal Intergenic	-15963	Solyc05g018890.1.1	ZHD9_1_peakname|ZHD9_2_peakname	2	24573598	2672	318	401.817	41.4418	397.685	ZHD9_1_peak_41926	SL4.0ch05:24572450-24575084	2635	24573598	301	381.715	41.6332	377.427	ZHD9_2_peak_42047	SL4.0ch05:24572413-24575053	2641	24573598	336	421.919	41.2504	417.942	Solyc05g018890.1	NA
Merged-SL4.0ch10-11627502-2	SL4.0ch10:11627207-11627787	Distal Intergenic	-6000	Solyc10g019150.1.1	ZHD9_1_peakname|ZHD9_2_peakname	2	11627496	581	310	392.175	41.4344	388.113	ZHD9_1_peak_81813	SL4.0ch10:11627207-11627785	579	11627501	299	381.752	42.3176	377.463	ZHD9_2_peak_82070	SL4.0ch10:11627230-11627787	558	11627492	322	402.597	40.5513	398.764	Solyc10g019150.1	XP_015054810.1 transcription factor MYBS3-like [Solanum pennellii]
Merged-SL4.0ch05-60846995-2	SL4.0ch05:60844695-60848974	Distal Intergenic	-7976	Solyc05g051200.1.1	ZHD9_1_peakname|ZHD9_2_peakname	2	60848020	4280	306	387.358	41.4231	383.332	ZHD9_1_peak_46115	SL4.0ch05:60845366-60848948	3583	60848019	296	378.645	42.4575	374.383	ZHD9_2_peak_46216	SL4.0ch05:60844695-60848974	4280	60848022	317	396.07	40.3888	392.281	Solyc05g051200.1	NP_001234841.2 ethylene-responsive transcription factor 1 [Solanum lycopersicum]
Merged-SL4.0ch06-27131257-2	SL4.0ch06:27130812-27131702	Distal Intergenic	-42320	Solyc06g043210.1.1	ZHD9_1_peakname|ZHD9_2_peakname	2	27131082	891	309	391.045	41.422	387.041	ZHD9_1_peak_50175	SL4.0ch06:27130817-27131702	886	27131081	275	342.868	39.3124	338.967	ZHD9_2_peak_50271	SL4.0ch06:27130812-27131697	886	27131082	343	439.221	43.5315	435.114	Solyc06g043210.1	TMW96144.1 hypothetical protein EJD97_007829, partial [Solanum chilense]
Merged-SL4.0ch09-20061080-2	SL4.0ch09:20060640-20061516	Distal Intergenic	-153048	Solyc09g037120.1.1	ZHD9_1_peakname|ZHD9_2_peakname	2	20061079	877	306	387.344	41.4151	383.321	ZHD9_1_peak_73803	SL4.0ch09:20060640-20061500	861	20061000	295	376.95	42.3145	372.706	ZHD9_2_peak_74037	SL4.0ch09:20060665-20061516	852	20061158	318	397.737	40.5158	393.936	Solyc09g037120.1	TMW82852.1 hypothetical protein EJD97_004420 [Solanum chilense]
Merged-SL4.0ch12-65394140-2	SL4.0ch12:65393816-65394463	Promoter (<=1kb)	-287	Solyc12g098290.1.1	ZHD9_1_peakname|ZHD9_2_peakname	2	65394126	648	308	391.062	41.4141	387.067	ZHD9_1_peak_103734	SL4.0ch12:65393816-65394463	648	65394123	263	323.513	37.74	319.785	ZHD9_2_peak_103982	SL4.0ch12:65393831-65394452	622	65394129	354	458.61	45.0881	454.35	Solyc12g098290.1	XP_015165220.1 PREDICTED: acanthoscurrin-1-like [Solanum tuberosum]
Merged-SL4.0ch09-66610806-2	SL4.0ch09:66610474-66611150	Promoter (1-2kb)	-1874	Solyc09g091190.3.1	ZHD9_1_peakname|ZHD9_2_peakname	2	66610778	677	308	389.01	41.4066	385.014	ZHD9_1_peak_79758	SL4.0ch09:66610474-66611150	677	66610772	278	348.364	39.8843	344.407	ZHD9_2_peak_79983	SL4.0ch09:66610475-66611128	654	66610783	337	429.657	42.929	425.62	Solyc09g091190.3	KAH0641274.1 hypothetical protein KY285_037860 [Solanum tuberosum]
Merged-SL4.0ch07-59931238-2	SL4.0ch07:59930497-59931976	Distal Intergenic	-7006	Solyc07g049650.1.1	ZHD9_1_peakname|ZHD9_2_peakname	2	59930808	1480	308	389.01	41.4066	385.014	ZHD9_1_peak_61068	SL4.0ch07:59930506-59931973	1468	59930805	278	348.364	39.8843	344.407	ZHD9_2_peak_61214	SL4.0ch07:59930497-59931976	1480	59930811	337	429.657	42.929	425.62	Solyc07g049650.1	NA
Merged-SL4.0ch10-16141800-2	SL4.0ch10:16140848-16142727	Distal Intergenic	36216	Solyc10g036770.1.1	ZHD9_1_peakname|ZHD9_2_peakname	2	16142320	1880	318	401.429	41.3931	397.324	ZHD9_1_peak_82322	SL4.0ch10:16140900-16142726	1827	16142317	290	362.192	39.8156	358.101	ZHD9_2_peak_82582	SL4.0ch10:16140848-16142727	1880	16142322	346	440.666	42.9707	436.547	Solyc10g036770.1	NA
Merged-SL4.0ch06-47200477-2	SL4.0ch06:47200162-47200849	Intron (Solyc06g084530.3.1/Solyc06g084530.3, intron 25 of 26)	-3890	Solyc06g084540.3.1	ZHD9_1_peakname|ZHD9_2_peakname	2	47200424	688	308	390.053	41.3904	386.062	ZHD9_1_peak_53761	SL4.0ch06:47200162-47200849	688	47200435	268	331.756	38.4547	327.955	ZHD9_2_peak_53849	SL4.0ch06:47200174-47200723	550	47200414	348	448.35	44.3261	444.17	Solyc06g084540.3	XP_004242313.1 universal stress protein PHOS34 [Solanum lycopersicum]
Merged-SL4.0ch01-18770069-2	SL4.0ch01:18769688-18770439	Distal Intergenic	-26663	Solyc01g016300.1.1	ZHD9_1_peakname|ZHD9_2_peakname	2	18770113	752	308	389.069	41.3747	385.079	ZHD9_1_peak_2824	SL4.0ch01:18769714-18770436	723	18770180	274	341.702	39.3125	337.809	ZHD9_2_peak_2834	SL4.0ch01:18769688-18770439	752	18770046	341	436.436	43.437	432.348	Solyc01g016300.1	KAH0699138.1 hypothetical protein KY284_013353 [Solanum tuberosum]
Merged-SL4.0ch01-19664110-2	SL4.0ch01:19663753-19664459	Distal Intergenic	-10106	Solyc01g016414.1.1	ZHD9_1_peakname|ZHD9_2_peakname	2	19664122	707	341	428.565	41.3683	424.212	ZHD9_1_peak_2939	SL4.0ch01:19663780-19664459	680	19664122	313	391.613	40.4573	387.22	ZHD9_2_peak_2953	SL4.0ch01:19663753-19664451	699	19664123	369	465.516	42.2792	461.203	Solyc01g016414.1	NP_001233783.1 TCP transcription factor 1 [Solanum lycopersicum]
Merged-SL4.0ch12-65599580-2	SL4.0ch12:65598869-65600291	Downstream (1-2kb)	3747	Solyc12g098620.2.1	ZHD9_1_peakname|ZHD9_2_peakname	2	65599982	1423	325	410.131	41.352	405.971	ZHD9_1_peak_103772	SL4.0ch12:65598869-65600283	1415	65599990	282	348.925	38.7216	344.964	ZHD9_2_peak_104021	SL4.0ch12:65598880-65600291	1412	65599975	368	471.337	43.9823	466.979	Solyc12g098620.2	XP_004253164.1 transcription factor bHLH62-like isoform X1 [Solanum lycopersicum]
Merged-SL4.0ch11-24943208-2	SL4.0ch11:24942724-24943701	Distal Intergenic	11540	Solyc11g032190.1.1	ZHD9_1_peakname|ZHD9_2_peakname	2	24943349	978	312	393.059	41.3347	388.998	ZHD9_1_peak_91868	SL4.0ch11:24942724-24943701	978	24943347	296	376.111	41.7329	371.879	ZHD9_2_peak_92063	SL4.0ch11:24942748-24943659	912	24943351	327	410.007	40.9366	406.117	Solyc11g032190.1	NA
Merged-SL4.0ch09-3486653-2	SL4.0ch09:3486312-3486994	Promoter (<=1kb)	-378	Solyc09g010040.3.1	ZHD9_1_peakname|ZHD9_2_peakname	2	3486588	683	318	400.286	41.3209	396.178	ZHD9_1_peak_71741	SL4.0ch09:3486319-3486994	676	3486595	296	373.31	40.9439	369.11	ZHD9_2_peak_71952	SL4.0ch09:3486312-3486989	678	3486581	339	427.261	41.6979	423.245	Solyc09g010040.3	XP_004246493.2 1-aminocyclopropane-1-carboxylate oxidase homolog 1-like [Solanum lycopersicum]
Merged-SL4.0ch08-50377058-2	SL4.0ch08:50375423-50378665	Distal Intergenic	18795	Solyc08g062870.1.1	ZHD9_1_peakname|ZHD9_2_peakname	2	50378364	3243	307	388.204	41.3192	384.219	ZHD9_1_peak_68532	SL4.0ch08:50375487-50378665	3179	50378355	275	343.365	39.4554	339.456	ZHD9_2_peak_68700	SL4.0ch08:50375423-50378659	3237	50378373	339	433.044	43.183	428.981	Solyc08g062870.1	NA
Merged-SL4.0ch10-55545457-2	SL4.0ch10:55544791-55546111	Distal Intergenic	5225	Solyc10g055200.1.1	ZHD9_1_peakname|ZHD9_2_peakname	2	55545722	1321	306	387.288	41.3115	383.296	ZHD9_1_peak_86725	SL4.0ch10:55544791-55546097	1307	55545722	282	355.051	40.4561	351.03	ZHD9_2_peak_86987	SL4.0ch10:55544831-55546111	1281	55545721	331	419.525	42.1669	415.563	Solyc10g055200.1	XP_004248663.1 dirigent protein 22 [Solanum lycopersicum]
Merged-SL4.0ch10-52822166-2	SL4.0ch10:52821563-52822770	Distal Intergenic	-11099	Solyc10g052843.1.1	ZHD9_1_peakname|ZHD9_2_peakname	2	52821956	1208	307	388.257	41.2953	384.276	ZHD9_1_peak_86327	SL4.0ch10:52821563-52822754	1192	52821957	272	338.38	39.0266	334.518	ZHD9_2_peak_86597	SL4.0ch10:52821579-52822770	1192	52821954	342	438.135	43.564	434.033	Solyc10g052843.1	KAG5576261.1 hypothetical protein H5410_056395 [Solanum commersonii]
Merged-SL4.0ch03-16402481-2	SL4.0ch03:16401608-16403375	Distal Intergenic	186150	Solyc03g051620.3.1	ZHD9_1_peakname|ZHD9_2_peakname	2	16402088	1768	313	394.997	41.2934	390.941	ZHD9_1_peak_22984	SL4.0ch03:16401608-16403375	1768	16402067	287	360.167	40.2357	356.094	ZHD9_2_peak_23063	SL4.0ch03:16401623-16403319	1697	16402109	339	429.826	42.3512	425.788	Solyc03g051620.3	NA
Merged-SL4.0ch03-5907609-2	SL4.0ch03:5906767-5908451	Distal Intergenic	9849	Solyc03g034300.1.1	ZHD9_1_peakname|ZHD9_2_peakname	2	5907160	1685	306	387.309	41.2876	383.322	ZHD9_1_peak_21565	SL4.0ch03:5906773-5908451	1679	5907162	279	350.033	40.0272	346.059	ZHD9_2_peak_21603	SL4.0ch03:5906767-5908447	1681	5907158	334	424.585	42.5479	420.586	Solyc03g034300.1	XP_004234574.1 uncharacterized protein LOC101258532 [Solanum lycopersicum]
Merged-SL4.0ch04-62816363-2	SL4.0ch04:62815640-62817079	Promoter (1-2kb)	-1701	Solyc04g080740.1.1	ZHD9_1_peakname|ZHD9_2_peakname	2	62816616	1440	306	385.651	41.2722	381.647	ZHD9_1_peak_38081	SL4.0ch04:62815773-62816961	1189	62816621	293	373.565	42.0286	369.357	ZHD9_2_peak_38169	SL4.0ch04:62815640-62817079	1440	62816611	318	397.737	40.5158	393.936	Solyc04g080740.1	XP_004238299.1 bZIP transcription factor 11 [Solanum lycopersicum]
Merged-SL4.0ch01-17741527-2	SL4.0ch01:17741221-17741842	Distal Intergenic	-152728	Solyc01g015200.1.1	ZHD9_1_peakname|ZHD9_2_peakname	2	17741488	622	322	405.315	41.2713	401.149	ZHD9_1_peak_2703	SL4.0ch01:17741228-17741817	590	17741492	305	386.201	41.5561	381.863	ZHD9_2_peak_2717	SL4.0ch01:17741221-17741842	622	17741484	339	424.43	40.9866	420.436	Solyc01g015200.1	KAG5611182.1 hypothetical protein H5410_022463 [Solanum commersonii]
Merged-SL4.0ch09-32595404-2	SL4.0ch09:32594280-32596518	Distal Intergenic	12660	Solyc09g050020.3.1	ZHD9_1_peakname|ZHD9_2_peakname	2	32596229	2239	327	412.106	41.2713	407.928	ZHD9_1_peak_75196	SL4.0ch09:32594280-32596518	2239	32596227	287	354.574	38.6793	350.561	ZHD9_2_peak_75419	SL4.0ch09:32594306-32596512	2207	32596231	367	469.639	43.8632	465.294	Solyc09g050020.3	AAD03035.1 apocytochrome b, partial [Solanum tuberosum]
Merged-SL4.0ch06-6201838-2	SL4.0ch06:6201372-6202273	Distal Intergenic	97466	Solyc06g011280.3.1	ZHD9_1_peakname|ZHD9_2_peakname	2	6202020	902	312	394.298	41.2355	390.258	ZHD9_1_peak_47987	SL4.0ch06:6201372-6202263	892	6202016	283	354.035	39.8295	350.025	ZHD9_2_peak_48072	SL4.0ch06:6201446-6202273	828	6202025	342	434.561	42.6414	430.491	Solyc06g011280.3	XP_004240589.1 elongation factor 1-gamma 2 [Solanum lycopersicum]
Merged-SL4.0ch05-33618971-2	SL4.0ch05:33618532-33619413	Distal Intergenic	-217501	Solyc05g025550.1.1	ZHD9_1_peakname|ZHD9_2_peakname	2	33618914	882	324	407.948	41.2301	403.724	ZHD9_1_peak_42910	SL4.0ch05:33618537-33619413	877	33618922	321	411.543	43.2456	406.941	ZHD9_2_peak_43019	SL4.0ch05:33618532-33619403	872	33618907	328	404.353	39.2146	400.508	Solyc05g025550.1	TMW98343.1 hypothetical protein EJD97_004172 [Solanum chilense]
Merged-SL4.0ch11-1565399-2	SL4.0ch11:1564978-1565828	Distal Intergenic	836	Solyc11g007050.1.1	ZHD9_1_peakname|ZHD9_2_peakname	2	1565293	851	306	387.428	41.2238	383.454	ZHD9_1_peak_88759	SL4.0ch11:1564978-1565811	834	1565275	271	336.722	38.8836	332.875	ZHD9_2_peak_89014	SL4.0ch11:1564979-1565828	850	1565311	342	438.135	43.564	434.033	Solyc11g007050.1	TMW94108.1 hypothetical protein EJD97_010746 [Solanum chilense]
Merged-SL4.0ch01-79896197-2	SL4.0ch01:79895898-79896492	Promoter (1-2kb)	-1018	Solyc01g096560.3.1	ZHD9_1_peakname|ZHD9_2_peakname	2	79896172	595	307	388.527	41.2156	384.553	ZHD9_1_peak_10404	SL4.0ch01:79895920-79896479	560	79896173	262	321.869	37.597	318.155	ZHD9_2_peak_10478	SL4.0ch01:79895898-79896492	595	79896171	352	455.185	44.8341	450.952	Solyc01g096560.3	XP_004231226.1 CO(2)-response secreted protease-like [Solanum lycopersicum]
Merged-SL4.0ch03-8635503-2	SL4.0ch03:8634688-8636302	Promoter (1-2kb)	-1183	Solyc03g044480.3.1	ZHD9_1_peakname|ZHD9_2_peakname	2	8635613	1615	324	409.887	41.2114	405.747	ZHD9_1_peak_22025	SL4.0ch03:8634727-8636298	1572	8635449	269	326.578	36.6671	322.827	ZHD9_2_peak_22075	SL4.0ch03:8634688-8636302	1615	8635777	380	493.196	45.7557	488.667	Solyc03g044480.3	XP_004234724.1 cyclin-dependent kinase inhibitor 1-like isoform X2 [Solanum lycopersicum]
Merged-SL4.0ch06-41208812-2	SL4.0ch06:41208501-41209130	Distal Intergenic	-8859	Solyc06g070910.3.1	ZHD9_1_peakname|ZHD9_2_peakname	2	41208809	630	307	388.598	41.1996	384.625	ZHD9_1_peak_52626	SL4.0ch06:41208501-41209094	594	41208816	260	318.586	37.3111	314.9	ZHD9_2_peak_52699	SL4.0ch06:41208523-41209130	608	41208802	354	458.61	45.0881	454.35	Solyc06g070910.3	NA
Merged-SL4.0ch12-9628255-2	SL4.0ch12:9627813-9628695	Distal Intergenic	-4114	Solyc12g019200.2.1	ZHD9_1_peakname|ZHD9_2_peakname	2	9628105	883	343	429.72	41.1957	425.315	ZHD9_1_peak_97177	SL4.0ch12:9627813-9628689	877	9628104	341	437.269	43.6543	432.437	ZHD9_2_peak_97370	SL4.0ch12:9627826-9628695	870	9628106	345	422.171	38.737	418.192	Solyc12g019200.2	KAH0709616.1 hypothetical protein KY284_011043 [Solanum tuberosum]
Merged-SL4.0ch10-34070341-2	SL4.0ch10:34070014-34070644	Distal Intergenic	-43713	Solyc10g045690.1.1	ZHD9_1_peakname|ZHD9_2_peakname	2	34070360	631	351	440.666	41.1825	436.248	ZHD9_1_peak_84045	SL4.0ch10:34070071-34070644	574	34070361	302	368.994	37.9014	364.833	ZHD9_2_peak_84336	SL4.0ch10:34070014-34070638	625	34070360	400	512.339	44.4635	507.663	Solyc10g045690.1	TMX04210.1 hypothetical protein EJD97_010802, partial [Solanum chilense]
Merged-SL4.0ch12-35761800-2	SL4.0ch12:35761507-35762112	Distal Intergenic	-9742	Solyc12g063030.1.1	ZHD9_1_peakname|ZHD9_2_peakname	2	35761774	606	312	392.75	41.1761	388.714	ZHD9_1_peak_99856	SL4.0ch12:35761507-35762060	554	35761770	286	359.042	40.2502	354.982	ZHD9_2_peak_100096	SL4.0ch12:35761521-35762112	592	35761777	337	426.458	42.1021	422.446	Solyc12g063030.1	AAV92929.1 cen12_4 [Solanum lycopersicum]
Merged-SL4.0ch10-44239327-2	SL4.0ch10:44239049-44239605	Distal Intergenic	9595	Solyc10g049350.1.1	ZHD9_1_peakname|ZHD9_2_peakname	2	44239317	557	310	392.185	41.1739	388.18	ZHD9_1_peak_85116	SL4.0ch10:44239058-44239605	548	44239317	271	334.924	38.3679	331.099	ZHD9_2_peak_85390	SL4.0ch10:44239049-44239598	550	44239317	350	449.447	43.9798	445.261	Solyc10g049350.1	TMW97225.1 hypothetical protein EJD97_005949, partial [Solanum chilense]
Merged-SL4.0ch12-53327534-2	SL4.0ch12:53327074-53328003	Distal Intergenic	21528	Solyc12g040370.1.1	ZHD9_1_peakname|ZHD9_2_peakname	2	53327518	930	309	390.186	41.1625	386.19	ZHD9_1_peak_101740	SL4.0ch12:53327074-53328003	930	53327520	273	338.755	38.8002	334.891	ZHD9_2_peak_101983	SL4.0ch12:53327096-53327964	869	53327515	345	441.617	43.5248	437.49	Solyc12g040370.1	KAH0705754.1 hypothetical protein KY289_010830 [Solanum tuberosum]
Merged-SL4.0ch08-60878159-2	SL4.0ch08:60877819-60878518	Distal Intergenic	-7520	Solyc08g079120.3.1	ZHD9_1_peakname|ZHD9_2_peakname	2	60878104	700	310	391.538	41.1572	387.517	ZHD9_1_peak_70488	SL4.0ch08:60877819-60878473	655	60878112	284	355.973	40.0467	351.946	ZHD9_2_peak_70679	SL4.0ch08:60877828-60878518	691	60878097	337	427.102	42.2677	423.088	Solyc08g079120.3	XP_004246148.1 NAC domain-containing protein 7 [Solanum lycopersicum]
Merged-SL4.0ch04-63249184-2	SL4.0ch04:63248405-63249829	Distal Intergenic	-2264	Solyc04g081260.3.1	ZHD9_1_peakname|ZHD9_2_peakname	2	63249493	1425	306	385.64	41.1446	381.671	ZHD9_1_peak_38180	SL4.0ch04:63248692-63249811	1120	63249483	277	346.696	39.7413	342.755	ZHD9_2_peak_38272	SL4.0ch04:63248405-63249829	1425	63249503	334	424.585	42.5479	420.586	Solyc04g081260.3	XP_010320419.1 filament-like plant protein 4 [Solanum lycopersicum]
Merged-SL4.0ch01-82627431-2	SL4.0ch01:82626382-82628469	Promoter (1-2kb)	-1587	Solyc01g100290.4.1	ZHD9_1_peakname|ZHD9_2_peakname	2	82626894	2088	326	409.457	41.1378	405.288	ZHD9_1_peak_10862	SL4.0ch01:82626408-82628469	2062	82626888	293	364.507	39.4852	360.394	ZHD9_2_peak_10947	SL4.0ch01:82626382-82628467	2086	82626899	358	454.407	42.7904	450.182	Solyc01g100290.4	XP_010313418.1 uncharacterized protein LOC101268805 [Solanum lycopersicum]
Merged-SL4.0ch01-76511907-2	SL4.0ch01:76510828-76513003	Promoter (1-2kb)	-1555	Solyc01g090610.3.1	ZHD9_1_peakname|ZHD9_2_peakname	2	76511419	2176	304	383.961	41.1292	379.974	ZHD9_1_peak_9747	SL4.0ch01:76510828-76512952	2125	76511415	291	370.185	41.7427	366.012	ZHD9_2_peak_9828	SL4.0ch01:76510845-76513003	2159	76511423	318	397.737	40.5158	393.936	Solyc01g090610.3	XP_004229768.1 2-oxoglutarate-dependent dioxygenase AOP2 [Solanum lycopersicum]
Merged-SL4.0ch07-26714633-2	SL4.0ch07:26714337-26714926	Distal Intergenic	46899	Solyc07g025180.2.1	ZHD9_1_peakname|ZHD9_2_peakname	2	26714646	590	305	384.762	41.129	380.787	ZHD9_1_peak_57047	SL4.0ch07:26714337-26714905	569	26714645	283	356.726	40.5991	352.689	ZHD9_2_peak_57161	SL4.0ch07:26714367-26714926	560	26714648	327	412.797	41.6589	408.885	Solyc07g025180.2	TMW80947.1 hypothetical protein EJD97_013350, partial [Solanum chilense]
Merged-SL4.0ch10-28162576-2	SL4.0ch10:28161865-28163258	Distal Intergenic	-22955	Solyc10g044970.1.1	ZHD9_1_peakname|ZHD9_2_peakname	2	28162890	1394	310	390.808	41.121	386.812	ZHD9_1_peak_83415	SL4.0ch10:28161938-28163258	1321	28162892	270	333.534	38.3009	329.717	ZHD9_2_peak_83702	SL4.0ch10:28161865-28163243	1379	28162889	349	448.081	43.9411	443.907	Solyc10g044970.1	NA
Merged-SL4.0ch10-39467948-2	SL4.0ch10:39467412-39468488	Distal Intergenic	-14095	Solyc10g047300.2.1	ZHD9_1_peakname|ZHD9_2_peakname	2	39467716	1077	306	385.68	41.1208	381.714	ZHD9_1_peak_84631	SL4.0ch10:39467412-39468463	1052	39467717	274	341.702	39.3125	337.809	ZHD9_2_peak_84910	SL4.0ch10:39467429-39468488	1060	39467714	337	429.657	42.929	425.62	Solyc10g047300.2	XP_004248799.1 outer envelope protein 64, mitochondrial [Solanum lycopersicum]
Merged-SL4.0ch10-61668999-2	SL4.0ch10:61668583-61669424	Distal Intergenic	-2707	Solyc10g081510.2.1	ZHD9_1_peakname|ZHD9_2_peakname	2	61668894	842	306	385.68	41.1208	381.714	ZHD9_1_peak_87844	SL4.0ch10:61668583-61669424	842	61668895	274	341.702	39.3125	337.809	ZHD9_2_peak_88097	SL4.0ch10:61668609-61669380	772	61668893	337	429.657	42.929	425.62	Solyc10g081510.2	NP_001306983.1 5-methyltetrahydropteroyltriglutamate--homocysteine methyltransferase [Solanum lycopersicum]
Merged-SL4.0ch11-46387176-2	SL4.0ch11:46386897-46387456	Distal Intergenic	-34536	Solyc11g061770.2.1	ZHD9_1_peakname|ZHD9_2_peakname	2	46387184	560	354	443.241	41.1153	438.74	ZHD9_1_peak_94147	SL4.0ch11:46386897-46387443	547	46387184	338	426.035	41.6894	421.307	ZHD9_2_peak_94315	SL4.0ch11:46386909-46387456	548	46387183	371	460.447	40.5411	456.174	Solyc11g061770.2	NP_001307083.1 A20/AN1 zinc finger protein [Solanum lycopersicum]
Merged-SL4.0ch11-8097215-2	SL4.0ch11:8096478-8097938	Distal Intergenic	21169	Solyc11g017200.2.1	ZHD9_1_peakname|ZHD9_2_peakname	2	8097274	1461	322	404.089	41.1151	399.927	ZHD9_1_peak_89968	SL4.0ch11:8096478-8097938	1461	8097272	306	387.604	41.6144	383.248	ZHD9_2_peak_90196	SL4.0ch11:8096516-8097928	1413	8097276	337	420.574	40.6159	416.606	Solyc11g017200.2	XP_004250374.1 tetratricopeptide repeat domain-containing protein PYG7, chloroplastic [Solanum lycopersicum]
Merged-SL4.0ch02-41287828-2	SL4.0ch02:41286839-41288854	Intron (Solyc02g078645.1.1/Solyc02g078645.1, intron 1 of 1)	142	Solyc02g078645.1.1	ZHD9_1_peakname|ZHD9_2_peakname	2	41287422	2016	368	459.028	41.1076	454.409	ZHD9_1_peak_18031	SL4.0ch02:41286859-41288761	1903	41287422	335	416.505	40.1914	411.856	ZHD9_2_peak_18070	SL4.0ch02:41286839-41288854	2016	41287421	400	501.551	42.0239	496.961	Solyc02g078645.1	NA
Merged-SL4.0ch04-42422905-2	SL4.0ch04:42422615-42423201	Distal Intergenic	-39322	Solyc04g049720.4.1	ZHD9_1_peakname|ZHD9_2_peakname	2	42422912	587	320	403.075	41.0902	398.95	ZHD9_1_peak_34588	SL4.0ch04:42422630-42423176	547	42422916	294	368.863	40.3629	364.705	ZHD9_2_peak_34695	SL4.0ch04:42422615-42423201	587	42422908	347	437.287	41.8175	433.194	Solyc04g049720.4	XP_004237529.1 leucine aminopeptidase [Solanum lycopersicum]
Merged-SL4.0ch10-42148081-2	SL4.0ch10:42146346-42149862	Distal Intergenic	-2097	Solyc10g047950.2.1	ZHD9_1_peakname|ZHD9_2_peakname	2	42147082	3517	344	431.071	41.0722	426.704	ZHD9_1_peak_84925	SL4.0ch10:42146346-42149755	3410	42147079	311	386.857	39.8249	382.512	ZHD9_2_peak_85207	SL4.0ch10:42146364-42149862	3499	42147086	377	475.285	42.3196	470.895	Solyc10g047950.2	XP_004248784.1 soluble inorganic pyrophosphatase 6, chloroplastic isoform X1 [Solanum lycopersicum]
Merged-SL4.0ch05-37212758-2	SL4.0ch05:37212301-37213224	Distal Intergenic	-46672	Solyc05g025870.4.1	ZHD9_1_peakname|ZHD9_2_peakname	2	37212642	924	304	383.924	41.0575	379.957	ZHD9_1_peak_43257	SL4.0ch05:37212301-37213224	924	37212642	282	355.051	40.4561	351.03	ZHD9_2_peak_43357	SL4.0ch05:37212325-37213185	861	37212643	327	412.797	41.6589	408.885	Solyc05g025870.4	KAG5613589.1 hypothetical protein H5410_024870 [Solanum commersonii]
Merged-SL4.0ch06-12157044-2	SL4.0ch06:12156526-12157575	Distal Intergenic	-106243	Solyc06g016823.1.1	ZHD9_1_peakname|ZHD9_2_peakname	2	12156790	1050	306	385.901	41.041	381.947	ZHD9_1_peak_48492	SL4.0ch06:12156529-12157547	1019	12156793	264	325.158	37.8829	321.416	ZHD9_2_peak_48573	SL4.0ch06:12156526-12157575	1050	12156787	347	446.644	44.199	442.478	Solyc06g016823.1	NA
Merged-SL4.0ch07-65855843-2	SL4.0ch07:65855334-65856350	Promoter (1-2kb)	-1534	Solyc07g063575.1.1	ZHD9_1_peakname|ZHD9_2_peakname	2	65855696	1017	304	383.937	41.0335	379.975	ZHD9_1_peak_62349	SL4.0ch07:65855334-65856336	1003	65855697	279	350.033	40.0272	346.059	ZHD9_2_peak_62497	SL4.0ch07:65855353-65856350	998	65855694	330	417.841	42.0399	413.891	Solyc07g063575.1	XP_010324346.1 uncharacterized protein LOC101268412 [Solanum lycopersicum]
Merged-SL4.0ch02-41962347-2	SL4.0ch02:41961729-41962979	Promoter (<=1kb)	-401	Solyc02g079400.3.1	ZHD9_1_peakname|ZHD9_2_peakname	2	41962048	1251	307	386.68	41.0294	382.682	ZHD9_1_peak_18177	SL4.0ch02:41961729-41962979	1251	41962045	288	363.769	40.9242	359.662	ZHD9_2_peak_18213	SL4.0ch02:41961733-41962950	1218	41962050	326	409.59	41.1347	405.702	Solyc02g079400.3	XP_004232778.1 E3 ubiquitin-protein ligase CSU1 [Solanum lycopersicum]
Merged-SL4.0ch07-66535318-2	SL4.0ch07:66534407-66536208	Promoter (1-2kb)	-1670	Solyc07g064650.3.1	ZHD9_1_peakname|ZHD9_2_peakname	2	66535876	1802	344	431.149	41.0252	426.796	ZHD9_1_peak_62469	SL4.0ch07:66534463-66536208	1746	66535882	305	376.921	39.0591	372.684	ZHD9_2_peak_62619	SL4.0ch07:66534407-66536195	1789	66535871	383	485.378	42.9914	480.907	Solyc07g064650.3	TMX04453.1 hypothetical protein EJD97_008868 [Solanum chilense]
Merged-SL4.0ch12-4534290-2	SL4.0ch12:4533956-4534623	Downstream (<1kb)	2055	Solyc12g013655.1.1	ZHD9_1_peakname|ZHD9_2_peakname	2	4534231	668	306	385.996	41.0171	382.043	ZHD9_1_peak_96440	SL4.0ch12:4533973-4534608	636	4534233	261	320.227	37.4541	316.527	ZHD9_2_peak_96621	SL4.0ch12:4533956-4534623	668	4534229	350	451.765	44.5801	447.559	Solyc12g013655.1	XP_015170750.1 PREDICTED: uncharacterized mitochondrial protein AtMg00810-like [Solanum tuberosum]
Merged-SL4.0ch10-49530500-2	SL4.0ch10:49530186-49530825	Distal Intergenic	-6849	Solyc10g050770.1.1	ZHD9_1_peakname|ZHD9_2_peakname	2	49530522	640	322	405.046	41.0154	400.891	ZHD9_1_peak_85816	SL4.0ch10:49530186-49530825	640	49530524	302	379.504	40.6939	375.236	ZHD9_2_peak_86094	SL4.0ch10:49530194-49530796	603	49530519	343	430.587	41.3369	426.546	Solyc10g050770.1	NA
Merged-SL4.0ch10-2330486-2	SL4.0ch10:2329730-2331091	Distal Intergenic	-2297	Solyc10g008300.3.1	ZHD9_1_peakname|ZHD9_2_peakname	2	2330454	1362	304	383.975	41.0016	380.021	ZHD9_1_peak_80486	SL4.0ch10:2329730-2331091	1362	2330458	275	343.365	39.4554	339.456	ZHD9_2_peak_80735	SL4.0ch10:2330036-2331089	1054	2330450	334	424.585	42.5479	420.586	Solyc10g008300.3	XP_004248170.1 mannan endo-1,4-beta-mannosidase 2 [Solanum lycopersicum]
Merged-SL4.0ch05-63681626-2	SL4.0ch05:63680846-63682480	Distal Intergenic	-5206	Solyc05g054370.2.1	ZHD9_1_peakname|ZHD9_2_peakname	2	63681684	1635	352	440.892	40.9919	436.432	ZHD9_1_peak_46746	SL4.0ch05:63680846-63682480	1635	63681693	324	398.323	38.8756	393.859	ZHD9_2_peak_46841	SL4.0ch05:63680863-63682315	1453	63681675	381	483.462	43.1082	479.005	Solyc05g054370.2	XP_004239801.1 probable acyl-CoA dehydrogenase IBR3 [Solanum lycopersicum]
Merged-SL4.0ch11-2177785-2	SL4.0ch11:2177152-2178418	Distal Intergenic	-2003	Solyc11g007910.2.1	ZHD9_1_peakname|ZHD9_2_peakname	2	2178004	1267	304	382.266	40.9783	378.299	ZHD9_1_peak_88880	SL4.0ch11:2177184-2178418	1235	2178006	288	365.127	41.3138	361.006	ZHD9_2_peak_89133	SL4.0ch11:2177152-2178386	1235	2178001	319	399.405	40.6428	395.592	Solyc11g007910.2	XP_004250023.1 uncharacterized protein LOC101260292 isoform X3 [Solanum lycopersicum]
Merged-SL4.0ch08-41331608-2	SL4.0ch08:41331287-41331937	Distal Intergenic	-76907	Solyc08g028690.4.1	ZHD9_1_peakname|ZHD9_2_peakname	2	41331584	651	310	389.567	40.9776	385.554	ZHD9_1_peak_67382	SL4.0ch08:41331287-41331937	651	41331576	287	360.44	40.3129	356.366	ZHD9_2_peak_67561	SL4.0ch08:41331297-41331913	617	41331593	332	418.695	41.6424	414.742	Solyc08g028690.4	XP_004244887.1 secoisolariciresinol dehydrogenase-like isoform X1 [Solanum lycopersicum]
Merged-SL4.0ch05-13932806-2	SL4.0ch05:13932278-13933317	Distal Intergenic	-80617	Solyc05g016040.2.1	ZHD9_1_peakname|ZHD9_2_peakname	2	13932698	1040	306	386.183	40.9772	382.231	ZHD9_1_peak_40748	SL4.0ch05:13932315-13933317	1003	13932707	256	312.041	36.7393	308.41	ZHD9_2_peak_40850	SL4.0ch05:13932278-13933317	1040	13932689	355	460.324	45.2151	456.052	Solyc05g016040.2	KAG5605755.1 hypothetical protein H5410_027247 [Solanum commersonii]
Merged-SL4.0ch03-5687319-2	SL4.0ch03:5686799-5687779	Intron (Solyc03g034120.3.1/Solyc03g034120.3, intron 2 of 2)	1044	Solyc03g034120.3.1	ZHD9_1_peakname|ZHD9_2_peakname	2	5687370	981	518	638.27	40.9771	632.898	ZHD9_1_peak_21533	SL4.0ch03:5686935-5687779	845	5687370	455	545.368	37.8737	540.065	ZHD9_2_peak_21570	SL4.0ch03:5686799-5687764	966	5687369	581	731.172	44.0805	725.731	Solyc03g034120.3	XP_004234615.1 homeobox-leucine zipper protein ATHB-40-like [Solanum lycopersicum]
Merged-SL4.0ch03-606526-2	SL4.0ch03:605369-607670	Distal Intergenic	-6466	Solyc03g005880.3.1	ZHD9_1_peakname|ZHD9_2_peakname	2	606804	2302	320	402.291	40.9721	398.185	ZHD9_1_peak_20436	SL4.0ch03:605488-607580	2093	606806	287	357.207	39.4058	353.165	ZHD9_2_peak_20483	SL4.0ch03:605369-607670	2302	606803	353	447.375	42.5385	443.205	Solyc03g005880.3	XP_004234244.1 bidirectional sugar transporter SWEET2a-like [Solanum lycopersicum]
Merged-SL4.0ch12-16904465-2	SL4.0ch12:16903746-16905189	Distal Intergenic	108131	Solyc12g082710.1.1	ZHD9_1_peakname|ZHD9_2_peakname	2	16904583	1444	316	396.373	40.9654	392.276	ZHD9_1_peak_97977	SL4.0ch12:16903746-16905189	1444	16904579	302	383.118	41.6922	378.813	ZHD9_2_peak_98191	SL4.0ch12:16903767-16905158	1392	16904587	329	409.628	40.2387	405.74	Solyc12g082710.1	XP_015081526.1 SPX domain-containing membrane protein At4g22990-like isoform X2 [Solanum pennellii]
Merged-SL4.0ch06-18808852-2	SL4.0ch06:18808342-18809330	Distal Intergenic	-219015	Solyc06g031712.1.1	ZHD9_1_peakname|ZHD9_2_peakname	2	18808710	989	348	435.302	40.9564	430.894	ZHD9_1_peak_49178	SL4.0ch06:18808410-18809329	920	18808711	317	393.714	39.7778	389.299	ZHD9_2_peak_49271	SL4.0ch06:18808342-18809330	989	18808708	379	476.89	42.1349	472.488	Solyc06g031712.1	NA
Merged-SL4.0ch12-1349686-2	SL4.0ch12:1348407-1351036	Distal Intergenic	-2109	Solyc12g006920.2.1	ZHD9_1_peakname|ZHD9_2_peakname	2	1350368	2630	303	381.491	40.9547	377.515	ZHD9_1_peak_95822	SL4.0ch12:1348425-1351036	2612	1350368	293	373.565	42.0286	369.357	ZHD9_2_peak_95995	SL4.0ch12:1348407-1350879	2473	1350369	313	389.417	39.8807	385.674	Solyc12g006920.2	XP_004251590.1 serine/threonine protein phosphatase 2A 57 kDa regulatory subunit B' kappa isoform-like [Solanum lycopersicum]
Merged-SL4.0ch03-16030002-2	SL4.0ch03:16029584-16030420	Distal Intergenic	-135006	Solyc03g071870.1.1	ZHD9_1_peakname|ZHD9_2_peakname	2	16029821	837	320	402.692	40.9468	398.577	ZHD9_1_peak_22924	SL4.0ch03:16029593-16030414	822	16029829	291	362.517	39.5811	358.422	ZHD9_2_peak_23001	SL4.0ch03:16029584-16030420	837	16029813	350	442.866	42.3126	438.732	Solyc03g071870.1	TMW81864.1 hypothetical protein EJD97_007540, partial [Solanum chilense]
Merged-SL4.0ch12-45009818-2	SL4.0ch12:45009511-45010142	Distal Intergenic	15547	Solyc12g036350.1.1	ZHD9_1_peakname|ZHD9_2_peakname	2	45009782	632	304	382.247	40.9464	378.288	ZHD9_1_peak_100768	SL4.0ch12:45009511-45010142	632	45009782	284	358.403	40.742	354.348	ZHD9_2_peak_101000	SL4.0ch12:45009528-45010093	566	45009781	323	406.09	41.1508	402.227	Solyc12g036350.1	NA
Merged-SL4.0ch00-2291692-2	SL4.0ch00:2291428-2291954	Distal Intergenic	89049	Solyc00g007330.1.1	ZHD9_1_peakname|ZHD9_2_peakname	2	2291758	527	306	389.034	40.9447	385.066	ZHD9_1_peak_74	SL4.0ch00:2291437-2291954	518	2291768	236	279.727	33.8802	276.361	ZHD9_2_peak_72	SL4.0ch00:2291428-2291951	524	2291747	377	498.341	48.0093	493.771	Solyc00g007330.1	XP_025884877.1 zinc finger CCCH domain-containing protein 6-like [Solanum lycopersicum]
Merged-SL4.0ch06-45314764-2	SL4.0ch06:45313900-45315629	Distal Intergenic	-4933	Solyc06g076710.3.1	ZHD9_1_peakname|ZHD9_2_peakname	2	45314361	1730	354	441.036	40.9433	436.555	ZHD9_1_peak_53441	SL4.0ch06:45313900-45315607	1708	45314369	331	420.333	42.3778	415.651	ZHD9_2_peak_53530	SL4.0ch06:45313920-45315629	1710	45314353	376	461.738	39.5088	457.458	Solyc06g076710.3	XP_025887539.1 AT-rich interactive domain-containing protein 2-like [Solanum lycopersicum]
Merged-SL4.0ch10-33212159-2	SL4.0ch10:33211715-33212626	Distal Intergenic	-28346	Solyc10g045525.1.1	ZHD9_1_peakname|ZHD9_2_peakname	2	33212090	912	318	398.543	40.9336	394.409	ZHD9_1_peak_83945	SL4.0ch10:33211719-33212579	861	33212099	312	398.302	42.586	393.84	ZHD9_2_peak_84239	SL4.0ch10:33211715-33212626	912	33212082	323	398.783	39.2812	394.977	Solyc10g045525.1	XP_015161607.1 PREDICTED: protein BONZAI 3 isoform X3 [Solanum tuberosum]
Merged-SL4.0ch04-57946869-2	SL4.0ch04:57946209-57947530	Downstream (<1kb)	1475	Solyc04g073957.1.1	ZHD9_1_peakname|ZHD9_2_peakname	2	57946470	1322	312	392.815	40.9294	388.798	ZHD9_1_peak_37023	SL4.0ch04:57946209-57947530	1322	57946477	277	343.273	38.7643	339.369	ZHD9_2_peak_37112	SL4.0ch04:57946216-57947522	1307	57946463	347	442.358	43.0945	438.226	Solyc04g073957.1	XP_019232517.1 PREDICTED: uncharacterized protein LOC109213210 [Nicotiana attenuata]
Merged-SL4.0ch12-922628-2	SL4.0ch12:921817-923413	Promoter (<=1kb)	-590	Solyc12g006430.3.1	ZHD9_1_peakname|ZHD9_2_peakname	2	922167	1597	304	382.248	40.9225	378.295	ZHD9_1_peak_95731	SL4.0ch12:921817-923401	1585	922167	281	353.377	40.3131	349.371	ZHD9_2_peak_95897	SL4.0ch12:921882-923413	1532	922167	326	411.119	41.5319	407.219	Solyc12g006430.3	XP_004251558.1 UDP-glycosyltransferase 82A1 [Solanum lycopersicum]
Merged-SL4.0ch12-25904691-2	SL4.0ch12:25904245-25905070	Distal Intergenic	-63977	Solyc12g027650.1.1	ZHD9_1_peakname|ZHD9_2_peakname	2	25904802	826	320	400.832	40.9165	396.69	ZHD9_1_peak_98832	SL4.0ch12:25904245-25905059	815	25904799	307	390.704	42.1416	386.316	ZHD9_2_peak_99053	SL4.0ch12:25904393-25905070	678	25904806	332	410.961	39.6914	407.065	Solyc12g027650.1	TMW90461.1 hypothetical protein EJD97_015666 [Solanum chilense]
Merged-SL4.0ch08-57563116-2	SL4.0ch08:57562329-57563843	Distal Intergenic	9432	Solyc08g075330.3.1	ZHD9_1_peakname|ZHD9_2_peakname	2	57563067	1515	305	385.325	40.9137	381.38	ZHD9_1_peak_69786	SL4.0ch08:57562454-57563841	1388	57563073	256	312.041	36.7393	308.41	ZHD9_2_peak_69978	SL4.0ch08:57562329-57563843	1515	57563061	354	458.61	45.0881	454.35	Solyc08g075330.3	XP_004246211.1 probable receptor-like protein kinase At1g49730 [Solanum lycopersicum]
Merged-SL4.0ch09-23402852-2	SL4.0ch09:23401882-23403818	Intron (Solyc09g042575.1.1/Solyc09g042575.1, intron 5 of 5)	71723	Solyc09g042575.1.1	ZHD9_1_peakname|ZHD9_2_peakname	2	23402222	1937	304	383.207	40.8983	379.267	ZHD9_1_peak_74260	SL4.0ch09:23401897-23403813	1917	23402219	270	335.065	38.7406	331.234	ZHD9_2_peak_74491	SL4.0ch09:23401882-23403818	1937	23402225	338	431.35	43.056	427.3	Solyc09g042575.1	TMW92690.1 hypothetical protein EJD97_012684, partial [Solanum chilense]
Merged-SL4.0ch01-72861309-2	SL4.0ch01:72860973-72861646	Downstream (<1kb)	2131	Solyc01g080950.3.1	ZHD9_1_peakname|ZHD9_2_peakname	2	72861314	674	302	379.985	40.8835	375.997	ZHD9_1_peak_9051	SL4.0ch01:72860973-72861603	631	72861315	300	385.44	43.0293	381.106	ZHD9_2_peak_9131	SL4.0ch01:72861015-72861646	632	72861314	304	374.529	38.7377	370.887	Solyc01g080950.3	XP_019068772.1 late embryogenesis abundant protein 6-like [Solanum lycopersicum]
Merged-SL4.0ch09-25870091-2	SL4.0ch09:25869558-25870609	Distal Intergenic	-43174	Solyc09g031930.3.1	ZHD9_1_peakname|ZHD9_2_peakname	2	25869978	1052	303	381.408	40.8749	377.458	ZHD9_1_peak_74550	SL4.0ch09:25869558-25870609	1052	25870037	283	356.726	40.5991	352.689	ZHD9_2_peak_74773	SL4.0ch09:25869604-25870593	990	25869918	323	406.09	41.1508	402.227	Solyc09g031930.3	XP_004246970.1 KH domain-containing protein At2g38610 [Solanum lycopersicum]
Merged-SL4.0ch01-74785383-2	SL4.0ch01:74784711-74786077	Distal Intergenic	-3370	Solyc01g087590.3.1	ZHD9_1_peakname|ZHD9_2_peakname	2	74785706	1367	304	382.288	40.8747	378.346	ZHD9_1_peak_9413	SL4.0ch01:74784730-74786077	1348	74785709	275	343.365	39.4554	339.456	ZHD9_2_peak_9499	SL4.0ch01:74784711-74786016	1306	74785702	332	421.211	42.2939	417.235	Solyc01g087590.3	XP_004229651.1 polyamine oxidase 1 [Solanum lycopersicum]
Merged-SL4.0ch05-57927398-2	SL4.0ch05:57927074-57927725	Distal Intergenic	-23921	Solyc05g046340.2.1	ZHD9_1_peakname|ZHD9_2_peakname	2	57927364	652	336	420.67	40.8637	416.392	ZHD9_1_peak_45615	SL4.0ch05:57927074-57927725	652	57927362	307	381.898	39.7545	377.608	ZHD9_2_peak_45709	SL4.0ch05:57927105-57927690	586	57927366	365	459.441	41.9729	455.177	Solyc05g046340.2	XP_004240127.1 phosphomannomutase-like [Solanum lycopersicum]
Merged-SL4.0ch12-51649520-2	SL4.0ch12:51649039-51649992	Distal Intergenic	-114409	Solyc12g039030.1.1	ZHD9_1_peakname|ZHD9_2_peakname	2	51649360	954	302	380.599	40.8513	376.644	ZHD9_1_peak_101545	SL4.0ch12:51649039-51649979	941	51649360	288	365.127	41.3138	361.006	ZHD9_2_peak_101782	SL4.0ch12:51649071-51649992	922	51649360	317	396.07	40.3888	392.281	Solyc12g039030.1	KAJ0801871.1 putative photosystem II [Helianthus annuus]
Merged-SL4.0ch12-19762608-2	SL4.0ch12:19762314-19762904	Distal Intergenic	-425712	Solyc12g077580.1.1	ZHD9_1_peakname|ZHD9_2_peakname	2	19762630	591	322	404.581	40.8484	400.437	ZHD9_1_peak_98232	SL4.0ch12:19762315-19762902	588	19762635	303	373.62	38.8038	369.411	ZHD9_2_peak_98443	SL4.0ch12:19762314-19762904	591	19762624	342	435.542	42.8929	431.463	Solyc12g077580.1	TMW92158.1 hypothetical protein EJD97_013432, partial [Solanum chilense]
Merged-SL4.0ch06-44718988-2	SL4.0ch06:44718692-44719289	Downstream (2-3kb)	-5730	Solyc06g075690.3.1	ZHD9_1_peakname|ZHD9_2_peakname	2	44718979	598	303	381.415	40.843	377.472	ZHD9_1_peak_53325	SL4.0ch06:44718696-44719289	594	44718979	279	350.033	40.0272	346.059	ZHD9_2_peak_53408	SL4.0ch06:44718692-44719277	586	44718979	327	412.797	41.6589	408.885	Solyc06g075690.3	NP_001234635.1 auxin-regulated protein [Solanum lycopersicum]
Merged-SL4.0ch01-79097775-2	SL4.0ch01:79097373-79098177	Distal Intergenic	5332	Solyc01g095630.3.1	ZHD9_1_peakname|ZHD9_2_peakname	2	79097700	805	302	380.584	40.8353	376.632	ZHD9_1_peak_10241	SL4.0ch01:79097373-79098153	781	79097696	286	361.762	41.0279	357.673	ZHD9_2_peak_10314	SL4.0ch01:79097399-79098177	779	79097704	319	399.405	40.6428	395.592	Solyc01g095630.3	NP_001234530.1 WRKY transcription factor 41 [Solanum lycopersicum]
Merged-SL4.0ch10-61368166-2	SL4.0ch10:61367096-61369249	Promoter (1-2kb)	-1367	Solyc10g081110.3.1	ZHD9_1_peakname|ZHD9_2_peakname	2	61368255	2154	328	411.84	40.8275	407.652	ZHD9_1_peak_87788	SL4.0ch10:61367100-61369249	2150	61368256	295	365.444	39.1055	361.321	ZHD9_2_peak_88041	SL4.0ch10:61367096-61369221	2126	61368254	362	458.236	42.5495	453.983	Solyc10g081110.3	NP_001316883.1 RING finger superfamily protein [Solanum lycopersicum]
Merged-SL4.0ch04-20724951-2	SL4.0ch04:20724660-20725234	Distal Intergenic	-61546	Solyc04g025657.1.1	ZHD9_1_peakname|ZHD9_2_peakname	2	20724968	575	304	383.468	40.8186	379.535	ZHD9_1_peak_32309	SL4.0ch04:20724660-20725234	575	20724971	260	318.586	37.3111	314.9	ZHD9_2_peak_32420	SL4.0ch04:20724691-20725222	532	20724966	348	448.35	44.3261	444.17	Solyc04g025657.1	XP_006340106.2 PREDICTED: F-box/FBD/LRR-repeat protein At1g13570-like [Solanum tuberosum]
Merged-SL4.0ch10-18370347-2	SL4.0ch10:18369554-18371119	Distal Intergenic	-15873	Solyc10g038045.1.1	ZHD9_1_peakname|ZHD9_2_peakname	2	18370078	1566	302	379.801	40.8117	375.843	ZHD9_1_peak_82514	SL4.0ch10:18369554-18371119	1566	18370080	291	370.185	41.7427	366.012	ZHD9_2_peak_82786	SL4.0ch10:18369605-18371113	1509	18370075	313	389.417	39.8807	385.674	Solyc10g038045.1	XP_019071461.1 uncharacterized protein LOC109121246 [Solanum lycopersicum]
Merged-SL4.0ch11-16777858-2	SL4.0ch11:16777591-16778141	Distal Intergenic	24479	Solyc11g050990.1.1	ZHD9_1_peakname|ZHD9_2_peakname	2	16777874	551	312	392.322	40.8103	388.264	ZHD9_1_peak_91148	SL4.0ch11:16777595-16778141	547	16777872	299	377.237	41.0477	372.99	ZHD9_2_peak_91358	SL4.0ch11:16777591-16778106	516	16777876	326	407.406	40.573	403.537	Solyc11g050990.1	TMW91028.1 hypothetical protein EJD97_014901, partial [Solanum chilense]
Merged-SL4.0ch01-20289438-2	SL4.0ch01:20288999-20289844	Distal Intergenic	-116201	Solyc01g016470.3.1	ZHD9_1_peakname|ZHD9_2_peakname	2	20289585	846	304	382.382	40.7957	378.433	ZHD9_1_peak_3002	SL4.0ch01:20289071-20289844	774	20289578	281	352.869	40.167	348.872	ZHD9_2_peak_3022	SL4.0ch01:20288999-20289839	841	20289592	327	411.896	41.4244	407.993	Solyc01g016470.3	XP_004228342.1 60S acidic ribosomal protein P1 [Solanum lycopersicum]
Merged-SL4.0ch08-2567993-2	SL4.0ch08:2567428-2568541	Distal Intergenic	-5480	Solyc08g008080.1.1	ZHD9_1_peakname|ZHD9_2_peakname	2	2567777	1114	316	396.441	40.7936	392.357	ZHD9_1_peak_63209	SL4.0ch08:2567428-2568541	1114	2567779	297	373.882	40.7734	369.67	ZHD9_2_peak_63365	SL4.0ch08:2567471-2568532	1062	2567775	335	419	40.8138	415.044	Solyc08g008080.1	XP_004244617.1 E3 ubiquitin-protein ligase RHA1B-like [Solanum lycopersicum]
Merged-SL4.0ch03-13799851-2	SL4.0ch03:13797846-13801860	Distal Intergenic	-259052	Solyc03g071500.1.1	ZHD9_1_peakname|ZHD9_2_peakname	2	13798972	4015	318	399.767	40.7919	395.68	ZHD9_1_peak_22653	SL4.0ch03:13797846-13801849	4004	13798976	287	357.207	39.4058	353.165	ZHD9_2_peak_22714	SL4.0ch03:13797851-13801860	4010	13798968	350	442.326	42.178	438.194	Solyc03g071500.1	NA
Merged-SL4.0ch09-22709552-2	SL4.0ch09:22708679-22710423	Distal Intergenic	-37140	Solyc09g042430.2.1	ZHD9_1_peakname|ZHD9_2_peakname	2	22710042	1745	326	408.164	40.791	404.01	ZHD9_1_peak_74153	SL4.0ch09:22708713-22710396	1684	22710037	292	361.531	38.9918	357.449	ZHD9_2_peak_74383	SL4.0ch09:22708679-22710423	1745	22710046	359	454.797	42.5903	450.57	Solyc09g042430.2	NA
Merged-SL4.0ch05-18914727-2	SL4.0ch05:18914296-18915146	Distal Intergenic	24406	Solyc05g017867.1.1	ZHD9_1_peakname|ZHD9_2_peakname	2	18914810	851	310	390.084	40.7899	386.062	ZHD9_1_peak_41301	SL4.0ch05:18914332-18915146	815	18914813	290	362.195	39.8162	358.103	ZHD9_2_peak_41407	SL4.0ch05:18914296-18915135	840	18914806	331	417.972	41.7637	414.022	Solyc05g017867.1	KAH0773323.1 hypothetical protein KY290_010460 [Solanum tuberosum]
Merged-SL4.0ch01-68605155-2	SL4.0ch01:68603895-68606405	Promoter (1-2kb)	-1100	Solyc01g067370.3.1	ZHD9_1_peakname|ZHD9_2_peakname	2	68606088	2511	304	382.496	40.7869	378.568	ZHD9_1_peak_8252	SL4.0ch01:68603895-68606394	2500	68606088	264	325.158	37.8829	321.416	ZHD9_2_peak_8322	SL4.0ch01:68603926-68606405	2480	68606088	343	439.834	43.691	435.72	Solyc01g067370.3	NP_001234726.1 uncharacterized protein LOC543717 [Solanum lycopersicum]
Merged-SL4.0ch06-46368755-2	SL4.0ch06:46368257-46369223	Promoter (<=1kb)	-416	Solyc06g083380.3.1	ZHD9_1_peakname|ZHD9_2_peakname	2	46368829	967	310	389.56	40.7762	385.574	ZHD9_1_peak_53634	SL4.0ch06:46368326-46369216	891	46368756	272	332.476	37.3534	328.67	ZHD9_2_peak_53722	SL4.0ch06:46368257-46369223	967	46368902	347	446.644	44.199	442.478	Solyc06g083380.3	XP_004242408.1 oleoyl-acyl carrier protein thioesterase, chloroplastic [Solanum lycopersicum]
Merged-SL4.0ch10-56834307-2	SL4.0ch10:56834005-56834606	Distal Intergenic	-13843	Solyc10g074433.1.1	ZHD9_1_peakname|ZHD9_2_peakname	2	56834272	602	331	414.555	40.7756	410.349	ZHD9_1_peak_86922	SL4.0ch10:56834036-56834584	549	56834280	289	360.531	39.6794	356.455	ZHD9_2_peak_87175	SL4.0ch10:56834005-56834606	602	56834265	373	468.579	41.8718	464.244	Solyc10g074433.1	XP_015163902.1 PREDICTED: uncharacterized protein LOC107060458 [Solanum tuberosum]
Merged-SL4.0ch09-50219132-2	SL4.0ch09:50218856-50219412	Distal Intergenic	-22184	Solyc09g059270.3.1	ZHD9_1_peakname|ZHD9_2_peakname	2	50219114	557	312	393.012	40.7746	389.008	ZHD9_1_peak_76988	SL4.0ch09:50218878-50219382	505	50219114	255	307.504	35.765	303.912	ZHD9_2_peak_77204	SL4.0ch09:50218856-50219412	557	50219114	368	478.52	45.7842	474.104	Solyc09g059270.3	XP_004247062.1 putative ER lumen protein-retaining receptor C28H8.4 [Solanum lycopersicum]
Merged-SL4.0ch12-48552815-2	SL4.0ch12:48552524-48553097	Distal Intergenic	-17403	Solyc12g150114.1.1	ZHD9_1_peakname|ZHD9_2_peakname	2	48552840	574	302	380.58	40.7716	376.646	ZHD9_1_peak_101173	SL4.0ch12:48552524-48553093	570	48552835	278	348.364	39.8843	344.407	ZHD9_2_peak_101419	SL4.0ch12:48552547-48553097	551	48552846	327	412.797	41.6589	408.885	Solyc12g150114.1	XP_004244802.1 potassium channel KAT3 [Solanum lycopersicum]
Merged-SL4.0ch06-5346145-2	SL4.0ch06:5345826-5346462	Distal Intergenic	-30776	Solyc06g010190.2.1	ZHD9_1_peakname|ZHD9_2_peakname	2	5346122	637	340	425.734	40.7589	421.418	ZHD9_1_peak_47904	SL4.0ch06:5345826-5346456	631	5346121	307	379.788	39.1994	375.518	ZHD9_2_peak_47983	SL4.0ch06:5345837-5346462	626	5346123	374	471.68	42.3183	467.319	Solyc06g010190.2	KAH0661459.1 hypothetical protein KY284_026390 [Solanum tuberosum]
Merged-SL4.0ch03-21836317-2	SL4.0ch03:21835725-21836923	Distal Intergenic	-164637	Solyc03g058800.1.1	ZHD9_1_peakname|ZHD9_2_peakname	2	21836563	1199	306	384.229	40.7381	380.276	ZHD9_1_peak_23582	SL4.0ch03:21835732-21836923	1192	21836557	275	342.07	39.0834	338.175	ZHD9_2_peak_23662	SL4.0ch03:21835725-21836888	1164	21836569	336	426.388	42.3927	422.376	Solyc03g058800.1	TMX00501.1 hypothetical protein EJD97_000705 [Solanum chilense]
Merged-SL4.0ch10-64761546-2	SL4.0ch10:64761197-64761893	Distal Intergenic	-2049	Solyc10g005100.3.1	ZHD9_1_peakname|ZHD9_2_peakname	2	64761528	697	340	424.423	40.7264	420.079	ZHD9_1_peak_88498	SL4.0ch10:64761197-64761867	671	64761527	324	408.555	41.4843	403.985	ZHD9_2_peak_88747	SL4.0ch10:64761228-64761893	666	64761529	356	440.29	39.9685	436.174	Solyc10g005100.3	XP_004248413.1 plasma membrane-associated cation-binding protein 1 [Solanum lycopersicum]
Merged-SL4.0ch01-72839926-2	SL4.0ch01:72838827-72841034	Downstream (1-2kb)	3409	Solyc01g080920.3.1	ZHD9_1_peakname|ZHD9_2_peakname	2	72840036	2208	348	434.438	40.7234	430.075	ZHD9_1_peak_9048	SL4.0ch01:72838827-72841034	2208	72840041	299	366.608	38.1812	362.477	ZHD9_2_peak_9128	SL4.0ch01:72838852-72840993	2142	72840032	396	502.269	43.2657	497.672	Solyc01g080920.3	XP_004229574.4 E3 ubiquitin-protein ligase PUB23-like [Solanum lycopersicum]
Merged-SL4.0ch05-41520303-2	SL4.0ch05:41519991-41520636	Promoter (1-2kb)	-1497	Solyc05g026460.1.1	ZHD9_1_peakname|ZHD9_2_peakname	2	41520256	646	302	379.404	40.7161	375.443	ZHD9_1_peak_43715	SL4.0ch05:41519992-41520593	602	41520270	293	373.565	42.0286	369.357	ZHD9_2_peak_43812	SL4.0ch05:41519991-41520636	646	41520242	311	385.243	39.4037	381.53	Solyc05g026460.1	NA
Merged-SL4.0ch10-64262931-2	SL4.0ch10:64262617-64263246	Promoter (1-2kb)	-1727	Solyc10g086200.1.1	ZHD9_1_peakname|ZHD9_2_peakname	2	64262906	630	304	381.839	40.7161	377.87	ZHD9_1_peak_88408	SL4.0ch10:64262620-64263244	625	64262915	291	369.094	41.4295	364.934	ZHD9_2_peak_88657	SL4.0ch10:64262617-64263246	630	64262898	317	394.584	40.0026	390.805	Solyc10g086200.1	XP_010312346.1 auxin-induced protein 15A [Solanum lycopersicum]
Merged-SL4.0ch07-30054375-2	SL4.0ch07:30054090-30054664	Distal Intergenic	75699	Solyc07g026630.1.1	ZHD9_1_peakname|ZHD9_2_peakname	2	30054372	575	302	378.916	40.7084	374.977	ZHD9_1_peak_57472	SL4.0ch07:30054090-30054664	575	30054379	286	361.762	41.0279	357.673	ZHD9_2_peak_57593	SL4.0ch07:30054108-30054641	534	30054364	317	396.07	40.3888	392.281	Solyc07g026630.1	NA
Merged-SL4.0ch11-53121512-2	SL4.0ch11:53120792-53122298	Distal Intergenic	-2360	Solyc11g071640.3.1	ZHD9_1_peakname|ZHD9_2_peakname	2	53121152	1507	329	411.26	40.7005	407.02	ZHD9_1_peak_95359	SL4.0ch11:53120792-53122161	1370	53121150	320	405.835	42.0276	401.295	ZHD9_2_peak_95512	SL4.0ch11:53120797-53122298	1502	53121154	338	416.685	39.3735	412.745	Solyc11g071640.3	XP_010313472.1 uncharacterized protein LOC101256554 isoform X1 [Solanum lycopersicum]
Merged-SL4.0ch10-37735252-2	SL4.0ch10:37734900-37735616	Distal Intergenic	223714	Solyc10g046970.2.1	ZHD9_1_peakname|ZHD9_2_peakname	2	37735225	717	309	388.815	40.698	384.837	ZHD9_1_peak_84422	SL4.0ch10:37734900-37735616	717	37735219	269	327.572	36.9429	323.809	ZHD9_2_peak_84707	SL4.0ch10:37734907-37735588	682	37735231	349	450.057	44.4531	445.864	Solyc10g046970.2	NP_001294885.1 tubby-like F-box protein 8 [Solanum lycopersicum]
Merged-SL4.0ch05-64348493-2	SL4.0ch05:64347167-64349826	Distal Intergenic	1441	Solyc05g055230.2.1	ZHD9_1_peakname|ZHD9_2_peakname	2	64349066	2660	317	397.229	40.6949	393.139	ZHD9_1_peak_46849	SL4.0ch05:64347173-64349809	2637	64349064	297	373.884	40.774	369.672	ZHD9_2_peak_46946	SL4.0ch05:64347167-64349826	2660	64349067	337	420.574	40.6159	416.606	Solyc05g055230.2	NP_001234678.1 40S ribosomal protein S17 [Solanum lycopersicum]
Merged-SL4.0ch12-52405248-2	SL4.0ch12:52404955-52405540	Distal Intergenic	44817	Solyc12g039200.1.1	ZHD9_1_peakname|ZHD9_2_peakname	2	52405234	586	326	408.407	40.6886	404.251	ZHD9_1_peak_101628	SL4.0ch12:52404978-52405540	563	52405246	291	359.617	38.7879	355.553	ZHD9_2_peak_101867	SL4.0ch12:52404955-52405522	568	52405221	361	457.197	42.5893	452.949	Solyc12g039200.1	XP_015081584.1 serine/threonine-protein phosphatase 7 long form homolog [Solanum pennellii]
Merged-SL4.0ch07-2359899-2	SL4.0ch07:2359325-2360457	Distal Intergenic	3644	Solyc07g007750.3.1	ZHD9_1_peakname|ZHD9_2_peakname	2	2359644	1133	302	378.9	40.6844	374.969	ZHD9_1_peak_54248	SL4.0ch07:2359374-2360443	1070	2359645	283	356.726	40.5991	352.689	ZHD9_2_peak_54347	SL4.0ch07:2359325-2360457	1133	2359643	320	401.074	40.7698	397.249	Solyc07g007750.3	NP_001234872.2 gamma-thionin precursor [Solanum lycopersicum]
Merged-SL4.0ch07-5211722-2	SL4.0ch07:5211443-5211998	Downstream (<1kb)	841	Solyc07g014707.1.1	ZHD9_1_peakname|ZHD9_2_peakname	2	5211714	556	323	405.808	40.6736	401.697	ZHD9_1_peak_54799	SL4.0ch07:5211443-5211994	552	5211712	271	328.356	36.5305	324.59	ZHD9_2_peak_54916	SL4.0ch07:5211455-5211998	544	5211716	375	483.259	44.8167	478.805	Solyc07g014707.1	XP_019068170.1 uncharacterized protein LOC109119711 [Solanum lycopersicum]
Merged-SL4.0ch07-19652255-2	SL4.0ch07:19651896-19652567	Distal Intergenic	109517	Solyc07g021570.1.1	ZHD9_1_peakname|ZHD9_2_peakname	2	19652306	672	302	378.897	40.6684	374.969	ZHD9_1_peak_56376	SL4.0ch07:19652002-19652557	556	19652304	281	353.377	40.3131	349.371	ZHD9_2_peak_56489	SL4.0ch07:19651896-19652567	672	19652309	322	404.417	41.0238	400.566	Solyc07g021570.1	KAG5560399.1 hypothetical protein RHGRI_003647 [Rhododendron griersonianum]
Merged-SL4.0ch08-15110533-2	SL4.0ch08:15110237-15110825	Distal Intergenic	-9823	Solyc08g047880.1.1	ZHD9_1_peakname|ZHD9_2_peakname	2	15110504	589	330	413.046	40.6529	408.833	ZHD9_1_peak_64712	SL4.0ch08:15110262-15110825	564	15110498	299	375.856	40.6655	371.625	ZHD9_2_peak_64872	SL4.0ch08:15110237-15110808	572	15110509	362	450.235	40.6403	446.041	Solyc08g047880.1	NA
Merged-SL4.0ch12-53604759-2	SL4.0ch12:53604082-53605448	Promoter (<=1kb)	-663	Solyc12g040460.2.1	ZHD9_1_peakname|ZHD9_2_peakname	2	53604792	1367	302	380.851	40.644	376.938	ZHD9_1_peak_101783	SL4.0ch12:53604082-53605415	1334	53604785	262	321.869	37.597	318.155	ZHD9_2_peak_102029	SL4.0ch12:53604092-53605448	1357	53604800	343	439.834	43.691	435.72	Solyc12g040460.2	XP_004252268.1 uncharacterized protein LOC101245139 [Solanum lycopersicum]
Merged-SL4.0ch08-6873839-2	SL4.0ch08:6873566-6874111	Distal Intergenic	-20762	Solyc08g016150.1.1	ZHD9_1_peakname|ZHD9_2_peakname	2	6873818	546	302	380.851	40.644	376.938	ZHD9_1_peak_63849	SL4.0ch08:6873566-6874105	540	6873814	262	321.869	37.597	318.155	ZHD9_2_peak_64007	SL4.0ch08:6873574-6874111	538	6873821	343	439.834	43.691	435.72	Solyc08g016150.1	TMW81705.1 hypothetical protein EJD97_008280 [Solanum chilense]
Merged-SL4.0ch08-36418314-2	SL4.0ch08:36417723-36418913	Distal Intergenic	157991	Solyc08g029220.3.1	ZHD9_1_peakname|ZHD9_2_peakname	2	36418614	1191	302	380.851	40.644	376.938	ZHD9_1_peak_66869	SL4.0ch08:36417739-36418882	1144	36418613	262	321.869	37.597	318.155	ZHD9_2_peak_67029	SL4.0ch08:36417723-36418913	1191	36418615	343	439.834	43.691	435.72	Solyc08g029220.3	XP_004244900.1 uncharacterized protein LOC101266847 [Solanum lycopersicum]
Merged-SL4.0ch01-1851366-2	SL4.0ch01:1850906-1851844	Promoter (1-2kb)	-1529	Solyc01g007267.1.1	ZHD9_1_peakname|ZHD9_2_peakname	2	1851272	939	316	394.942	40.623	390.834	ZHD9_1_peak_586	SL4.0ch01:1850906-1851844	939	1851269	310	395.781	42.5528	391.339	ZHD9_2_peak_596	SL4.0ch01:1850942-1851773	832	1851276	321	394.102	38.6932	390.329	Solyc01g007267.1	TMW84307.1 hypothetical protein EJD97_025448 [Solanum chilense]
Merged-SL4.0ch01-45392025-2	SL4.0ch01:45391751-45392304	Distal Intergenic	283896	Solyc01g056200.1.1	ZHD9_1_peakname|ZHD9_2_peakname	2	45392016	554	320	402.706	40.6205	398.632	ZHD9_1_peak_5582	SL4.0ch01:45391760-45392287	528	45392017	252	300.06	34.6169	296.533	ZHD9_2_peak_5615	SL4.0ch01:45391751-45392304	554	45392016	387	505.352	46.6241	500.732	Solyc01g056200.1	KAH0634829.1 hypothetical protein KY284_037615 [Solanum tuberosum]
Merged-SL4.0ch03-25648460-2	SL4.0ch03:25648189-25648730	Distal Intergenic	-28810	Solyc03g059397.1.1	ZHD9_1_peakname|ZHD9_2_peakname	2	25648466	542	326	407.384	40.6093	403.182	ZHD9_1_peak_24012	SL4.0ch03:25648208-25648730	523	25648464	315	398.541	41.6723	394.075	ZHD9_2_peak_24091	SL4.0ch03:25648189-25648716	528	25648468	337	416.227	39.5462	412.289	Solyc03g059397.1	NA
Merged-SL4.0ch01-53369422-2	SL4.0ch01:53369002-53369854	Distal Intergenic	20495	Solyc01g057255.1.1	ZHD9_1_peakname|ZHD9_2_peakname	2	53369414	853	302	379.925	40.6044	376.014	ZHD9_1_peak_6318	SL4.0ch01:53369002-53369815	814	53369507	265	326.805	38.0259	323.048	ZHD9_2_peak_6357	SL4.0ch01:53369019-53369854	836	53369320	339	433.044	43.183	428.981	Solyc01g057255.1	XP_027769567.1 ATP-dependent RNA helicase DRS1-like [Solanum pennellii]
Merged-SL4.0ch07-34879757-2	SL4.0ch07:34879463-34880044	Distal Intergenic	-19000	Solyc07g032080.3.1	ZHD9_1_peakname|ZHD9_2_peakname	2	34879742	582	306	384.019	40.6009	380.056	ZHD9_1_peak_57910	SL4.0ch07:34879463-34880044	582	34879747	281	352.596	40.0887	348.601	ZHD9_2_peak_58036	SL4.0ch07:34879491-34880033	543	34879737	331	415.441	41.1132	411.511	Solyc07g032080.3	XP_004243162.1 V-type proton ATPase subunit a2-like [Solanum lycopersicum]
Merged-SL4.0ch03-59759643-2	SL4.0ch03:59758260-59761035	Distal Intergenic	-4374	Solyc03g115700.3.1	ZHD9_1_peakname|ZHD9_2_peakname	2	59758588	2776	303	380.598	40.5906	376.67	ZHD9_1_peak_28572	SL4.0ch03:59758261-59761017	2757	59758584	276	344.263	39.3779	340.348	ZHD9_2_peak_28661	SL4.0ch03:59758260-59761035	2776	59758591	330	416.932	41.8033	412.991	Solyc03g115700.3	NP_001234325.1 SNF1-related protein kinase [Solanum lycopersicum]
Merged-SL4.0ch03-19318956-2	SL4.0ch03:19318649-19319244	Distal Intergenic	61256	Solyc03g058200.1.1	ZHD9_1_peakname|ZHD9_2_peakname	2	19318964	596	299	375.349	40.5662	371.368	ZHD9_1_peak_23321	SL4.0ch03:19318649-19319231	583	19318961	308	399.097	44.1729	394.623	ZHD9_2_peak_23402	SL4.0ch03:19318700-19319244	545	19318968	290	351.601	36.9595	348.112	Solyc03g058200.1	NA
Merged-SL4.0ch04-2713144-2	SL4.0ch04:2712278-2714009	Distal Intergenic	6605	Solyc04g009170.3.1	ZHD9_1_peakname|ZHD9_2_peakname	2	2713158	1732	301	378.081	40.5572	374.171	ZHD9_1_peak_30081	SL4.0ch04:2712286-2714009	1724	2713158	275	343.365	39.4554	339.456	ZHD9_2_peak_30162	SL4.0ch04:2712278-2714004	1727	2713158	327	412.797	41.6589	408.885	Solyc04g009170.3	XP_004236843.1 E3 ubiquitin-protein ligase RING1-like [Solanum lycopersicum]
Merged-SL4.0ch09-43666146-2	SL4.0ch09:43665118-43667329	Distal Intergenic	-3307	Solyc09g056220.1.1	ZHD9_1_peakname|ZHD9_2_peakname	2	43665766	2212	302	379.055	40.5489	375.151	ZHD9_1_peak_76310	SL4.0ch09:43665118-43667329	2212	43665762	266	328.454	38.1688	324.682	ZHD9_2_peak_76539	SL4.0ch09:43665154-43666986	1833	43665770	337	429.657	42.929	425.62	Solyc09g056220.1	NA
Merged-SL4.0ch01-76311150-2	SL4.0ch01:76310140-76312168	Downstream (2-3kb)	-2275	Solyc01g090370.3.1	ZHD9_1_peakname|ZHD9_2_peakname	2	76311086	2029	302	381.298	40.5483	377.389	ZHD9_1_peak_9705	SL4.0ch01:76310140-76312140	2001	76311082	250	302.273	35.8816	298.725	ZHD9_2_peak_9790	SL4.0ch01:76310155-76312168	2014	76311089	355	460.324	45.2151	456.052	Solyc01g090370.3	XP_015081434.2 ethylene-responsive transcription factor 13-like [Solanum pennellii]
Merged-SL4.0ch03-17046301-2	SL4.0ch03:17045554-17047034	Distal Intergenic	-107819	Solyc03g051720.1.1	ZHD9_1_peakname|ZHD9_2_peakname	2	17046226	1481	307	385.26	40.5451	381.298	ZHD9_1_peak_23073	SL4.0ch03:17045554-17047034	1481	17046227	277	344.063	38.988	340.149	ZHD9_2_peak_23148	SL4.0ch03:17045591-17047028	1438	17046226	337	426.458	42.1021	422.446	Solyc03g051720.1	CAA43055.1 alcohol dehydrogenase, partial [Solanum lycopersicum]
Merged-SL4.0ch12-32007281-2	SL4.0ch12:32006835-32007730	Distal Intergenic	-31837	Solyc12g062420.2.1	ZHD9_1_peakname|ZHD9_2_peakname	2	32007466	896	298	374.771	40.5426	370.777	ZHD9_1_peak_99470	SL4.0ch12:32006854-32007730	877	32007473	313	407.679	44.8877	403.115	ZHD9_2_peak_99702	SL4.0ch12:32006835-32007706	872	32007458	284	341.863	36.1975	338.439	Solyc12g062420.2	TMX04405.1 hypothetical protein EJD97_008956, partial [Solanum chilense]
Merged-SL4.0ch08-52028318-2	SL4.0ch08:52028044-52028595	Distal Intergenic	-8367	Solyc08g065690.1.1	ZHD9_1_peakname|ZHD9_2_peakname	2	52028328	552	363	451.659	40.5323	447.126	ZHD9_1_peak_68800	SL4.0ch08:52028058-52028577	520	52028330	321	393.392	38.5167	388.981	ZHD9_2_peak_68973	SL4.0ch08:52028044-52028595	552	52028326	405	509.925	42.5479	505.271	Solyc08g065690.1	TMW99264.1 hypothetical protein EJD97_002829 [Solanum chilense]
Merged-SL4.0ch11-52099142-2	SL4.0ch11:52097687-52100514	Downstream (1-2kb)	1693	Solyc11g069450.1.1	ZHD9_1_peakname|ZHD9_2_peakname	2	52098584	2828	314	392.318	40.5207	388.256	ZHD9_1_peak_95156	SL4.0ch11:52097687-52100455	2769	52098584	301	380.593	41.3207	376.312	ZHD9_2_peak_95310	SL4.0ch11:52097915-52100514	2600	52098585	326	404.043	39.7206	400.2	Solyc11g069450.1	XP_004251136.1 uncharacterized protein LOC101259309 [Solanum lycopersicum]
Merged-SL4.0ch07-40089386-2	SL4.0ch07:40088697-40090069	Distal Intergenic	-89772	Solyc07g032530.1.1	ZHD9_1_peakname|ZHD9_2_peakname	2	40089688	1373	315	395.863	40.5141	391.837	ZHD9_1_peak_58439	SL4.0ch07:40088697-40090069	1373	40089691	262	316.669	36.1201	313.004	ZHD9_2_peak_58580	SL4.0ch07:40088734-40090047	1314	40089684	368	475.058	44.9081	470.67	Solyc07g032530.1	TMW81034.1 hypothetical protein EJD97_012595, partial [Solanum chilense]
Merged-SL4.0ch04-56950843-2	SL4.0ch04:56950253-56951448	Promoter (<=1kb)	-142	Solyc04g072035.1.1	ZHD9_1_peakname|ZHD9_2_peakname	2	56950512	1196	569	694.75	40.5134	689.256	ZHD9_1_peak_36812	SL4.0ch04:56950256-56951448	1193	56950513	524	637.431	39.8791	631.917	ZHD9_2_peak_36900	SL4.0ch04:56950253-56951416	1164	56950511	614	752.068	41.1477	746.595	Solyc04g072035.1	XP_010314902.1 inositol-1,4,5-triphosphate-5-phosphatase isoform X2 [Solanum lycopersicum]
Merged-SL4.0ch12-6014473-2	SL4.0ch12:6013369-6015590	Distal Intergenic	1602	Solyc12g015930.2.1	ZHD9_1_peakname|ZHD9_2_peakname	2	6014501	2222	300	377.231	40.5095	373.322	ZHD9_1_peak_96693	SL4.0ch12:6013401-6015590	2190	6014522	277	346.696	39.7413	342.755	ZHD9_2_peak_96884	SL4.0ch12:6013369-6015535	2167	6014480	324	407.765	41.2778	403.89	Solyc12g015930.2	TMW95438.1 hypothetical protein EJD97_008828, partial [Solanum chilense]
Merged-SL4.0ch02-11400365-2	SL4.0ch02:11399707-11401011	Distal Intergenic	1793	Solyc02g005608.1.1	ZHD9_1_peakname|ZHD9_2_peakname	2	11400192	1305	301	378.154	40.5093	374.252	ZHD9_1_peak_13516	SL4.0ch02:11399707-11401008	1302	11400195	269	333.41	38.5977	329.594	ZHD9_2_peak_13589	SL4.0ch02:11399734-11401011	1278	11400190	333	422.897	42.4209	418.91	Solyc02g005608.1	XP_019068151.1 uncharacterized protein LOC109119699 [Solanum lycopersicum]
Merged-SL4.0ch01-43937732-2	SL4.0ch01:43937304-43938143	Distal Intergenic	-186082	Solyc01g050070.4.1	ZHD9_1_peakname|ZHD9_2_peakname	2	43937756	840	310	387.945	40.5025	383.955	ZHD9_1_peak_5419	SL4.0ch01:43937342-43938139	798	43937750	282	351.031	39.3112	347.051	ZHD9_2_peak_5441	SL4.0ch01:43937304-43938143	840	43937762	337	424.859	41.6938	420.859	Solyc01g050070.4	KAG5631506.1 hypothetical protein H5410_003223, partial [Solanum commersonii]
Merged-SL4.0ch03-26827354-2	SL4.0ch03:26827010-26827697	Distal Intergenic	-49760	Solyc03g061610.1.1	ZHD9_1_peakname|ZHD9_2_peakname	2	26827308	688	300	377.242	40.4937	373.337	ZHD9_1_peak_24127	SL4.0ch03:26827010-26827693	684	26827301	275	343.365	39.4554	339.456	ZHD9_2_peak_24207	SL4.0ch03:26827019-26827697	679	26827314	326	411.119	41.5319	407.219	Solyc03g061610.1	KAG5580171.1 hypothetical protein H5410_050798 [Solanum commersonii]
Merged-SL4.0ch04-9316263-2	SL4.0ch04:9315793-9316734	Distal Intergenic	83160	Solyc04g018055.1.1	ZHD9_1_peakname|ZHD9_2_peakname	2	9316328	942	338	421.082	40.479	416.771	ZHD9_1_peak_31165	SL4.0ch04:9315793-9316729	937	9316330	321	403.527	41.1014	399.009	ZHD9_2_peak_31271	SL4.0ch04:9315798-9316734	937	9316325	355	438.637	39.8566	434.533	Solyc04g018055.1	AEE81172.1 glyceraldehyde-3-phosphate dehydrogenase, partial [Jacaranda mimosifolia]
Merged-SL4.0ch06-23776985-2	SL4.0ch06:23776705-23777268	Distal Intergenic	19182	Solyc06g036350.3.1	ZHD9_1_peakname|ZHD9_2_peakname	2	23776964	564	323	403.771	40.4788	399.645	ZHD9_1_peak_49828	SL4.0ch06:23776705-23777252	548	23776963	295	366.499	39.391	362.368	ZHD9_2_peak_49925	SL4.0ch06:23776716-23777268	553	23776965	351	441.043	41.5666	436.922	Solyc06g036350.3	XP_004240712.1 probable NADH dehydrogenase [ubiquinone] 1 alpha subcomplex subunit 5, mitochondrial [Solanum lycopersicum]
Merged-SL4.0ch05-5378755-2	SL4.0ch05:5377656-5379848	Distal Intergenic	-2356	Solyc05g012070.3.1	ZHD9_1_peakname|ZHD9_2_peakname	2	5379020	2193	300	377.259	40.4777	373.357	ZHD9_1_peak_39550	SL4.0ch05:5377656-5379848	2193	5379036	273	340.04	39.1695	336.162	ZHD9_2_peak_39658	SL4.0ch05:5377702-5379815	2114	5379004	328	414.477	41.7859	410.552	Solyc05g012070.3	NP_001234554.1 UDP-glucose:protein transglucosylase-like protein SlUPTG1 [Solanum lycopersicum]
Merged-SL4.0ch01-17009720-2	SL4.0ch01:17009432-17010016	Distal Intergenic	-147425	Solyc01g015130.1.1	ZHD9_1_peakname|ZHD9_2_peakname	2	17009720	585	338	421.491	40.4763	417.229	ZHD9_1_peak_2613	SL4.0ch01:17009439-17010016	578	17009721	295	360.557	37.8041	356.48	ZHD9_2_peak_2626	SL4.0ch01:17009432-17009996	565	17009719	380	482.425	43.1485	477.979	Solyc01g015130.1	TMW87308.1 hypothetical protein EJD97_020121 [Solanum chilense]
Merged-SL4.0ch03-45015323-2	SL4.0ch03:45013256-45017195	Distal Intergenic	86953	Solyc03g078330.1.1	ZHD9_1_peakname|ZHD9_2_peakname	2	45016772	3940	306	382.738	40.4759	378.762	ZHD9_1_peak_26002	SL4.0ch03:45013256-45017195	3940	45016771	292	369.096	41.0917	364.935	ZHD9_2_peak_26086	SL4.0ch03:45013653-45017188	3536	45016774	319	396.38	39.86	392.589	Solyc03g078330.1	XP_004235137.2 3-ketoacyl-CoA synthase 5-like [Solanum lycopersicum]
Merged-SL4.0ch09-64046977-2	SL4.0ch09:64046277-64047672	Distal Intergenic	-3032	Solyc09g082090.1.1	ZHD9_1_peakname|ZHD9_2_peakname	2	64046890	1396	302	379.342	40.4691	375.444	ZHD9_1_peak_79173	SL4.0ch09:64046277-64047667	1391	64046895	256	312.041	36.7393	308.41	ZHD9_2_peak_79406	SL4.0ch09:64046293-64047672	1380	64046886	347	446.644	44.199	442.478	Solyc09g082090.1	XP_033513193.1 uncharacterized protein LOC117277888 [Nicotiana tomentosiformis]
Merged-SL4.0ch02-49426431-2	SL4.0ch02:49425396-49427473	Promoter (1-2kb)	-1827	Solyc02g089630.3.1	ZHD9_1_peakname|ZHD9_2_peakname	2	49426372	2078	300	375.601	40.4623	371.682	ZHD9_1_peak_19609	SL4.0ch02:49425396-49427443	2048	49426375	287	363.444	41.1709	359.339	ZHD9_2_peak_19644	SL4.0ch02:49425414-49427473	2060	49426370	312	387.758	39.7537	384.025	Solyc02g089630.3	XP_004232111.1 proline dehydrogenase 2, mitochondrial [Solanum lycopersicum]
Merged-SL4.0ch10-60611425-2	SL4.0ch10:60611052-60611941	Promoter (<=1kb)	-390	Solyc10g080100.3.1	ZHD9_1_peakname|ZHD9_2_peakname	2	60611374	890	301	378.279	40.4615	374.383	ZHD9_1_peak_87616	SL4.0ch10:60611054-60611941	888	60611374	263	323.513	37.74	319.785	ZHD9_2_peak_87881	SL4.0ch10:60611052-60611653	602	60611375	339	433.044	43.183	428.981	Solyc10g080100.3	XP_004249261.1 villin-2-like [Solanum lycopersicum]
Merged-SL4.0ch03-42861970-2	SL4.0ch03:42861176-42862692	Distal Intergenic	36765	Solyc03g013040.1.1	ZHD9_1_peakname|ZHD9_2_peakname	2	42862272	1517	302	379.382	40.4567	375.48	ZHD9_1_peak_25791	SL4.0ch03:42861176-42862688	1513	42862274	265	326.327	37.888	322.577	ZHD9_2_peak_25868	SL4.0ch03:42861327-42862692	1366	42862271	339	432.438	43.0253	428.383	Solyc03g013040.1	XP_049359167.1 uncharacterized protein LOC125823832 [Solanum verrucosum]
Merged-SL4.0ch10-29417269-2	SL4.0ch10:29416818-29417720	Distal Intergenic	35349	Solyc10g045090.3.1	ZHD9_1_peakname|ZHD9_2_peakname	2	29417130	903	308	385.31	40.449	381.338	ZHD9_1_peak_83539	SL4.0ch10:29416831-29417720	890	29417126	282	351.832	39.5371	347.842	ZHD9_2_peak_83829	SL4.0ch10:29416818-29417710	893	29417134	333	418.787	41.3608	414.834	Solyc10g045090.3	NA
Merged-SL4.0ch01-61842348-2	SL4.0ch01:61841444-61843287	Distal Intergenic	-9355	Solyc01g059830.3.1	ZHD9_1_peakname|ZHD9_2_peakname	2	61842447	1844	302	379.308	40.4408	375.382	ZHD9_1_peak_7296	SL4.0ch01:61841444-61843211	1768	61842445	280	350.385	39.7914	346.41	ZHD9_2_peak_7340	SL4.0ch01:61841453-61843287	1835	61842449	325	408.231	41.0902	404.353	Solyc01g059830.3	XP_004229012.1 probable enoyl-CoA hydratase 1, peroxisomal [Solanum lycopersicum]
Merged-SL4.0ch04-48691786-2	SL4.0ch04:48691163-48692240	Distal Intergenic	-11095	Solyc04g051080.2.1	ZHD9_1_peakname|ZHD9_2_peakname	2	48691941	1078	338	421.045	40.4398	416.746	ZHD9_1_peak_35355	SL4.0ch04:48691518-48692240	723	48691938	316	395.175	40.4632	390.745	ZHD9_2_peak_35462	SL4.0ch04:48691163-48692225	1063	48691944	360	446.915	40.4164	442.747	Solyc04g051080.2	XP_025886280.1 two-component response regulator ARR1-like [Solanum lycopersicum]
Merged-SL4.0ch10-63355856-2	SL4.0ch10:63355477-63356287	Downstream (2-3kb)	3097	Solyc10g084790.1.1	ZHD9_1_peakname|ZHD9_2_peakname	2	63355820	811	314	392.265	40.4362	388.229	ZHD9_1_peak_88208	SL4.0ch10:63355486-63356287	802	63355821	290	362.192	39.8156	358.101	ZHD9_2_peak_88461	SL4.0ch10:63355477-63356174	698	63355820	337	422.338	41.0568	418.357	Solyc10g084790.1	KAG5582871.1 hypothetical protein H5410_053498 [Solanum commersonii]
Merged-SL4.0ch12-41355965-2	SL4.0ch12:41355564-41356360	Distal Intergenic	90173	Solyc12g035620.2.1	ZHD9_1_peakname|ZHD9_2_peakname	2	41355884	797	302	378.527	40.4146	374.63	ZHD9_1_peak_100432	SL4.0ch12:41355564-41356360	797	41355895	267	329.363	38.0985	325.586	ZHD9_2_peak_100649	SL4.0ch12:41355594-41356342	749	41355873	336	427.691	42.7307	423.673	Solyc12g035620.2	XP_016545470.1 putative pre-16S rRNA nuclease [Capsicum annuum]
Merged-SL4.0ch02-22921830-2	SL4.0ch02:22921455-22922200	Distal Intergenic	-7883	Solyc02g022930.3.1	ZHD9_1_peakname|ZHD9_2_peakname	2	22921827	746	316	395.714	40.4082	391.675	ZHD9_1_peak_14672	SL4.0ch02:22921455-22922180	726	22921829	277	340.681	38.0375	336.799	ZHD9_2_peak_14722	SL4.0ch02:22921485-22922200	716	22921825	355	450.748	42.7789	446.551	Solyc02g022930.3	XP_004231559.1 probable 3-hydroxyisobutyrate dehydrogenase, mitochondrial isoform X1 [Solanum lycopersicum]
Merged-SL4.0ch01-35587208-2	SL4.0ch01:35586778-35587639	Distal Intergenic	-14285	Solyc01g028965.1.1	ZHD9_1_peakname|ZHD9_2_peakname	2	35587088	862	300	376.428	40.4062	372.535	ZHD9_1_peak_4606	SL4.0ch01:35586780-35587636	857	35587087	272	338.38	39.0266	334.518	ZHD9_2_peak_4631	SL4.0ch01:35586778-35587639	862	35587089	328	414.477	41.7859	410.552	Solyc01g028965.1	ACF81456.1 unknown [Zea mays]
Merged-SL4.0ch05-11895127-2	SL4.0ch05:11893038-11897218	Distal Intergenic	-5855	Solyc05g015735.1.1	ZHD9_1_peakname|ZHD9_2_peakname	2	11894114	4181	338	421.149	40.3991	416.871	ZHD9_1_peak_40540	SL4.0ch05:11893041-11897218	4178	11894119	300	378.916	41.1845	374.651	ZHD9_2_peak_40649	SL4.0ch05:11893038-11897211	4174	11894109	377	463.383	39.6136	459.091	Solyc05g015735.1	NA
Merged-SL4.0ch12-63235469-2	SL4.0ch12:63235081-63235902	Exon (Solyc12g088220.2.1/Solyc12g088220.2, exon 10 of 10)	5953	Solyc12g088220.2.1	ZHD9_1_peakname|ZHD9_2_peakname	2	63235385	822	341	425.228	40.3888	420.952	ZHD9_1_peak_103367	SL4.0ch12:63235086-63235902	817	63235411	283	350.578	38.8585	346.601	ZHD9_2_peak_103615	SL4.0ch12:63235081-63235808	728	63235359	399	499.879	41.9191	495.303	Solyc12g088220.2	XP_010314598.1 branched-chain-amino-acid aminotransferase 2, chloroplastic [Solanum lycopersicum]
Merged-SL4.0ch11-23900205-2	SL4.0ch11:23899614-23900796	Distal Intergenic	60948	Solyc11g032090.3.1	ZHD9_1_peakname|ZHD9_2_peakname	2	23900190	1183	342	425.367	40.3834	421.01	ZHD9_1_peak_91774	SL4.0ch11:23899659-23900796	1138	23900205	330	415.386	41.4039	410.749	ZHD9_2_peak_91967	SL4.0ch11:23899614-23900754	1141	23900174	354	435.348	39.3629	431.27	Solyc11g032090.3	XP_019066794.1 uncharacterized protein LOC101250654 isoform X1 [Solanum lycopersicum]
Merged-SL4.0ch07-9358618-2	SL4.0ch07:9358086-9359239	Distal Intergenic	-28159	Solyc07g018135.1.1	ZHD9_1_peakname|ZHD9_2_peakname	2	9358512	1154	372	460.62	40.3766	455.988	ZHD9_1_peak_55286	SL4.0ch07:9358086-9359239	1154	9358516	345	423.031	38.9389	418.331	ZHD9_2_peak_55417	SL4.0ch07:9358111-9359039	929	9358507	398	498.209	41.8144	493.644	Solyc07g018135.1	XP_015075595.1 uncharacterized protein LOC107019725 [Solanum pennellii]
Merged-SL4.0ch07-26867451-2	SL4.0ch07:26866975-26867900	Distal Intergenic	32624	Solyc07g025200.1.1	ZHD9_1_peakname|ZHD9_2_peakname	2	26867506	926	326	408.699	40.3703	404.562	ZHD9_1_peak_57061	SL4.0ch07:26867031-26867900	870	26867507	275	332.409	36.3973	328.605	ZHD9_2_peak_57174	SL4.0ch07:26866975-26867898	924	26867505	378	484.988	44.3433	480.52	Solyc07g025200.1	XP_025887718.1 pentatricopeptide repeat-containing protein At3g02650, mitochondrial-like [Solanum lycopersicum]
Merged-SL4.0ch02-2032327-2	SL4.0ch02:2031987-2032693	Distal Intergenic	16349	Solyc02g150121.1.1	ZHD9_1_peakname|ZHD9_2_peakname	2	2032297	707	299	374.728	40.359	370.829	ZHD9_1_peak_12542	SL4.0ch02:2031987-2032693	707	2032290	282	355.051	40.4561	351.03	ZHD9_2_peak_12612	SL4.0ch02:2032018-2032611	594	2032304	316	394.405	40.2618	390.627	Solyc02g150121.1	KAG5595660.1 hypothetical protein H5410_036892 [Solanum commersonii]
Merged-SL4.0ch09-66302215-2	SL4.0ch09:66300934-66303497	Promoter (1-2kb)	-1084	Solyc09g090790.3.1	ZHD9_1_peakname|ZHD9_2_peakname	2	66301259	2564	306	382.47	40.3565	378.505	ZHD9_1_peak_79706	SL4.0ch09:66300948-66303481	2534	66301221	290	362.195	39.8162	358.103	ZHD9_2_peak_79933	SL4.0ch09:66300934-66303497	2564	66301297	321	402.745	40.8968	398.907	Solyc09g090790.3	XP_004247779.1 myb-related protein 305 [Solanum lycopersicum]
Merged-SL4.0ch07-15604194-2	SL4.0ch07:15603773-15604619	Distal Intergenic	-146322	Solyc07g021020.4.1	ZHD9_1_peakname|ZHD9_2_peakname	2	15604353	847	298	373.971	40.3513	370.059	ZHD9_1_peak_55929	SL4.0ch07:15603773-15604619	847	15604354	289	366.811	41.4568	362.673	ZHD9_2_peak_56041	SL4.0ch07:15603778-15604608	831	15604352	308	381.132	39.2457	377.445	Solyc07g021020.4	XP_019070204.1 aldehyde oxidase GLOX1-like [Solanum lycopersicum]
Merged-SL4.0ch05-3347264-2	SL4.0ch05:3346920-3347599	Distal Intergenic	-4278	Solyc05g009170.3.1	ZHD9_1_peakname|ZHD9_2_peakname	2	3347234	680	300	376.539	40.3504	372.656	ZHD9_1_peak_39062	SL4.0ch05:3346920-3347599	680	3347226	265	326.805	38.0259	323.048	ZHD9_2_peak_39172	SL4.0ch05:3346943-3347595	653	3347243	335	426.274	42.6749	422.263	Solyc05g009170.3	XP_004238916.1 zinc finger protein GIS3 [Solanum lycopersicum]
Merged-SL4.0ch11-20605580-2	SL4.0ch11:20605226-20605935	Distal Intergenic	-138478	Solyc11g028355.1.1	ZHD9_1_peakname|ZHD9_2_peakname	2	20605650	710	359	445.103	40.3354	440.577	ZHD9_1_peak_91429	SL4.0ch11:20605226-20605935	710	20605648	351	443.23	42.1052	438.346	ZHD9_2_peak_91633	SL4.0ch11:20605232-20605929	698	20605652	367	446.976	38.5656	442.807	Solyc11g028355.1	KAH9726924.1 hypothetical protein KPL70_008466 [Citrus sinensis]
Merged-SL4.0ch12-8337700-2	SL4.0ch12:8337411-8337989	Distal Intergenic	-480734	Solyc12g017920.3.1	ZHD9_1_peakname|ZHD9_2_peakname	2	8337692	579	313	391.469	40.3294	387.451	ZHD9_1_peak_97011	SL4.0ch12:8337411-8337988	578	8337695	284	352.231	38.9947	348.239	ZHD9_2_peak_97209	SL4.0ch12:8337413-8337989	577	8337688	342	430.706	41.6641	426.663	Solyc12g017920.3	XP_010313991.1 poly(ADP-ribose) glycohydrolase 1 isoform X3 [Solanum lycopersicum]
Merged-SL4.0ch01-63014102-2	SL4.0ch01:63013664-63014537	Distal Intergenic	-14053	Solyc01g060220.1.1	ZHD9_1_peakname|ZHD9_2_peakname	2	63014046	874	338	420.214	40.3289	415.94	ZHD9_1_peak_7467	SL4.0ch01:63013664-63014530	867	63014051	309	383.539	39.5696	379.231	ZHD9_2_peak_7519	SL4.0ch01:63013677-63014537	861	63014041	366	456.889	41.0881	452.648	Solyc01g060220.1	NA
Merged-SL4.0ch08-62697027-2	SL4.0ch08:62696373-62697676	Promoter (1-2kb)	-1052	Solyc08g081550.4.1	ZHD9_1_peakname|ZHD9_2_peakname	2	62696683	1304	302	379.29	40.3216	375.394	ZHD9_1_peak_70861	SL4.0ch08:62696400-62697676	1277	62696685	258	314.595	36.8191	310.945	ZHD9_2_peak_71059	SL4.0ch08:62696373-62697661	1289	62696681	346	443.985	43.824	439.842	Solyc08g081550.4	NP_001233922.2 1-aminocyclopropane-1-carboxylate synthase [Solanum lycopersicum]
Merged-SL4.0ch00-1287822-2	SL4.0ch00:1287318-1288329	Distal Intergenic	-73959	Solyc00g500019.1.1	ZHD9_1_peakname|ZHD9_2_peakname	2	1287890	1012	300	375.625	40.3188	371.743	ZHD9_1_peak_39	SL4.0ch00:1287318-1288329	1012	1287894	269	333.41	38.5977	329.594	ZHD9_2_peak_39	SL4.0ch00:1287332-1288312	981	1287885	330	417.841	42.0399	413.891	Solyc00g500019.1	KAH0646261.1 hypothetical protein KY284_034145 [Solanum tuberosum]
Merged-SL4.0ch11-12453545-2	SL4.0ch11:12453169-12453920	Distal Intergenic	116234	Solyc11g020823.1.1	ZHD9_1_peakname|ZHD9_2_peakname	2	12453610	752	300	376.635	40.3186	372.754	ZHD9_1_peak_90604	SL4.0ch11:12453169-12453920	752	12453609	261	320.227	37.4541	316.527	ZHD9_2_peak_90822	SL4.0ch11:12453186-12453905	720	12453610	339	433.044	43.183	428.981	Solyc11g020823.1	TMW81780.1 hypothetical protein EJD97_007902 [Solanum chilense]
Merged-SL4.0ch02-45763915-2	SL4.0ch02:45762956-45764811	Promoter (<=1kb)	-255	Solyc02g084660.3.1	ZHD9_1_peakname|ZHD9_2_peakname	2	45764514	1856	300	375.64	40.3108	371.759	ZHD9_1_peak_18908	SL4.0ch02:45763090-45764811	1722	45764524	268	331.756	38.4547	327.955	ZHD9_2_peak_18940	SL4.0ch02:45762956-45764805	1850	45764505	331	419.525	42.1669	415.563	Solyc02g084660.3	XP_010316395.1 glutaredoxin-C3 [Solanum lycopersicum]
Merged-SL4.0ch01-58058926-2	SL4.0ch01:58058415-58059284	Distal Intergenic	-67699	Solyc01g058003.1.1	ZHD9_1_peakname|ZHD9_2_peakname	2	58059019	870	360	447.411	40.3074	442.896	ZHD9_1_peak_6813	SL4.0ch01:58058415-58059284	870	58059020	326	401.617	39.1148	397.118	ZHD9_2_peak_6856	SL4.0ch01:58058728-58059277	550	58059018	395	493.204	41.5	488.674	Solyc01g058003.1	XP_015084310.1 uncharacterized protein LOC107027747 [Solanum pennellii]
Merged-SL4.0ch04-9240146-2	SL4.0ch04:9239572-9240724	Distal Intergenic	74614	Solyc04g018050.1.1	ZHD9_1_peakname|ZHD9_2_peakname	2	9240232	1153	313	391.506	40.3064	387.493	ZHD9_1_peak_31157	SL4.0ch04:9239572-9240714	1143	9240231	281	347.271	38.5842	343.326	ZHD9_2_peak_31262	SL4.0ch04:9239575-9240724	1150	9240232	345	435.741	42.0285	431.66	Solyc04g018050.1	TMW85845.1 hypothetical protein EJD97_022390 [Solanum chilense]
Merged-SL4.0ch09-31869613-2	SL4.0ch09:31869058-31870361	Distal Intergenic	-72824	Solyc09g048980.4.1	ZHD9_1_peakname|ZHD9_2_peakname	2	31869652	1304	316	394.671	40.3036	390.612	ZHD9_1_peak_75111	SL4.0ch09:31869071-31869964	894	31869671	293	365.843	39.8522	361.715	ZHD9_2_peak_75336	SL4.0ch09:31869058-31870361	1304	31869633	339	423.499	40.7549	419.509	Solyc09g048980.4	XP_004247004.1 BTB/POZ domain-containing protein At3g08570 [Solanum lycopersicum]
Merged-SL4.0ch03-16416414-2	SL4.0ch03:16415697-16417128	Distal Intergenic	200090	Solyc03g051620.3.1	ZHD9_1_peakname|ZHD9_2_peakname	2	16416028	1432	310	388.152	40.2946	384.147	ZHD9_1_peak_22986	SL4.0ch03:16415718-16417128	1411	16416045	289	361.065	39.8283	356.985	ZHD9_2_peak_23065	SL4.0ch03:16415697-16417116	1420	16416011	332	415.239	40.7608	411.31	Solyc03g051620.3	NA
Merged-SL4.0ch05-44007407-2	SL4.0ch05:44006820-44007991	Distal Intergenic	-67086	Solyc05g032825.1.1	ZHD9_1_peakname|ZHD9_2_peakname	2	44007716	1172	328	408.578	40.2884	404.42	ZHD9_1_peak_43983	SL4.0ch05:44006848-44007991	1144	44007708	293	360.842	38.4926	356.764	ZHD9_2_peak_44062	SL4.0ch05:44006820-44007972	1153	44007724	362	456.314	42.0842	452.075	Solyc05g032825.1	XP_025888684.1 uncharacterized protein LOC101265957 [Solanum lycopersicum]
Merged-SL4.0ch01-5431736-2	SL4.0ch01:5430864-5432573	Distal Intergenic	-13493	Solyc01g150111.1.1	ZHD9_1_peakname|ZHD9_2_peakname	2	5432046	1710	310	388.355	40.2664	384.382	ZHD9_1_peak_1266	SL4.0ch01:5430864-5432562	1699	5432044	269	327.572	36.9429	323.809	ZHD9_2_peak_1271	SL4.0ch01:5430945-5432573	1629	5432049	351	449.138	43.5899	444.954	Solyc01g150111.1	NA
Merged-SL4.0ch05-46784504-2	SL4.0ch05:46784004-46784994	Distal Intergenic	-117321	Solyc05g039910.1.1	ZHD9_1_peakname|ZHD9_2_peakname	2	46784522	991	313	390.676	40.2643	386.62	ZHD9_1_peak_44279	SL4.0ch05:46784004-46784994	991	46784533	303	383.96	41.595	379.643	ZHD9_2_peak_44360	SL4.0ch05:46784054-46784965	912	46784511	323	397.392	38.9336	393.596	Solyc05g039910.1	TMX04487.1 hypothetical protein EJD97_008477 [Solanum chilense]
Merged-SL4.0ch10-37497318-2	SL4.0ch10:37496617-37498005	Distal Intergenic	-4148	Solyc10g046935.1.1	ZHD9_1_peakname|ZHD9_2_peakname	2	37497536	1389	324	403.707	40.2498	399.552	ZHD9_1_peak_84399	SL4.0ch10:37496617-37497993	1377	37497533	308	386.528	40.6756	382.187	ZHD9_2_peak_84683	SL4.0ch10:37496658-37498005	1348	37497540	340	420.887	39.824	416.917	Solyc10g046935.1	XP_015075595.1 uncharacterized protein LOC107019725 [Solanum pennellii]
Merged-SL4.0ch10-60893351-2	SL4.0ch10:60892107-60894604	Promoter (1-2kb)	-1709	Solyc10g080540.2.1	ZHD9_1_peakname|ZHD9_2_peakname	2	60892930	2498	314	392.862	40.2477	388.824	ZHD9_1_peak_87674	SL4.0ch10:60892107-60894604	2498	60892982	292	360.228	38.6392	356.155	ZHD9_2_peak_87933	SL4.0ch10:60892135-60894559	2425	60892878	337	425.496	41.8562	421.493	Solyc10g080540.2	XP_004249289.1 homeobox-leucine zipper protein HOX11-like [Solanum lycopersicum]
Merged-SL4.0ch08-6310588-2	SL4.0ch08:6310147-6311049	Distal Intergenic	-4561	Solyc08g015940.3.1	ZHD9_1_peakname|ZHD9_2_peakname	2	6310482	903	299	374.798	40.2473	370.923	ZHD9_1_peak_63771	SL4.0ch08:6310157-6311049	893	6310476	268	331.756	38.4547	327.955	ZHD9_2_peak_63928	SL4.0ch08:6310147-6311001	855	6310487	330	417.841	42.0399	413.891	Solyc08g015940.3	XP_004244788.1 EPIDERMAL PATTERNING FACTOR-like protein 2 [Solanum lycopersicum]
Merged-SL4.0ch06-46017618-2	SL4.0ch06:46017001-46018202	Promoter (1-2kb)	-1223	Solyc06g082730.2.1	ZHD9_1_peakname|ZHD9_2_peakname	2	46017677	1202	299	374.815	40.2394	370.94	ZHD9_1_peak_53589	SL4.0ch06:46017233-46018202	970	46017672	267	330.104	38.3118	326.318	ZHD9_2_peak_53676	SL4.0ch06:46017001-46018039	1039	46017682	331	419.525	42.1669	415.563	Solyc06g082730.2	XP_004242454.1 cytochrome P450 714C2-like [Solanum lycopersicum]
Merged-SL4.0ch08-33140364-2	SL4.0ch08:33139952-33140788	Distal Intergenic	74418	Solyc08g022050.2.1	ZHD9_1_peakname|ZHD9_2_peakname	2	33140442	837	298	373.896	40.2317	370.018	ZHD9_1_peak_66569	SL4.0ch08:33139952-33140715	764	33140438	274	341.702	39.3125	337.809	ZHD9_2_peak_66723	SL4.0ch08:33140003-33140788	786	33140446	323	406.09	41.1508	402.227	Solyc08g022050.2	KAH0633284.1 hypothetical protein KY284_036070 [Solanum tuberosum]
Merged-SL4.0ch07-31225634-2	SL4.0ch07:31225143-31226132	Distal Intergenic	158862	Solyc07g026770.3.1	ZHD9_1_peakname|ZHD9_2_peakname	2	31225742	990	299	374.832	40.2313	370.959	ZHD9_1_peak_57577	SL4.0ch07:31225145-31226116	972	31225739	266	328.454	38.1688	324.682	ZHD9_2_peak_57701	SL4.0ch07:31225143-31226132	990	31225745	332	421.211	42.2939	417.235	Solyc07g026770.3	XP_004242970.1 uncharacterized protein LOC101266345 [Solanum lycopersicum]
Merged-SL4.0ch10-28645181-2	SL4.0ch10:28644754-28645606	Distal Intergenic	76206	Solyc10g044984.1.1	ZHD9_1_peakname|ZHD9_2_peakname	2	28645152	853	318	397.149	40.2295	393.049	ZHD9_1_peak_83460	SL4.0ch10:28644754-28645593	840	28645153	303	380.629	40.6783	376.347	ZHD9_2_peak_83748	SL4.0ch10:28644773-28645606	834	28645151	334	413.668	39.7807	409.751	Solyc10g044984.1	XP_049342923.1 uncharacterized protein LOC125807251 [Solanum verrucosum]
Merged-SL4.0ch07-40013322-2	SL4.0ch07:40013033-40013613	Distal Intergenic	-13417	Solyc07g032530.1.1	ZHD9_1_peakname|ZHD9_2_peakname	2	40013333	581	329	409.459	40.2266	405.245	ZHD9_1_peak_58432	SL4.0ch07:40013050-40013613	564	40013334	315	395.771	40.932	391.331	ZHD9_2_peak_58575	SL4.0ch07:40013033-40013594	562	40013332	343	423.148	39.5212	419.16	Solyc07g032530.1	TMW81034.1 hypothetical protein EJD97_012595, partial [Solanum chilense]
Merged-SL4.0ch10-1594319-2	SL4.0ch10:1593620-1595012	Distal Intergenic	-4131	Solyc10g007310.1.1	ZHD9_1_peakname|ZHD9_2_peakname	2	1594352	1393	360	446.622	40.2253	442.125	ZHD9_1_peak_80337	SL4.0ch10:1593620-1595012	1393	1594352	322	395.034	38.6363	390.605	ZHD9_2_peak_80574	SL4.0ch10:1593650-1594996	1347	1594353	398	498.209	41.8144	493.644	Solyc10g007310.1	XP_004248241.1 protein LIGHT-DEPENDENT SHORT HYPOCOTYLS 10-like [Solanum lycopersicum]
Merged-SL4.0ch09-34357368-2	SL4.0ch09:34357003-34357753	Distal Intergenic	63527	Solyc09g055250.3.1	ZHD9_1_peakname|ZHD9_2_peakname	2	34357396	751	336	417.733	40.2159	413.459	ZHD9_1_peak_75366	SL4.0ch09:34357003-34357711	709	34357395	316	395.175	40.4632	390.745	ZHD9_2_peak_75588	SL4.0ch09:34357008-34357753	746	34357398	356	440.29	39.9685	436.174	Solyc09g055250.3	XP_004247011.1 reticulon-like protein B5 [Solanum lycopersicum]
Merged-SL4.0ch04-135685-2	SL4.0ch04:134822-136507	Promoter (1-2kb)	-1302	Solyc04g005180.4.1	ZHD9_1_peakname|ZHD9_2_peakname	2	135990	1686	298	373.911	40.2157	370.036	ZHD9_1_peak_29572	SL4.0ch04:134936-136476	1541	135998	272	338.38	39.0266	334.518	ZHD9_2_peak_29653	SL4.0ch04:134822-136507	1686	135982	325	409.441	41.4049	405.554	Solyc04g005180.4	KAH0756727.1 hypothetical protein KY290_020220 [Solanum tuberosum]
Merged-SL4.0ch01-67102142-2	SL4.0ch01:67101756-67102471	Distal Intergenic	-4226	Solyc01g066440.3.1	ZHD9_1_peakname|ZHD9_2_peakname	2	67102194	716	300	377.108	40.2148	373.231	ZHD9_1_peak_7992	SL4.0ch01:67101907-67102436	530	67102194	248	299.031	35.5956	295.51	ZHD9_2_peak_8054	SL4.0ch01:67101756-67102471	716	67102193	352	455.185	44.8341	450.952	Solyc01g066440.3	XP_004229260.1 uncharacterized protein LOC101259876 [Solanum lycopersicum]
Merged-SL4.0ch10-60627536-2	SL4.0ch10:60627088-60627998	Downstream (2-3kb)	-2565	Solyc10g080130.3.1	ZHD9_1_peakname|ZHD9_2_peakname	2	60627436	911	309	387.227	40.2138	383.267	ZHD9_1_peak_87624	SL4.0ch10:60627088-60627998	911	60627430	259	316.947	37.1681	313.275	ZHD9_2_peak_87888	SL4.0ch10:60627095-60627963	869	60627442	359	457.507	43.2595	453.258	Solyc10g080130.3	XP_015089597.1 exosome complex component RRP43-like isoform X2 [Solanum pennellii]
Merged-SL4.0ch08-57456798-2	SL4.0ch08:57456444-57457163	Distal Intergenic	4062	Solyc08g075230.1.1	ZHD9_1_peakname|ZHD9_2_peakname	2	57456760	720	312	389.803	40.2002	385.8	ZHD9_1_peak_69759	SL4.0ch08:57456451-57457163	713	57456786	283	350.576	38.8578	346.599	ZHD9_2_peak_69951	SL4.0ch08:57456444-57457136	693	57456735	341	429.03	41.5427	425	Solyc08g075230.1	XP_004246022.1 NDR1/HIN1-like protein 12 [Solanum lycopersicum]
Merged-SL4.0ch04-888833-2	SL4.0ch04:888159-889429	Distal Intergenic	-4736	Solyc04g007130.1.1	ZHD9_1_peakname|ZHD9_2_peakname	2	888679	1271	298	373.05	40.2	369.171	ZHD9_1_peak_29708	SL4.0ch04:888159-889394	1236	888679	278	348.364	39.8843	344.407	ZHD9_2_peak_29787	SL4.0ch04:888350-889429	1080	888679	318	397.737	40.5158	393.936	Solyc04g007130.1	XP_010319422.1 uncharacterized protein LOC104646741 [Solanum lycopersicum]
Merged-SL4.0ch03-44436954-2	SL4.0ch03:44436652-44437250	Distal Intergenic	-45927	Solyc03g078070.3.1	ZHD9_1_peakname|ZHD9_2_peakname	2	44436958	599	299	374.917	40.1994	371.048	ZHD9_1_peak_25929	SL4.0ch03:44436652-44437211	560	44436961	262	321.869	37.597	318.155	ZHD9_2_peak_26012	SL4.0ch03:44436705-44437250	546	44436955	336	427.965	42.8019	423.941	Solyc03g078070.3	TMW80949.1 hypothetical protein EJD97_013332 [Solanum chilense]
Merged-SL4.0ch12-12707601-2	SL4.0ch12:12707255-12707921	Distal Intergenic	39940	Solyc12g019945.1.1	ZHD9_1_peakname|ZHD9_2_peakname	2	12707600	667	318	396.578	40.1994	392.498	ZHD9_1_peak_97518	SL4.0ch12:12707255-12707921	667	12707599	297	370.889	39.9488	366.71	ZHD9_2_peak_97716	SL4.0ch12:12707313-12707915	603	12707601	339	422.267	40.4499	418.286	Solyc12g019945.1	XP_049397387.1 uncharacterized protein LOC125861565 [Solanum stenotomum]
Merged-SL4.0ch01-65185160-2	SL4.0ch01:65184862-65185454	Distal Intergenic	9913	Solyc01g065810.2.1	ZHD9_1_peakname|ZHD9_2_peakname	2	65185197	593	336	417.54	40.1873	413.259	ZHD9_1_peak_7731	SL4.0ch01:65184862-65185451	590	65185199	320	401.396	40.8539	396.899	ZHD9_2_peak_7782	SL4.0ch01:65184875-65185454	580	65185195	352	433.684	39.5207	429.619	Solyc01g065810.2	TMW88975.1 hypothetical protein EJD97_017817 [Solanum chilense]
Merged-SL4.0ch07-28044477-2	SL4.0ch07:28044107-28044845	Distal Intergenic	-19086	Solyc07g025385.1.1	ZHD9_1_peakname|ZHD9_2_peakname	2	28044417	739	310	387.144	40.1852	383.149	ZHD9_1_peak_57204	SL4.0ch07:28044107-28044845	739	28044406	288	359.669	39.7658	355.605	ZHD9_2_peak_57317	SL4.0ch07:28044128-28044828	701	28044428	332	414.619	40.6045	410.693	Solyc07g025385.1	NA
Merged-SL4.0ch03-36128907-2	SL4.0ch03:36128384-36129434	Distal Intergenic	-170600	Solyc03g065190.1.1	ZHD9_1_peakname|ZHD9_2_peakname	2	36129031	1051	297	371.555	40.1846	367.649	ZHD9_1_peak_25044	SL4.0ch03:36128384-36129425	1042	36128997	292	371.874	41.8856	367.684	ZHD9_2_peak_25130	SL4.0ch03:36128388-36129434	1047	36129065	302	371.237	38.4837	367.615	Solyc03g065190.1	KAF4368750.1 hypothetical protein G4B88_003623 [Cannabis sativa]
Merged-SL4.0ch08-60716208-2	SL4.0ch08:60715777-60716626	Distal Intergenic	-3162	Solyc08g078950.3.1	ZHD9_1_peakname|ZHD9_2_peakname	2	60716232	850	298	373.052	40.1841	369.177	ZHD9_1_peak_70450	SL4.0ch08:60715803-60716626	824	60716351	276	345.03	39.5984	341.105	ZHD9_2_peak_70639	SL4.0ch08:60715777-60716626	850	60716113	320	401.074	40.7698	397.249	Solyc08g078950.3	XP_004245746.1 protein NRT1/ PTR FAMILY 6.3 [Solanum lycopersicum]
Merged-SL4.0ch07-22929183-2	SL4.0ch07:22928638-22929731	Distal Intergenic	-63003	Solyc07g022840.1.1	ZHD9_1_peakname|ZHD9_2_peakname	2	22929447	1094	299	374.995	40.1756	371.128	ZHD9_1_peak_56663	SL4.0ch07:22928638-22929704	1067	22929445	259	316.947	37.1681	313.275	ZHD9_2_peak_56771	SL4.0ch07:22928660-22929731	1072	22929449	339	433.044	43.183	428.981	Solyc07g022840.1	XP_019070341.1 uncharacterized protein LOC101243801 [Solanum lycopersicum]
Merged-SL4.0ch02-597878-2	SL4.0ch02:597556-598191	Distal Intergenic	62850	Solyc02g043940.1.1	ZHD9_1_peakname|ZHD9_2_peakname	2	597902	636	304	380.926	40.1706	376.996	ZHD9_1_peak_12413	SL4.0ch02:597556-598191	636	597901	278	342.327	38.1743	338.429	ZHD9_2_peak_12486	SL4.0ch02:597587-598181	595	597904	331	419.525	42.1669	415.563	Solyc02g043940.1	NA
Merged-SL4.0ch01-51895096-2	SL4.0ch01:51894643-51895542	Distal Intergenic	-128893	Solyc01g057110.1.1	ZHD9_1_peakname|ZHD9_2_peakname	2	51895152	900	318	396.882	40.1703	392.781	ZHD9_1_peak_6171	SL4.0ch01:51894643-51895534	892	51895153	305	383.702	40.871	379.392	ZHD9_2_peak_6205	SL4.0ch01:51894667-51895542	876	51895151	332	410.061	39.4695	406.171	Solyc01g057110.1	NA
Merged-SL4.0ch01-907954-3	SL4.0ch01:906782-908918	Exon (Solyc01g006310.3.1/Solyc01g006310.3, exon 1 of 4)	137	Solyc01g006310.3.1	ZHD9_1_peakname|ZHD9_2_peakname	3	908016	2137	306	388.4	40.1693	384.279	ZHD9_1_peak_405,ZHD9_1_peak_404	NA	NA	NA	NA	NA	NA	NA	ZHD9_2_peak_411	SL4.0ch01:906786-908899	2114	907726	407	540.068	49.0275	535.218	Solyc01g006310.3	XP_004228694.1 peroxidase N-like isoform X1 [Solanum lycopersicum]
Merged-SL4.0ch07-32425612-2	SL4.0ch07:32425324-32425901	Distal Intergenic	44059	Solyc07g026900.1.1	ZHD9_1_peakname|ZHD9_2_peakname	2	32425615	578	308	384.647	40.1678	380.663	ZHD9_1_peak_57677	SL4.0ch07:32425324-32425891	568	32425617	292	365.525	40.0893	361.401	ZHD9_2_peak_57801	SL4.0ch07:32425335-32425901	567	32425613	324	403.768	40.2463	399.926	Solyc07g026900.1	XP_004242974.1 1-aminocyclopropane-1-carboxylate synthase 7-like [Solanum lycopersicum]
Merged-SL4.0ch01-89076135-2	SL4.0ch01:89075740-89076590	Distal Intergenic	5337	Solyc01g109880.3.1	ZHD9_1_peakname|ZHD9_2_peakname	2	89076038	851	313	390.553	40.1643	386.528	ZHD9_1_peak_12048	SL4.0ch01:89075740-89076590	851	89076042	291	363.86	39.9531	359.752	ZHD9_2_peak_12125	SL4.0ch01:89075756-89076455	700	89076033	335	417.247	40.3755	413.304	Solyc01g109880.3	NP_001233865.1 bZIP transcription factor [Solanum lycopersicum]
Merged-SL4.0ch06-11747533-2	SL4.0ch06:11746756-11748315	Downstream (1-2kb)	1577	Solyc06g016780.1.1	ZHD9_1_peakname|ZHD9_2_peakname	2	11747466	1560	304	380.772	40.1557	376.843	ZHD9_1_peak_48461	SL4.0ch06:11746756-11748315	1560	11747464	277	343.799	38.9131	339.888	ZHD9_2_peak_48536	SL4.0ch06:11746770-11748291	1522	11747467	332	417.744	41.3982	413.798	Solyc06g016780.1	KAG5631121.1 hypothetical protein H5410_002838 [Solanum commersonii]
Merged-SL4.0ch10-6506850-2	SL4.0ch10:6506411-6507284	Distal Intergenic	-10286	Solyc10g018160.2.1	ZHD9_1_peakname|ZHD9_2_peakname	2	6506981	874	350	433.582	40.129	429.185	ZHD9_1_peak_81237	SL4.0ch10:6506434-6507272	839	6506974	322	396.745	39.0629	392.299	ZHD9_2_peak_81494	SL4.0ch10:6506411-6507284	874	6506988	377	470.42	41.195	466.071	Solyc10g018160.2	XP_004248564.1 probable protein S-acyltransferase 14 [Solanum lycopersicum]
Merged-SL4.0ch07-2149882-2	SL4.0ch07:2148696-2151005	Distal Intergenic	5939	Solyc07g007480.2.1	ZHD9_1_peakname|ZHD9_2_peakname	2	2149600	2310	297	371.423	40.1208	367.54	ZHD9_1_peak_54202	SL4.0ch07:2148878-2150951	2074	2149600	284	358.403	40.742	354.348	ZHD9_2_peak_54305	SL4.0ch07:2148696-2151005	2310	2149600	310	384.442	39.4997	380.732	Solyc07g007480.2	XP_016477510.1 PREDICTED: protein DETOXIFICATION 16-like [Nicotiana tabacum]
Merged-SL4.0ch08-55441444-2	SL4.0ch08:55441102-55441798	Promoter (1-2kb)	-1743	Solyc08g068240.3.1	ZHD9_1_peakname|ZHD9_2_peakname	2	55441458	697	356	442.087	40.1199	437.628	ZHD9_1_peak_69403	SL4.0ch08:55441102-55441798	697	55441469	326	392.046	36.8006	387.648	ZHD9_2_peak_69582	SL4.0ch08:55441102-55441774	673	55441448	387	492.129	43.4392	487.608	Solyc08g068240.3	XP_019070605.2 phosphate transporter PHO1 homolog 10-like isoform X3 [Solanum lycopersicum]
Merged-SL4.0ch01-56304658-2	SL4.0ch01:56304141-56305182	Distal Intergenic	28815	Solyc01g057640.1.1	ZHD9_1_peakname|ZHD9_2_peakname	2	56304608	1042	305	380.7	40.1185	376.704	ZHD9_1_peak_6633	SL4.0ch01:56304147-56305165	1019	56304600	304	387.919	42.3671	383.561	ZHD9_2_peak_6681	SL4.0ch01:56304141-56305182	1042	56304616	306	373.48	37.8698	369.846	Solyc01g057640.1	TMW82665.1 hypothetical protein EJD97_005455, partial [Solanum chilense]
Merged-SL4.0ch09-25642422-2	SL4.0ch09:25642110-25642723	Distal Intergenic	-3331	Solyc09g031940.1.1	ZHD9_1_peakname|ZHD9_2_peakname	2	25642460	614	336	419.11	40.107	414.88	ZHD9_1_peak_74522	SL4.0ch09:25642110-25642723	614	25642464	289	350.019	36.8442	346.051	ZHD9_2_peak_74748	SL4.0ch09:25642141-25642717	577	25642455	384	488.201	43.3698	483.708	Solyc09g031940.1	XP_004246971.1 protein RETICULATA-RELATED 3, chloroplastic [Solanum lycopersicum]
Merged-SL4.0ch08-63119944-2	SL4.0ch08:63119287-63120786	Promoter (1-2kb)	-1185	Solyc08g082110.4.1	ZHD9_1_peakname|ZHD9_2_peakname	2	63119978	1500	392	483.738	40.1061	478.93	ZHD9_1_peak_70961	SL4.0ch08:63119337-63120786	1450	63119981	359	436.29	38.2514	431.47	ZHD9_2_peak_71152	SL4.0ch08:63119287-63120366	1080	63119976	425	531.186	41.9608	526.39	Solyc08g082110.4	XP_004245530.1 probable WRKY transcription factor 53 [Solanum lycopersicum]
Merged-SL4.0ch01-37926675-2	SL4.0ch01:37926382-37926981	Distal Intergenic	36499	Solyc01g028807.1.1	ZHD9_1_peakname|ZHD9_2_peakname	2	37926689	600	296	370.69	40.1052	366.796	ZHD9_1_peak_4836	SL4.0ch01:37926382-37926981	600	37926688	290	368.497	41.5997	364.342	ZHD9_2_peak_4851	SL4.0ch01:37926390-37926948	559	37926690	303	372.882	38.6107	369.251	Solyc01g028807.1	KAH0679137.1 hypothetical protein KY284_020222 [Solanum tuberosum]
Merged-SL4.0ch04-48482719-2	SL4.0ch04:48482378-48483063	Distal Intergenic	11510	Solyc04g050990.3.1	ZHD9_1_peakname|ZHD9_2_peakname	2	48482686	686	297	371.404	40.1049	367.527	ZHD9_1_peak_35323	SL4.0ch04:48482378-48483063	686	48482680	282	355.051	40.4561	351.03	ZHD9_2_peak_35429	SL4.0ch04:48482386-48483049	664	48482693	312	387.758	39.7537	384.025	Solyc04g050990.3	XP_004237494.1 F-box protein PP2-B10-like [Solanum lycopersicum]
Merged-SL4.0ch09-28029240-2	SL4.0ch09:28028928-28029552	Distal Intergenic	-8684	Solyc09g031595.1.1	ZHD9_1_peakname|ZHD9_2_peakname	2	28029232	625	297	371.404	40.1049	367.527	ZHD9_1_peak_74731	SL4.0ch09:28028928-28029526	599	28029234	282	355.051	40.4561	351.03	ZHD9_2_peak_74951	SL4.0ch09:28028954-28029552	599	28029229	312	387.758	39.7537	384.025	Solyc09g031595.1	XP_015064383.1 serine/threonine-protein phosphatase 7 long form homolog [Solanum pennellii]
Merged-SL4.0ch08-62439281-2	SL4.0ch08:62438630-62439913	Promoter (1-2kb)	-1654	Solyc08g081255.1.1	ZHD9_1_peakname|ZHD9_2_peakname	2	62439424	1284	298	372.224	40.1046	368.358	ZHD9_1_peak_70808	SL4.0ch08:62438676-62439907	1232	62439424	274	341.702	39.3125	337.809	ZHD9_2_peak_71004	SL4.0ch08:62438630-62439913	1284	62439424	321	402.745	40.8968	398.907	Solyc08g081255.1	NA
Merged-SL4.0ch05-62573882-2	SL4.0ch05:62573220-62574490	Promoter (<=1kb)	-867	Solyc05g053020.3.1	ZHD9_1_peakname|ZHD9_2_peakname	2	62573670	1271	312	388.253	40.1007	384.207	ZHD9_1_peak_46521	SL4.0ch05:62573220-62574490	1271	62573670	305	387.331	41.8686	382.976	ZHD9_2_peak_46615	SL4.0ch05:62573330-62574488	1159	62573671	318	389.176	38.3327	385.437	Solyc05g053020.3	XP_004239907.1 thaumatin-like protein [Solanum lycopersicum]
Merged-SL4.0ch10-22185517-2	SL4.0ch10:22185209-22185829	Distal Intergenic	136785	Solyc10g061890.1.1	ZHD9_1_peakname|ZHD9_2_peakname	2	22185533	621	297	371.391	40.089	367.519	ZHD9_1_peak_82874	SL4.0ch10:22185209-22185829	621	22185533	280	351.704	40.1702	347.714	ZHD9_2_peak_83149	SL4.0ch10:22185238-22185792	555	22185533	314	391.078	40.0078	387.323	Solyc10g061890.1	NA
Merged-SL4.0ch01-90445048-2	SL4.0ch01:90444739-90445370	Distal Intergenic	-2191	Solyc01g111930.4.1	ZHD9_1_peakname|ZHD9_2_peakname	2	90445050	632	296	370.636	40.0813	366.751	ZHD9_1_peak_12318	SL4.0ch01:90444741-90445370	630	90445058	287	363.444	41.1709	359.339	ZHD9_2_peak_12388	SL4.0ch01:90444739-90445343	605	90445043	306	377.828	38.9917	374.163	Solyc01g111930.4	XP_004231073.1 rop guanine nucleotide exchange factor 1 [Solanum lycopersicum]
Merged-SL4.0ch01-42449862-2	SL4.0ch01:42449586-42450127	Distal Intergenic	71079	Solyc01g049910.4.1	ZHD9_1_peakname|ZHD9_2_peakname	2	42449865	542	316	394.37	40.0802	390.312	ZHD9_1_peak_5291	SL4.0ch01:42449586-42450119	534	42449865	295	367.829	39.7538	363.683	ZHD9_2_peak_5307	SL4.0ch01:42449618-42450127	510	42449865	338	420.911	40.4065	416.941	Solyc01g049910.4	XP_015062808.1 membrane-bound transcription factor site-2 protease homolog isoform X1 [Solanum pennellii]
Merged-SL4.0ch05-50489979-2	SL4.0ch05:50489606-50490323	Distal Intergenic	-7130	Solyc05g041310.1.1	ZHD9_1_peakname|ZHD9_2_peakname	2	50490013	718	298	372.339	40.0701	368.437	ZHD9_1_peak_44668	SL4.0ch05:50489606-50490316	711	50490011	290	367.691	41.3681	363.546	ZHD9_2_peak_44749	SL4.0ch05:50489672-50490323	652	50490015	306	376.986	38.7722	373.328	Solyc05g041310.1	XP_025886740.1 probable caffeoyl-CoA O-methyltransferase At4g26220 [Solanum lycopersicum]
Merged-SL4.0ch09-63212152-2	SL4.0ch09:63211749-63212555	Promoter (<=1kb)	-686	Solyc09g075220.1.1	ZHD9_1_peakname|ZHD9_2_peakname	2	63212231	807	298	372.264	40.0648	368.406	ZHD9_1_peak_78976	SL4.0ch09:63211749-63212555	807	63212244	269	333.41	38.5977	329.594	ZHD9_2_peak_79208	SL4.0ch09:63211767-63212540	774	63212218	326	411.119	41.5319	407.219	Solyc09g075220.1	NP_001333872.1 uncharacterized protein LOC101244031 precursor [Solanum lycopersicum]
Merged-SL4.0ch01-15800067-2	SL4.0ch01:15799746-15800394	Distal Intergenic	-44785	Solyc01g014910.2.1	ZHD9_1_peakname|ZHD9_2_peakname	2	15800023	649	298	373.25	40.0645	369.395	ZHD9_1_peak_2465	SL4.0ch01:15799746-15800367	622	15800014	261	320.227	37.4541	316.527	ZHD9_2_peak_2473	SL4.0ch01:15799761-15800394	634	15800032	335	426.274	42.6749	422.263	Solyc01g014910.2	XP_004228808.3 transcription factor bHLH95-like [Solanum lycopersicum]
Merged-SL4.0ch11-5175606-2	SL4.0ch11:5174935-5176063	Downstream (1-2kb)	2455	Solyc11g012210.1.1	ZHD9_1_peakname|ZHD9_2_peakname	2	5175736	1129	328	407.752	40.0531	403.57	ZHD9_1_peak_89458	SL4.0ch11:5175372-5176063	692	5175738	307	382.431	39.8957	378.129	ZHD9_2_peak_89696	SL4.0ch11:5174935-5176057	1123	5175735	349	433.074	40.2105	429.011	Solyc11g012210.1	XP_006352461.1 PREDICTED: acyl-CoA--sterol O-acyltransferase 1-like [Solanum tuberosum]
Merged-SL4.0ch10-60309750-3	SL4.0ch10:60308277-60311570	Distal Intergenic	-7004	Solyc10g079700.2.1	ZHD9_1_peakname|ZHD9_2_peakname	3	60309090	3294	302	377.653	40.0517	373.782	ZHD9_1_peak_87564	SL4.0ch10:60308277-60311570	3294	60308582	294	375.257	42.1716	371.031	ZHD9_2_peak_87832,ZHD9_2_peak_87833	NA	NA	NA	NA	NA	NA	NA	Solyc10g079700.2	XP_004249241.1 two-component response regulator ORR9 [Solanum lycopersicum]
Merged-SL4.0ch01-83421653-2	SL4.0ch01:83421369-83421947	Distal Intergenic	-2647	Solyc01g102330.3.1	ZHD9_1_peakname|ZHD9_2_peakname	2	83421668	579	309	385.37	40.0496	381.382	ZHD9_1_peak_11007	SL4.0ch01:83421369-83421929	561	83421662	291	364.128	40.0276	360.017	ZHD9_2_peak_11095	SL4.0ch01:83421370-83421947	578	83421675	327	406.612	40.0717	402.746	Solyc01g102330.3	XP_004230370.1 probable carbohydrate esterase At4g34215 [Solanum lycopersicum]
Merged-SL4.0ch03-44265817-2	SL4.0ch03:44265344-44266294	Distal Intergenic	-19685	Solyc03g078050.2.1	ZHD9_1_peakname|ZHD9_2_peakname	2	44265712	951	310	386.453	40.0418	382.452	ZHD9_1_peak_25913	SL4.0ch03:44265344-44266294	951	44265705	294	368.863	40.3629	364.705	ZHD9_2_peak_25996	SL4.0ch03:44265345-44266285	941	44265718	326	404.043	39.7206	400.2	Solyc03g078050.2	XP_027769568.1 uncharacterized protein LOC107006150 [Solanum pennellii]
Merged-SL4.0ch01-50107145-2	SL4.0ch01:50106816-50107475	Distal Intergenic	-9425	Solyc01g056840.1.1	ZHD9_1_peakname|ZHD9_2_peakname	2	50107138	660	326	406.007	40.0333	401.85	ZHD9_1_peak_5987	SL4.0ch01:50106816-50107475	660	50107146	303	376.059	39.4477	371.827	ZHD9_2_peak_6023	SL4.0ch01:50106868-50107422	555	50107130	350	435.955	40.6189	431.873	Solyc01g056840.1	KAH0690213.1 hypothetical protein KY289_017571 [Solanum tuberosum]
Merged-SL4.0ch01-36627995-2	SL4.0ch01:36627503-36628493	Distal Intergenic	-25632	Solyc01g028900.3.1	ZHD9_1_peakname|ZHD9_2_peakname	2	36628197	991	296	369.828	40.0258	365.947	ZHD9_1_peak_4698	SL4.0ch01:36627521-36628464	944	36628192	288	365.127	41.3138	361.006	ZHD9_2_peak_4720	SL4.0ch01:36627503-36628493	991	36628202	304	374.529	38.7377	370.887	Solyc01g028900.3	XP_004228950.1 2-oxoisovalerate dehydrogenase subunit beta 2, mitochondrial isoform X1 [Solanum lycopersicum]
Merged-SL4.0ch05-2274877-2	SL4.0ch05:2273781-2275974	Downstream (2-3kb)	-2746	Solyc05g007770.3.1	ZHD9_1_peakname|ZHD9_2_peakname	2	2275312	2194	297	371.399	40.0252	367.542	ZHD9_1_peak_38836	SL4.0ch05:2273793-2275974	2182	2275309	272	338.38	39.0266	334.518	ZHD9_2_peak_38950	SL4.0ch05:2273781-2275963	2183	2275314	322	404.417	41.0238	400.566	Solyc05g007770.3	NP_001316452.1 NAC domain-containing protein 1 [Solanum lycopersicum]
Merged-SL4.0ch01-35840359-2	SL4.0ch01:35840034-35840666	Distal Intergenic	-87293	Solyc01g028930.4.1	ZHD9_1_peakname|ZHD9_2_peakname	2	35840348	633	309	384.955	39.9971	380.935	ZHD9_1_peak_4623	SL4.0ch01:35840034-35840666	633	35840348	304	385.642	41.7311	381.307	ZHD9_2_peak_4648	SL4.0ch01:35840071-35840665	595	35840348	314	384.269	38.263	380.563	Solyc01g028930.4	NP_001275090.1 TATA-box-binding protein [Solanum tuberosum]
Merged-SL4.0ch08-1395421-2	SL4.0ch08:1395076-1395809	Distal Intergenic	-2828	Solyc08g006850.4.1	ZHD9_1_peakname|ZHD9_2_peakname	2	1395392	734	297	371.438	39.9933	367.587	ZHD9_1_peak_62958	SL4.0ch08:1395076-1395809	734	1395396	268	331.756	38.4547	327.955	ZHD9_2_peak_63114	SL4.0ch08:1395089-1395713	625	1395387	326	411.119	41.5319	407.219	Solyc08g006850.4	XP_004244529.1 patatin-08-like [Solanum lycopersicum]
Merged-SL4.0ch10-34988140-2	SL4.0ch10:34987733-34988564	Distal Intergenic	-73226	Solyc10g045770.3.1	ZHD9_1_peakname|ZHD9_2_peakname	2	34988004	832	332	412.524	39.9858	408.267	ZHD9_1_peak_84159	SL4.0ch10:34987733-34988531	799	34988004	325	409.768	41.4902	405.185	ZHD9_2_peak_84450	SL4.0ch10:34987735-34988564	830	34988005	340	415.279	38.4814	411.35	Solyc10g045770.3	KAH0637933.1 hypothetical protein KY289_037848 [Solanum tuberosum]
Merged-SL4.0ch07-24279196-2	SL4.0ch07:24278429-24279959	Distal Intergenic	61633	Solyc07g024045.1.1	ZHD9_1_peakname|ZHD9_2_peakname	2	24279423	1531	332	411.889	39.9815	407.693	ZHD9_1_peak_56825	SL4.0ch07:24278465-24279959	1495	24279423	301	370.925	38.706	366.746	ZHD9_2_peak_56937	SL4.0ch07:24278429-24279933	1505	24279423	362	452.853	41.2569	448.641	Solyc07g024045.1	MCD7472310.1 hypothetical protein [Datura stramonium]
Merged-SL4.0ch07-56644963-2	SL4.0ch07:56644254-56645667	Distal Intergenic	4608	Solyc07g043200.2.1	ZHD9_1_peakname|ZHD9_2_peakname	2	56645180	1414	380	469.69	39.9644	464.999	ZHD9_1_peak_60447	SL4.0ch07:56644254-56645644	1391	56645192	339	413.196	38.2636	408.577	ZHD9_2_peak_60591	SL4.0ch07:56644287-56645667	1381	56645168	422	526.185	41.6653	521.421	Solyc07g043200.2	XP_004243896.1 zinc transporter 5-like [Solanum lycopersicum]
Merged-SL4.0ch09-21032639-2	SL4.0ch09:21032352-21032923	Distal Intergenic	24319	Solyc09g037185.1.1	ZHD9_1_peakname|ZHD9_2_peakname	2	21032666	572	296	369.725	39.9539	365.866	ZHD9_1_peak_73947	SL4.0ch09:21032352-21032923	572	21032665	279	350.033	40.0272	346.059	ZHD9_2_peak_74175	SL4.0ch09:21032362-21032920	559	21032667	313	389.417	39.8807	385.674	Solyc09g037185.1	XP_015075595.1 uncharacterized protein LOC107019725 [Solanum pennellii]
Merged-SL4.0ch04-48487944-2	SL4.0ch04:48487566-48488339	Distal Intergenic	6306	Solyc04g050990.3.1	ZHD9_1_peakname|ZHD9_2_peakname	2	48487890	774	368	455.095	39.9479	450.531	ZHD9_1_peak_35324	SL4.0ch04:48487566-48488339	774	48487873	329	396.908	37.1382	392.459	ZHD9_2_peak_35430	SL4.0ch04:48487577-48488296	720	48487907	407	513.282	42.7575	508.602	Solyc04g050990.3	XP_004237494.1 F-box protein PP2-B10-like [Solanum lycopersicum]
Merged-SL4.0ch05-54141027-2	SL4.0ch05:54140625-54141419	Distal Intergenic	-27740	Solyc05g042090.2.1	ZHD9_1_peakname|ZHD9_2_peakname	2	54140945	795	296	368.97	39.9463	365.099	ZHD9_1_peak_45092	SL4.0ch05:54140625-54141392	768	54140944	286	361.762	41.0279	357.673	ZHD9_2_peak_45172	SL4.0ch05:54140674-54141419	746	54140946	305	376.178	38.8647	372.524	Solyc05g042090.2	KAG5606748.1 hypothetical protein H5410_028240 [Solanum commersonii]
Merged-SL4.0ch12-59563334-2	SL4.0ch12:59562957-59563696	Downstream (<1kb)	2336	Solyc12g044697.1.1	ZHD9_1_peakname|ZHD9_2_peakname	2	59563390	740	297	371.562	39.9375	367.719	ZHD9_1_peak_102614	SL4.0ch12:59562957-59563696	740	59563393	261	320.227	37.4541	316.527	ZHD9_2_peak_102866	SL4.0ch12:59562991-59563692	702	59563386	333	422.897	42.4209	418.91	Solyc12g044697.1	KAH0705611.1 hypothetical protein KY289_010687 [Solanum tuberosum]
Merged-SL4.0ch10-23603839-2	SL4.0ch10:23603544-23604131	Distal Intergenic	65904	Solyc10g062120.1.1	ZHD9_1_peakname|ZHD9_2_peakname	2	23603840	588	316	394.668	39.9215	390.644	ZHD9_1_peak_82986	SL4.0ch10:23603544-23604121	578	23603840	274	333.242	36.9334	329.431	ZHD9_2_peak_83260	SL4.0ch10:23603560-23604131	572	23603841	359	456.094	42.9096	451.856	Solyc10g062120.1	NA
Merged-SL4.0ch08-13849531-2	SL4.0ch08:13848581-13850498	Distal Intergenic	-12321	Solyc08g048290.4.1	ZHD9_1_peakname|ZHD9_2_peakname	2	13849664	1918	296	369.719	39.9141	365.873	ZHD9_1_peak_64574	SL4.0ch08:13848581-13850445	1865	13849660	274	341.702	39.3125	337.809	ZHD9_2_peak_64735	SL4.0ch08:13848602-13850498	1897	13849668	318	397.737	40.5158	393.936	Solyc08g048290.4	XP_010324908.1 probable inositol transporter 2 isoform X5 [Solanum lycopersicum]
Merged-SL4.0ch03-21894870-2	SL4.0ch03:21894554-21895205	Distal Intergenic	-106331	Solyc03g058800.1.1	ZHD9_1_peakname|ZHD9_2_peakname	2	21894869	652	298	372.755	39.9133	368.911	ZHD9_1_peak_23591	SL4.0ch03:21894554-21895160	607	21894861	250	302.273	35.8816	298.725	ZHD9_2_peak_23671	SL4.0ch03:21894562-21895205	644	21894877	345	443.237	43.945	439.097	Solyc03g058800.1	TMX00501.1 hypothetical protein EJD97_000705 [Solanum chilense]
Merged-SL4.0ch02-1786291-2	SL4.0ch02:1786008-1786569	Distal Intergenic	-34794	Solyc02g043817.1.1	ZHD9_1_peakname|ZHD9_2_peakname	2	1786277	562	314	392.154	39.9057	388.147	ZHD9_1_peak_12519	SL4.0ch02:1786029-1786569	541	1786277	274	333.989	37.1386	330.17	ZHD9_2_peak_12590	SL4.0ch02:1786008-1786559	552	1786277	355	450.32	42.6727	446.125	Solyc02g043817.1	NA
Merged-SL4.0ch04-59065824-2	SL4.0ch04:59064838-59066810	Promoter (<=1kb)	-739	Solyc04g076110.4.1	ZHD9_1_peakname|ZHD9_2_peakname	2	59065480	1973	320	398.033	39.8856	393.904	ZHD9_1_peak_37268	SL4.0ch04:59064838-59066810	1973	59065482	314	396.581	41.4654	392.137	ZHD9_2_peak_37359	SL4.0ch04:59064873-59066775	1903	59065477	327	399.484	38.3058	395.67	Solyc04g076110.4	XP_004237981.1 uncharacterized protein LOC101250398 [Solanum lycopersicum]
Merged-SL4.0ch04-62304751-2	SL4.0ch04:62304455-62305064	Promoter (<=1kb)	-184	Solyc04g080030.3.1	ZHD9_1_peakname|ZHD9_2_peakname	2	62304730	610	295	368.146	39.8828	364.28	ZHD9_1_peak_37971	SL4.0ch04:62304455-62305064	610	62304728	286	361.762	41.0279	357.673	ZHD9_2_peak_38064	SL4.0ch04:62304457-62305030	574	62304732	304	374.529	38.7377	370.887	Solyc04g080030.3	TMX02070.1 hypothetical protein EJD97_022650 [Solanum chilense]
Merged-SL4.0ch08-49681978-2	SL4.0ch08:49681329-49682631	Distal Intergenic	-2727	Solyc08g062620.3.1	ZHD9_1_peakname|ZHD9_2_peakname	2	49681614	1303	296	370.697	39.882	366.859	ZHD9_1_peak_68420	SL4.0ch08:49681329-49682631	1303	49681617	262	321.869	37.597	318.155	ZHD9_2_peak_68591	SL4.0ch08:49681330-49682622	1293	49681610	331	419.525	42.1669	415.563	Solyc08g062620.3	XP_004245069.1 uncharacterized protein At4g33100 [Solanum lycopersicum]
Merged-SL4.0ch10-49844819-2	SL4.0ch10:49844230-49845424	Distal Intergenic	54515	Solyc10g050777.1.1	ZHD9_1_peakname|ZHD9_2_peakname	2	49845013	1195	304	378.521	39.8768	374.611	ZHD9_1_peak_85860	SL4.0ch10:49844230-49845386	1157	49845018	277	343.273	38.7643	339.369	ZHD9_2_peak_86137	SL4.0ch10:49844238-49845424	1187	49845008	330	413.769	40.9893	409.852	Solyc10g050777.1	XP_027773445.1 uncharacterized protein LOC107022954 isoform X2 [Solanum pennellii]
Merged-SL4.0ch07-62762829-2	SL4.0ch07:62761827-62763779	Promoter (1-2kb)	-1608	Solyc07g054560.1.1	ZHD9_1_peakname|ZHD9_2_peakname	2	62762266	1953	296	369.75	39.8743	365.911	ZHD9_1_peak_61679	SL4.0ch07:62761827-62763760	1934	62762264	269	333.41	38.5977	329.594	ZHD9_2_peak_61830	SL4.0ch07:62761950-62763779	1830	62762268	323	406.09	41.1508	402.227	Solyc07g054560.1	XP_004243320.1 serine/arginine repetitive matrix protein 1-like [Solanum lycopersicum]
Merged-SL4.0ch07-45161259-2	SL4.0ch07:45160913-45161619	Distal Intergenic	-42316	Solyc07g038130.3.1	ZHD9_1_peakname|ZHD9_2_peakname	2	45161252	707	298	372.973	39.8734	369.13	ZHD9_1_peak_59045	SL4.0ch07:45160931-45161575	645	45161254	245	294.181	35.1668	290.7	ZHD9_2_peak_59201	SL4.0ch07:45160913-45161619	707	45161249	350	451.765	44.5801	447.559	Solyc07g038130.3	VFQ74514.1 unnamed protein product [Cuscuta campestris]
Merged-SL4.0ch09-54187948-2	SL4.0ch09:54187658-54188245	Distal Intergenic	8084	Solyc09g060210.1.1	ZHD9_1_peakname|ZHD9_2_peakname	2	54187941	588	320	397.954	39.8497	393.904	ZHD9_1_peak_77488	SL4.0ch09:54187667-54188245	579	54187938	276	335.016	36.7954	331.19	ZHD9_2_peak_77708	SL4.0ch09:54187658-54188225	568	54187944	363	460.893	42.904	456.617	Solyc09g060210.1	NA
Merged-SL4.0ch12-5510794-2	SL4.0ch12:5510227-5511355	Promoter (<=1kb)	-968	Solyc12g014500.3.1	ZHD9_1_peakname|ZHD9_2_peakname	2	5510641	1129	297	371.944	39.8418	368.107	ZHD9_1_peak_96598	SL4.0ch12:5510266-5511330	1065	5510636	249	300.651	35.7386	297.117	ZHD9_2_peak_96780	SL4.0ch12:5510227-5511355	1129	5510646	345	443.237	43.945	439.097	Solyc12g014500.3	XP_015060019.2 indole-3-acetate O-methyltransferase 1-like [Solanum pennellii]
Merged-SL4.0ch09-21227262-2	SL4.0ch09:21226726-21227796	Distal Intergenic	42516	Solyc09g040190.1.1	ZHD9_1_peakname|ZHD9_2_peakname	2	21227278	1071	303	378.526	39.8372	374.634	ZHD9_1_peak_73971	SL4.0ch09:21226750-21227796	1047	21227290	261	317.748	36.7441	314.072	ZHD9_2_peak_74201	SL4.0ch09:21226726-21227778	1053	21227265	345	439.303	42.9304	435.196	Solyc09g040190.1	NA
Merged-SL4.0ch05-29136966-2	SL4.0ch05:29136591-29137366	Distal Intergenic	4306	Solyc05g023700.2.1	ZHD9_1_peakname|ZHD9_2_peakname	2	29136940	776	295	368.073	39.8349	364.223	ZHD9_1_peak_42447	SL4.0ch05:29136591-29137307	717	29136899	280	351.704	40.1702	347.714	ZHD9_2_peak_42563	SL4.0ch05:29136603-29137366	764	29136982	310	384.442	39.4997	380.732	Solyc05g023700.2	KAH0636464.1 hypothetical protein KY289_036379 [Solanum tuberosum]
Merged-SL4.0ch05-3460795-2	SL4.0ch05:3459939-3461283	Exon (Solyc05g009270.4.1/Solyc05g009270.4, exon 1 of 4)	2743	Solyc05g009270.4.1	ZHD9_1_peakname|ZHD9_2_peakname	2	3460995	1345	296	368.892	39.8347	365.055	ZHD9_1_peak_39089	SL4.0ch05:3460702-3461256	555	3460995	272	338.38	39.0266	334.518	ZHD9_2_peak_39197	SL4.0ch05:3459939-3461283	1345	3460995	319	399.405	40.6428	395.592	Solyc05g009270.4	XP_004238922.1 3-ketoacyl-CoA synthase 6 [Solanum lycopersicum]
Merged-SL4.0ch06-44033425-2	SL4.0ch06:44032921-44033931	Distal Intergenic	-4537	Solyc06g074840.3.1	ZHD9_1_peakname|ZHD9_2_peakname	2	44033638	1011	296	369.817	39.8344	365.984	ZHD9_1_peak_53169	SL4.0ch06:44032921-44033923	1003	44033640	264	325.158	37.8829	321.416	ZHD9_2_peak_53249	SL4.0ch06:44032928-44033931	1004	44033637	328	414.477	41.7859	410.552	Solyc06g074840.3	XP_004241293.1 vacuolar protein sorting-associated protein 24 homolog 1 [Solanum lycopersicum]
Merged-SL4.0ch06-1271575-2	SL4.0ch06:1271247-1271898	Distal Intergenic	-8669	Solyc06g007190.4.1	ZHD9_1_peakname|ZHD9_2_peakname	2	1271570	652	332	411.27	39.8308	407.026	ZHD9_1_peak_47244	SL4.0ch06:1271287-1271898	612	1271568	324	408.555	41.4843	403.985	ZHD9_2_peak_47328	SL4.0ch06:1271247-1271868	622	1271571	340	413.985	38.1772	410.066	Solyc06g007190.4	XP_004240408.1 putative protein phosphatase 2C 53 [Solanum lycopersicum]
Merged-SL4.0ch09-52242411-2	SL4.0ch09:52242146-52242676	Downstream (2-3kb)	3053	Solyc09g059840.1.1	ZHD9_1_peakname|ZHD9_2_peakname	2	52242404	531	326	404.438	39.816	400.284	ZHD9_1_peak_77283	SL4.0ch09:52242149-52242676	528	52242404	306	380.77	39.7662	376.486	ZHD9_2_peak_77500	SL4.0ch09:52242146-52242673	528	52242405	346	428.105	39.8659	424.081	Solyc09g059840.1	XP_049388043.1 LOW QUALITY PROTEIN: putative disease resistance protein RGA3 [Solanum stenotomum]
Merged-SL4.0ch07-53632134-2	SL4.0ch07:53631853-53632397	Distal Intergenic	29359	Solyc07g041640.3.1	ZHD9_1_peakname|ZHD9_2_peakname	2	53632144	545	294	367.305	39.8113	363.448	ZHD9_1_peak_59955	SL4.0ch07:53631853-53632390	538	53632141	285	360.082	40.885	356.009	ZHD9_2_peak_60110	SL4.0ch07:53631898-53632397	500	53632147	304	374.529	38.7377	370.887	Solyc07g041640.3	XP_004243717.1 growth-regulating factor 1-like [Solanum lycopersicum]
Merged-SL4.0ch02-32724206-2	SL4.0ch02:32723926-32724485	Downstream (2-3kb)	2721	Solyc02g062840.1.1	ZHD9_1_peakname|ZHD9_2_peakname	2	32724219	560	332	411.94	39.8083	407.715	ZHD9_1_peak_16217	SL4.0ch02:32723941-32724474	534	32724221	314	391.844	40.2079	387.447	ZHD9_2_peak_16270	SL4.0ch02:32723926-32724485	560	32724217	351	432.036	39.4088	427.983	Solyc02g062840.1	TMW85139.1 hypothetical protein EJD97_023710 [Solanum chilense]
Merged-SL4.0ch05-39252395-2	SL4.0ch05:39251930-39252858	Distal Intergenic	-61461	Solyc05g025990.1.1	ZHD9_1_peakname|ZHD9_2_peakname	2	39252284	929	310	385.036	39.8073	381.053	ZHD9_1_peak_43439	SL4.0ch05:39251954-39252841	888	39252281	291	363.32	39.8031	359.22	ZHD9_2_peak_43534	SL4.0ch05:39251930-39252858	929	39252286	328	406.752	39.8115	402.886	Solyc05g025990.1	XP_047266718.1 probable caffeoyl-CoA O-methyltransferase At4g26220 [Capsicum annuum]
Merged-SL4.0ch03-15972460-2	SL4.0ch03:15970541-15974377	Distal Intergenic	-76673	Solyc03g071870.1.1	ZHD9_1_peakname|ZHD9_2_peakname	2	15971488	3837	311	387.324	39.7991	383.35	ZHD9_1_peak_22912	SL4.0ch03:15970541-15974342	3802	15971487	276	339.037	37.9007	335.17	ZHD9_2_peak_22989	SL4.0ch03:15970580-15974377	3798	15971488	346	435.61	41.6974	431.53	Solyc03g071870.1	TMW81864.1 hypothetical protein EJD97_007540, partial [Solanum chilense]
Merged-SL4.0ch09-32598561-2	SL4.0ch09:32598194-32598920	Distal Intergenic	10271	Solyc09g050020.3.1	ZHD9_1_peakname|ZHD9_2_peakname	2	32598618	727	300	374.692	39.7813	370.814	ZHD9_1_peak_75197	SL4.0ch09:32598220-32598920	701	32598618	273	337.706	38.5011	333.852	ZHD9_2_peak_75420	SL4.0ch09:32598194-32598911	718	32598617	328	411.679	41.0615	407.776	Solyc09g050020.3	AAD03035.1 apocytochrome b, partial [Solanum tuberosum]
Merged-SL4.0ch10-52923472-2	SL4.0ch10:52922910-52924028	Distal Intergenic	55322	Solyc10g052847.1.1	ZHD9_1_peakname|ZHD9_2_peakname	2	52923282	1119	295	368.058	39.7712	364.227	ZHD9_1_peak_86333	SL4.0ch10:52922941-52924012	1072	52923284	272	338.38	39.0266	334.518	ZHD9_2_peak_86603	SL4.0ch10:52922910-52924028	1119	52923279	318	397.737	40.5158	393.936	Solyc10g052847.1	KAG5576261.1 hypothetical protein H5410_056395 [Solanum commersonii]
Merged-SL4.0ch12-43448781-2	SL4.0ch12:43448324-43449223	Distal Intergenic	-108411	Solyc12g036030.1.1	ZHD9_1_peakname|ZHD9_2_peakname	2	43448612	900	294	367.238	39.7634	363.396	ZHD9_1_peak_100608	SL4.0ch12:43448324-43449223	900	43448613	279	350.033	40.0272	346.059	ZHD9_2_peak_100836	SL4.0ch12:43448364-43449213	850	43448612	310	384.442	39.4997	380.732	Solyc12g036030.1	XP_049414698.1 DNA topoisomerase 6 subunit B-like [Solanum stenotomum]
Merged-SL4.0ch09-66747149-2	SL4.0ch09:66746701-66747590	Distal Intergenic	-4967	Solyc09g091360.1.1	ZHD9_1_peakname|ZHD9_2_peakname	2	66747109	890	296	370.033	39.7627	366.206	ZHD9_1_peak_79800	SL4.0ch09:66746718-66747590	873	66747103	255	310.408	36.5963	306.792	ZHD9_2_peak_80026	SL4.0ch09:66746701-66747590	890	66747115	337	429.657	42.929	425.62	Solyc09g091360.1	TMW85669.1 hypothetical protein EJD97_022735 [Solanum chilense]
Merged-SL4.0ch03-47056435-2	SL4.0ch03:47055879-47056957	Distal Intergenic	-6497	Solyc03g082550.3.1	ZHD9_1_peakname|ZHD9_2_peakname	2	47056612	1079	294	366.5	39.7558	362.644	ZHD9_1_peak_26303	SL4.0ch03:47055879-47056957	1079	47056617	286	361.762	41.0279	357.673	ZHD9_2_peak_26386	SL4.0ch03:47055971-47056934	964	47056607	302	371.237	38.4837	367.615	Solyc03g082550.3	XP_004235006.1 homeobox-leucine zipper protein ATHB-7 [Solanum lycopersicum]
Merged-SL4.0ch03-30734839-2	SL4.0ch03:30734547-30735141	Distal Intergenic	-51592	Solyc03g063530.1.1	ZHD9_1_peakname|ZHD9_2_peakname	2	30734840	595	294	366.5	39.7558	362.644	ZHD9_1_peak_24496	SL4.0ch03:30734554-30735141	588	30734838	286	361.762	41.0279	357.673	ZHD9_2_peak_24581	SL4.0ch03:30734547-30735115	569	30734843	302	371.237	38.4837	367.615	Solyc03g063530.1	KAH0644137.1 hypothetical protein KY284_032021 [Solanum tuberosum]
Merged-SL4.0ch06-37802710-2	SL4.0ch06:37802065-37803387	Promoter (<=1kb)	-345	Solyc06g064490.2.1	ZHD9_1_peakname|ZHD9_2_peakname	2	37802478	1323	294	367.231	39.7555	363.392	ZHD9_1_peak_51964	SL4.0ch06:37802065-37803387	1323	37802450	278	348.364	39.8843	344.407	ZHD9_2_peak_52039	SL4.0ch06:37802095-37803293	1199	37802505	311	386.099	39.6267	382.378	Solyc06g064490.2	XP_004241893.1 probable glycosyltransferase At3g07620 [Solanum lycopersicum]
Merged-SL4.0ch10-60777409-2	SL4.0ch10:60776149-60778651	Promoter (1-2kb)	-1075	Solyc10g080390.2.1	ZHD9_1_peakname|ZHD9_2_peakname	2	60777149	2503	333	414.959	39.7443	410.788	ZHD9_1_peak_87649	SL4.0ch10:60776149-60778639	2491	60777144	268	314.18	33.6485	310.534	ZHD9_2_peak_87911	SL4.0ch10:60776199-60778651	2453	60777154	398	515.738	45.84	511.042	Solyc10g080390.2	XP_004249275.1 serine/threonine-protein kinase Nek6-like isoform X2 [Solanum lycopersicum]
Merged-SL4.0ch06-38793330-2	SL4.0ch06:38792642-38794013	Promoter (1-2kb)	-1594	Solyc06g065710.3.1	ZHD9_1_peakname|ZHD9_2_peakname	2	38793576	1372	294	366.466	39.7398	362.618	ZHD9_1_peak_52157	SL4.0ch06:38792655-38794013	1359	38793565	284	358.403	40.742	354.348	ZHD9_2_peak_52220	SL4.0ch06:38792642-38794011	1370	38793586	304	374.529	38.7377	370.887	Solyc06g065710.3	XP_004241799.1 muscle M-line assembly protein unc-89 [Solanum lycopersicum]
Merged-SL4.0ch03-50775557-2	SL4.0ch03:50775175-50775921	Distal Intergenic	-2838	Solyc03g095230.2.1	ZHD9_1_peakname|ZHD9_2_peakname	2	50775673	747	295	368.087	39.7392	364.26	ZHD9_1_peak_26981	SL4.0ch03:50775175-50775921	747	50775673	268	331.756	38.4547	327.955	ZHD9_2_peak_27084	SL4.0ch03:50775215-50775917	703	50775673	322	404.417	41.0238	400.566	Solyc03g095230.2	XP_019068514.1 SET and MYND domain-containing protein 4 isoform X5 [Solanum lycopersicum]
Merged-SL4.0ch03-21709299-2	SL4.0ch03:21708819-21709771	Distal Intergenic	106587	Solyc03g058730.1.1	ZHD9_1_peakname|ZHD9_2_peakname	2	21709377	953	307	382.309	39.7377	378.375	ZHD9_1_peak_23563	SL4.0ch03:21708819-21709768	950	21709365	276	339.034	37.9001	335.169	ZHD9_2_peak_23642	SL4.0ch03:21708841-21709771	931	21709389	338	425.584	41.5753	421.58	Solyc03g058730.1	NA
Merged-SL4.0ch10-51073046-2	SL4.0ch10:51072658-51073450	Distal Intergenic	-6659	Solyc10g051377.1.1	ZHD9_1_peakname|ZHD9_2_peakname	2	51073177	793	326	403.606	39.7366	399.466	ZHD9_1_peak_86064	SL4.0ch10:51072658-51073450	793	51073184	303	375.795	39.3776	371.565	ZHD9_2_peak_86334	SL4.0ch10:51072665-51073413	749	51073170	348	431.417	40.0957	427.367	Solyc10g051377.1	XP_015056192.1 glycine-rich RNA-binding protein GRP1A-like [Solanum pennellii]
Merged-SL4.0ch05-57992778-2	SL4.0ch05:57992499-57993057	Distal Intergenic	41501	Solyc05g046340.2.1	ZHD9_1_peakname|ZHD9_2_peakname	2	57992786	559	314	390.901	39.7328	386.888	ZHD9_1_peak_45628	SL4.0ch05:57992512-57993044	533	57992777	286	353.184	38.6162	349.185	ZHD9_2_peak_45722	SL4.0ch05:57992499-57993057	559	57992794	343	428.617	40.8494	424.591	Solyc05g046340.2	XP_004240127.1 phosphomannomutase-like [Solanum lycopersicum]
Merged-SL4.0ch09-63833621-2	SL4.0ch09:63832997-63834238	Distal Intergenic	-5503	Solyc09g075970.3.1	ZHD9_1_peakname|ZHD9_2_peakname	2	63833657	1242	295	368.097	39.7313	364.272	ZHD9_1_peak_79141	SL4.0ch09:63832997-63834238	1242	63833659	267	330.104	38.3118	326.318	ZHD9_2_peak_79376	SL4.0ch09:63833048-63834202	1155	63833655	323	406.09	41.1508	402.227	Solyc09g075970.3	XP_004247360.1 phosphatidylinositol/phosphatidylcholine transfer protein SFH4 [Solanum lycopersicum]
Merged-SL4.0ch04-37902408-2	SL4.0ch04:37901700-37903099	Distal Intergenic	17454	Solyc04g048945.1.1	ZHD9_1_peakname|ZHD9_2_peakname	2	37902192	1400	326	404.834	39.7292	400.689	ZHD9_1_peak_34029	SL4.0ch04:37901700-37903078	1379	37902187	301	372.224	39.0492	368.029	ZHD9_2_peak_34121	SL4.0ch04:37901756-37903099	1344	37902197	352	437.443	40.4092	433.349	Solyc04g048945.1	KAG7551999.1 Integrase catalytic core [Arabidopsis thaliana x Arabidopsis arenosa]
Merged-SL4.0ch09-40087639-2	SL4.0ch09:40086471-40088808	Distal Intergenic	-14819	Solyc09g055700.4.1	ZHD9_1_peakname|ZHD9_2_peakname	2	40088194	2338	326	404.571	39.7249	400.408	ZHD9_1_peak_75939	SL4.0ch09:40086471-40088807	2337	40088202	310	386.885	40.1417	382.54	ZHD9_2_peak_76165	SL4.0ch09:40086473-40088808	2336	40088187	343	422.257	39.3082	418.276	Solyc09g055700.4	TMW89709.1 hypothetical protein EJD97_016766 [Solanum chilense]
Merged-SL4.0ch08-1726699-2	SL4.0ch08:1725127-1728317	Distal Intergenic	-3697	Solyc08g007160.3.1	ZHD9_1_peakname|ZHD9_2_peakname	2	1726620	3191	309	383.964	39.717	379.978	ZHD9_1_peak_63029	SL4.0ch08:1725158-1728197	3040	1726631	295	370.537	40.5004	366.361	ZHD9_2_peak_63180	SL4.0ch08:1725127-1728317	3191	1726609	323	397.392	38.9336	393.596	Solyc08g007160.3	XP_004244554.1 calcineurin B-like protein 1 [Solanum lycopersicum]
Merged-SL4.0ch10-60420911-2	SL4.0ch10:60420602-60421243	Downstream (<1kb)	246	Solyc10g079810.1.1	ZHD9_1_peakname|ZHD9_2_peakname	2	60420922	642	294	365.74	39.7162	361.882	ZHD9_1_peak_87584	SL4.0ch10:60420602-60421196	595	60420923	289	366.811	41.4568	362.673	ZHD9_2_peak_87852	SL4.0ch10:60420604-60421243	640	60420921	298	364.668	37.9756	361.091	Solyc10g079810.1	TMW98538.1 hypothetical protein EJD97_003905 [Solanum chilense]
Merged-SL4.0ch07-32495257-2	SL4.0ch07:32494587-32495914	Distal Intergenic	113526	Solyc07g026900.1.1	ZHD9_1_peakname|ZHD9_2_peakname	2	32495082	1328	295	368.123	39.7154	364.301	ZHD9_1_peak_57684	SL4.0ch07:32494587-32495914	1328	32494999	265	326.805	38.0259	323.048	ZHD9_2_peak_57808	SL4.0ch07:32494622-32495905	1284	32495166	325	409.441	41.4049	405.554	Solyc07g026900.1	XP_004242974.1 1-aminocyclopropane-1-carboxylate synthase 7-like [Solanum lycopersicum]
Merged-SL4.0ch09-11589729-2	SL4.0ch09:11589326-11590060	Distal Intergenic	182346	Solyc09g015930.3.1	ZHD9_1_peakname|ZHD9_2_peakname	2	11589780	735	306	382.006	39.7103	378.082	ZHD9_1_peak_72929	SL4.0ch09:11589326-11590060	735	11589785	267	325.301	36.946	321.557	ZHD9_2_peak_73173	SL4.0ch09:11589473-11590057	585	11589776	346	438.711	42.4745	434.607	Solyc09g015930.3	XP_004246279.1 DEAD-box ATP-dependent RNA helicase 20 isoform X3 [Solanum lycopersicum]
Merged-SL4.0ch05-48756601-2	SL4.0ch05:48756321-48756885	Distal Intergenic	53967	Solyc05g041113.1.1	ZHD9_1_peakname|ZHD9_2_peakname	2	48756609	565	354	437.45	39.7082	433.006	ZHD9_1_peak_44511	SL4.0ch05:48756321-48756872	552	48756609	330	408.221	39.5933	403.653	ZHD9_2_peak_44597	SL4.0ch05:48756328-48756885	558	48756609	379	466.679	39.8232	462.359	Solyc05g041113.1	KAG5607922.1 hypothetical protein H5410_029414 [Solanum commersonii]
Merged-SL4.0ch05-3370881-2	SL4.0ch05:3369399-3372368	Distal Intergenic	-7378	Solyc05g009180.1.1	ZHD9_1_peakname|ZHD9_2_peakname	2	3369730	2970	350	432.178	39.7061	427.81	ZHD9_1_peak_39072	SL4.0ch05:3369399-3372344	2946	3369731	311	378.695	37.7326	374.432	ZHD9_2_peak_39182	SL4.0ch05:3369414-3372368	2955	3369728	388	485.66	41.6796	481.188	Solyc05g009180.1	XP_004238917.1 zinc finger protein GIS3-like [Solanum lycopersicum]
Merged-SL4.0ch05-44782295-2	SL4.0ch05:44781985-44782589	Distal Intergenic	218329	Solyc05g032735.1.1	ZHD9_1_peakname|ZHD9_2_peakname	2	44782302	605	354	437.448	39.7009	433.006	ZHD9_1_peak_44063	SL4.0ch05:44781985-44782586	602	44782301	329	406.568	39.4737	402.017	ZHD9_2_peak_44146	SL4.0ch05:44782021-44782589	569	44782302	380	468.328	39.928	463.995	Solyc05g032735.1	XP_021845859.1 uncharacterized protein LOC110785681 [Spinacia oleracea]
Merged-SL4.0ch05-33318696-2	SL4.0ch05:33318279-33319114	Distal Intergenic	21645	Solyc05g025540.1.1	ZHD9_1_peakname|ZHD9_2_peakname	2	33318814	836	298	372.347	39.6987	368.495	ZHD9_1_peak_42886	SL4.0ch05:33318279-33319114	836	33318829	266	325.169	37.2305	321.427	ZHD9_2_peak_42993	SL4.0ch05:33318291-33319100	810	33318799	331	419.525	42.1669	415.563	Solyc05g025540.1	TMX01276.1 hypothetical protein EJD97_024798 [Solanum chilense]
Merged-SL4.0ch08-31111709-2	SL4.0ch08:31111422-31111979	Distal Intergenic	369329	Solyc08g150113.1.1	ZHD9_1_peakname|ZHD9_2_peakname	2	31111715	558	320	396.889	39.6981	392.834	ZHD9_1_peak_66359	SL4.0ch08:31111461-31111977	517	31111715	285	348.973	37.7844	345.012	ZHD9_2_peak_66500	SL4.0ch08:31111422-31111979	558	31111715	354	444.805	41.6118	440.657	Solyc08g150113.1	XP_015084310.1 uncharacterized protein LOC107027747 [Solanum pennellii]
Merged-SL4.0ch01-26815134-2	SL4.0ch01:26814861-26815411	Distal Intergenic	37315	Solyc01g018015.1.1	ZHD9_1_peakname|ZHD9_2_peakname	2	26815130	551	332	410.293	39.6964	406.081	ZHD9_1_peak_3636	SL4.0ch01:26814876-26815390	515	26815133	314	391.844	40.2079	387.447	ZHD9_2_peak_3667	SL4.0ch01:26814861-26815411	551	26815127	349	428.742	39.1848	424.715	Solyc01g018015.1	KAH0643646.1 hypothetical protein KY289_034620, partial [Solanum tuberosum]
Merged-SL4.0ch11-7683357-2	SL4.0ch11:7683017-7683701	Intron (Solyc11g016930.1.1/Solyc11g016930.1, intron 1 of 2)	20285	Solyc11g016940.2.1	ZHD9_1_peakname|ZHD9_2_peakname	2	7683409	685	316	392.949	39.6887	388.91	ZHD9_1_peak_89902	SL4.0ch11:7683018-7683701	684	7683407	292	361.531	38.9918	357.449	ZHD9_2_peak_90132	SL4.0ch11:7683017-7683693	677	7683411	341	424.366	40.3857	420.371	Solyc11g016940.2	XP_004250362.1 probable magnesium transporter NIPA6 [Solanum lycopersicum]
Merged-SL4.0ch07-29930936-2	SL4.0ch07:29930644-29931230	Distal Intergenic	-40352	Solyc07g026620.4.1	ZHD9_1_peakname|ZHD9_2_peakname	2	29930948	587	320	397.771	39.6875	393.697	ZHD9_1_peak_57461	SL4.0ch07:29930661-29931209	549	29930956	292	359.711	38.4999	355.646	ZHD9_2_peak_57582	SL4.0ch07:29930644-29931230	587	29930939	349	435.83	40.8751	431.749	Solyc07g026620.4	NA
Merged-SL4.0ch02-50800127-2	SL4.0ch02:50799671-50800543	Promoter (<=1kb)	-267	Solyc02g091470.3.1	ZHD9_1_peakname|ZHD9_2_peakname	2	50800232	873	294	365.642	39.6763	361.8	ZHD9_1_peak_19895	SL4.0ch02:50799760-50800537	778	50800234	284	358.403	40.742	354.348	ZHD9_2_peak_19920	SL4.0ch02:50799671-50800543	873	50800229	303	372.882	38.6107	369.251	Solyc02g091470.3	XP_004231989.1 probable serine/threonine-protein kinase PBL7 [Solanum lycopersicum]
Merged-SL4.0ch09-53507446-2	SL4.0ch09:53507010-53507890	Distal Intergenic	-39060	Solyc09g060030.1.1	ZHD9_1_peakname|ZHD9_2_peakname	2	53507462	881	304	379.01	39.6741	375.112	ZHD9_1_peak_77414	SL4.0ch09:53507032-53507890	859	53507550	262	319.631	36.9554	315.938	ZHD9_2_peak_77632	SL4.0ch09:53507010-53507853	844	53507374	346	438.388	42.3929	434.286	Solyc09g060030.1	NA
Merged-SL4.0ch09-23226957-2	SL4.0ch09:23225810-23228103	Distal Intergenic	-93201	Solyc09g042570.1.1	ZHD9_1_peakname|ZHD9_2_peakname	2	23227429	2294	360	444.663	39.6685	440.174	ZHD9_1_peak_74228	SL4.0ch09:23225839-23228076	2238	23227429	327	399.847	38.394	395.367	ZHD9_2_peak_74458	SL4.0ch09:23225810-23228103	2294	23227429	394	489.48	40.943	484.981	Solyc09g042570.1	TMW83167.1 hypothetical protein EJD97_002666 [Solanum chilense]
Merged-SL4.0ch10-1579006-2	SL4.0ch10:1578247-1579916	Distal Intergenic	-4286	Solyc10g007290.4.1	ZHD9_1_peakname|ZHD9_2_peakname	2	1579231	1670	294	365.627	39.6684	361.788	ZHD9_1_peak_80333	SL4.0ch10:1578247-1579600	1354	1579231	283	356.726	40.5991	352.689	ZHD9_2_peak_80568	SL4.0ch10:1578262-1579916	1655	1579231	304	374.529	38.7377	370.887	Solyc10g007290.4	XP_004248242.1 phosphoenolpyruvate carboxylase [Solanum lycopersicum]
Merged-SL4.0ch01-35593999-2	SL4.0ch01:35593518-35594476	Distal Intergenic	-7469	Solyc01g028965.1.1	ZHD9_1_peakname|ZHD9_2_peakname	2	35593904	959	302	376.043	39.6677	372.156	ZHD9_1_peak_4607	SL4.0ch01:35593518-35594476	959	35593903	274	338.317	38.346	334.46	ZHD9_2_peak_4632	SL4.0ch01:35593555-35594450	896	35593905	330	413.769	40.9893	409.852	Solyc01g028965.1	ACF81456.1 unknown [Zea mays]
Merged-SL4.0ch07-15642919-2	SL4.0ch07:15642560-15643243	Distal Intergenic	163536	Solyc07g021030.3.1	ZHD9_1_peakname|ZHD9_2_peakname	2	15642952	684	314	390.344	39.6613	386.347	ZHD9_1_peak_55936	SL4.0ch07:15642560-15643240	681	15642959	279	341.416	37.6049	337.529	ZHD9_2_peak_56048	SL4.0ch07:15642634-15643243	610	15642944	349	439.272	41.7177	435.165	Solyc07g021030.3	KAH0677681.1 hypothetical protein KY285_025482 [Solanum tuberosum]
Merged-SL4.0ch01-89522497-2	SL4.0ch01:89521412-89523561	Promoter (<=1kb)	-907	Solyc01g110480.4.1	ZHD9_1_peakname|ZHD9_2_peakname	2	89523141	2150	294	367.272	39.6598	363.454	ZHD9_1_peak_12146	SL4.0ch01:89521473-89523561	2089	89523127	266	328.454	38.1688	324.682	ZHD9_2_peak_12217	SL4.0ch01:89521412-89523542	2131	89523155	323	406.09	41.1508	402.227	Solyc01g110480.4	XP_004230901.1 probable transcription factor PosF21 [Solanum lycopersicum]
Merged-SL4.0ch12-40827565-2	SL4.0ch12:40827211-40827935	Distal Intergenic	-146642	Solyc12g035580.1.1	ZHD9_1_peakname|ZHD9_2_peakname	2	40827600	725	300	374.161	39.6542	370.302	ZHD9_1_peak_100376	SL4.0ch12:40827211-40827902	692	40827560	261	318.497	36.9573	314.816	ZHD9_2_peak_100593	SL4.0ch12:40827214-40827935	722	40827639	339	429.826	42.3512	425.788	Solyc12g035580.1	PHT61493.1 hypothetical protein T459_34645 [Capsicum annuum]
Merged-SL4.0ch05-46388112-2	SL4.0ch05:46387482-46388724	Distal Intergenic	-134029	Solyc05g031600.3.1	ZHD9_1_peakname|ZHD9_2_peakname	2	46388392	1243	298	370.539	39.6461	366.69	ZHD9_1_peak_44243	SL4.0ch05:46387561-46388724	1164	46388392	274	340.147	38.8663	336.269	ZHD9_2_peak_44325	SL4.0ch05:46387482-46388684	1203	46388391	321	400.931	40.4258	397.111	Solyc05g031600.3	XP_004239606.1 L-tryptophan--pyruvate aminotransferase 1-like [Solanum lycopersicum]
Merged-SL4.0ch10-49741176-2	SL4.0ch10:49740627-49741731	Distal Intergenic	158170	Solyc10g050777.1.1	ZHD9_1_peakname|ZHD9_2_peakname	2	49741358	1105	294	366.637	39.6441	362.769	ZHD9_1_peak_85852	SL4.0ch10:49740627-49741707	1081	49741364	292	371.062	41.6525	366.884	ZHD9_2_peak_86129	SL4.0ch10:49740640-49741731	1092	49741353	297	362.212	37.6356	358.653	Solyc10g050777.1	XP_027773445.1 uncharacterized protein LOC107022954 isoform X2 [Solanum pennellii]
Merged-SL4.0ch09-1118025-2	SL4.0ch09:1117706-1118333	Intron (Solyc09g007520.3.1/Solyc09g007520.3, intron 1 of 5)	450	Solyc09g007520.3.1	ZHD9_1_peakname|ZHD9_2_peakname	2	1118071	628	294	367.3	39.6439	363.485	ZHD9_1_peak_71257	SL4.0ch09:1117750-1118333	584	1118063	264	325.158	37.8829	321.416	ZHD9_2_peak_71449	SL4.0ch09:1117706-1118311	606	1118079	325	409.441	41.4049	405.554	Solyc09g007520.3	XP_004246673.1 peroxidase 21 [Solanum lycopersicum]
Merged-SL4.0ch04-4810741-2	SL4.0ch04:4810253-4811277	Promoter (1-2kb)	-1329	Solyc04g014515.1.1	ZHD9_1_peakname|ZHD9_2_peakname	2	4810630	1025	296	368.614	39.6365	364.77	ZHD9_1_peak_30475	SL4.0ch04:4810253-4811152	900	4810629	277	345.659	39.4432	341.729	ZHD9_2_peak_30576	SL4.0ch04:4810283-4811277	995	4810632	315	391.569	39.8298	387.811	Solyc04g014515.1	TMW86216.1 hypothetical protein EJD97_021766 [Solanum chilense]
Merged-SL4.0ch08-1953691-2	SL4.0ch08:1952606-1954807	Downstream (2-3kb)	9167	Solyc08g007375.1.1	ZHD9_1_peakname|ZHD9_2_peakname	2	1953548	2202	293	364.837	39.6208	360.996	ZHD9_1_peak_63081	SL4.0ch08:1952606-1954807	2202	1953550	285	360.082	40.885	356.009	ZHD9_2_peak_63230	SL4.0ch08:1952616-1954736	2121	1953547	301	369.592	38.3566	365.983	Solyc08g007375.1	TMW99670.1 hypothetical protein EJD97_002159 [Solanum chilense]
Merged-SL4.0ch05-44273073-2	SL4.0ch05:44272578-44273567	Distal Intergenic	-27966	Solyc05g032770.4.1	ZHD9_1_peakname|ZHD9_2_peakname	2	44273252	990	302	375.897	39.62	372.012	ZHD9_1_peak_44010	SL4.0ch05:44272602-44273567	966	44273249	273	336.668	38.2066	332.826	ZHD9_2_peak_44092	SL4.0ch05:44272578-44273548	971	44273254	331	415.127	41.0333	411.199	Solyc05g032770.4	XP_004239609.1 PHD finger protein ALFIN-LIKE 4 [Solanum lycopersicum]
Merged-SL4.0ch08-29565161-2	SL4.0ch08:29564749-29565593	Distal Intergenic	58410	Solyc08g023240.1.1	ZHD9_1_peakname|ZHD9_2_peakname	2	29565052	845	295	368.403	39.6197	364.59	ZHD9_1_peak_66184	SL4.0ch08:29564770-29565593	824	29565062	253	307.149	36.3104	303.56	ZHD9_2_peak_66339	SL4.0ch08:29564749-29565535	787	29565041	337	429.657	42.929	425.62	Solyc08g023240.1	NA
Merged-SL4.0ch01-39614530-2	SL4.0ch01:39613925-39615241	Distal Intergenic	71971	Solyc01g044520.2.1	ZHD9_1_peakname|ZHD9_2_peakname	2	39614426	1317	294	365.56	39.5966	361.741	ZHD9_1_peak_5022	SL4.0ch01:39613946-39615241	1296	39614422	274	341.702	39.3125	337.809	ZHD9_2_peak_5035	SL4.0ch01:39613925-39615009	1085	39614430	313	389.417	39.8807	385.674	Solyc01g044520.2	XP_010318580.1 LOB domain-containing protein 1-like [Solanum lycopersicum]
Merged-SL4.0ch04-24762364-2	SL4.0ch04:24762039-24762689	Distal Intergenic	45774	Solyc04g025120.2.1	ZHD9_1_peakname|ZHD9_2_peakname	2	24762378	651	300	373.418	39.5844	369.548	ZHD9_1_peak_32701	SL4.0ch04:24762039-24762689	651	24762383	275	337.394	37.7639	333.543	ZHD9_2_peak_32810	SL4.0ch04:24762070-24762660	591	24762372	325	409.441	41.4049	405.554	Solyc04g025120.2	KAH0679323.1 hypothetical protein KY284_020408 [Solanum tuberosum]
Merged-SL4.0ch02-177231-2	SL4.0ch02:176950-177529	Intron (Solyc02g044000.3.1/Solyc02g044000.3, intron 1 of 8)	1475	Solyc02g044000.3.1	ZHD9_1_peakname|ZHD9_2_peakname	2	177222	580	294	365.56	39.5807	361.747	ZHD9_1_peak_12379	SL4.0ch02:176950-177485	536	177223	272	338.38	39.0266	334.518	ZHD9_2_peak_12448	SL4.0ch02:176961-177529	569	177220	315	392.741	40.1348	388.975	Solyc02g044000.3	KAH0696172.1 hypothetical protein KY289_013654 [Solanum tuberosum]
Merged-SL4.0ch08-51166419-2	SL4.0ch08:51165802-51167034	Distal Intergenic	-15729	Solyc08g065220.3.1	ZHD9_1_peakname|ZHD9_2_peakname	2	51166478	1233	294	367.469	39.5801	363.66	ZHD9_1_peak_68675	SL4.0ch08:51165842-51167034	1193	51166475	256	312.041	36.7393	308.41	ZHD9_2_peak_68848	SL4.0ch08:51165802-51167000	1199	51166480	333	422.897	42.4209	418.91	Solyc08g065220.3	XP_004245101.1 glycine dehydrogenase (decarboxylating), mitochondrial [Solanum lycopersicum]
Merged-SL4.0ch11-23872894-2	SL4.0ch11:23872619-23873170	Distal Intergenic	88247	Solyc11g032090.3.1	ZHD9_1_peakname|ZHD9_2_peakname	2	23872891	552	302	375.434	39.5774	371.536	ZHD9_1_peak_91771	SL4.0ch11:23872619-23873158	540	23872887	282	351.031	39.3112	347.051	ZHD9_2_peak_91964	SL4.0ch11:23872632-23873170	539	23872895	322	399.837	39.8435	396.021	Solyc11g032090.3	XP_019066794.1 uncharacterized protein LOC101250654 isoform X1 [Solanum lycopersicum]
Merged-SL4.0ch03-2602315-2	SL4.0ch03:2601975-2602669	Distal Intergenic	-2547	Solyc03g025180.2.1	ZHD9_1_peakname|ZHD9_2_peakname	2	2602360	695	310	384.902	39.5772	380.954	ZHD9_1_peak_20896	SL4.0ch03:2601975-2602636	662	2602360	271	330.839	37.2166	327.049	ZHD9_2_peak_20937	SL4.0ch03:2601983-2602669	687	2602361	348	438.966	41.9377	434.86	Solyc03g025180.2	NA
Merged-SL4.0ch03-20912539-2	SL4.0ch03:20912225-20912844	Distal Intergenic	-39084	Solyc03g058570.1.1	ZHD9_1_peakname|ZHD9_2_peakname	2	20912530	620	310	384.179	39.5757	380.204	ZHD9_1_peak_23463	SL4.0ch03:20912252-20912844	593	20912532	290	360.856	39.4455	356.777	ZHD9_2_peak_23539	SL4.0ch03:20912225-20912835	611	20912528	329	407.502	39.7059	403.632	Solyc03g058570.1	NA
Merged-SL4.0ch04-21156305-2	SL4.0ch04:21156023-21156583	Distal Intergenic	10381	Solyc04g025560.4.1	ZHD9_1_peakname|ZHD9_2_peakname	2	21156311	561	292	363.462	39.5735	359.601	ZHD9_1_peak_32358	SL4.0ch04:21156023-21156583	561	21156312	295	376.95	42.3145	372.706	ZHD9_2_peak_32466	SL4.0ch04:21156035-21156580	546	21156310	289	349.974	36.8325	346.496	Solyc04g025560.4	KAH0713387.1 hypothetical protein KY289_009346 [Solanum tuberosum]
Merged-SL4.0ch08-39517242-2	SL4.0ch08:39516253-39518377	Distal Intergenic	135384	Solyc08g028785.1.1	ZHD9_1_peakname|ZHD9_2_peakname	2	39517132	2125	303	376.509	39.5652	372.606	ZHD9_1_peak_67213	SL4.0ch08:39516282-39518377	2096	39517378	280	349.577	39.5609	345.612	ZHD9_2_peak_67383	SL4.0ch08:39516253-39518057	1805	39516886	326	403.441	39.5695	399.6	Solyc08g028785.1	NA
Merged-SL4.0ch10-37130694-2	SL4.0ch10:37129977-37131411	Promoter (1-2kb)	-1312	Solyc10g046930.3.1	ZHD9_1_peakname|ZHD9_2_peakname	2	37131048	1435	322	399.416	39.5424	395.346	ZHD9_1_peak_84359	SL4.0ch10:37129981-37131407	1427	37131049	283	344.197	37.1166	340.282	ZHD9_2_peak_84648	SL4.0ch10:37129977-37131411	1435	37131048	361	454.636	41.9682	450.41	Solyc10g046930.3	XP_004248814.1 putative rRNA methyltransferase [Solanum lycopersicum]
Merged-SL4.0ch03-26676918-2	SL4.0ch03:26675863-26677967	Distal Intergenic	101380	Solyc03g061610.1.1	ZHD9_1_peakname|ZHD9_2_peakname	2	26676168	2105	293	364.732	39.541	360.917	ZHD9_1_peak_24112	SL4.0ch03:26675863-26677952	2090	26676170	275	343.365	39.4554	339.456	ZHD9_2_peak_24192	SL4.0ch03:26675890-26677967	2078	26676167	311	386.099	39.6267	382.378	Solyc03g061610.1	KAG5580171.1 hypothetical protein H5410_050798 [Solanum commersonii]
Merged-SL4.0ch01-69292145-2	SL4.0ch01:69291853-69292434	Intron (Solyc01g067650.2.1/Solyc01g067650.2, intron 1 of 1)	767	Solyc01g067650.2.1	ZHD9_1_peakname|ZHD9_2_peakname	2	69292128	582	309	384.024	39.5337	380.08	ZHD9_1_peak_8366	SL4.0ch01:69291853-69292434	582	69292128	273	334.114	37.4902	330.293	ZHD9_2_peak_8449	SL4.0ch01:69291877-69292419	543	69292127	345	433.935	41.5772	429.867	Solyc01g067650.2	XP_004229197.1 uncharacterized protein LOC101265958 [Solanum lycopersicum]
Merged-SL4.0ch07-58938632-2	SL4.0ch07:58938337-58938915	Distal Intergenic	-17018	Solyc07g047830.3.1	ZHD9_1_peakname|ZHD9_2_peakname	2	58938632	579	306	380.627	39.5322	376.692	ZHD9_1_peak_60871	SL4.0ch07:58938381-58938897	517	58938629	283	350.576	38.8578	346.599	ZHD9_2_peak_61018	SL4.0ch07:58938337-58938915	579	58938635	330	410.678	40.2065	406.784	Solyc07g047830.3	XP_004243552.1 nitrate regulatory gene2 protein-like [Solanum lycopersicum]
Merged-SL4.0ch06-22442122-2	SL4.0ch06:22441757-22442491	Distal Intergenic	4715	Solyc06g035625.1.1	ZHD9_1_peakname|ZHD9_2_peakname	2	22442083	735	292	363.953	39.5254	360.129	ZHD9_1_peak_49611	SL4.0ch06:22441757-22442491	735	22442089	281	353.377	40.3131	349.371	ZHD9_2_peak_49705	SL4.0ch06:22441780-22442460	681	22442077	304	374.529	38.7377	370.887	Solyc06g035625.1	XP_019068170.1 uncharacterized protein LOC109119711 [Solanum lycopersicum]
Merged-SL4.0ch12-66514080-2	SL4.0ch12:66513000-66515122	Promoter (<=1kb)	-907	Solyc12g100140.3.1	ZHD9_1_peakname|ZHD9_2_peakname	2	66514196	2123	327	404.299	39.5146	400.132	ZHD9_1_peak_103872	SL4.0ch12:66513081-66515119	2039	66514202	312	388.872	40.0454	384.5	ZHD9_2_peak_104123	SL4.0ch12:66513000-66515122	2123	66514189	342	419.726	38.9838	415.763	Solyc12g100140.3	XP_010314674.1 transcription factor bHLH130-like [Solanum lycopersicum]
Merged-SL4.0ch02-40470924-2	SL4.0ch02:40470229-40471619	Distal Intergenic	-3000	Solyc02g077600.3.1	ZHD9_1_peakname|ZHD9_2_peakname	2	40470596	1391	310	384.541	39.5078	380.56	ZHD9_1_peak_17864	SL4.0ch02:40470239-40471610	1372	40470568	295	365.182	39.0348	361.061	ZHD9_2_peak_17896	SL4.0ch02:40470229-40471619	1391	40470623	325	403.901	39.9809	400.059	Solyc02g077600.3	XP_004232924.1 guanylate-binding protein 4 [Solanum lycopersicum]
Merged-SL4.0ch03-13460002-2	SL4.0ch03:13458629-13461362	Distal Intergenic	80774	Solyc03g071500.1.1	ZHD9_1_peakname|ZHD9_2_peakname	2	13459146	2734	292	363.921	39.5015	360.106	ZHD9_1_peak_22608	SL4.0ch03:13458677-13461341	2665	13459127	278	348.364	39.8843	344.407	ZHD9_2_peak_22668	SL4.0ch03:13458629-13461362	2734	13459165	307	379.479	39.1187	375.804	Solyc03g071500.1	NA
Merged-SL4.0ch09-37084141-2	SL4.0ch09:37083810-37084485	Distal Intergenic	-17412	Solyc09g055427.1.1	ZHD9_1_peakname|ZHD9_2_peakname	2	37084095	676	308	382.001	39.4921	378.036	ZHD9_1_peak_75660	SL4.0ch09:37083813-37084485	673	37084093	293	366.112	39.9264	361.983	ZHD9_2_peak_75884	SL4.0ch09:37083810-37084457	648	37084097	323	397.89	39.0578	394.089	Solyc09g055427.1	NA
Merged-SL4.0ch03-27364090-2	SL4.0ch03:27363582-27364595	Distal Intergenic	12762	Solyc03g061630.1.1	ZHD9_1_peakname|ZHD9_2_peakname	2	27363972	1014	298	372.476	39.4881	368.637	ZHD9_1_peak_24180	SL4.0ch03:27363594-27364592	999	27363965	249	299.241	35.333	295.719	ZHD9_2_peak_24262	SL4.0ch03:27363582-27364595	1014	27363978	348	445.711	43.6432	441.554	Solyc03g061630.1	XP_004229291.1 SNF2 domain-containing protein CLASSY 4-like [Solanum lycopersicum]
Merged-SL4.0ch04-7071884-2	SL4.0ch04:7071476-7072312	Distal Intergenic	10544	Solyc04g016240.3.1	ZHD9_1_peakname|ZHD9_2_peakname	2	7071841	837	292	363.908	39.4856	360.096	ZHD9_1_peak_30898	SL4.0ch04:7071476-7072312	837	7071846	276	345.03	39.5984	341.105	ZHD9_2_peak_31000	SL4.0ch04:7071479-7072269	791	7071836	309	382.786	39.3727	379.088	Solyc04g016240.3	XP_004236591.1 nuclear pore complex protein NUP93A [Solanum lycopersicum]
Merged-SL4.0ch04-55151849-2	SL4.0ch04:55150320-55153228	Promoter (1-2kb)	-1236	Solyc04g064630.3.1	ZHD9_1_peakname|ZHD9_2_peakname	2	55152497	2909	331	409.565	39.4678	405.406	ZHD9_1_peak_36441	SL4.0ch04:55150320-55153150	2831	55152495	292	355.569	37.3997	351.544	ZHD9_2_peak_36539	SL4.0ch04:55150701-55153228	2528	55152499	370	463.562	41.5359	459.268	Solyc04g064630.3	XP_004237724.1 bidirectional sugar transporter SWEET1-like [Solanum lycopersicum]
Merged-SL4.0ch12-10119530-2	SL4.0ch12:10119128-10119922	Distal Intergenic	-2643	Solyc12g019343.1.1	ZHD9_1_peakname|ZHD9_2_peakname	2	10119472	795	292	363.899	39.4537	360.096	ZHD9_1_peak_97242	SL4.0ch12:10119163-10119922	760	10119473	272	338.38	39.0266	334.518	ZHD9_2_peak_97434	SL4.0ch12:10119128-10119910	783	10119470	313	389.417	39.8807	385.674	Solyc12g019343.1	KAG5586688.1 hypothetical protein H5410_047122 [Solanum commersonii]
Merged-SL4.0ch07-26640360-2	SL4.0ch07:26640065-26640656	Distal Intergenic	-27399	Solyc07g025180.2.1	ZHD9_1_peakname|ZHD9_2_peakname	2	26640348	592	354	436	39.4479	431.611	ZHD9_1_peak_57038	SL4.0ch07:26640079-26640642	564	26640344	309	373.79	37.0813	369.579	ZHD9_2_peak_57154	SL4.0ch07:26640065-26640656	592	26640351	398	498.209	41.8144	493.644	Solyc07g025180.2	TMW80947.1 hypothetical protein EJD97_013350, partial [Solanum chilense]
Merged-SL4.0ch12-10337992-2	SL4.0ch12:10337407-10338572	Distal Intergenic	-11431	Solyc12g019420.3.1	ZHD9_1_peakname|ZHD9_2_peakname	2	10337676	1166	293	364.817	39.4374	361.022	ZHD9_1_peak_97275	SL4.0ch12:10337426-10338564	1139	10337681	262	321.869	37.597	318.155	ZHD9_2_peak_97471	SL4.0ch12:10337407-10338572	1166	10337671	324	407.765	41.2778	403.89	Solyc12g019420.3	XP_015060221.1 BTB/POZ and TAZ domain-containing protein 3-like [Solanum pennellii]
Merged-SL4.0ch09-6930185-2	SL4.0ch09:6929759-6930599	Distal Intergenic	-9882	Solyc09g014780.3.1	ZHD9_1_peakname|ZHD9_2_peakname	2	6930284	841	312	387.985	39.4297	384.014	ZHD9_1_peak_72380	SL4.0ch09:6929759-6930571	813	6930284	272	329.983	36.6648	326.202	ZHD9_2_peak_72603	SL4.0ch09:6929814-6930599	786	6930284	353	445.986	42.1945	441.827	Solyc09g014780.3	XP_004246316.1 regulatory-associated protein of TOR 1 [Solanum lycopersicum]
Merged-SL4.0ch11-3083379-2	SL4.0ch11:3082523-3084237	Exon (Solyc11g008880.2.1/Solyc11g008880.2, exon 1 of 3)	1824	Solyc11g008880.2.1	ZHD9_1_peakname|ZHD9_2_peakname	2	3083965	1715	301	373.672	39.4235	369.798	ZHD9_1_peak_89053	SL4.0ch11:3082529-3084228	1700	3083961	274	341.702	39.3125	337.809	ZHD9_2_peak_89298	SL4.0ch11:3082523-3084237	1715	3083969	328	405.642	39.5344	401.786	Solyc11g008880.2	XP_004250096.1 CRIB domain-containing protein RIC4-like [Solanum lycopersicum]
Merged-SL4.0ch06-27292032-2	SL4.0ch06:27291687-27292544	Distal Intergenic	-131942	Solyc06g043170.4.1	ZHD9_1_peakname|ZHD9_2_peakname	2	27291926	858	296	368.001	39.423	364.189	ZHD9_1_peak_50183	SL4.0ch06:27291687-27292544	858	27291923	258	314.345	36.7474	310.698	ZHD9_2_peak_50280	SL4.0ch06:27291690-27292207	518	27291930	333	421.657	42.0985	417.68	Solyc06g043170.4	XP_010322076.1 actin-related protein 5 isoform X2 [Solanum lycopersicum]
Merged-SL4.0ch07-21134737-2	SL4.0ch07:21134182-21135310	Distal Intergenic	-47885	Solyc07g021670.2.1	ZHD9_1_peakname|ZHD9_2_peakname	2	21134720	1129	292	363.075	39.4141	359.272	ZHD9_1_peak_56525	SL4.0ch07:21134195-21135264	1070	21134725	275	343.365	39.4554	339.456	ZHD9_2_peak_56636	SL4.0ch07:21134182-21135310	1129	21134714	309	382.786	39.3727	379.088	Solyc07g021670.2	XP_004242945.1 SUMO-conjugating enzyme SCE1-like [Solanum lycopersicum]
Merged-SL4.0ch11-54099975-2	SL4.0ch11:54099708-54100254	Distal Intergenic	-2916	Solyc11g072850.2.1	ZHD9_1_peakname|ZHD9_2_peakname	2	54099892	547	292	363.93	39.4058	360.137	ZHD9_1_peak_95518	SL4.0ch11:54099712-54100254	543	54099892	266	328.454	38.1688	324.682	ZHD9_2_peak_95675	SL4.0ch11:54099708-54100226	519	54099891	319	399.405	40.6428	395.592	Solyc11g072850.2	XP_004251291.1 two-component response regulator-like APRR5 [Solanum lycopersicum]
Merged-SL4.0ch09-25283058-2	SL4.0ch09:25282251-25283922	Distal Intergenic	-134707	Solyc09g031950.3.1	ZHD9_1_peakname|ZHD9_2_peakname	2	25282644	1672	298	370.5	39.3903	366.662	ZHD9_1_peak_74485	SL4.0ch09:25282260-25283922	1663	25282647	265	325.558	37.6673	321.813	ZHD9_2_peak_74711	SL4.0ch09:25282251-25283801	1551	25282640	331	415.441	41.1132	411.511	Solyc09g031950.3	PHU05971.1 Villin-4 [Capsicum chinense]
Merged-SL4.0ch01-7183665-2	SL4.0ch01:7183230-7184097	Distal Intergenic	16187	Solyc01g011070.1.1	ZHD9_1_peakname|ZHD9_2_peakname	2	7183554	868	292	363.952	39.3899	360.161	ZHD9_1_peak_1529	SL4.0ch01:7183230-7184075	846	7183551	264	325.158	37.8829	321.416	ZHD9_2_peak_1542	SL4.0ch01:7183258-7184097	840	7183558	321	402.745	40.8968	398.907	Solyc01g011070.1	NA
Merged-SL4.0ch11-39834779-2	SL4.0ch11:39834306-39835262	Distal Intergenic	-62722	Solyc11g039900.3.1	ZHD9_1_peakname|ZHD9_2_peakname	2	39834678	957	299	372.228	39.3739	368.385	ZHD9_1_peak_93434	SL4.0ch11:39834313-39835262	950	39834678	258	309.715	35.4378	306.107	ZHD9_2_peak_93602	SL4.0ch11:39834306-39835238	933	39834679	340	434.74	43.31	430.664	Solyc11g039900.3	OWK25800.1 hypothetical protein AJ87_01050 [Rhizobium yanglingense]
Merged-SL4.0ch08-15054370-2	SL4.0ch08:15053969-15054806	Distal Intergenic	-65901	Solyc08g047880.1.1	ZHD9_1_peakname|ZHD9_2_peakname	2	15054426	838	310	383.894	39.371	379.915	ZHD9_1_peak_64706	SL4.0ch08:15054000-15054806	807	15054429	294	366.434	39.6926	362.304	ZHD9_2_peak_64866	SL4.0ch08:15053969-15054707	739	15054424	326	401.353	39.0494	397.526	Solyc08g047880.1	NA
Merged-SL4.0ch01-43858479-2	SL4.0ch01:43858149-43858798	Distal Intergenic	-106822	Solyc01g050070.4.1	ZHD9_1_peakname|ZHD9_2_peakname	2	43858496	650	293	364.232	39.3599	360.435	ZHD9_1_peak_5410	SL4.0ch01:43858149-43858778	630	43858490	270	334.316	38.525	330.494	ZHD9_2_peak_5431	SL4.0ch01:43858192-43858798	607	43858502	316	394.148	40.1948	390.375	Solyc01g050070.4	KAG5631506.1 hypothetical protein H5410_003223, partial [Solanum commersonii]
Merged-SL4.0ch01-42437565-2	SL4.0ch01:42437168-42437973	Distal Intergenic	83329	Solyc01g049910.4.1	ZHD9_1_peakname|ZHD9_2_peakname	2	42437615	806	294	365.649	39.3588	361.849	ZHD9_1_peak_5290	SL4.0ch01:42437172-42437948	777	42437612	264	324.426	37.672	320.692	ZHD9_2_peak_5306	SL4.0ch01:42437168-42437973	806	42437618	324	406.872	41.0455	403.006	Solyc01g049910.4	XP_015062808.1 membrane-bound transcription factor site-2 protease homolog isoform X1 [Solanum pennellii]
Merged-SL4.0ch07-37019052-2	SL4.0ch07:37018766-37019339	Distal Intergenic	-10751	Solyc07g032290.3.1	ZHD9_1_peakname|ZHD9_2_peakname	2	37019022	574	292	362.255	39.3586	358.454	ZHD9_1_peak_58131	SL4.0ch07:37018766-37019333	568	37019022	276	345.03	39.5984	341.105	ZHD9_2_peak_58261	SL4.0ch07:37018770-37019339	570	37019022	307	379.479	39.1187	375.804	Solyc07g032290.3	TMW91063.1 hypothetical protein EJD97_014831 [Solanum chilense]
Merged-SL4.0ch04-19257844-2	SL4.0ch04:19257479-19258292	Distal Intergenic	17011	Solyc04g026000.2.1	ZHD9_1_peakname|ZHD9_2_peakname	2	19257756	814	292	363.08	39.3582	359.291	ZHD9_1_peak_32154	SL4.0ch04:19257479-19258122	644	19257752	268	331.756	38.4547	327.955	ZHD9_2_peak_32261	SL4.0ch04:19257486-19258292	807	19257761	316	394.405	40.2618	390.627	Solyc04g026000.2	KAG5604803.1 hypothetical protein H5410_026295 [Solanum commersonii]
Merged-SL4.0ch09-1337639-2	SL4.0ch09:1336454-1338805	Downstream (2-3kb)	-2288	Solyc09g007800.3.1	ZHD9_1_peakname|ZHD9_2_peakname	2	1337950	2352	291	361.5	39.3428	357.69	ZHD9_1_peak_71297	SL4.0ch09:1336527-1338805	2279	1337945	282	355.051	40.4561	351.03	ZHD9_2_peak_71493	SL4.0ch09:1336454-1338772	2319	1337955	300	367.949	38.2296	364.35	Solyc09g007800.3	XP_010325987.1 uncharacterized protein LOC101246657 [Solanum lycopersicum]
Merged-SL4.0ch08-27059365-2	SL4.0ch08:27058860-27059854	Distal Intergenic	107051	Solyc08g023570.2.1	ZHD9_1_peakname|ZHD9_2_peakname	2	27059385	995	376	461.787	39.3386	457.209	ZHD9_1_peak_65924	SL4.0ch08:27058860-27059854	995	27059385	320	382.36	36.1254	378.059	ZHD9_2_peak_66086	SL4.0ch08:27058909-27059838	930	27059385	431	541.214	42.5518	536.358	Solyc08g023570.2	TMW87400.1 hypothetical protein EJD97_020003 [Solanum chilense]
Merged-SL4.0ch07-64893969-2	SL4.0ch07:64893616-64894345	Distal Intergenic	-2769	Solyc07g062270.3.1	ZHD9_1_peakname|ZHD9_2_peakname	2	64893960	730	290	360.835	39.3352	357.01	ZHD9_1_peak_62148	SL4.0ch07:64893616-64894345	730	64893960	289	366.811	41.4568	362.673	ZHD9_2_peak_62288	SL4.0ch07:64893627-64894290	664	64893960	292	354.859	37.2136	351.348	Solyc07g062270.3	NP_001234434.1 gamma-glutamylhydrolase 1 precursor [Solanum lycopersicum]
Merged-SL4.0ch05-13289755-2	SL4.0ch05:13289314-13290192	Distal Intergenic	-90113	Solyc05g016000.3.1	ZHD9_1_peakname|ZHD9_2_peakname	2	13289824	879	292	363.105	39.3344	359.32	ZHD9_1_peak_40700	SL4.0ch05:13289314-13290192	879	13289823	265	326.805	38.0259	323.048	ZHD9_2_peak_40803	SL4.0ch05:13289335-13290179	845	13289824	319	399.405	40.6428	395.592	Solyc05g016000.3	NA
Merged-SL4.0ch03-14020017-2	SL4.0ch03:14018389-14021656	Distal Intergenic	-480629	Solyc03g071500.1.1	ZHD9_1_peakname|ZHD9_2_peakname	2	14020549	3268	306	378.299	39.3297	374.34	ZHD9_1_peak_22682	SL4.0ch03:14018404-14021656	3253	14020549	299	377.237	41.0477	372.99	ZHD9_2_peak_22746	SL4.0ch03:14018389-14021622	3234	14020549	312	379.361	37.6117	375.69	Solyc03g071500.1	NA
Merged-SL4.0ch04-11902276-2	SL4.0ch04:11901718-11902676	Distal Intergenic	-27333	Solyc04g040090.4.1	ZHD9_1_peakname|ZHD9_2_peakname	2	11902334	959	291	361.471	39.3269	357.664	ZHD9_1_peak_31430	SL4.0ch04:11901718-11902629	912	11902333	280	351.704	40.1702	347.714	ZHD9_2_peak_31530	SL4.0ch04:11902084-11902676	593	11902334	302	371.237	38.4837	367.615	Solyc04g040090.4	XP_004237337.1 protein STRICTOSIDINE SYNTHASE-LIKE 10-like [Solanum lycopersicum]
Merged-SL4.0ch07-45228963-2	SL4.0ch07:45228409-45229506	Distal Intergenic	-40166	Solyc07g038160.4.1	ZHD9_1_peakname|ZHD9_2_peakname	2	45228952	1098	308	381.564	39.3212	377.62	ZHD9_1_peak_59054	SL4.0ch07:45228439-45229506	1068	45228947	285	352.313	38.6958	348.319	ZHD9_2_peak_59211	SL4.0ch07:45228409-45229498	1090	45228957	331	410.815	39.9465	406.92	Solyc07g038160.4	XP_004243958.1 GATA transcription factor 21 [Solanum lycopersicum]
Merged-SL4.0ch05-54711374-2	SL4.0ch05:54711039-54711672	Distal Intergenic	-15084	Solyc05g042185.1.1	ZHD9_1_peakname|ZHD9_2_peakname	2	54711412	634	298	369.167	39.3208	365.305	ZHD9_1_peak_45163	SL4.0ch05:54711117-54711672	556	54711418	286	355.548	39.2689	351.523	ZHD9_2_peak_45246	SL4.0ch05:54711039-54711668	630	54711406	309	382.786	39.3727	379.088	Solyc05g042185.1	KAH0672966.1 hypothetical protein KY284_024053 [Solanum tuberosum]
Merged-SL4.0ch08-63815091-2	SL4.0ch08:63814554-63815642	Distal Intergenic	-2719	Solyc08g083110.4.1	ZHD9_1_peakname|ZHD9_2_peakname	2	63815038	1089	310	383.64	39.3205	379.656	ZHD9_1_peak_71082	SL4.0ch08:63814560-63815642	1083	63815036	297	371.158	40.0224	366.978	ZHD9_2_peak_71276	SL4.0ch08:63814554-63815608	1055	63815041	323	396.123	38.6186	392.333	Solyc08g083110.4	XP_004245457.1 methionine gamma-lyase [Solanum lycopersicum]
Merged-SL4.0ch09-41844176-2	SL4.0ch09:41843888-41844455	Distal Intergenic	148127	Solyc09g055840.1.1	ZHD9_1_peakname|ZHD9_2_peakname	2	41844170	568	301	373.521	39.3162	369.651	ZHD9_1_peak_76123	SL4.0ch09:41843888-41844454	567	41844168	274	337.541	38.1273	333.689	ZHD9_2_peak_76347	SL4.0ch09:41843907-41844455	549	41844171	328	409.501	40.5051	405.613	Solyc09g055840.1	GFQ08863.1 NAD(P)H-quinone oxidoreductase subunit 2 b chloroplastic [Phtheirospermum japonicum]
Merged-SL4.0ch01-17750358-2	SL4.0ch01:17750070-17750652	Distal Intergenic	-143861	Solyc01g015200.1.1	ZHD9_1_peakname|ZHD9_2_peakname	2	17750355	583	349	430.23	39.3152	425.896	ZHD9_1_peak_2705	SL4.0ch01:17750077-17750635	559	17750353	306	368.112	36.5222	363.965	ZHD9_2_peak_2719	SL4.0ch01:17750070-17750652	583	17750357	392	492.348	42.1082	487.826	Solyc01g015200.1	KAG5611182.1 hypothetical protein H5410_022463 [Solanum commersonii]
Merged-SL4.0ch05-5262299-2	SL4.0ch05:5261529-5263068	Downstream (1-2kb)	4402	Solyc05g011970.3.1	ZHD9_1_peakname|ZHD9_2_peakname	2	5261979	1540	292	363.143	39.3104	359.361	ZHD9_1_peak_39521	SL4.0ch05:5261561-5263041	1481	5261981	262	321.869	37.597	318.155	ZHD9_2_peak_39629	SL4.0ch05:5261529-5263068	1540	5261977	322	404.417	41.0238	400.566	Solyc05g011970.3	XP_004239025.1 cytochrome P450 CYP749A22-like isoform X1 [Solanum lycopersicum]
Merged-SL4.0ch02-29396787-2	SL4.0ch02:29395601-29397962	Distal Intergenic	25004	Solyc02g036390.1.1	ZHD9_1_peakname|ZHD9_2_peakname	2	29397092	2362	292	363.143	39.3104	359.361	ZHD9_1_peak_15600	SL4.0ch02:29395656-29397962	2307	29397093	262	321.869	37.597	318.155	ZHD9_2_peak_15648	SL4.0ch02:29395601-29397932	2332	29397091	322	404.417	41.0238	400.566	Solyc02g036390.1	XP_025884874.1 PH, RCC1 and FYVE domains-containing protein 1-like [Solanum lycopersicum]
Merged-SL4.0ch03-16016027-2	SL4.0ch03:16015661-16016388	Distal Intergenic	-121185	Solyc03g071870.1.1	ZHD9_1_peakname|ZHD9_2_peakname	2	16016000	728	314	387.879	39.3055	383.88	ZHD9_1_peak_22920	SL4.0ch03:16015690-16016388	699	16015992	289	357.879	38.9479	353.832	ZHD9_2_peak_22997	SL4.0ch03:16015661-16016372	712	16016008	338	417.879	39.6632	413.929	Solyc03g071870.1	TMW81864.1 hypothetical protein EJD97_007540, partial [Solanum chilense]
Merged-SL4.0ch05-3530011-2	SL4.0ch05:3529435-3530584	Promoter (1-2kb)	-1178	Solyc05g009330.3.1	ZHD9_1_peakname|ZHD9_2_peakname	2	3530196	1150	292	364.18	39.3021	360.397	ZHD9_1_peak_39108	SL4.0ch05:3529453-3530574	1122	3530192	253	307.149	36.3104	303.56	ZHD9_2_peak_39215	SL4.0ch05:3529435-3530584	1150	3530201	332	421.211	42.2939	417.235	Solyc05g009330.3	XP_004238928.1 uncharacterized protein LOC101254384 [Solanum lycopersicum]
Merged-SL4.0ch11-24795054-2	SL4.0ch11:24794647-24795472	Distal Intergenic	40060	Solyc11g032160.1.1	ZHD9_1_peakname|ZHD9_2_peakname	2	24795042	826	294	365.283	39.3016	361.494	ZHD9_1_peak_91856	SL4.0ch11:24794647-24795472	826	24795040	255	309.948	36.4637	306.339	ZHD9_2_peak_92052	SL4.0ch11:24794754-24795344	591	24795043	332	420.617	42.1395	416.649	Solyc11g032160.1	XP_049393493.1 protein DEFECTIVE IN MERISTEM SILENCING 3-like isoform X2 [Solanum stenotomum]
Merged-SL4.0ch10-48121769-2	SL4.0ch10:48121483-48122062	Distal Intergenic	36980	Solyc10g050350.1.1	ZHD9_1_peakname|ZHD9_2_peakname	2	48121756	580	308	381.064	39.288	377.137	ZHD9_1_peak_85636	SL4.0ch10:48121497-48122062	566	48121752	278	341.554	37.96	337.667	ZHD9_2_peak_85913	SL4.0ch10:48121483-48122036	554	48121759	337	420.574	40.6159	416.606	Solyc10g050350.1	XP_015075483.1 replication factor A protein 1-like [Solanum pennellii]
Merged-SL4.0ch01-83448963-2	SL4.0ch01:83448179-83449750	Distal Intergenic	10217	Solyc01g102340.3.1	ZHD9_1_peakname|ZHD9_2_peakname	2	83448626	1572	292	361.916	39.2862	358.108	ZHD9_1_peak_11018	SL4.0ch01:83448179-83449750	1572	83448606	281	352.596	40.0887	348.601	ZHD9_2_peak_11107	SL4.0ch01:83448201-83449723	1523	83448646	302	371.237	38.4837	367.615	Solyc01g102340.3	XP_004230371.1 transcription factor MYB61 [Solanum lycopersicum]
Merged-SL4.0ch05-56139764-2	SL4.0ch05:56139425-56140109	Promoter (<=1kb)	-357	Solyc05g044550.1.1	ZHD9_1_peakname|ZHD9_2_peakname	2	56139820	685	296	369.634	39.2837	365.819	ZHD9_1_peak_45344	SL4.0ch05:56139425-56140109	685	56139814	244	291.187	34.6263	287.731	ZHD9_2_peak_45431	SL4.0ch05:56139434-56140089	656	56139825	349	448.081	43.9411	443.907	Solyc05g044550.1	NA
Merged-SL4.0ch11-25325567-2	SL4.0ch11:25325301-25325835	Distal Intergenic	-132902	Solyc11g032230.3.1	ZHD9_1_peakname|ZHD9_2_peakname	2	25325581	535	333	410.406	39.279	406.196	ZHD9_1_peak_91912	SL4.0ch11:25325301-25325835	535	25325576	315	390.4	39.5276	386.019	ZHD9_2_peak_92109	SL4.0ch11:25325303-25325829	527	25325586	351	430.413	39.0303	426.373	Solyc11g032230.3	XP_027773742.1 12-oxophytodienoate reductase 1-like [Solanum pennellii]
Merged-SL4.0ch01-59372203-2	SL4.0ch01:59371616-59372596	Distal Intergenic	32213	Solyc01g058325.1.1	ZHD9_1_peakname|ZHD9_2_peakname	2	59372270	981	293	363.93	39.2721	360.136	ZHD9_1_peak_6939	SL4.0ch01:59372008-59372593	586	59372270	269	332.663	38.3828	328.857	ZHD9_2_peak_6984	SL4.0ch01:59371616-59372596	981	59372271	317	395.197	40.1614	391.415	Solyc01g058325.1	XP_015054799.1 uncharacterized protein LOC107001160 [Solanum pennellii]
[truncated: 94,759 more rows]

## Sheet: Repeat 1
merge_peakname	chr:start-end	annotation	distanceToTSS	transcriptId	Parent_Files	Total_subpeaks	mean_abs_summit	mean_length	mean_pileup	mean_-LOG10(pvalue)	mean_fold_enrichment	mean_-LOG10(qvalue)	ZHD9_1_peakname	ZHD9_1_chr:start-end	ZHD9_1_length	ZHD9_1_abs_summit	ZHD9_1_pileup	ZHD9_1_-LOG10(pvalue)	ZHD9_1_fold_enrichment	ZHD9_1_-LOG10(qvalue)	ZHD9_2_peakname	ZHD9_2_chr:start-end	ZHD9_2_length	ZHD9_2_abs_summit	ZHD9_2_pileup	ZHD9_2_-LOG10(pvalue)	ZHD9_2_fold_enrichment	ZHD9_2_-LOG10(qvalue)	geneId	description
[truncated: 6,878 more rows]

[truncated: 1 more sheets: Repeat 2]
