# Supplementary material for: Salt-stress-induced tomato sweetening involves an SlSnRK2.6-SlZHD8 sugar accumulation cascade triggered by root-derived abscisic acid
Source: EMBO J. 2026 Feb 2;45(7):2134–56. doi: 10.1038/s44318-026-00708-0 (PMC13043847; doi:10.1038/s44318-026-00708-0)
Supplement: Supplementary file 4 — Dataset EV2 [file 44318_2026_708_MOESM4_ESM.xlsx]

## Sheet: Legends
Source data supports Fig. 4B: Distribution of SlZHD8-binding peaks along the tomato genome.

## Sheet: Promoters
merge_peakname	chr:start-end	annotation	distanceToTSS	transcriptId	Parent_Files	Total_subpeaks	mean_abs_summit	mean_length	mean_pileup	mean_-LOG10(pvalue)	mean_fold_enrichment	mean_-LOG10(qvalue)	ZHD9_1_peakname	ZHD9_1_chr:start-end	ZHD9_1_length	ZHD9_1_abs_summit	ZHD9_1_pileup	ZHD9_1_-LOG10(pvalue)	ZHD9_1_fold_enrichment	ZHD9_1_-LOG10(qvalue)	ZHD9_2_peakname	ZHD9_2_chr:start-end	ZHD9_2_length	ZHD9_2_abs_summit	ZHD9_2_pileup	ZHD9_2_-LOG10(pvalue)	ZHD9_2_fold_enrichment	ZHD9_2_-LOG10(qvalue)	geneId	description
Merged-SL4.0ch01-67013086-2	SL4.0ch01:67012722-67013435	Promoter (<=1kb)	-666	Solyc01g066420.3.1	ZHD9_1_peakname|ZHD9_2_peakname	2	67013064	714	447	635.574	60.1369	630.198	ZHD9_1_peak_7981	SL4.0ch01:67012761-67013435	675	67013072	405	571.249	58.0395	565.878	ZHD9_2_peak_8041	SL4.0ch01:67012722-67013429	708	67013055	489	699.899	62.2343	694.518	Solyc01g066420.3	XP_004229264.2 pectinesterase-like [Solanum lycopersicum]
Merged-SL4.0ch04-57066409-2	SL4.0ch04:57065596-57067256	Promoter (1-2kb)	-1785	Solyc04g072060.4.1	ZHD9_1_peakname|ZHD9_2_peakname	2	57066820	1661	398	547.302	53.7378	542.16	ZHD9_1_peak_36835	SL4.0ch04:57065606-57067178	1573	57066816	375	516.804	53.7509	511.579	ZHD9_2_peak_36924	SL4.0ch04:57065596-57067256	1661	57066823	422	577.8	53.7247	572.742	Solyc04g072060.4	XP_004237840.1 ras-related protein Rab7 [Solanum lycopersicum]
Merged-SL4.0ch01-1037970-2	SL4.0ch01:1037652-1038291	Promoter (<=1kb)	-176	Solyc01g006420.3.1	ZHD9_1_peakname|ZHD9_2_peakname	2	1037990	640	398	542.245	52.079	537.125	ZHD9_1_peak_421	SL4.0ch01:1037652-1038291	640	1037987	347	462.621	48.5251	457.597	ZHD9_2_peak_426	SL4.0ch01:1037661-1038277	617	1037993	450	621.87	55.6329	616.653	Solyc01g006420.3	NA
Merged-SL4.0ch01-75888117-2	SL4.0ch01:75887205-75889026	Promoter (<=1kb)	-964	Solyc01g089940.1.1	ZHD9_1_peakname|ZHD9_2_peakname	2	75887938	1822	407	552.805	51.993	547.64	ZHD9_1_peak_9609	SL4.0ch01:75887224-75889015	1792	75887938	355	473.339	48.7099	468.252	ZHD9_2_peak_9699	SL4.0ch01:75887205-75889026	1822	75887937	459	632.271	55.2761	627.028	Solyc01g089940.1	XP_019068286.2 bax inhibitor 1-like [Solanum lycopersicum]
Merged-SL4.0ch01-25376100-2	SL4.0ch01:25375788-25376414	Promoter (1-2kb)	-1586	Solyc01g017750.1.1	ZHD9_1_peakname|ZHD9_2_peakname	2	25376083	627	386	521.907	51.3098	516.855	ZHD9_1_peak_3498	SL4.0ch01:25375797-25376404	608	25376081	352	473.757	49.8902	468.67	ZHD9_2_peak_3522	SL4.0ch01:25375788-25376414	627	25376085	419	570.057	52.7293	565.039	Solyc01g017750.1	NA
Merged-SL4.0ch04-59729435-2	SL4.0ch04:59728163-59730721	Promoter (1-2kb)	-1001	Solyc04g076840.1.1	ZHD9_1_peakname|ZHD9_2_peakname	2	59729185	2559	372	499.389	49.9657	494.479	ZHD9_1_peak_37365	SL4.0ch04:59728163-59730689	2527	59729184	332	440.601	47.6038	435.737	ZHD9_2_peak_37460	SL4.0ch04:59728169-59730721	2553	59729186	411	558.176	52.3276	553.222	Solyc04g076840.1	NA
Merged-SL4.0ch09-49098000-2	SL4.0ch09:49097685-49098312	Promoter (1-2kb)	-1766	Solyc09g059030.4.1	ZHD9_1_peakname|ZHD9_2_peakname	2	49097995	628	380	508.816	49.4881	503.842	ZHD9_1_peak_76848	SL4.0ch09:49097699-49098312	614	49097999	339	451.247	48.1462	446.295	ZHD9_2_peak_77066	SL4.0ch09:49097685-49098306	622	49097991	422	566.385	50.8299	561.39	Solyc09g059030.4	XP_010326282.1 chloroplast envelope quinone oxidoreductase homolog [Solanum lycopersicum]
Merged-SL4.0ch01-15844150-2	SL4.0ch01:15843621-15844684	Promoter (<=1kb)	-598	Solyc01g014910.2.1	ZHD9_1_peakname|ZHD9_2_peakname	2	15844210	1064	366	488.715	49.2754	483.854	ZHD9_1_peak_2471	SL4.0ch01:15843656-15844642	987	15844214	341	456.361	48.8904	451.372	ZHD9_2_peak_2479	SL4.0ch01:15843621-15844684	1064	15844207	390	521.069	49.6604	516.336	Solyc01g014910.2	XP_004228808.3 transcription factor bHLH95-like [Solanum lycopersicum]
Merged-SL4.0ch08-56035973-2	SL4.0ch08:56035636-56036306	Promoter (1-2kb)	-1144	Solyc08g068860.3.1	ZHD9_1_peakname|ZHD9_2_peakname	2	56035964	671	368	491.731	49.2263	486.851	ZHD9_1_peak_69515	SL4.0ch08:56035670-56036306	637	56035962	342	456.833	48.6655	451.843	ZHD9_2_peak_69696	SL4.0ch08:56035636-56036280	645	56035967	394	526.628	49.7872	521.86	Solyc08g068860.3	XP_004245293.1 aspartyl protease AED1-like [Solanum lycopersicum]
Merged-SL4.0ch08-60532885-2	SL4.0ch08:60532112-60533665	Promoter (1-2kb)	-1725	Solyc08g078660.3.1	ZHD9_1_peakname|ZHD9_2_peakname	2	60532499	1554	364	485.206	48.9895	480.37	ZHD9_1_peak_70412	SL4.0ch08:60532112-60533665	1554	60532541	337	449.343	48.3186	444.404	ZHD9_2_peak_70603	SL4.0ch08:60532114-60533649	1536	60532457	390	521.069	49.6604	516.336	Solyc08g078660.3	XP_004245765.1 chaperone protein dnaJ 13 isoform X2 [Solanum lycopersicum]
Merged-SL4.0ch10-61990790-2	SL4.0ch10:61989358-61992209	Promoter (1-2kb)	-1514	Solyc10g150145.1.1	ZHD9_1_peakname|ZHD9_2_peakname	2	61990762	2852	362	480.724	48.5562	475.949	ZHD9_1_peak_87902	SL4.0ch10:61989358-61992148	2791	61990769	355	479.745	50.51	474.637	ZHD9_2_peak_88155	SL4.0ch10:61989448-61992209	2762	61990754	368	481.703	46.6024	477.261	Solyc10g150145.1	XP_004249410.1 NDR1/HIN1-like protein 1 [Solanum lycopersicum]
Merged-SL4.0ch03-6039456-2	SL4.0ch03:6039101-6039847	Promoter (<=1kb)	-403	Solyc03g034336.1.1	ZHD9_1_peakname|ZHD9_2_peakname	2	6039475	747	404	533.875	48.0485	528.822	ZHD9_1_peak_21590	SL4.0ch03:6039101-6039847	747	6039469	344	442.374	44.0372	437.496	ZHD9_2_peak_21630	SL4.0ch03:6039103-6039776	674	6039481	464	625.375	52.0599	620.149	Solyc03g034336.1	TMW87775.1 hypothetical protein EJD97_019497 [Solanum chilense]
Merged-SL4.0ch05-62468188-2	SL4.0ch05:62467717-62468673	Promoter (1-2kb)	-1557	Solyc05g052900.3.1	ZHD9_1_peakname|ZHD9_2_peakname	2	62468034	957	356	471.461	47.7662	466.774	ZHD9_1_peak_46502	SL4.0ch05:62467722-62468673	952	62468033	311	404.242	44.6018	399.714	ZHD9_2_peak_46597	SL4.0ch05:62467717-62468641	925	62468036	400	538.68	50.9305	533.835	Solyc05g052900.3	XP_004239919.1 ras-related protein RABA2b-like [Solanum lycopersicum]
Merged-SL4.0ch05-63997517-2	SL4.0ch05:63996672-63998345	Promoter (<=1kb)	-550	Solyc05g054760.4.1	ZHD9_1_peakname|ZHD9_2_peakname	2	63997168	1674	354	467.779	47.5839	463.091	ZHD9_1_peak_46811	SL4.0ch05:63996672-63998337	1666	63997177	320	419.752	45.8884	415.075	ZHD9_2_peak_46906	SL4.0ch05:63996714-63998345	1632	63997158	387	515.807	49.2794	511.108	Solyc05g054760.4	NP_001234822.2 dehydroascorbate reductase 1 [Solanum lycopersicum]
Merged-SL4.0ch03-2811450-2	SL4.0ch03:2810125-2812770	Promoter (1-2kb)	-1059	Solyc03g025410.4.1	ZHD9_1_peakname|ZHD9_2_peakname	2	2811227	2646	364	481.328	47.4897	476.548	ZHD9_1_peak_20942	SL4.0ch03:2810125-2812770	2646	2811225	326	425.187	45.3368	420.463	ZHD9_2_peak_20984	SL4.0ch03:2810139-2812766	2628	2811229	403	537.469	49.6426	532.632	Solyc03g025410.4	XP_004234415.1 short-chain dehydrogenase TIC 32, chloroplastic [Solanum lycopersicum]
Merged-SL4.0ch12-65931550-2	SL4.0ch12:65931206-65931867	Promoter (<=1kb)	-252	Solyc12g099140.2.1	ZHD9_1_peakname|ZHD9_2_peakname	2	65931540	662	354	468.331	47.4085	463.716	ZHD9_1_peak_103814	SL4.0ch12:65931261-65931867	607	65931544	298	382.04	42.7434	377.741	ZHD9_2_peak_104062	SL4.0ch12:65931206-65931866	661	65931536	409	554.622	52.0736	549.69	Solyc12g099140.2	XP_004252934.1 transcription factor MYB108-like [Solanum lycopersicum]
Merged-SL4.0ch07-739712-2	SL4.0ch07:738970-740523	Promoter (1-2kb)	-1493	Solyc07g005920.3.1	ZHD9_1_peakname|ZHD9_2_peakname	2	739951	1554	381	501.043	47.1708	496.142	ZHD9_1_peak_53901	SL4.0ch07:738970-740338	1369	739951	338	432.174	43.2713	427.389	ZHD9_2_peak_53993	SL4.0ch07:739018-740523	1506	739951	424	569.911	51.0703	564.895	Solyc07g005920.3	TMW91050.1 hypothetical protein EJD97_014842 [Solanum chilense]
Merged-SL4.0ch07-62248186-2	SL4.0ch07:62246983-62249386	Promoter (1-2kb)	-1816	Solyc07g053910.3.1	ZHD9_1_peakname|ZHD9_2_peakname	2	62248198	2404	363	476.216	46.8439	471.457	ZHD9_1_peak_61552	SL4.0ch07:62246983-62249368	2386	62248198	353	469.506	48.3448	464.44	ZHD9_2_peak_61702	SL4.0ch07:62247007-62249386	2380	62248198	373	482.926	45.3431	478.474	Solyc07g053910.3	XP_004243358.1 probable serine/threonine-protein kinase At1g54610 [Solanum lycopersicum]
Merged-SL4.0ch08-60951625-2	SL4.0ch08:60951294-60951968	Promoter (<=1kb)	-842	Solyc08g079230.1.1	ZHD9_1_peakname|ZHD9_2_peakname	2	60951636	675	344	450.448	46.4015	445.882	ZHD9_1_peak_70501	SL4.0ch08:60951294-60951931	638	60951629	331	438.856	47.4609	434.011	ZHD9_2_peak_70692	SL4.0ch08:60951309-60951968	660	60951642	356	462.04	45.3421	457.754	Solyc08g079230.1	XP_004245728.1 14 kDa proline-rich protein DC2.15-like [Solanum lycopersicum]
Merged-SL4.0ch08-60891978-2	SL4.0ch08:60891465-60892490	Promoter (1-2kb)	-1105	Solyc08g079130.1.1	ZHD9_1_peakname|ZHD9_2_peakname	2	60891996	1026	358	467.815	46.118	463.125	ZHD9_1_peak_70493	SL4.0ch08:60891465-60892490	1026	60892000	326	423.051	44.7413	418.35	ZHD9_2_peak_70683	SL4.0ch08:60891471-60892486	1016	60891991	390	512.578	47.4947	507.901	Solyc08g079130.1	XP_010325681.1 auxin-responsive protein SAUR36-like [Solanum lycopersicum]
Merged-SL4.0ch01-89027731-2	SL4.0ch01:89026818-89028645	Promoter (1-2kb)	-1063	Solyc01g109830.3.1	ZHD9_1_peakname|ZHD9_2_peakname	2	89027918	1828	385	501.33	45.9969	496.432	ZHD9_1_peak_12034	SL4.0ch01:89026834-89028645	1812	89027918	337	429.996	43.0175	425.233	ZHD9_2_peak_12113	SL4.0ch01:89026818-89028627	1810	89027919	433	572.664	48.9764	567.631	Solyc01g109830.3	XP_004230872.1 bifunctional dihydrofolate reductase-thymidylate synthase [Solanum lycopersicum]
Merged-SL4.0ch02-32317995-2	SL4.0ch02:32316878-32319123	Promoter (1-2kb)	-1206	Solyc02g062590.3.1	ZHD9_1_peakname|ZHD9_2_peakname	2	32317597	2246	356	464.295	45.608	459.651	ZHD9_1_peak_16158	SL4.0ch02:32316878-32319123	2246	32317596	317	407.67	43.5105	403.111	ZHD9_2_peak_16205	SL4.0ch02:32316919-32319062	2144	32317598	396	520.92	47.7056	516.192	Solyc02g062590.3	XP_004233531.1 galactinol synthase 2-like [Solanum lycopersicum]
Merged-SL4.0ch10-63556240-2	SL4.0ch10:63555860-63556601	Promoter (<=1kb)	-473	Solyc10g085090.3.1	ZHD9_1_peakname|ZHD9_2_peakname	2	63556230	742	338	440.894	45.5355	436.426	ZHD9_1_peak_88262	SL4.0ch10:63555908-63556592	685	63556225	310	402.526	44.4588	398.015	ZHD9_2_peak_88514	SL4.0ch10:63555860-63556601	742	63556234	366	479.261	46.6122	474.837	Solyc10g085090.3	XP_004249583.1 laccase-4-like [Solanum lycopersicum]
Merged-SL4.0ch01-81875313-2	SL4.0ch01:81874799-81875821	Promoter (<=1kb)	-431	Solyc01g099320.4.1	ZHD9_1_peakname|ZHD9_2_peakname	2	81875155	1023	344	448.563	45.4915	444.021	ZHD9_1_peak_10728	SL4.0ch01:81874799-81875796	998	81875214	327	424.769	44.8788	420.053	ZHD9_2_peak_10808	SL4.0ch01:81874837-81875821	985	81875096	362	472.358	46.1042	467.989	Solyc01g099320.4	XP_004231278.1 nuclear transcription factor Y subunit B-4-like [Solanum lycopersicum]
Merged-SL4.0ch10-313427-2	SL4.0ch10:312254-314617	Promoter (<=1kb)	-452	Solyc10g005510.3.1	ZHD9_1_peakname|ZHD9_2_peakname	2	312572	2364	356	461.371	45.3563	456.719	ZHD9_1_peak_80147	SL4.0ch10:312254-314578	2325	312579	339	443.582	46.002	438.696	ZHD9_2_peak_80382	SL4.0ch10:312259-314617	2359	312566	372	479.16	44.7105	474.741	Solyc10g005510.3	XP_004248314.1 glyceraldehyde-3-phosphate dehydrogenase GAPCP1, chloroplastic [Solanum lycopersicum]
Merged-SL4.0ch11-9852439-2	SL4.0ch11:9851810-9853066	Promoter (1-2kb)	-1150	Solyc11g019910.1.1	ZHD9_1_peakname|ZHD9_2_peakname	2	9852764	1257	336	436.635	45.3137	432.185	ZHD9_1_peak_90247	SL4.0ch11:9851810-9853064	1255	9852765	322	423.213	46.1743	418.506	ZHD9_2_peak_90463	SL4.0ch11:9851816-9853066	1251	9852764	349	450.057	44.4531	445.864	Solyc11g019910.1	XP_004250403.1 pectinesterase inhibitor 4 [Solanum lycopersicum]
Merged-SL4.0ch08-48873230-2	SL4.0ch08:48872197-48874210	Promoter (1-2kb)	-1367	Solyc08g062220.3.1	ZHD9_1_peakname|ZHD9_2_peakname	2	48873436	2014	365	472.774	44.9811	468.089	ZHD9_1_peak_68304	SL4.0ch08:48872333-48874210	1878	48873430	320	401.854	40.9737	397.353	ZHD9_2_peak_68472	SL4.0ch08:48872197-48874181	1985	48873442	410	543.695	48.9885	538.825	Solyc08g062220.3	XP_004245060.1 UDP-glycosyltransferase 74F2 [Solanum lycopersicum]
Merged-SL4.0ch11-31663371-2	SL4.0ch11:31663035-31663690	Promoter (1-2kb)	-1784	Solyc11g044340.3.1	ZHD9_1_peakname|ZHD9_2_peakname	2	31663374	656	404	520.042	44.9653	515.019	ZHD9_1_peak_92613	SL4.0ch11:31663035-31663690	656	31663381	382	491.889	44.832	486.738	ZHD9_2_peak_92787	SL4.0ch11:31663071-31663690	620	31663367	427	548.194	45.0986	543.3	Solyc11g044340.3	XP_004250825.1 pre-mRNA-processing protein 40A isoform X2 [Solanum lycopersicum]
Merged-SL4.0ch12-65594230-2	SL4.0ch12:65593406-65595057	Promoter (1-2kb)	-1511	Solyc12g098620.2.1	ZHD9_1_peakname|ZHD9_2_peakname	2	65594724	1652	360	463.837	44.6924	459.168	ZHD9_1_peak_103771	SL4.0ch12:65593406-65595048	1643	65594728	337	435.87	44.5735	431.052	ZHD9_2_peak_104020	SL4.0ch12:65593410-65595057	1648	65594721	382	491.803	44.8113	487.285	Solyc12g098620.2	XP_004253164.1 transcription factor bHLH62-like isoform X1 [Solanum lycopersicum]
Merged-SL4.0ch11-52473627-2	SL4.0ch11:52471882-52475369	Promoter (1-2kb)	-1603	Solyc11g069780.3.1	ZHD9_1_peakname|ZHD9_2_peakname	2	52473304	3488	331	428.911	44.5588	424.561	ZHD9_1_peak_95248	SL4.0ch11:52471901-52475369	3469	52473307	299	383.739	42.8863	379.423	ZHD9_2_peak_95400	SL4.0ch11:52471882-52475358	3477	52473302	363	474.082	46.2312	469.699	Solyc11g069780.3	XP_004251159.2 P-loop NTPase domain-containing protein LPA1 homolog 2 [Solanum lycopersicum]
Merged-SL4.0ch09-62655390-2	SL4.0ch09:62654657-62656127	Promoter (<=1kb)	-598	Solyc09g074600.2.1	ZHD9_1_peakname|ZHD9_2_peakname	2	62655809	1471	328	423.748	44.2814	419.411	ZHD9_1_peak_78875	SL4.0ch09:62654671-62656105	1435	62655809	312	405.96	44.7447	401.414	ZHD9_2_peak_79106	SL4.0ch09:62654657-62656127	1471	62655809	344	441.535	43.818	437.408	Solyc09g074600.2	XP_015087557.1 monothiol glutaredoxin-S2-like [Solanum pennellii]
Merged-SL4.0ch04-4956666-2	SL4.0ch04:4956073-4957259	Promoter (1-2kb)	-1754	Solyc04g014670.3.1	ZHD9_1_peakname|ZHD9_2_peakname	2	4956750	1187	337	435.238	44.2529	430.842	ZHD9_1_peak_30511	SL4.0ch04:4956110-4957259	1150	4956761	301	383.703	42.1916	379.393	ZHD9_2_peak_30613	SL4.0ch04:4956073-4957224	1152	4956740	373	486.774	46.3142	482.292	Solyc04g014670.3	XP_004236675.1 tropinone reductase-like 3 [Solanum lycopersicum]
Merged-SL4.0ch09-1284511-2	SL4.0ch09:1283805-1285213	Promoter (<=1kb)	-905	Solyc09g007720.4.1	ZHD9_1_peakname|ZHD9_2_peakname	2	1284340	1409	328	422.865	44.1541	418.554	ZHD9_1_peak_71279	SL4.0ch09:1283818-1285213	1396	1284345	304	392.257	43.6011	387.853	ZHD9_2_peak_71474	SL4.0ch09:1283805-1285208	1404	1284336	351	453.474	44.7071	449.255	Solyc09g007720.4	NA
Merged-SL4.0ch10-60398585-2	SL4.0ch10:60398132-60399060	Promoter (1-2kb)	-1873	Solyc10g079795.1.1	ZHD9_1_peakname|ZHD9_2_peakname	2	60398598	929	326	421.168	43.9952	416.878	ZHD9_1_peak_87581	SL4.0ch10:60398142-60399060	919	60398598	300	385.44	43.0293	381.106	ZHD9_2_peak_87849	SL4.0ch10:60398132-60399008	877	60398598	353	456.897	44.9611	452.65	Solyc10g079795.1	NA
Merged-SL4.0ch10-60264809-2	SL4.0ch10:60264240-60265365	Promoter (<=1kb)	-386	Solyc10g079650.2.1	ZHD9_1_peakname|ZHD9_2_peakname	2	60264765	1126	326	421.427	43.8676	417.167	ZHD9_1_peak_87553	SL4.0ch10:60264240-60265365	1126	60264770	284	358.403	40.742	354.348	ZHD9_2_peak_87819	SL4.0ch10:60264326-60265307	982	60264760	369	484.451	46.9932	479.986	Solyc10g079650.2	XP_004249748.1 transcription factor bHLH100-like [Solanum lycopersicum]
Merged-SL4.0ch01-83797627-2	SL4.0ch01:83797279-83797974	Promoter (<=1kb)	-632	Solyc01g102820.4.1	ZHD9_1_peakname|ZHD9_2_peakname	2	83797596	696	325	418.69	43.733	414.44	ZHD9_1_peak_11081	SL4.0ch01:83797286-83797969	684	83797602	291	370.185	41.7427	366.012	ZHD9_2_peak_11164	SL4.0ch01:83797279-83797974	696	83797591	359	467.194	45.7232	462.867	Solyc01g102820.4	XP_010314187.1 2-C-methyl-D-erythritol 4-phosphate cytidylyltransferase, chloroplastic isoform X1 [Solanum lycopersicum]
Merged-SL4.0ch07-64604168-2	SL4.0ch07:64603844-64604496	Promoter (<=1kb)	-592	Solyc07g061840.1.1	ZHD9_1_peakname|ZHD9_2_peakname	2	64604174	653	366	467.245	43.7304	462.546	ZHD9_1_peak_62095	SL4.0ch07:64603844-64604461	618	64604175	343	440.671	43.9095	435.806	ZHD9_2_peak_62233	SL4.0ch07:64603871-64604496	626	64604172	388	493.82	43.5512	489.285	Solyc07g061840.1	XP_049374143.1 uncharacterized protein LOC125839216 [Solanum verrucosum]
Merged-SL4.0ch12-2541830-2	SL4.0ch12:2541175-2542494	Promoter (1-2kb)	-1056	Solyc12g009200.2.1	ZHD9_1_peakname|ZHD9_2_peakname	2	2541476	1320	322	413.683	43.5592	409.411	ZHD9_1_peak_96060	SL4.0ch12:2541185-2542494	1310	2541475	317	414.57	45.4595	409.938	ZHD9_2_peak_96229	SL4.0ch12:2541175-2542466	1292	2541476	327	412.797	41.6589	408.885	Solyc12g009200.2	XP_004251698.1 photosystem I chlorophyll a/b-binding protein 6, chloroplastic [Solanum lycopersicum]
Merged-SL4.0ch08-61879268-2	SL4.0ch08:61878526-61880027	Promoter (1-2kb)	-1539	Solyc08g080490.3.1	ZHD9_1_peakname|ZHD9_2_peakname	2	61879712	1502	333	428.844	43.5378	424.545	ZHD9_1_peak_70711	SL4.0ch08:61878535-61879986	1452	61879712	278	344.928	38.9038	341.009	ZHD9_2_peak_70904	SL4.0ch08:61878526-61880027	1502	61879712	388	512.759	48.1717	508.081	Solyc08g080490.3	XP_004245640.1 2S sulfur-rich seed storage protein 2 [Solanum lycopersicum]
Merged-SL4.0ch01-1526921-2	SL4.0ch01:1526605-1527220	Promoter (1-2kb)	-1590	Solyc01g006950.3.1	ZHD9_1_peakname|ZHD9_2_peakname	2	1526945	616	326	421.079	43.5029	416.849	ZHD9_1_peak_513	SL4.0ch01:1526605-1527204	600	1526946	269	332.663	38.3828	328.857	ZHD9_2_peak_519	SL4.0ch01:1526656-1527220	565	1526944	384	509.494	48.6231	504.841	Solyc01g006950.3	XP_004228675.1 syntaxin-121 [Solanum lycopersicum]
Merged-SL4.0ch11-2090690-2	SL4.0ch11:2089312-2092068	Promoter (<=1kb)	-125	Solyc11g007840.3.1	ZHD9_1_peakname|ZHD9_2_peakname	2	2091798	2757	328	420.622	43.3115	416.293	ZHD9_1_peak_88855	SL4.0ch11:2089320-2092068	2749	2091795	326	425.803	45.5098	421.076	ZHD9_2_peak_89111	SL4.0ch11:2089312-2092061	2750	2091801	331	415.441	41.1132	411.511	Solyc11g007840.3	XP_004250018.1 uncharacterized protein LOC101258810 [Solanum lycopersicum]
Merged-SL4.0ch08-58291291-2	SL4.0ch08:58290714-58291868	Promoter (1-2kb)	-1288	Solyc08g076150.4.1	ZHD9_1_peakname|ZHD9_2_peakname	2	58291061	1155	322	414.774	43.2878	410.58	ZHD9_1_peak_69923	SL4.0ch08:58290714-58291868	1155	58291066	275	343.365	39.4554	339.456	ZHD9_2_peak_70112	SL4.0ch08:58290727-58291856	1130	58291056	370	486.183	47.1202	481.704	Solyc08g076150.4	XP_004245945.1 pentatricopeptide repeat-containing protein At1g31920 [Solanum lycopersicum]
Merged-SL4.0ch07-29776277-2	SL4.0ch07:29775992-29776555	Promoter (<=1kb)	-222	Solyc07g026605.1.1	ZHD9_1_peakname|ZHD9_2_peakname	2	29776284	564	323	413.93	43.2814	409.667	ZHD9_1_peak_57438	SL4.0ch07:29775992-29776551	560	29776287	313	406.202	44.4644	401.654	ZHD9_2_peak_57561	SL4.0ch07:29776011-29776555	545	29776280	333	421.657	42.0985	417.68	Solyc07g026605.1	NA
Merged-SL4.0ch01-76309313-2	SL4.0ch01:76308833-76309805	Promoter (<=1kb)	-370	Solyc01g090370.3.1	ZHD9_1_peakname|ZHD9_2_peakname	2	76309181	973	320	410.945	43.2491	406.728	ZHD9_1_peak_9704	SL4.0ch01:76308839-76309777	939	76309180	302	388.846	43.3152	384.474	ZHD9_2_peak_9789	SL4.0ch01:76308833-76309805	973	76309182	339	433.044	43.183	428.981	Solyc01g090370.3	XP_015081434.2 ethylene-responsive transcription factor 13-like [Solanum pennellii]
Merged-SL4.0ch05-1366849-2	SL4.0ch05:1366427-1367250	Promoter (<=1kb)	-699	Solyc05g006650.3.1	ZHD9_1_peakname|ZHD9_2_peakname	2	1366756	824	321	411.82	43.2328	407.622	ZHD9_1_peak_38638	SL4.0ch05:1366476-1367245	770	1366767	292	371.874	41.8856	367.684	ZHD9_2_peak_38743	SL4.0ch05:1366427-1367250	824	1366744	350	451.765	44.5801	447.559	Solyc05g006650.3	XP_004238742.1 transcription factor BHLH094 [Solanum lycopersicum]
Merged-SL4.0ch12-356116-2	SL4.0ch12:354618-357637	Promoter (1-2kb)	-1254	Solyc12g005645.1.1	ZHD9_1_peakname|ZHD9_2_peakname	2	356604	3020	318	407.543	42.9393	403.37	ZHD9_1_peak_95628	SL4.0ch12:354618-357575	2958	356606	295	376.95	42.3145	372.706	ZHD9_2_peak_95790	SL4.0ch12:354636-357637	3002	356603	342	438.135	43.564	434.033	Solyc12g005645.1	XP_016541249.1 uncharacterized protein LOC107841914 [Capsicum annuum]
Merged-SL4.0ch01-68485087-2	SL4.0ch01:68484523-68485618	Promoter (1-2kb)	-1408	Solyc01g067290.3.1	ZHD9_1_peakname|ZHD9_2_peakname	2	68485323	1096	318	407.58	42.8914	403.421	ZHD9_1_peak_8230	SL4.0ch01:68484592-68485615	1024	68485316	289	366.811	41.4568	362.673	ZHD9_2_peak_8300	SL4.0ch01:68484523-68485618	1096	68485330	348	448.35	44.3261	444.17	Solyc01g067290.3	XP_010321210.1 divinyl chlorophyllide a 8-vinyl-reductase, chloroplastic [Solanum lycopersicum]
Merged-SL4.0ch07-2840535-3	SL4.0ch07:2839316-2841768	Promoter (<=1kb)	-991	Solyc07g008160.3.1	ZHD9_1_peakname|ZHD9_2_peakname	3	2840745	2453	323	416.832	42.8251	412.641	ZHD9_1_peak_54344	SL4.0ch07:2839332-2841768	2437	2841190	314	409.4	45.0306	404.818	ZHD9_2_peak_54445,ZHD9_2_peak_54446	NA	NA	NA	NA	NA	NA	NA	Solyc07g008160.3	XP_004242776.1 nuclear pore complex protein NUP155 [Solanum lycopersicum]
Merged-SL4.0ch11-47236880-2	SL4.0ch11:47236272-47237497	Promoter (1-2kb)	-1224	Solyc11g062320.2.1	ZHD9_1_peakname|ZHD9_2_peakname	2	47236594	1226	340	433.94	42.7327	429.568	ZHD9_1_peak_94279	SL4.0ch11:47236275-47237478	1204	47236581	299	373.681	40.0696	369.472	ZHD9_2_peak_94441	SL4.0ch11:47236272-47237497	1226	47236606	382	494.199	45.3958	489.664	Solyc11g062320.2	KAG5577531.1 hypothetical protein H5410_057665, partial [Solanum commersonii]
Merged-SL4.0ch01-71965009-2	SL4.0ch01:71964682-71965333	Promoter (<=1kb)	-28	Solyc01g080170.3.1	ZHD9_1_peakname|ZHD9_2_peakname	2	71965052	652	332	421.634	42.4374	417.356	ZHD9_1_peak_8873	SL4.0ch01:71964702-71965333	632	71965050	297	373.884	40.774	369.672	ZHD9_2_peak_8957	SL4.0ch01:71964682-71965320	639	71965055	366	469.383	44.1007	465.039	Solyc01g080170.3	XP_004229450.1 hydroxymethylglutaryl-CoA lyase, mitochondrial-like [Solanum lycopersicum]
Merged-SL4.0ch03-57924292-2	SL4.0ch03:57923159-57925422	Promoter (1-2kb)	-1973	Solyc03g113350.3.1	ZHD9_1_peakname|ZHD9_2_peakname	2	57924135	2264	314	400.765	42.4233	396.647	ZHD9_1_peak_28210	SL4.0ch03:57923186-57925422	2237	57924143	294	375.257	42.1716	371.031	ZHD9_2_peak_28307	SL4.0ch03:57923159-57925402	2244	57924127	335	426.274	42.6749	422.263	Solyc03g113350.3	XP_010318962.1 zinc finger protein BRUTUS-like At1g74770 isoform X1 [Solanum lycopersicum]
Merged-SL4.0ch04-58206737-2	SL4.0ch04:58206115-58207330	Promoter (1-2kb)	-1393	Solyc04g074250.3.1	ZHD9_1_peakname|ZHD9_2_peakname	2	58207060	1216	380	479.33	42.3356	474.589	ZHD9_1_peak_37076	SL4.0ch04:58206115-58207330	1216	58207058	331	409.875	39.7129	405.29	ZHD9_2_peak_37167	SL4.0ch04:58206176-58207327	1152	58207061	428	548.785	44.9583	543.888	Solyc04g074250.3	XP_004238529.1 uncharacterized protein LOC101267888 isoform X2 [Solanum lycopersicum]
Merged-SL4.0ch03-53681410-2	SL4.0ch03:53681019-53681798	Promoter (<=1kb)	-737	Solyc03g096760.1.1	ZHD9_1_peakname|ZHD9_2_peakname	2	53681486	780	314	399.933	42.3119	395.835	ZHD9_1_peak_27407	SL4.0ch03:53681041-53681798	758	53681487	288	365.127	41.3138	361.006	ZHD9_2_peak_27516	SL4.0ch03:53681019-53681783	765	53681486	340	434.74	43.31	430.664	Solyc03g096760.1	XP_004235266.1 protein RESPONSE TO LOW SULFUR 3-like [Solanum lycopersicum]
Merged-SL4.0ch06-38480769-2	SL4.0ch06:38480483-38481067	Promoter (1-2kb)	-1936	Solyc06g065420.2.1	ZHD9_1_peakname|ZHD9_2_peakname	2	38480774	585	313	398.339	42.1131	394.269	ZHD9_1_peak_52096	SL4.0ch06:38480483-38481040	558	38480776	279	350.033	40.0272	346.059	ZHD9_2_peak_52162	SL4.0ch06:38480487-38481067	581	38480773	347	446.644	44.199	442.478	Solyc06g065420.2	XP_004242231.1 beta-amyrin 28-monooxygenase-like [Solanum lycopersicum]
Merged-SL4.0ch08-55719293-2	SL4.0ch08:55718380-55720191	Promoter (<=1kb)	-584	Solyc08g068460.1.1	ZHD9_1_peakname|ZHD9_2_peakname	2	55718750	1812	312	396.543	42.0898	392.459	ZHD9_1_peak_69465	SL4.0ch08:55718380-55720187	1808	55718747	292	371.874	41.8856	367.684	ZHD9_2_peak_69647	SL4.0ch08:55718416-55720191	1776	55718753	332	421.211	42.2939	417.235	Solyc08g068460.1	TMX04425.1 hypothetical protein EJD97_008923 [Solanum chilense]
Merged-SL4.0ch07-57208319-2	SL4.0ch07:57207982-57208651	Promoter (<=1kb)	-363	Solyc07g043510.3.1	ZHD9_1_peakname|ZHD9_2_peakname	2	57208358	670	312	395.721	42.0582	391.634	ZHD9_1_peak_60569	SL4.0ch07:57208004-57208651	648	57208363	296	378.645	42.4575	374.383	ZHD9_2_peak_60712	SL4.0ch07:57207982-57208639	658	57208353	327	412.797	41.6589	408.885	Solyc07g043510.3	XP_004243635.1 OTU domain-containing protein DDB_G0284757-like [Solanum lycopersicum]
Merged-SL4.0ch06-45729515-2	SL4.0ch06:45729210-45729804	Promoter (<=1kb)	-71	Solyc06g082250.1.1	ZHD9_1_peakname|ZHD9_2_peakname	2	45729544	595	322	408.137	42.0056	403.948	ZHD9_1_peak_53535	SL4.0ch06:45729263-45729804	542	45729540	303	385.656	42.068	381.319	ZHD9_2_peak_53620	SL4.0ch06:45729210-45729784	575	45729548	341	430.619	41.9432	426.577	Solyc06g082250.1	TMW81571.1 hypothetical protein EJD97_008893 [Solanum chilense]
Merged-SL4.0ch02-42692301-2	SL4.0ch02:42691606-42693019	Promoter (<=1kb)	-899	Solyc02g080500.3.1	ZHD9_1_peakname|ZHD9_2_peakname	2	42692484	1414	352	445.507	41.9926	441.038	ZHD9_1_peak_18333	SL4.0ch02:42691622-42693019	1398	42692489	307	380.227	39.3144	375.954	ZHD9_2_peak_18371	SL4.0ch02:42691606-42692957	1352	42692480	398	510.786	44.6707	506.122	Solyc02g080500.3	XP_004232714.1 uncharacterized GPI-anchored protein At1g61900 [Solanum lycopersicum]
Merged-SL4.0ch09-8764386-2	SL4.0ch09:8763342-8765415	Promoter (<=1kb)	-968	Solyc09g015420.3.1	ZHD9_1_peakname|ZHD9_2_peakname	2	8763978	2074	312	395.756	41.9385	391.702	ZHD9_1_peak_72639	SL4.0ch09:8763402-8765415	2014	8763979	281	353.377	40.3131	349.371	ZHD9_2_peak_72873	SL4.0ch09:8763342-8765387	2046	8763977	342	438.135	43.564	434.033	Solyc09g015420.3	XP_004246291.1 uncharacterized protein At5g01610-like [Solanum lycopersicum]
Merged-SL4.0ch03-4646027-2	SL4.0ch03:4644706-4647344	Promoter (<=1kb)	-333	Solyc03g032230.1.1	ZHD9_1_peakname|ZHD9_2_peakname	2	4647064	2639	311	394.966	41.8432	390.926	ZHD9_1_peak_21320	SL4.0ch03:4644706-4647344	2639	4647066	277	346.696	39.7413	342.755	ZHD9_2_peak_21366	SL4.0ch03:4644718-4647340	2623	4647061	345	443.237	43.945	439.097	Solyc03g032230.1	XP_004234592.1 uncharacterized protein LOC101267386 [Solanum lycopersicum]
Merged-SL4.0ch10-60564098-2	SL4.0ch10:60563459-60564737	Promoter (<=1kb)	-700	Solyc10g080040.3.1	ZHD9_1_peakname|ZHD9_2_peakname	2	60563782	1279	318	403.732	41.7812	399.62	ZHD9_1_peak_87609	SL4.0ch10:60563494-60564737	1244	60563778	283	353.228	39.601	349.228	ZHD9_2_peak_87874	SL4.0ch10:60563459-60564705	1247	60563785	354	454.236	43.9614	450.012	Solyc10g080040.3	XP_004249256.3 ribonuclease III domain-containing protein RNC1, chloroplastic [Solanum lycopersicum]
Merged-SL4.0ch04-3196167-2	SL4.0ch04:3195530-3196770	Promoter (1-2kb)	-1137	Solyc04g009830.3.1	ZHD9_1_peakname|ZHD9_2_peakname	2	3196444	1241	310	394.243	41.7319	390.217	ZHD9_1_peak_30150	SL4.0ch04:3195606-3196770	1165	3196444	271	336.722	38.8836	332.875	ZHD9_2_peak_30238	SL4.0ch04:3195530-3196764	1235	3196443	350	451.765	44.5801	447.559	Solyc04g009830.3	XP_004236797.1 SWR1 complex subunit 2 [Solanum lycopersicum]
Merged-SL4.0ch10-615819-2	SL4.0ch10:614652-616998	Promoter (<=1kb)	-166	Solyc10g005940.1.1	ZHD9_1_peakname|ZHD9_2_peakname	2	614954	2347	318	401.768	41.6861	397.656	ZHD9_1_peak_80182	SL4.0ch10:614652-616998	2347	614958	292	368.262	40.8559	364.114	ZHD9_2_peak_80418	SL4.0ch10:614672-616957	2286	614951	343	435.274	42.5164	431.197	Solyc10g005940.1	XP_010327267.2 early nodulin-like protein 3 [Solanum lycopersicum]
Merged-SL4.0ch05-4215919-2	SL4.0ch05:4214859-4216988	Promoter (<=1kb)	-820	Solyc05g009960.4.1	ZHD9_1_peakname|ZHD9_2_peakname	2	4216291	2130	310	393.415	41.6604	389.397	ZHD9_1_peak_39304	SL4.0ch05:4214859-4216964	2106	4216286	270	335.065	38.7406	331.234	ZHD9_2_peak_39417	SL4.0ch05:4214866-4216988	2123	4216296	350	451.765	44.5801	447.559	Solyc05g009960.4	XP_004239424.1 clavaminate synthase-like protein At3g21360 [Solanum lycopersicum]
Merged-SL4.0ch03-48347623-2	SL4.0ch03:48347116-48348092	Promoter (1-2kb)	-1477	Solyc03g150140.1.1	ZHD9_1_peakname|ZHD9_2_peakname	2	48347629	977	316	399.251	41.6512	395.151	ZHD9_1_peak_26555	SL4.0ch03:48347116-48348089	974	48347639	295	370.537	40.5004	366.361	ZHD9_2_peak_26638	SL4.0ch03:48347197-48348092	896	48347619	336	427.965	42.8019	423.941	Solyc03g150140.1	XP_025886119.1 uncharacterized protein LOC104646375 isoform X2 [Solanum lycopersicum]
Merged-SL4.0ch05-52702213-2	SL4.0ch05:52701492-52703073	Promoter (1-2kb)	-1199	Solyc05g041710.3.1	ZHD9_1_peakname|ZHD9_2_peakname	2	52701828	1582	308	390.644	41.6213	386.613	ZHD9_1_peak_44925	SL4.0ch05:52701492-52702783	1292	52701823	289	366.811	41.4568	362.673	ZHD9_2_peak_45005	SL4.0ch05:52701505-52703073	1569	52701834	328	414.477	41.7859	410.552	Solyc05g041710.3	KAG5587451.1 hypothetical protein H5410_047885 [Solanum commersonii]
Merged-SL4.0ch05-59174360-2	SL4.0ch05:59172932-59175768	Promoter (<=1kb)	-426	Solyc05g049950.3.1	ZHD9_1_peakname|ZHD9_2_peakname	2	59175438	2837	308	390.644	41.5974	386.618	ZHD9_1_peak_45804	SL4.0ch05:59172979-59175768	2790	59175449	286	361.762	41.0279	357.673	ZHD9_2_peak_45907	SL4.0ch05:59172932-59175761	2830	59175428	331	419.525	42.1669	415.563	Solyc05g049950.3	TMW91581.1 hypothetical protein EJD97_014153 [Solanum chilense]
Merged-SL4.0ch05-60437316-2	SL4.0ch05:60436926-60437735	Promoter (<=1kb)	-905	Solyc05g050830.3.1	ZHD9_1_peakname|ZHD9_2_peakname	2	60437272	810	308	390.656	41.5735	386.637	ZHD9_1_peak_46034	SL4.0ch05:60436964-60437639	676	60437272	283	356.726	40.5991	352.689	ZHD9_2_peak_46141	SL4.0ch05:60436926-60437735	810	60437271	334	424.585	42.5479	420.586	Solyc05g050830.3	XP_004240059.1 ethylene-responsive transcription factor ERF038-like [Solanum lycopersicum]
Merged-SL4.0ch11-2147796-2	SL4.0ch11:2147237-2148343	Promoter (1-2kb)	-1735	Solyc11g007890.2.1	ZHD9_1_peakname|ZHD9_2_peakname	2	2148068	1107	309	391.618	41.5652	387.608	ZHD9_1_peak_88877	SL4.0ch11:2147237-2148343	1107	2148062	274	341.702	39.3125	337.809	ZHD9_2_peak_89131	SL4.0ch11:2147262-2148342	1081	2148073	344	441.535	43.818	437.408	Solyc11g007890.2	XP_004250021.1 protein DMR6-LIKE OXYGENASE 2-like [Solanum lycopersicum]
Merged-SL4.0ch07-581032-2	SL4.0ch07:580303-581607	Promoter (<=1kb)	-237	Solyc07g005730.4.1	ZHD9_1_peakname|ZHD9_2_peakname	2	581316	1305	310	392.333	41.4834	388.267	ZHD9_1_peak_53874	SL4.0ch07:580303-581607	1305	581320	300	383.735	42.5409	379.423	ZHD9_2_peak_53966	SL4.0ch07:580634-581587	954	581313	321	400.931	40.4258	397.111	Solyc07g005730.4	XP_004242607.1 UPF0057 membrane protein At4g30660 [Solanum lycopersicum]
Merged-SL4.0ch12-65394140-2	SL4.0ch12:65393816-65394463	Promoter (<=1kb)	-287	Solyc12g098290.1.1	ZHD9_1_peakname|ZHD9_2_peakname	2	65394126	648	308	391.062	41.4141	387.067	ZHD9_1_peak_103734	SL4.0ch12:65393816-65394463	648	65394123	263	323.513	37.74	319.785	ZHD9_2_peak_103982	SL4.0ch12:65393831-65394452	622	65394129	354	458.61	45.0881	454.35	Solyc12g098290.1	XP_015165220.1 PREDICTED: acanthoscurrin-1-like [Solanum tuberosum]
Merged-SL4.0ch09-66610806-2	SL4.0ch09:66610474-66611150	Promoter (1-2kb)	-1874	Solyc09g091190.3.1	ZHD9_1_peakname|ZHD9_2_peakname	2	66610778	677	308	389.01	41.4066	385.014	ZHD9_1_peak_79758	SL4.0ch09:66610474-66611150	677	66610772	278	348.364	39.8843	344.407	ZHD9_2_peak_79983	SL4.0ch09:66610475-66611128	654	66610783	337	429.657	42.929	425.62	Solyc09g091190.3	KAH0641274.1 hypothetical protein KY285_037860 [Solanum tuberosum]
Merged-SL4.0ch09-3486653-2	SL4.0ch09:3486312-3486994	Promoter (<=1kb)	-378	Solyc09g010040.3.1	ZHD9_1_peakname|ZHD9_2_peakname	2	3486588	683	318	400.286	41.3209	396.178	ZHD9_1_peak_71741	SL4.0ch09:3486319-3486994	676	3486595	296	373.31	40.9439	369.11	ZHD9_2_peak_71952	SL4.0ch09:3486312-3486989	678	3486581	339	427.261	41.6979	423.245	Solyc09g010040.3	XP_004246493.2 1-aminocyclopropane-1-carboxylate oxidase homolog 1-like [Solanum lycopersicum]
Merged-SL4.0ch04-62816363-2	SL4.0ch04:62815640-62817079	Promoter (1-2kb)	-1701	Solyc04g080740.1.1	ZHD9_1_peakname|ZHD9_2_peakname	2	62816616	1440	306	385.651	41.2722	381.647	ZHD9_1_peak_38081	SL4.0ch04:62815773-62816961	1189	62816621	293	373.565	42.0286	369.357	ZHD9_2_peak_38169	SL4.0ch04:62815640-62817079	1440	62816611	318	397.737	40.5158	393.936	Solyc04g080740.1	XP_004238299.1 bZIP transcription factor 11 [Solanum lycopersicum]
Merged-SL4.0ch01-79896197-2	SL4.0ch01:79895898-79896492	Promoter (1-2kb)	-1018	Solyc01g096560.3.1	ZHD9_1_peakname|ZHD9_2_peakname	2	79896172	595	307	388.527	41.2156	384.553	ZHD9_1_peak_10404	SL4.0ch01:79895920-79896479	560	79896173	262	321.869	37.597	318.155	ZHD9_2_peak_10478	SL4.0ch01:79895898-79896492	595	79896171	352	455.185	44.8341	450.952	Solyc01g096560.3	XP_004231226.1 CO(2)-response secreted protease-like [Solanum lycopersicum]
Merged-SL4.0ch03-8635503-2	SL4.0ch03:8634688-8636302	Promoter (1-2kb)	-1183	Solyc03g044480.3.1	ZHD9_1_peakname|ZHD9_2_peakname	2	8635613	1615	324	409.887	41.2114	405.747	ZHD9_1_peak_22025	SL4.0ch03:8634727-8636298	1572	8635449	269	326.578	36.6671	322.827	ZHD9_2_peak_22075	SL4.0ch03:8634688-8636302	1615	8635777	380	493.196	45.7557	488.667	Solyc03g044480.3	XP_004234724.1 cyclin-dependent kinase inhibitor 1-like isoform X2 [Solanum lycopersicum]
Merged-SL4.0ch01-82627431-2	SL4.0ch01:82626382-82628469	Promoter (1-2kb)	-1587	Solyc01g100290.4.1	ZHD9_1_peakname|ZHD9_2_peakname	2	82626894	2088	326	409.457	41.1378	405.288	ZHD9_1_peak_10862	SL4.0ch01:82626408-82628469	2062	82626888	293	364.507	39.4852	360.394	ZHD9_2_peak_10947	SL4.0ch01:82626382-82628467	2086	82626899	358	454.407	42.7904	450.182	Solyc01g100290.4	XP_010313418.1 uncharacterized protein LOC101268805 [Solanum lycopersicum]
Merged-SL4.0ch01-76511907-2	SL4.0ch01:76510828-76513003	Promoter (1-2kb)	-1555	Solyc01g090610.3.1	ZHD9_1_peakname|ZHD9_2_peakname	2	76511419	2176	304	383.961	41.1292	379.974	ZHD9_1_peak_9747	SL4.0ch01:76510828-76512952	2125	76511415	291	370.185	41.7427	366.012	ZHD9_2_peak_9828	SL4.0ch01:76510845-76513003	2159	76511423	318	397.737	40.5158	393.936	Solyc01g090610.3	XP_004229768.1 2-oxoglutarate-dependent dioxygenase AOP2 [Solanum lycopersicum]
Merged-SL4.0ch07-65855843-2	SL4.0ch07:65855334-65856350	Promoter (1-2kb)	-1534	Solyc07g063575.1.1	ZHD9_1_peakname|ZHD9_2_peakname	2	65855696	1017	304	383.937	41.0335	379.975	ZHD9_1_peak_62349	SL4.0ch07:65855334-65856336	1003	65855697	279	350.033	40.0272	346.059	ZHD9_2_peak_62497	SL4.0ch07:65855353-65856350	998	65855694	330	417.841	42.0399	413.891	Solyc07g063575.1	XP_010324346.1 uncharacterized protein LOC101268412 [Solanum lycopersicum]
Merged-SL4.0ch02-41962347-2	SL4.0ch02:41961729-41962979	Promoter (<=1kb)	-401	Solyc02g079400.3.1	ZHD9_1_peakname|ZHD9_2_peakname	2	41962048	1251	307	386.68	41.0294	382.682	ZHD9_1_peak_18177	SL4.0ch02:41961729-41962979	1251	41962045	288	363.769	40.9242	359.662	ZHD9_2_peak_18213	SL4.0ch02:41961733-41962950	1218	41962050	326	409.59	41.1347	405.702	Solyc02g079400.3	XP_004232778.1 E3 ubiquitin-protein ligase CSU1 [Solanum lycopersicum]
Merged-SL4.0ch07-66535318-2	SL4.0ch07:66534407-66536208	Promoter (1-2kb)	-1670	Solyc07g064650.3.1	ZHD9_1_peakname|ZHD9_2_peakname	2	66535876	1802	344	431.149	41.0252	426.796	ZHD9_1_peak_62469	SL4.0ch07:66534463-66536208	1746	66535882	305	376.921	39.0591	372.684	ZHD9_2_peak_62619	SL4.0ch07:66534407-66536195	1789	66535871	383	485.378	42.9914	480.907	Solyc07g064650.3	TMX04453.1 hypothetical protein EJD97_008868 [Solanum chilense]
Merged-SL4.0ch12-922628-2	SL4.0ch12:921817-923413	Promoter (<=1kb)	-590	Solyc12g006430.3.1	ZHD9_1_peakname|ZHD9_2_peakname	2	922167	1597	304	382.248	40.9225	378.295	ZHD9_1_peak_95731	SL4.0ch12:921817-923401	1585	922167	281	353.377	40.3131	349.371	ZHD9_2_peak_95897	SL4.0ch12:921882-923413	1532	922167	326	411.119	41.5319	407.219	Solyc12g006430.3	XP_004251558.1 UDP-glycosyltransferase 82A1 [Solanum lycopersicum]
Merged-SL4.0ch10-61368166-2	SL4.0ch10:61367096-61369249	Promoter (1-2kb)	-1367	Solyc10g081110.3.1	ZHD9_1_peakname|ZHD9_2_peakname	2	61368255	2154	328	411.84	40.8275	407.652	ZHD9_1_peak_87788	SL4.0ch10:61367100-61369249	2150	61368256	295	365.444	39.1055	361.321	ZHD9_2_peak_88041	SL4.0ch10:61367096-61369221	2126	61368254	362	458.236	42.5495	453.983	Solyc10g081110.3	NP_001316883.1 RING finger superfamily protein [Solanum lycopersicum]
Merged-SL4.0ch01-68605155-2	SL4.0ch01:68603895-68606405	Promoter (1-2kb)	-1100	Solyc01g067370.3.1	ZHD9_1_peakname|ZHD9_2_peakname	2	68606088	2511	304	382.496	40.7869	378.568	ZHD9_1_peak_8252	SL4.0ch01:68603895-68606394	2500	68606088	264	325.158	37.8829	321.416	ZHD9_2_peak_8322	SL4.0ch01:68603926-68606405	2480	68606088	343	439.834	43.691	435.72	Solyc01g067370.3	NP_001234726.1 uncharacterized protein LOC543717 [Solanum lycopersicum]
Merged-SL4.0ch06-46368755-2	SL4.0ch06:46368257-46369223	Promoter (<=1kb)	-416	Solyc06g083380.3.1	ZHD9_1_peakname|ZHD9_2_peakname	2	46368829	967	310	389.56	40.7762	385.574	ZHD9_1_peak_53634	SL4.0ch06:46368326-46369216	891	46368756	272	332.476	37.3534	328.67	ZHD9_2_peak_53722	SL4.0ch06:46368257-46369223	967	46368902	347	446.644	44.199	442.478	Solyc06g083380.3	XP_004242408.1 oleoyl-acyl carrier protein thioesterase, chloroplastic [Solanum lycopersicum]
Merged-SL4.0ch05-41520303-2	SL4.0ch05:41519991-41520636	Promoter (1-2kb)	-1497	Solyc05g026460.1.1	ZHD9_1_peakname|ZHD9_2_peakname	2	41520256	646	302	379.404	40.7161	375.443	ZHD9_1_peak_43715	SL4.0ch05:41519992-41520593	602	41520270	293	373.565	42.0286	369.357	ZHD9_2_peak_43812	SL4.0ch05:41519991-41520636	646	41520242	311	385.243	39.4037	381.53	Solyc05g026460.1	NA
Merged-SL4.0ch10-64262931-2	SL4.0ch10:64262617-64263246	Promoter (1-2kb)	-1727	Solyc10g086200.1.1	ZHD9_1_peakname|ZHD9_2_peakname	2	64262906	630	304	381.839	40.7161	377.87	ZHD9_1_peak_88408	SL4.0ch10:64262620-64263244	625	64262915	291	369.094	41.4295	364.934	ZHD9_2_peak_88657	SL4.0ch10:64262617-64263246	630	64262898	317	394.584	40.0026	390.805	Solyc10g086200.1	XP_010312346.1 auxin-induced protein 15A [Solanum lycopersicum]
Merged-SL4.0ch12-53604759-2	SL4.0ch12:53604082-53605448	Promoter (<=1kb)	-663	Solyc12g040460.2.1	ZHD9_1_peakname|ZHD9_2_peakname	2	53604792	1367	302	380.851	40.644	376.938	ZHD9_1_peak_101783	SL4.0ch12:53604082-53605415	1334	53604785	262	321.869	37.597	318.155	ZHD9_2_peak_102029	SL4.0ch12:53604092-53605448	1357	53604800	343	439.834	43.691	435.72	Solyc12g040460.2	XP_004252268.1 uncharacterized protein LOC101245139 [Solanum lycopersicum]
Merged-SL4.0ch01-1851366-2	SL4.0ch01:1850906-1851844	Promoter (1-2kb)	-1529	Solyc01g007267.1.1	ZHD9_1_peakname|ZHD9_2_peakname	2	1851272	939	316	394.942	40.623	390.834	ZHD9_1_peak_586	SL4.0ch01:1850906-1851844	939	1851269	310	395.781	42.5528	391.339	ZHD9_2_peak_596	SL4.0ch01:1850942-1851773	832	1851276	321	394.102	38.6932	390.329	Solyc01g007267.1	TMW84307.1 hypothetical protein EJD97_025448 [Solanum chilense]
Merged-SL4.0ch04-56950843-2	SL4.0ch04:56950253-56951448	Promoter (<=1kb)	-142	Solyc04g072035.1.1	ZHD9_1_peakname|ZHD9_2_peakname	2	56950512	1196	569	694.75	40.5134	689.256	ZHD9_1_peak_36812	SL4.0ch04:56950256-56951448	1193	56950513	524	637.431	39.8791	631.917	ZHD9_2_peak_36900	SL4.0ch04:56950253-56951416	1164	56950511	614	752.068	41.1477	746.595	Solyc04g072035.1	XP_010314902.1 inositol-1,4,5-triphosphate-5-phosphatase isoform X2 [Solanum lycopersicum]
Merged-SL4.0ch02-49426431-2	SL4.0ch02:49425396-49427473	Promoter (1-2kb)	-1827	Solyc02g089630.3.1	ZHD9_1_peakname|ZHD9_2_peakname	2	49426372	2078	300	375.601	40.4623	371.682	ZHD9_1_peak_19609	SL4.0ch02:49425396-49427443	2048	49426375	287	363.444	41.1709	359.339	ZHD9_2_peak_19644	SL4.0ch02:49425414-49427473	2060	49426370	312	387.758	39.7537	384.025	Solyc02g089630.3	XP_004232111.1 proline dehydrogenase 2, mitochondrial [Solanum lycopersicum]
Merged-SL4.0ch10-60611425-2	SL4.0ch10:60611052-60611941	Promoter (<=1kb)	-390	Solyc10g080100.3.1	ZHD9_1_peakname|ZHD9_2_peakname	2	60611374	890	301	378.279	40.4615	374.383	ZHD9_1_peak_87616	SL4.0ch10:60611054-60611941	888	60611374	263	323.513	37.74	319.785	ZHD9_2_peak_87881	SL4.0ch10:60611052-60611653	602	60611375	339	433.044	43.183	428.981	Solyc10g080100.3	XP_004249261.1 villin-2-like [Solanum lycopersicum]
Merged-SL4.0ch09-66302215-2	SL4.0ch09:66300934-66303497	Promoter (1-2kb)	-1084	Solyc09g090790.3.1	ZHD9_1_peakname|ZHD9_2_peakname	2	66301259	2564	306	382.47	40.3565	378.505	ZHD9_1_peak_79706	SL4.0ch09:66300948-66303481	2534	66301221	290	362.195	39.8162	358.103	ZHD9_2_peak_79933	SL4.0ch09:66300934-66303497	2564	66301297	321	402.745	40.8968	398.907	Solyc09g090790.3	XP_004247779.1 myb-related protein 305 [Solanum lycopersicum]
Merged-SL4.0ch08-62697027-2	SL4.0ch08:62696373-62697676	Promoter (1-2kb)	-1052	Solyc08g081550.4.1	ZHD9_1_peakname|ZHD9_2_peakname	2	62696683	1304	302	379.29	40.3216	375.394	ZHD9_1_peak_70861	SL4.0ch08:62696400-62697676	1277	62696685	258	314.595	36.8191	310.945	ZHD9_2_peak_71059	SL4.0ch08:62696373-62697661	1289	62696681	346	443.985	43.824	439.842	Solyc08g081550.4	NP_001233922.2 1-aminocyclopropane-1-carboxylate synthase [Solanum lycopersicum]
Merged-SL4.0ch02-45763915-2	SL4.0ch02:45762956-45764811	Promoter (<=1kb)	-255	Solyc02g084660.3.1	ZHD9_1_peakname|ZHD9_2_peakname	2	45764514	1856	300	375.64	40.3108	371.759	ZHD9_1_peak_18908	SL4.0ch02:45763090-45764811	1722	45764524	268	331.756	38.4547	327.955	ZHD9_2_peak_18940	SL4.0ch02:45762956-45764805	1850	45764505	331	419.525	42.1669	415.563	Solyc02g084660.3	XP_010316395.1 glutaredoxin-C3 [Solanum lycopersicum]
Merged-SL4.0ch10-60893351-2	SL4.0ch10:60892107-60894604	Promoter (1-2kb)	-1709	Solyc10g080540.2.1	ZHD9_1_peakname|ZHD9_2_peakname	2	60892930	2498	314	392.862	40.2477	388.824	ZHD9_1_peak_87674	SL4.0ch10:60892107-60894604	2498	60892982	292	360.228	38.6392	356.155	ZHD9_2_peak_87933	SL4.0ch10:60892135-60894559	2425	60892878	337	425.496	41.8562	421.493	Solyc10g080540.2	XP_004249289.1 homeobox-leucine zipper protein HOX11-like [Solanum lycopersicum]
Merged-SL4.0ch06-46017618-2	SL4.0ch06:46017001-46018202	Promoter (1-2kb)	-1223	Solyc06g082730.2.1	ZHD9_1_peakname|ZHD9_2_peakname	2	46017677	1202	299	374.815	40.2394	370.94	ZHD9_1_peak_53589	SL4.0ch06:46017233-46018202	970	46017672	267	330.104	38.3118	326.318	ZHD9_2_peak_53676	SL4.0ch06:46017001-46018039	1039	46017682	331	419.525	42.1669	415.563	Solyc06g082730.2	XP_004242454.1 cytochrome P450 714C2-like [Solanum lycopersicum]
Merged-SL4.0ch04-135685-2	SL4.0ch04:134822-136507	Promoter (1-2kb)	-1302	Solyc04g005180.4.1	ZHD9_1_peakname|ZHD9_2_peakname	2	135990	1686	298	373.911	40.2157	370.036	ZHD9_1_peak_29572	SL4.0ch04:134936-136476	1541	135998	272	338.38	39.0266	334.518	ZHD9_2_peak_29653	SL4.0ch04:134822-136507	1686	135982	325	409.441	41.4049	405.554	Solyc04g005180.4	KAH0756727.1 hypothetical protein KY290_020220 [Solanum tuberosum]
Merged-SL4.0ch08-55441444-2	SL4.0ch08:55441102-55441798	Promoter (1-2kb)	-1743	Solyc08g068240.3.1	ZHD9_1_peakname|ZHD9_2_peakname	2	55441458	697	356	442.087	40.1199	437.628	ZHD9_1_peak_69403	SL4.0ch08:55441102-55441798	697	55441469	326	392.046	36.8006	387.648	ZHD9_2_peak_69582	SL4.0ch08:55441102-55441774	673	55441448	387	492.129	43.4392	487.608	Solyc08g068240.3	XP_019070605.2 phosphate transporter PHO1 homolog 10-like isoform X3 [Solanum lycopersicum]
Merged-SL4.0ch08-63119944-2	SL4.0ch08:63119287-63120786	Promoter (1-2kb)	-1185	Solyc08g082110.4.1	ZHD9_1_peakname|ZHD9_2_peakname	2	63119978	1500	392	483.738	40.1061	478.93	ZHD9_1_peak_70961	SL4.0ch08:63119337-63120786	1450	63119981	359	436.29	38.2514	431.47	ZHD9_2_peak_71152	SL4.0ch08:63119287-63120366	1080	63119976	425	531.186	41.9608	526.39	Solyc08g082110.4	XP_004245530.1 probable WRKY transcription factor 53 [Solanum lycopersicum]
Merged-SL4.0ch08-62439281-2	SL4.0ch08:62438630-62439913	Promoter (1-2kb)	-1654	Solyc08g081255.1.1	ZHD9_1_peakname|ZHD9_2_peakname	2	62439424	1284	298	372.224	40.1046	368.358	ZHD9_1_peak_70808	SL4.0ch08:62438676-62439907	1232	62439424	274	341.702	39.3125	337.809	ZHD9_2_peak_71004	SL4.0ch08:62438630-62439913	1284	62439424	321	402.745	40.8968	398.907	Solyc08g081255.1	NA
Merged-SL4.0ch05-62573882-2	SL4.0ch05:62573220-62574490	Promoter (<=1kb)	-867	Solyc05g053020.3.1	ZHD9_1_peakname|ZHD9_2_peakname	2	62573670	1271	312	388.253	40.1007	384.207	ZHD9_1_peak_46521	SL4.0ch05:62573220-62574490	1271	62573670	305	387.331	41.8686	382.976	ZHD9_2_peak_46615	SL4.0ch05:62573330-62574488	1159	62573671	318	389.176	38.3327	385.437	Solyc05g053020.3	XP_004239907.1 thaumatin-like protein [Solanum lycopersicum]
Merged-SL4.0ch09-63212152-2	SL4.0ch09:63211749-63212555	Promoter (<=1kb)	-686	Solyc09g075220.1.1	ZHD9_1_peakname|ZHD9_2_peakname	2	63212231	807	298	372.264	40.0648	368.406	ZHD9_1_peak_78976	SL4.0ch09:63211749-63212555	807	63212244	269	333.41	38.5977	329.594	ZHD9_2_peak_79208	SL4.0ch09:63211767-63212540	774	63212218	326	411.119	41.5319	407.219	Solyc09g075220.1	NP_001333872.1 uncharacterized protein LOC101244031 precursor [Solanum lycopersicum]
Merged-SL4.0ch04-59065824-2	SL4.0ch04:59064838-59066810	Promoter (<=1kb)	-739	Solyc04g076110.4.1	ZHD9_1_peakname|ZHD9_2_peakname	2	59065480	1973	320	398.033	39.8856	393.904	ZHD9_1_peak_37268	SL4.0ch04:59064838-59066810	1973	59065482	314	396.581	41.4654	392.137	ZHD9_2_peak_37359	SL4.0ch04:59064873-59066775	1903	59065477	327	399.484	38.3058	395.67	Solyc04g076110.4	XP_004237981.1 uncharacterized protein LOC101250398 [Solanum lycopersicum]
Merged-SL4.0ch04-62304751-2	SL4.0ch04:62304455-62305064	Promoter (<=1kb)	-184	Solyc04g080030.3.1	ZHD9_1_peakname|ZHD9_2_peakname	2	62304730	610	295	368.146	39.8828	364.28	ZHD9_1_peak_37971	SL4.0ch04:62304455-62305064	610	62304728	286	361.762	41.0279	357.673	ZHD9_2_peak_38064	SL4.0ch04:62304457-62305030	574	62304732	304	374.529	38.7377	370.887	Solyc04g080030.3	TMX02070.1 hypothetical protein EJD97_022650 [Solanum chilense]
Merged-SL4.0ch07-62762829-2	SL4.0ch07:62761827-62763779	Promoter (1-2kb)	-1608	Solyc07g054560.1.1	ZHD9_1_peakname|ZHD9_2_peakname	2	62762266	1953	296	369.75	39.8743	365.911	ZHD9_1_peak_61679	SL4.0ch07:62761827-62763760	1934	62762264	269	333.41	38.5977	329.594	ZHD9_2_peak_61830	SL4.0ch07:62761950-62763779	1830	62762268	323	406.09	41.1508	402.227	Solyc07g054560.1	XP_004243320.1 serine/arginine repetitive matrix protein 1-like [Solanum lycopersicum]
Merged-SL4.0ch12-5510794-2	SL4.0ch12:5510227-5511355	Promoter (<=1kb)	-968	Solyc12g014500.3.1	ZHD9_1_peakname|ZHD9_2_peakname	2	5510641	1129	297	371.944	39.8418	368.107	ZHD9_1_peak_96598	SL4.0ch12:5510266-5511330	1065	5510636	249	300.651	35.7386	297.117	ZHD9_2_peak_96780	SL4.0ch12:5510227-5511355	1129	5510646	345	443.237	43.945	439.097	Solyc12g014500.3	XP_015060019.2 indole-3-acetate O-methyltransferase 1-like [Solanum pennellii]
Merged-SL4.0ch06-37802710-2	SL4.0ch06:37802065-37803387	Promoter (<=1kb)	-345	Solyc06g064490.2.1	ZHD9_1_peakname|ZHD9_2_peakname	2	37802478	1323	294	367.231	39.7555	363.392	ZHD9_1_peak_51964	SL4.0ch06:37802065-37803387	1323	37802450	278	348.364	39.8843	344.407	ZHD9_2_peak_52039	SL4.0ch06:37802095-37803293	1199	37802505	311	386.099	39.6267	382.378	Solyc06g064490.2	XP_004241893.1 probable glycosyltransferase At3g07620 [Solanum lycopersicum]
Merged-SL4.0ch10-60777409-2	SL4.0ch10:60776149-60778651	Promoter (1-2kb)	-1075	Solyc10g080390.2.1	ZHD9_1_peakname|ZHD9_2_peakname	2	60777149	2503	333	414.959	39.7443	410.788	ZHD9_1_peak_87649	SL4.0ch10:60776149-60778639	2491	60777144	268	314.18	33.6485	310.534	ZHD9_2_peak_87911	SL4.0ch10:60776199-60778651	2453	60777154	398	515.738	45.84	511.042	Solyc10g080390.2	XP_004249275.1 serine/threonine-protein kinase Nek6-like isoform X2 [Solanum lycopersicum]
Merged-SL4.0ch06-38793330-2	SL4.0ch06:38792642-38794013	Promoter (1-2kb)	-1594	Solyc06g065710.3.1	ZHD9_1_peakname|ZHD9_2_peakname	2	38793576	1372	294	366.466	39.7398	362.618	ZHD9_1_peak_52157	SL4.0ch06:38792655-38794013	1359	38793565	284	358.403	40.742	354.348	ZHD9_2_peak_52220	SL4.0ch06:38792642-38794011	1370	38793586	304	374.529	38.7377	370.887	Solyc06g065710.3	XP_004241799.1 muscle M-line assembly protein unc-89 [Solanum lycopersicum]
Merged-SL4.0ch02-50800127-2	SL4.0ch02:50799671-50800543	Promoter (<=1kb)	-267	Solyc02g091470.3.1	ZHD9_1_peakname|ZHD9_2_peakname	2	50800232	873	294	365.642	39.6763	361.8	ZHD9_1_peak_19895	SL4.0ch02:50799760-50800537	778	50800234	284	358.403	40.742	354.348	ZHD9_2_peak_19920	SL4.0ch02:50799671-50800543	873	50800229	303	372.882	38.6107	369.251	Solyc02g091470.3	XP_004231989.1 probable serine/threonine-protein kinase PBL7 [Solanum lycopersicum]
Merged-SL4.0ch01-89522497-2	SL4.0ch01:89521412-89523561	Promoter (<=1kb)	-907	Solyc01g110480.4.1	ZHD9_1_peakname|ZHD9_2_peakname	2	89523141	2150	294	367.272	39.6598	363.454	ZHD9_1_peak_12146	SL4.0ch01:89521473-89523561	2089	89523127	266	328.454	38.1688	324.682	ZHD9_2_peak_12217	SL4.0ch01:89521412-89523542	2131	89523155	323	406.09	41.1508	402.227	Solyc01g110480.4	XP_004230901.1 probable transcription factor PosF21 [Solanum lycopersicum]
Merged-SL4.0ch04-4810741-2	SL4.0ch04:4810253-4811277	Promoter (1-2kb)	-1329	Solyc04g014515.1.1	ZHD9_1_peakname|ZHD9_2_peakname	2	4810630	1025	296	368.614	39.6365	364.77	ZHD9_1_peak_30475	SL4.0ch04:4810253-4811152	900	4810629	277	345.659	39.4432	341.729	ZHD9_2_peak_30576	SL4.0ch04:4810283-4811277	995	4810632	315	391.569	39.8298	387.811	Solyc04g014515.1	TMW86216.1 hypothetical protein EJD97_021766 [Solanum chilense]
Merged-SL4.0ch10-37130694-2	SL4.0ch10:37129977-37131411	Promoter (1-2kb)	-1312	Solyc10g046930.3.1	ZHD9_1_peakname|ZHD9_2_peakname	2	37131048	1435	322	399.416	39.5424	395.346	ZHD9_1_peak_84359	SL4.0ch10:37129981-37131407	1427	37131049	283	344.197	37.1166	340.282	ZHD9_2_peak_84648	SL4.0ch10:37129977-37131411	1435	37131048	361	454.636	41.9682	450.41	Solyc10g046930.3	XP_004248814.1 putative rRNA methyltransferase [Solanum lycopersicum]
Merged-SL4.0ch12-66514080-2	SL4.0ch12:66513000-66515122	Promoter (<=1kb)	-907	Solyc12g100140.3.1	ZHD9_1_peakname|ZHD9_2_peakname	2	66514196	2123	327	404.299	39.5146	400.132	ZHD9_1_peak_103872	SL4.0ch12:66513081-66515119	2039	66514202	312	388.872	40.0454	384.5	ZHD9_2_peak_104123	SL4.0ch12:66513000-66515122	2123	66514189	342	419.726	38.9838	415.763	Solyc12g100140.3	XP_010314674.1 transcription factor bHLH130-like [Solanum lycopersicum]
Merged-SL4.0ch04-55151849-2	SL4.0ch04:55150320-55153228	Promoter (1-2kb)	-1236	Solyc04g064630.3.1	ZHD9_1_peakname|ZHD9_2_peakname	2	55152497	2909	331	409.565	39.4678	405.406	ZHD9_1_peak_36441	SL4.0ch04:55150320-55153150	2831	55152495	292	355.569	37.3997	351.544	ZHD9_2_peak_36539	SL4.0ch04:55150701-55153228	2528	55152499	370	463.562	41.5359	459.268	Solyc04g064630.3	XP_004237724.1 bidirectional sugar transporter SWEET1-like [Solanum lycopersicum]
Merged-SL4.0ch05-3530011-2	SL4.0ch05:3529435-3530584	Promoter (1-2kb)	-1178	Solyc05g009330.3.1	ZHD9_1_peakname|ZHD9_2_peakname	2	3530196	1150	292	364.18	39.3021	360.397	ZHD9_1_peak_39108	SL4.0ch05:3529453-3530574	1122	3530192	253	307.149	36.3104	303.56	ZHD9_2_peak_39215	SL4.0ch05:3529435-3530584	1150	3530201	332	421.211	42.2939	417.235	Solyc05g009330.3	XP_004238928.1 uncharacterized protein LOC101254384 [Solanum lycopersicum]
Merged-SL4.0ch05-56139764-2	SL4.0ch05:56139425-56140109	Promoter (<=1kb)	-357	Solyc05g044550.1.1	ZHD9_1_peakname|ZHD9_2_peakname	2	56139820	685	296	369.634	39.2837	365.819	ZHD9_1_peak_45344	SL4.0ch05:56139425-56140109	685	56139814	244	291.187	34.6263	287.731	ZHD9_2_peak_45431	SL4.0ch05:56139434-56140089	656	56139825	349	448.081	43.9411	443.907	Solyc05g044550.1	NA
Merged-SL4.0ch08-54670648-2	SL4.0ch08:54670248-54671079	Promoter (<=1kb)	-241	Solyc08g067570.1.1	ZHD9_1_peakname|ZHD9_2_peakname	2	54670524	832	292	364.344	39.2623	360.565	ZHD9_1_peak_69274	SL4.0ch08:54670251-54671015	765	54670518	248	299.031	35.5956	295.51	ZHD9_2_peak_69445	SL4.0ch08:54670248-54671079	832	54670529	337	429.657	42.929	425.62	Solyc08g067570.1	TMW85078.1 hypothetical protein EJD97_023831 [Solanum chilense]
Merged-SL4.0ch03-3247704-3	SL4.0ch03:3245751-3249062	Promoter (<=1kb)	-705	Solyc03g025870.3.1	ZHD9_1_peakname|ZHD9_2_peakname	3	3247237	3312	324	407.038	39.2486	402.843	ZHD9_1_peak_21021	SL4.0ch03:3245751-3249021	3271	3246469	357	464.628	45.6966	459.592	ZHD9_2_peak_21063,ZHD9_2_peak_21064	NA	NA	NA	NA	NA	NA	NA	Solyc03g025870.3	XP_004234444.1 transcription factor LAF1-like [Solanum lycopersicum]
Merged-SL4.0ch09-6208810-2	SL4.0ch09:6208500-6209138	Promoter (1-2kb)	-1297	Solyc09g014560.2.1	ZHD9_1_peakname|ZHD9_2_peakname	2	6208792	639	304	376.752	39.245	372.873	ZHD9_1_peak_72314	SL4.0ch09:6208500-6209138	639	6208791	264	320.164	36.4635	316.469	ZHD9_2_peak_72525	SL4.0ch09:6208513-6209091	579	6208792	343	433.34	42.0264	429.276	Solyc09g014560.2	XP_010325794.1 kirola-like [Solanum lycopersicum]
Merged-SL4.0ch03-44666430-2	SL4.0ch03:44666053-44666812	Promoter (1-2kb)	-1312	Solyc03g078150.3.1	ZHD9_1_peakname|ZHD9_2_peakname	2	44666437	760	298	370.206	39.242	366.361	ZHD9_1_peak_25958	SL4.0ch03:44666058-44666800	743	44666434	275	339.967	38.4854	336.095	ZHD9_2_peak_26044	SL4.0ch03:44666053-44666812	760	44666440	322	400.445	39.9986	396.627	Solyc03g078150.3	XP_004235076.1 amino acid transporter AVT1A isoform X1 [Solanum lycopersicum]
Merged-SL4.0ch09-54871376-2	SL4.0ch09:54870641-54872112	Promoter (1-2kb)	-1379	Solyc09g061345.1.1	ZHD9_1_peakname|ZHD9_2_peakname	2	54871383	1472	296	366.913	39.1435	363.091	ZHD9_1_peak_77588	SL4.0ch09:54870650-54872112	1463	54871382	273	337.446	38.427	333.594	ZHD9_2_peak_77814	SL4.0ch09:54870641-54872103	1463	54871384	319	396.38	39.86	392.589	Solyc09g061345.1	NA
Merged-SL4.0ch07-42340540-2	SL4.0ch07:42340083-42341019	Promoter (1-2kb)	-1634	Solyc07g032784.1.1	ZHD9_1_peakname|ZHD9_2_peakname	2	42340438	937	290	359.589	39.1345	355.8	ZHD9_1_peak_58696	SL4.0ch07:42340083-42340969	887	42340439	280	351.471	40.1029	347.488	ZHD9_2_peak_58852	SL4.0ch07:42340089-42341019	931	42340438	300	367.706	38.166	364.111	Solyc07g032784.1	XP_027771303.1 uncharacterized protein LOC114076458 [Solanum pennellii]
Merged-SL4.0ch10-63436298-2	SL4.0ch10:63436012-63436588	Promoter (<=1kb)	-322	Solyc10g084930.2.1	ZHD9_1_peakname|ZHD9_2_peakname	2	63436304	577	290	359.757	39.1042	355.99	ZHD9_1_peak_88232	SL4.0ch10:63436012-63436588	577	63436304	268	331.756	38.4547	327.955	ZHD9_2_peak_88484	SL4.0ch10:63436031-63436563	533	63436305	312	387.758	39.7537	384.025	Solyc10g084930.2	XP_004249546.1 serine/threonine-protein kinase ATG1c-like isoform X1 [Solanum lycopersicum]
Merged-SL4.0ch01-77539223-2	SL4.0ch01:77538919-77539522	Promoter (1-2kb)	-1935	Solyc01g091700.4.1	ZHD9_1_peakname|ZHD9_2_peakname	2	77539246	604	290	358.93	39.0727	355.161	ZHD9_1_peak_9968	SL4.0ch01:77538919-77539522	604	77539246	272	338.38	39.0266	334.518	ZHD9_2_peak_10050	SL4.0ch01:77538932-77539520	589	77539245	307	379.479	39.1187	375.804	Solyc01g091700.4	XP_004229840.1 F-box protein PP2-A13 [Solanum lycopersicum]
Merged-SL4.0ch12-4531115-2	SL4.0ch12:4530760-4531473	Promoter (<=1kb)	-657	Solyc12g013650.2.1	ZHD9_1_peakname|ZHD9_2_peakname	2	4531088	714	288	357.367	39.0094	353.589	ZHD9_1_peak_96439	SL4.0ch12:4530760-4531473	714	4531081	280	351.704	40.1702	347.714	ZHD9_2_peak_96620	SL4.0ch12:4530795-4531435	641	4531096	297	363.03	37.8486	359.463	Solyc12g013650.2	XP_004251849.1 uncharacterized protein LOC101247189 [Solanum lycopersicum]
Merged-SL4.0ch08-63060964-2	SL4.0ch08:63059985-63061975	Promoter (<=1kb)	-790	Solyc08g082020.3.1	ZHD9_1_peakname|ZHD9_2_peakname	2	63060916	1991	290	359.01	38.9689	355.262	ZHD9_1_peak_70948	SL4.0ch08:63059985-63061886	1902	63060916	259	316.947	37.1681	313.275	ZHD9_2_peak_71140	SL4.0ch08:63060010-63061975	1966	63060917	320	401.074	40.7698	397.249	Solyc08g082020.3	XP_004245537.1 mitochondrial adenine nucleotide transporter ADNT1 [Solanum lycopersicum]
Merged-SL4.0ch06-46481828-2	SL4.0ch06:46481211-46482443	Promoter (<=1kb)	-979	Solyc06g083480.4.1	ZHD9_1_peakname|ZHD9_2_peakname	2	46482137	1233	416	504.947	38.9384	500.017	ZHD9_1_peak_53649	SL4.0ch06:46481211-46482431	1221	46482135	401	493.331	39.9936	488.175	ZHD9_2_peak_53738	SL4.0ch06:46481228-46482443	1216	46482139	430	516.563	37.8832	511.86	Solyc06g083480.4	XP_027773312.1 tropinone reductase homolog At5g06060-like isoform X2 [Solanum pennellii]
Merged-SL4.0ch08-63681616-2	SL4.0ch08:63680363-63682863	Promoter (<=1kb)	-677	Solyc08g082870.3.1	ZHD9_1_peakname|ZHD9_2_peakname	2	63681990	2501	295	364.42	38.8321	360.608	ZHD9_1_peak_71062	SL4.0ch08:63680363-63682848	2486	63681987	278	344.928	38.9038	341.009	ZHD9_2_peak_71253	SL4.0ch08:63680393-63682863	2471	63681992	312	383.911	38.7603	380.208	Solyc08g082870.3	NP_001332937.1 NAD(P)-binding Rossmann-fold superfamily protein [Solanum lycopersicum]
Merged-SL4.0ch10-57882345-2	SL4.0ch10:57881991-57882693	Promoter (<=1kb)	-927	Solyc10g075110.2.1	ZHD9_1_peakname|ZHD9_2_peakname	2	57882394	703	327	401.81	38.8111	397.703	ZHD9_1_peak_87080	SL4.0ch10:57882014-57882693	680	57882398	297	363.328	37.9266	359.229	ZHD9_2_peak_87341	SL4.0ch10:57881991-57882682	692	57882390	357	440.293	39.6956	436.177	Solyc10g075110.2	NP_001234074.1 non-specific lipid-transfer protein 1 precursor [Solanum lycopersicum]
Merged-SL4.0ch06-42649858-2	SL4.0ch06:42648630-42651328	Promoter (1-2kb)	-1809	Solyc06g072990.1.1	ZHD9_1_peakname|ZHD9_2_peakname	2	42649780	2699	288	356.465	38.8103	352.729	ZHD9_1_peak_52873	SL4.0ch06:42648630-42651328	2699	42649780	263	323.513	37.74	319.785	ZHD9_2_peak_52954	SL4.0ch06:42648666-42650810	2145	42649781	313	389.417	39.8807	385.674	Solyc06g072990.1	XP_004241433.1 protein RESPONSE TO LOW SULFUR 3 [Solanum lycopersicum]
Merged-SL4.0ch07-66148610-2	SL4.0ch07:66148054-66149181	Promoter (1-2kb)	-1202	Solyc07g064010.3.1	ZHD9_1_peakname|ZHD9_2_peakname	2	66148346	1128	324	397.923	38.8018	393.821	ZHD9_1_peak_62414	SL4.0ch07:66148067-66149140	1074	66148347	307	380.227	39.3144	375.954	ZHD9_2_peak_62564	SL4.0ch07:66148054-66149181	1128	66148346	341	415.62	38.2892	411.688	Solyc07g064010.3	XP_004244162.1 formin-like protein 5 [Solanum lycopersicum]
Merged-SL4.0ch04-7798366-2	SL4.0ch04:7797762-7798968	Promoter (1-2kb)	-1009	Solyc04g017680.3.1	ZHD9_1_peakname|ZHD9_2_peakname	2	7798157	1207	390	474.9	38.7828	470.254	ZHD9_1_peak_31011	SL4.0ch04:7797762-7798902	1141	7798131	345	380.94	30.0496	376.656	ZHD9_2_peak_31115	SL4.0ch04:7797835-7798968	1134	7798183	435	568.86	47.5159	563.852	Solyc04g017680.3	XP_004236565.1 54S ribosomal protein L22, mitochondrial [Solanum lycopersicum]
Merged-SL4.0ch07-56482441-2	SL4.0ch07:56481962-56482904	Promoter (<=1kb)	-629	Solyc07g043100.1.1	ZHD9_1_peakname|ZHD9_2_peakname	2	56482473	943	288	355.652	38.7309	351.925	ZHD9_1_peak_60409	SL4.0ch07:56482006-56482893	888	56482470	261	320.227	37.4541	316.527	ZHD9_2_peak_60551	SL4.0ch07:56481962-56482904	943	56482476	314	391.078	40.0078	387.323	Solyc07g043100.1	XP_004243901.1 anthocyanidin 3-O-glucosyltransferase 2-like [Solanum lycopersicum]
Merged-SL4.0ch10-2874781-2	SL4.0ch10:2874488-2875094	Promoter (<=1kb)	-781	Solyc10g008970.1.1	ZHD9_1_peakname|ZHD9_2_peakname	2	2874786	607	286	353.979	38.6837	350.245	ZHD9_1_peak_80615	SL4.0ch10:2874502-2875043	542	2874790	271	336.722	38.8836	332.875	ZHD9_2_peak_80862	SL4.0ch10:2874488-2875094	607	2874783	302	371.237	38.4837	367.615	Solyc10g008970.1	XP_004248460.2 protein DMP4 [Solanum lycopersicum]
Merged-SL4.0ch08-61265616-2	SL4.0ch08:61265248-61266037	Promoter (1-2kb)	-1524	Solyc08g079670.3.1	ZHD9_1_peakname|ZHD9_2_peakname	2	61265594	790	286	352.512	38.6443	348.763	ZHD9_1_peak_70579	SL4.0ch08:61265250-61266037	788	61265585	282	355.051	40.4561	351.03	ZHD9_2_peak_70765	SL4.0ch08:61265248-61265931	684	61265603	289	349.974	36.8325	346.496	Solyc08g079670.3	XP_004245695.1 transmembrane protein 64 [Solanum lycopersicum]
Merged-SL4.0ch12-66241753-2	SL4.0ch12:66240972-66242530	Promoter (<=1kb)	-460	Solyc12g099655.1.1	ZHD9_1_peakname|ZHD9_2_peakname	2	66241401	1559	284	349.24	38.3823	345.514	ZHD9_1_peak_103850	SL4.0ch12:66241027-66242530	1504	66241432	281	353.377	40.3131	349.371	ZHD9_2_peak_104097	SL4.0ch12:66240972-66242486	1515	66241370	286	345.103	36.4515	341.657	Solyc12g099655.1	XP_025884440.1 uncharacterized protein LOC112940456 [Solanum lycopersicum]
Merged-SL4.0ch05-5714443-2	SL4.0ch05:5714096-5714812	Promoter (1-2kb)	-1226	Solyc05g012370.3.1	ZHD9_1_peakname|ZHD9_2_peakname	2	5714464	717	285	351.575	38.3655	347.884	ZHD9_1_peak_39614	SL4.0ch05:5714096-5714812	717	5714457	255	310.408	36.5963	306.792	ZHD9_2_peak_39721	SL4.0ch05:5714107-5714759	653	5714470	315	392.741	40.1348	388.975	Solyc05g012370.3	XP_004239057.1 uncharacterized protein LOC101244871 [Solanum lycopersicum]
Merged-SL4.0ch07-62521258-2	SL4.0ch07:62520902-62521602	Promoter (<=1kb)	-346	Solyc07g054260.1.1	ZHD9_1_peakname|ZHD9_2_peakname	2	62521246	701	288	354.866	38.3428	351.148	ZHD9_1_peak_61615	SL4.0ch07:62520939-62521602	664	62521247	260	317.113	36.8876	313.439	ZHD9_2_peak_61766	SL4.0ch07:62520902-62521589	688	62521245	316	392.619	39.7981	388.857	Solyc07g054260.1	TMW94745.1 hypothetical protein EJD97_009842 [Solanum chilense]
Merged-SL4.0ch11-26491297-2	SL4.0ch11:26490720-26491891	Promoter (<=1kb)	-240	Solyc11g033283.1.1	ZHD9_1_peakname|ZHD9_2_peakname	2	26490992	1172	283	348.335	38.2869	344.625	ZHD9_1_peak_92012	SL4.0ch11:26490720-26491852	1133	26490989	277	346.696	39.7413	342.755	ZHD9_2_peak_92209	SL4.0ch11:26490727-26491891	1165	26490995	289	349.974	36.8325	346.496	Solyc11g033283.1	XP_004253233.1 protein NRT1/ PTR FAMILY 6.1 [Solanum lycopersicum]
Merged-SL4.0ch01-76210159-2	SL4.0ch01:76209207-76210910	Promoter (1-2kb)	-1438	Solyc01g090310.3.1	ZHD9_1_peakname|ZHD9_2_peakname	2	76209920	1704	284	349.866	38.2704	346.182	ZHD9_1_peak_9665	SL4.0ch01:76209646-76210873	1228	76209920	259	316.947	37.1681	313.275	ZHD9_2_peak_9749	SL4.0ch01:76209207-76210910	1704	76209919	309	382.786	39.3727	379.088	Solyc01g090310.3	NP_001353048.1 jasmonate-responsive ERF 2 [Solanum lycopersicum]
Merged-SL4.0ch10-62806700-2	SL4.0ch10:62806022-62807390	Promoter (<=1kb)	-785	Solyc10g083950.1.1	ZHD9_1_peakname|ZHD9_2_peakname	2	62806884	1369	284	349.964	38.2146	346.287	ZHD9_1_peak_88096	SL4.0ch10:62806022-62807350	1329	62806893	252	305.522	36.1675	301.947	ZHD9_2_peak_88352	SL4.0ch10:62806040-62807390	1351	62806875	316	394.405	40.2618	390.627	Solyc10g083950.1	XP_004249479.1 protein NUCLEAR FUSION DEFECTIVE 4 [Solanum lycopersicum]
Merged-SL4.0ch08-60895041-2	SL4.0ch08:60894095-60895922	Promoter (1-2kb)	-1265	Solyc08g079140.1.1	ZHD9_1_peakname|ZHD9_2_peakname	2	60894746	1828	318	387.947	38.1981	383.902	ZHD9_1_peak_70494	SL4.0ch08:60894095-60895922	1828	60894752	314	388.745	39.4025	384.381	ZHD9_2_peak_70684	SL4.0ch08:60894240-60895909	1670	60894740	321	387.149	36.9937	383.424	Solyc08g079140.1	XP_010325465.1 auxin-induced protein X10A-like [Solanum lycopersicum]
Merged-SL4.0ch10-48787835-2	SL4.0ch10:48787336-48788337	Promoter (1-2kb)	-1722	Solyc10g050490.1.1	ZHD9_1_peakname|ZHD9_2_peakname	2	48788065	1002	284	350.166	38.1508	346.495	ZHD9_1_peak_85718	SL4.0ch10:48787336-48788337	1002	48788069	244	292.568	35.0238	289.1	ZHD9_2_peak_85997	SL4.0ch10:48787339-48788328	990	48788061	324	407.765	41.2778	403.89	Solyc10g050490.1	TMW82014.1 hypothetical protein EJD97_007063 [Solanum chilense]
Merged-SL4.0ch06-30217901-2	SL4.0ch06:30217585-30218191	Promoter (<=1kb)	-893	Solyc06g050130.3.1	ZHD9_1_peakname|ZHD9_2_peakname	2	30217926	607	340	413.663	38.1219	409.424	ZHD9_1_peak_50550	SL4.0ch06:30217647-30218191	545	30217926	321	393.392	38.5167	388.981	ZHD9_2_peak_50640	SL4.0ch06:30217585-30218182	598	30217925	359	433.935	37.7272	429.867	Solyc06g050130.3	XP_010322133.1 alpha-galactosidase 3 [Solanum lycopersicum]
Merged-SL4.0ch08-58733352-2	SL4.0ch08:58732906-58733784	Promoter (<=1kb)	-853	Solyc08g150146.1.1	ZHD9_1_peakname|ZHD9_2_peakname	2	58733438	879	284	349.243	38.1112	345.577	ZHD9_1_peak_70009	SL4.0ch08:58732906-58733738	833	58733429	247	297.413	35.4527	293.905	ZHD9_2_peak_70204	SL4.0ch08:58732982-58733784	803	58733447	320	401.074	40.7698	397.249	Solyc08g150146.1	NA
Merged-SL4.0ch03-64105561-2	SL4.0ch03:64104174-64106968	Promoter (<=1kb)	-646	Solyc03g121580.3.1	ZHD9_1_peakname|ZHD9_2_peakname	2	64104530	2795	284	349.454	38.0756	345.784	ZHD9_1_peak_29376	SL4.0ch03:64104185-64106918	2734	64104531	252	305.068	36.0364	301.5	ZHD9_2_peak_29462	SL4.0ch03:64104174-64106968	2795	64104530	316	393.841	40.1148	390.069	Solyc03g121580.3	XP_004235600.1 WD-40 repeat-containing protein MSI4 [Solanum lycopersicum]
Merged-SL4.0ch03-61422033-2	SL4.0ch03:61420704-61423336	Promoter (1-2kb)	-1225	Solyc03g117980.3.1	ZHD9_1_peakname|ZHD9_2_peakname	2	61422080	2633	282	345.805	38.0566	342.123	ZHD9_1_peak_28862	SL4.0ch03:61420762-61423336	2575	61422077	272	338.38	39.0266	334.518	ZHD9_2_peak_28953	SL4.0ch03:61420704-61423333	2630	61422084	291	353.229	37.0866	349.729	Solyc03g117980.3	NP_001234271.2 whitefly-induced gp91-phox [Solanum lycopersicum]
Merged-SL4.0ch06-37484827-2	SL4.0ch06:37484435-37485233	Promoter (<=1kb)	-296	Solyc06g063080.1.1	ZHD9_1_peakname|ZHD9_2_peakname	2	37484723	799	282	346.553	38.0483	342.884	ZHD9_1_peak_51911	SL4.0ch06:37484452-37485191	740	37484722	263	323.513	37.74	319.785	ZHD9_2_peak_51989	SL4.0ch06:37484435-37485233	799	37484724	301	369.592	38.3566	365.983	Solyc06g063080.1	TMW86633.1 hypothetical protein EJD97_021086 [Solanum chilense]
Merged-SL4.0ch11-32380506-2	SL4.0ch11:32380001-32381032	Promoter (1-2kb)	-1702	Solyc11g043100.1.1	ZHD9_1_peakname|ZHD9_2_peakname	2	32380272	1032	282	346.597	37.9845	342.94	ZHD9_1_peak_92695	SL4.0ch11:32380001-32380978	978	32380276	255	310.408	36.5963	306.792	ZHD9_2_peak_92868	SL4.0ch11:32380014-32381032	1019	32380269	309	382.786	39.3727	379.088	Solyc11g043100.1	TMX05630.1 hypothetical protein EJD97_013632 [Solanum chilense]
Merged-SL4.0ch08-61100344-2	SL4.0ch08:61098857-61101866	Promoter (1-2kb)	-1011	Solyc08g079470.3.1	ZHD9_1_peakname|ZHD9_2_peakname	2	61099856	3010	281	344.962	37.9771	341.291	ZHD9_1_peak_70530	SL4.0ch08:61098874-61101780	2907	61099856	270	335.065	38.7406	331.234	ZHD9_2_peak_70717	SL4.0ch08:61098857-61101866	3010	61099857	292	354.859	37.2136	351.348	Solyc08g079470.3	XP_004245713.1 putative transferase At4g12130, mitochondrial isoform X2 [Solanum lycopersicum]
Merged-SL4.0ch01-80334894-2	SL4.0ch01:80334528-80335259	Promoter (1-2kb)	-1774	Solyc01g097110.2.1	ZHD9_1_peakname|ZHD9_2_peakname	2	80334891	732	348	421.727	37.9769	417.392	ZHD9_1_peak_10470	SL4.0ch01:80334528-80335244	717	80334911	340	424.822	40.7895	420.105	ZHD9_2_peak_10541	SL4.0ch01:80334545-80335259	715	80334871	356	418.632	35.1643	414.678	Solyc01g097110.2	XP_010327602.1 Fanconi anemia group D2 protein homolog [Solanum lycopersicum]
Merged-SL4.0ch11-2699992-2	SL4.0ch11:2699652-2700345	Promoter (1-2kb)	-1147	Solyc11g008490.3.1	ZHD9_1_peakname|ZHD9_2_peakname	2	2699944	694	282	346.601	37.9222	342.928	ZHD9_1_peak_88995	SL4.0ch11:2699652-2700316	665	2699940	266	327.716	37.9563	323.953	ZHD9_2_peak_89247	SL4.0ch11:2699655-2700345	691	2699948	299	365.485	37.8881	361.904	Solyc11g008490.3	XP_019066400.1 pumilio homolog 4-like [Solanum lycopersicum]
Merged-SL4.0ch11-52438910-2	SL4.0ch11:52438634-52439195	Promoter (1-2kb)	-1248	Solyc11g069760.1.1	ZHD9_1_peakname|ZHD9_2_peakname	2	52438878	562	332	404.144	37.8364	400.012	ZHD9_1_peak_95236	SL4.0ch11:52438634-52439179	546	52438878	304	367.295	36.8861	363.152	ZHD9_2_peak_95387	SL4.0ch11:52438635-52439195	561	52438878	361	440.993	38.7867	436.873	Solyc11g069760.1	XP_004251406.1 high affinity nitrate transporter 2.4-like [Solanum lycopersicum]
Merged-SL4.0ch07-3664820-2	SL4.0ch07:3664488-3665156	Promoter (1-2kb)	-1361	Solyc07g008720.4.1	ZHD9_1_peakname|ZHD9_2_peakname	2	3664824	669	280	344.101	37.81	340.459	ZHD9_1_peak_54516	SL4.0ch07:3664488-3665156	669	3664824	257	313.674	36.8822	310.03	ZHD9_2_peak_54615	SL4.0ch07:3664488-3665148	661	3664823	304	374.529	38.7377	370.887	Solyc07g008720.4	NP_001234229.2 BTF3-like transcription factor [Solanum lycopersicum]
Merged-SL4.0ch07-729340-2	SL4.0ch07:727956-730530	Promoter (1-2kb)	-1641	Solyc07g005910.3.1	ZHD9_1_peakname|ZHD9_2_peakname	2	728764	2575	320	389.082	37.8077	385.08	ZHD9_1_peak_53899	SL4.0ch07:727956-730508	2553	728765	291	351.8	36.7144	347.81	ZHD9_2_peak_53991	SL4.0ch07:728368-730530	2163	728764	348	426.363	38.9011	422.351	Solyc07g005910.3	XP_010323203.1 uncharacterized protein LOC101247932 [Solanum lycopersicum]
Merged-SL4.0ch09-638365-2	SL4.0ch09:637765-638963	Promoter (<=1kb)	-774	Solyc09g005910.4.1	ZHD9_1_peakname|ZHD9_2_peakname	2	638157	1199	280	343.275	37.8023	339.627	ZHD9_1_peak_71196	SL4.0ch09:637776-638963	1188	638149	264	325.158	37.8829	321.416	ZHD9_2_peak_71390	SL4.0ch09:637765-638957	1193	638165	296	361.392	37.7216	357.837	Solyc09g005910.4	XP_004246734.1 phosphatidate phosphatase PAH1-like isoform X2 [Solanum lycopersicum]
Merged-SL4.0ch07-1565737-2	SL4.0ch07:1565401-1566084	Promoter (1-2kb)	-1760	Solyc07g006750.3.1	ZHD9_1_peakname|ZHD9_2_peakname	2	1565702	684	280	342.481	37.7627	338.833	ZHD9_1_peak_54079	SL4.0ch07:1565407-1566084	678	1565704	267	330.104	38.3118	326.318	ZHD9_2_peak_54168	SL4.0ch07:1565401-1566056	656	1565699	292	354.859	37.2136	351.348	Solyc07g006750.3	XP_004243013.1 transcription factor MYB36 [Solanum lycopersicum]
Merged-SL4.0ch01-84119308-2	SL4.0ch01:84118281-84120331	Promoter (1-2kb)	-1975	Solyc01g103180.4.1	ZHD9_1_peakname|ZHD9_2_peakname	2	84119806	2051	280	343.269	37.7623	339.629	ZHD9_1_peak_11135	SL4.0ch01:84118281-84120330	2050	84119820	259	316.947	37.1681	313.275	ZHD9_2_peak_11217	SL4.0ch01:84118293-84120331	2039	84119792	301	369.592	38.3566	365.983	Solyc01g103180.4	TMX05599.1 hypothetical protein EJD97_016346 [Solanum chilense]
Merged-SL4.0ch03-56704801-2	SL4.0ch03:56704402-56705199	Promoter (<=1kb)	-123	Solyc03g111650.4.1	ZHD9_1_peakname|ZHD9_2_peakname	2	56704896	798	280	342.452	37.7308	338.811	ZHD9_1_peak_27987	SL4.0ch03:56704402-56705186	785	56704895	263	323.513	37.74	319.785	ZHD9_2_peak_28088	SL4.0ch03:56704417-56705199	783	56704897	296	361.392	37.7216	357.837	Solyc03g111650.4	XP_004236307.1 pentatricopeptide repeat-containing protein At5g50280, chloroplastic [Solanum lycopersicum]
Merged-SL4.0ch10-60803536-2	SL4.0ch10:60801975-60805064	Promoter (1-2kb)	-1453	Solyc10g080410.3.1	ZHD9_1_peakname|ZHD9_2_peakname	2	60802910	3090	280	342.447	37.7069	338.81	ZHD9_1_peak_87653	SL4.0ch10:60802057-60805048	2992	60802908	260	318.586	37.3111	314.9	ZHD9_2_peak_87915	SL4.0ch10:60801975-60805064	3090	60802913	299	366.308	38.1026	362.72	Solyc10g080410.3	XP_010312148.1 bZIP transcription factor TGA10-like [Solanum lycopersicum]
Merged-SL4.0ch10-5840641-2	SL4.0ch10:5840293-5841017	Promoter (<=1kb)	-529	Solyc10g017850.3.1	ZHD9_1_peakname|ZHD9_2_peakname	2	5840594	725	279	341.666	37.6992	338.024	ZHD9_1_peak_81164	SL4.0ch10:5840293-5841017	725	5840594	267	330.104	38.3118	326.318	ZHD9_2_peak_81415	SL4.0ch10:5840301-5840954	654	5840594	291	353.229	37.0866	349.729	Solyc10g017850.3	NP_001234463.1 Peroxisomal membrane protein 11C-like [Solanum lycopersicum]
Merged-SL4.0ch03-50049719-2	SL4.0ch03:50049312-50050138	Promoter (<=1kb)	-566	Solyc03g093810.1.1	ZHD9_1_peakname|ZHD9_2_peakname	2	50049816	827	279	341.63	37.6593	337.996	ZHD9_1_peak_26862	SL4.0ch03:50049312-50050138	827	50049818	262	321.869	37.597	318.155	ZHD9_2_peak_26963	SL4.0ch03:50049329-50050099	771	50049815	296	361.392	37.7216	357.837	Solyc03g093810.1	NA
Merged-SL4.0ch05-63904457-2	SL4.0ch05:63904057-63904869	Promoter (1-2kb)	-1542	Solyc05g054650.1.1	ZHD9_1_peakname|ZHD9_2_peakname	2	63904581	813	279	341.719	37.5556	338.103	ZHD9_1_peak_46793	SL4.0ch05:63904065-63904840	776	63904582	249	300.651	35.7386	297.117	ZHD9_2_peak_46887	SL4.0ch05:63904057-63904869	813	63904580	309	382.786	39.3727	379.088	Solyc05g054650.1	XP_004239776.1 zinc finger protein ZAT11-like [Solanum lycopersicum]
Merged-SL4.0ch01-44946912-2	SL4.0ch01:44946484-44947353	Promoter (1-2kb)	-1737	Solyc01g055200.1.1	ZHD9_1_peakname|ZHD9_2_peakname	2	44946758	870	278	340.817	37.548	337.197	ZHD9_1_peak_5526	SL4.0ch01:44946484-44947353	870	44946757	256	312.041	36.7393	308.41	ZHD9_2_peak_5557	SL4.0ch01:44946489-44947323	835	44946759	301	369.592	38.3566	365.983	Solyc01g055200.1	XP_004229063.1 ribonuclease S-3 [Solanum lycopersicum]
Merged-SL4.0ch09-66702548-2	SL4.0ch09:66702192-66702902	Promoter (<=1kb)	-466	Solyc09g091330.1.1	ZHD9_1_peakname|ZHD9_2_peakname	2	66702545	711	277	338.577	37.5089	334.938	ZHD9_1_peak_79782	SL4.0ch09:66702192-66702902	711	66702555	275	343.365	39.4554	339.456	ZHD9_2_peak_80007	SL4.0ch09:66702198-66702901	704	66702535	279	333.79	35.5625	330.421	Solyc09g091330.1	TMW94066.1 hypothetical protein EJD97_010787 [Solanum chilense]
Merged-SL4.0ch10-32193523-2	SL4.0ch10:32193254-32193794	Promoter (<=1kb)	-467	Solyc10g045385.1.1	ZHD9_1_peakname|ZHD9_2_peakname	2	32193530	541	302	368.695	37.4761	364.878	ZHD9_1_peak_83802	SL4.0ch10:32193268-32193778	511	32193532	268	316.817	34.3362	313.15	ZHD9_2_peak_84090	SL4.0ch10:32193254-32193794	541	32193528	337	420.574	40.6159	416.606	Solyc10g045385.1	TMW92978.1 hypothetical protein EJD97_012332 [Solanum chilense]
Merged-SL4.0ch09-5713100-2	SL4.0ch09:5712354-5713881	Promoter (1-2kb)	-1621	Solyc09g014220.3.1	ZHD9_1_peakname|ZHD9_2_peakname	2	5712632	1528	295	359.689	37.4742	355.935	ZHD9_1_peak_72196	SL4.0ch09:5712364-5713803	1440	5712635	266	320.728	35.9916	317.025	ZHD9_2_peak_72408	SL4.0ch09:5712354-5713881	1528	5712628	324	398.65	38.9569	394.845	Solyc09g014220.3	XP_019071002.1 protein NRT1/ PTR FAMILY 8.1-like [Solanum lycopersicum]
Merged-SL4.0ch01-1060948-3	SL4.0ch01:1059288-1062133	Promoter (<=1kb)	-728	Solyc01g006440.2.1	ZHD9_1_peakname|ZHD9_2_peakname	3	1060949	2846	289	355.982	37.449	352.18	ZHD9_1_peak_427	SL4.0ch01:1059288-1062112	2825	1060496	300	385.44	43.0293	381.106	ZHD9_2_peak_431,ZHD9_2_peak_432	NA	NA	NA	NA	NA	NA	NA	Solyc01g006440.2	XP_019069243.1 protein NRT1/ PTR FAMILY 7.1 [Solanum lycopersicum]
Merged-SL4.0ch04-5415386-2	SL4.0ch04:5414290-5416541	Promoter (<=1kb)	-309	Solyc04g015200.3.1	ZHD9_1_peakname|ZHD9_2_peakname	2	5414620	2252	287	349.926	37.4261	346.226	ZHD9_1_peak_30590	SL4.0ch04:5414297-5416417	2121	5414645	271	331.845	37.4974	328.044	ZHD9_2_peak_30698	SL4.0ch04:5414290-5416541	2252	5414594	303	368.008	37.3549	364.408	Solyc04g015200.3	XP_004236642.1 ATP-dependent 6-phosphofructokinase 2 [Solanum lycopersicum]
Merged-SL4.0ch12-63358376-2	SL4.0ch12:63357500-63359228	Promoter (<=1kb)	-592	Solyc12g088380.1.1	ZHD9_1_peakname|ZHD9_2_peakname	2	63358876	1729	278	341.133	37.4124	337.531	ZHD9_1_peak_103391	SL4.0ch12:63357500-63359191	1692	63358874	239	284.529	34.3091	281.125	ZHD9_2_peak_103641	SL4.0ch12:63357587-63359228	1642	63358878	318	397.737	40.5158	393.936	Solyc12g088380.1	XP_004252817.2 transcription factor bHLH85-like [Solanum lycopersicum]
Merged-SL4.0ch07-2367999-2	SL4.0ch07:2367364-2368631	Promoter (<=1kb)	-892	Solyc07g007755.1.1	ZHD9_1_peakname|ZHD9_2_peakname	2	2368272	1268	293	357.949	37.4028	354.221	ZHD9_1_peak_54253	SL4.0ch07:2367364-2368560	1197	2368273	248	293.657	34.0696	290.183	ZHD9_2_peak_54351	SL4.0ch07:2367442-2368631	1190	2368270	338	422.24	40.736	418.259	Solyc07g007755.1	NP_001333453.1 defensin-like protein precursor [Solanum lycopersicum]
Merged-SL4.0ch10-43614579-2	SL4.0ch10:43614263-43614893	Promoter (<=1kb)	-381	Solyc10g049210.3.1	ZHD9_1_peakname|ZHD9_2_peakname	2	43614564	631	278	340.476	37.309	336.88	ZHD9_1_peak_85054	SL4.0ch10:43614263-43614869	607	43614565	234	276.535	33.5943	273.194	ZHD9_2_peak_85329	SL4.0ch10:43614291-43614893	603	43614563	322	404.417	41.0238	400.566	Solyc10g049210.3	XP_004248779.1 serine carboxypeptidase-like 18 [Solanum lycopersicum]
Merged-SL4.0ch05-63568806-2	SL4.0ch05:63568073-63569593	Promoter (<=1kb)	-810	Solyc05g054220.3.1	ZHD9_1_peakname|ZHD9_2_peakname	2	63569092	1521	275	335.28	37.231	331.67	ZHD9_1_peak_46728	SL4.0ch05:63568073-63569593	1521	63569089	272	338.38	39.0266	334.518	ZHD9_2_peak_46823	SL4.0ch05:63568077-63569482	1406	63569094	278	332.18	35.4354	328.821	Solyc05g054220.3	NP_001234538.2 SNF1-related kinase complex anchoring protein SIP1 [Solanum lycopersicum]
Merged-SL4.0ch02-46455634-2	SL4.0ch02:46455290-46455993	Promoter (<=1kb)	-246	Solyc02g085615.1.1	ZHD9_1_peakname|ZHD9_2_peakname	2	46455617	704	276	335.942	37.2307	332.342	ZHD9_1_peak_19047	SL4.0ch02:46455290-46455993	704	46455617	264	325.158	37.8829	321.416	ZHD9_2_peak_19074	SL4.0ch02:46455313-46455940	628	46455617	287	346.725	36.5785	343.269	Solyc02g085615.1	NA
Merged-SL4.0ch08-63929712-2	SL4.0ch08:63929314-63930073	Promoter (1-2kb)	-1420	Solyc08g083280.3.1	ZHD9_1_peakname|ZHD9_2_peakname	2	63929807	760	280	340.313	37.191	336.683	ZHD9_1_peak_71101	SL4.0ch08:63929314-63930053	740	63929802	267	329.363	38.0985	325.586	ZHD9_2_peak_71295	SL4.0ch08:63929410-63930073	664	63929812	292	351.264	36.2836	347.78	Solyc08g083280.3	XP_004245447.1 alcohol dehydrogenase-like 4 [Solanum lycopersicum]
Merged-SL4.0ch01-3237459-2	SL4.0ch01:3236677-3238167	Promoter (1-2kb)	-1545	Solyc01g009270.1.1	ZHD9_1_peakname|ZHD9_2_peakname	2	3237869	1491	328	395.342	37.1257	391.289	ZHD9_1_peak_802	SL4.0ch01:3236831-3238161	1331	3237872	296	356.75	36.5243	352.712	ZHD9_2_peak_818	SL4.0ch01:3236677-3238167	1491	3237866	359	433.935	37.7272	429.867	Solyc01g009270.1	AXQ00709.1 cell size regulator-like 3 protein [Solanum lycopersicum]
Merged-SL4.0ch04-57122134-2	SL4.0ch04:57121236-57122898	Promoter (1-2kb)	-1293	Solyc04g072160.3.1	ZHD9_1_peakname|ZHD9_2_peakname	2	57122101	1663	276	335.987	37.0872	332.413	ZHD9_1_peak_36847	SL4.0ch04:57121528-57122898	1371	57122096	246	295.796	35.3097	292.302	ZHD9_2_peak_36935	SL4.0ch04:57121236-57122877	1642	57122106	305	376.178	38.8647	372.524	Solyc04g072160.3	NP_001234685.2 ripening regulated protein DDTFR8 [Solanum lycopersicum]
Merged-SL4.0ch02-52747930-2	SL4.0ch02:52747582-52748280	Promoter (<=1kb)	-648	Solyc02g093980.3.1	ZHD9_1_peakname|ZHD9_2_peakname	2	52747948	699	274	334.267	37.0479	330.689	ZHD9_1_peak_20280	SL4.0ch02:52747617-52748244	628	52747958	257	313.674	36.8822	310.03	ZHD9_2_peak_20312	SL4.0ch02:52747582-52748280	699	52747939	292	354.859	37.2136	351.348	Solyc02g093980.3	XP_004231790.1 uncharacterized protein LOC101246002 [Solanum lycopersicum]
Merged-SL4.0ch11-54313661-2	SL4.0ch11:54313372-54313950	Promoter (<=1kb)	-83	Solyc11g073200.2.1	ZHD9_1_peakname|ZHD9_2_peakname	2	54313652	579	350	421.066	37.0155	416.8	ZHD9_1_peak_95567	SL4.0ch11:54313381-54313943	563	54313663	317	368.849	33.7887	364.692	ZHD9_2_peak_95728	SL4.0ch11:54313372-54313950	579	54313642	383	473.283	40.2424	468.909	Solyc11g073200.2	XP_004251312.1 glutelin type-D 1 [Solanum lycopersicum]
Merged-SL4.0ch08-55755196-2	SL4.0ch08:55754908-55755487	Promoter (1-2kb)	-1673	Solyc08g068530.4.1	ZHD9_1_peakname|ZHD9_2_peakname	2	55755217	580	288	349.127	37.0083	345.447	ZHD9_1_peak_69472	SL4.0ch08:55754918-55755474	557	55755217	264	319.185	36.1903	315.495	ZHD9_2_peak_69655	SL4.0ch08:55754908-55755487	580	55755217	311	379.068	37.8263	375.399	Solyc08g068530.4	XP_004245274.2 F-box/FBD/LRR-repeat protein At1g13570-like isoform X1 [Solanum lycopersicum]
Merged-SL4.0ch03-47279891-2	SL4.0ch03:47279056-47280737	Promoter (<=1kb)	-860	Solyc03g082850.3.1	ZHD9_1_peakname|ZHD9_2_peakname	2	47280018	1682	283	343.909	37.0069	340.264	ZHD9_1_peak_26351	SL4.0ch03:47279061-47280713	1653	47280016	262	317.893	36.4635	314.215	ZHD9_2_peak_26432	SL4.0ch03:47279056-47280737	1682	47280019	304	369.924	37.5503	366.312	Solyc03g082850.3	XP_010318039.1 uncharacterized protein LOC101265711 [Solanum lycopersicum]
Merged-SL4.0ch12-49310672-2	SL4.0ch12:49308762-49312555	Promoter (1-2kb)	-1264	Solyc12g038360.1.1	ZHD9_1_peakname|ZHD9_2_peakname	2	49311968	3794	274	334.413	36.9283	330.854	ZHD9_1_peak_101270	SL4.0ch12:49308853-49312521	3669	49311962	242	289.347	34.7379	285.905	ZHD9_2_peak_101516	SL4.0ch12:49308762-49312555	3794	49311973	307	379.479	39.1187	375.804	Solyc12g038360.1	NA
Merged-SL4.0ch06-32310426-2	SL4.0ch06:32309681-32311167	Promoter (<=1kb)	-120	Solyc06g051310.3.1	ZHD9_1_peakname|ZHD9_2_peakname	2	32310903	1487	302	365.058	36.8976	361.243	ZHD9_1_peak_50885	SL4.0ch06:32309681-32311165	1485	32310903	284	344.589	36.9165	340.672	ZHD9_2_peak_50970	SL4.0ch06:32309693-32311167	1475	32310903	320	385.528	36.8788	381.814	Solyc06g051310.3	XP_004240929.1 clathrin heavy chain 1 [Solanum lycopersicum]
Merged-SL4.0ch01-78291955-2	SL4.0ch01:78291431-78292507	Promoter (1-2kb)	-1038	Solyc01g094610.4.1	ZHD9_1_peakname|ZHD9_2_peakname	2	78292150	1077	288	350.397	36.8871	346.724	ZHD9_1_peak_10084	SL4.0ch01:78291431-78292507	1077	78292174	251	298.457	34.48	294.942	ZHD9_2_peak_10166	SL4.0ch01:78291441-78292444	1004	78292126	326	402.338	39.2941	398.507	Solyc01g094610.4	XP_004229911.1 rop guanine nucleotide exchange factor 3 isoform X1 [Solanum lycopersicum]
Merged-SL4.0ch04-5757228-2	SL4.0ch04:5756904-5757576	Promoter (1-2kb)	-1277	Solyc04g015520.3.1	ZHD9_1_peakname|ZHD9_2_peakname	2	5757255	673	274	333.658	36.8409	330.106	ZHD9_1_peak_30644	SL4.0ch04:5756925-5757508	584	5757247	239	284.529	34.3091	281.125	ZHD9_2_peak_30747	SL4.0ch04:5756904-5757576	673	5757263	309	382.786	39.3727	379.088	Solyc04g015520.3	XP_004236624.1 remorin 4.1-like [Solanum lycopersicum]
Merged-SL4.0ch10-43658201-2	SL4.0ch10:43657880-43658518	Promoter (<=1kb)	-854	Solyc10g049230.1.1	ZHD9_1_peakname|ZHD9_2_peakname	2	43658212	639	312	376.901	36.8056	373.025	ZHD9_1_peak_85060	SL4.0ch10:43657880-43658496	617	43658210	262	306.897	33.4722	303.313	ZHD9_2_peak_85335	SL4.0ch10:43657911-43658518	608	43658215	361	446.905	40.1391	442.737	Solyc10g049230.1	XP_049373988.1 putative disease resistance protein RGA3 [Solanum verrucosum]
Merged-SL4.0ch07-66092981-2	SL4.0ch07:66092128-66093880	Promoter (1-2kb)	-1191	Solyc07g063930.4.1	ZHD9_1_peakname|ZHD9_2_peakname	2	66093304	1753	280	340.007	36.755	336.392	ZHD9_1_peak_62401	SL4.0ch07:66092128-66093775	1648	66093311	256	312.041	36.7393	308.41	ZHD9_2_peak_62552	SL4.0ch07:66092143-66093880	1738	66093296	305	367.974	36.7706	364.374	Solyc07g063930.4	XP_004244169.1 organic cation/carnitine transporter 4 [Solanum lycopersicum]
Merged-SL4.0ch10-60244886-2	SL4.0ch10:60244612-60245176	Promoter (<=1kb)	-93	Solyc10g079630.1.1	ZHD9_1_peakname|ZHD9_2_peakname	2	60244882	565	272	330.207	36.7383	326.654	ZHD9_1_peak_87544	SL4.0ch10:60244612-60245142	531	60244880	258	315.31	37.0252	311.652	ZHD9_2_peak_87811	SL4.0ch10:60244616-60245176	561	60244885	286	345.103	36.4515	341.657	Solyc10g079630.1	XP_004249747.1 protein HYPER-SENSITIVITY-RELATED 4-like [Solanum lycopersicum]
Merged-SL4.0ch07-61828182-2	SL4.0ch07:61827876-61828514	Promoter (1-2kb)	-1637	Solyc07g053460.4.1	ZHD9_1_peakname|ZHD9_2_peakname	2	61828186	639	272	330.19	36.7064	326.644	ZHD9_1_peak_61454	SL4.0ch07:61827882-61828514	633	61828183	254	308.778	36.4534	305.175	ZHD9_2_peak_61606	SL4.0ch07:61827876-61828456	581	61828188	290	351.601	36.9595	348.112	Solyc07g053460.4	XP_004243398.1 ervatamin-B [Solanum lycopersicum]
Merged-SL4.0ch05-56150201-2	SL4.0ch05:56149900-56150525	Promoter (<=1kb)	-668	Solyc05g044555.1.1	ZHD9_1_peakname|ZHD9_2_peakname	2	56150154	626	278	337.639	36.7035	334.042	ZHD9_1_peak_45346	SL4.0ch05:56149911-56150525	615	56150148	258	312.37	36.1842	308.738	ZHD9_2_peak_45433	SL4.0ch05:56149900-56150471	572	56150160	299	362.908	37.2229	359.346	Solyc05g044555.1	XP_049352259.1 uncharacterized mitochondrial protein AtMg00810-like [Solanum verrucosum]
Merged-SL4.0ch07-4321586-2	SL4.0ch07:4320976-4322198	Promoter (1-2kb)	-1194	Solyc07g009290.3.1	ZHD9_1_peakname|ZHD9_2_peakname	2	4321382	1223	272	329.376	36.6429	325.836	ZHD9_1_peak_54633	SL4.0ch07:4320976-4322198	1223	4321380	254	308.778	36.4534	305.175	ZHD9_2_peak_54743	SL4.0ch07:4320989-4322184	1196	4321383	289	349.974	36.8325	346.496	Solyc07g009290.3	XP_015081859.1 uncharacterized protein LOC107025603 [Solanum pennellii]
Merged-SL4.0ch01-5018787-2	SL4.0ch01:5018359-5019233	Promoter (1-2kb)	-1438	Solyc01g010215.1.1	ZHD9_1_peakname|ZHD9_2_peakname	2	5018658	875	294	354.76	36.6347	351.009	ZHD9_1_peak_1174	SL4.0ch01:5018359-5019233	875	5018662	284	347.082	37.5842	343.139	ZHD9_2_peak_1183	SL4.0ch01:5018388-5019169	782	5018654	304	362.439	35.6852	358.879	Solyc01g010215.1	XP_004253398.1 uncharacterized protein LOC101246614 [Solanum lycopersicum]
Merged-SL4.0ch04-62283459-2	SL4.0ch04:62282522-62284385	Promoter (1-2kb)	-1516	Solyc04g080010.4.1	ZHD9_1_peakname|ZHD9_2_peakname	2	62282833	1864	271	328.608	36.6273	325.064	ZHD9_1_peak_37969	SL4.0ch04:62282565-62284367	1803	62282840	260	318.586	37.3111	314.9	ZHD9_2_peak_38062	SL4.0ch04:62282522-62284385	1864	62282826	282	338.629	35.9435	335.228	Solyc04g080010.4	XP_004238231.1 hydroquinone glucosyltransferase [Solanum lycopersicum]
Merged-SL4.0ch01-10979684-2	SL4.0ch01:10979146-10980222	Promoter (1-2kb)	-1309	Solyc01g014010.1.1	ZHD9_1_peakname|ZHD9_2_peakname	2	10979876	1077	1231	1423.83	36.6179	1415.09	ZHD9_1_peak_1986	SL4.0ch01:10979146-10980222	1077	10979877	1147	1325.57	36.4543	1316.67	ZHD9_2_peak_1983	SL4.0ch01:10979156-10980213	1058	10979875	1315	1522.09	36.7815	1513.5	Solyc01g014010.1	TMW83631.1 hypothetical protein EJD97_001143 [Solanum chilense]
Merged-SL4.0ch03-5678965-2	SL4.0ch03:5678205-5679839	Promoter (1-2kb)	-1993	Solyc03g034110.4.1	ZHD9_1_peakname|ZHD9_2_peakname	2	5679134	1635	270	327.755	36.5239	324.224	ZHD9_1_peak_21528	SL4.0ch03:5678205-5679839	1635	5679126	255	310.408	36.5963	306.792	ZHD9_2_peak_21565	SL4.0ch03:5678281-5679537	1257	5679141	286	345.103	36.4515	341.657	Solyc03g034110.4	XP_004234562.1 homeobox-leucine zipper protein ATHB-21-like [Solanum lycopersicum]
Merged-SL4.0ch12-3678152-2	SL4.0ch12:3677846-3678456	Promoter (1-2kb)	-1607	Solyc12g010720.1.1	ZHD9_1_peakname|ZHD9_2_peakname	2	3678154	611	272	329.447	36.4693	325.914	ZHD9_1_peak_96281	SL4.0ch12:3677859-3678450	592	3678155	250	301.58	35.6818	298.041	ZHD9_2_peak_96453	SL4.0ch12:3677846-3678456	611	3678152	294	357.314	37.2567	353.788	Solyc12g010720.1	XP_010313853.1 protein EPIDERMAL PATTERNING FACTOR 1 [Solanum lycopersicum]
Merged-SL4.0ch03-901271-2	SL4.0ch03:900840-901616	Promoter (<=1kb)	-919	Solyc03g006270.3.1	ZHD9_1_peakname|ZHD9_2_peakname	2	901342	777	336	403.033	36.455	398.938	ZHD9_1_peak_20511	SL4.0ch03:900840-901601	762	901341	293	339.387	33.0868	335.517	ZHD9_2_peak_20556	SL4.0ch03:901028-901616	589	901343	379	466.679	39.8232	462.359	Solyc03g006270.3	XP_004234098.1 ras-related protein RABA1f [Solanum lycopersicum]
Merged-SL4.0ch06-42520751-2	SL4.0ch06:42520219-42521301	Promoter (1-2kb)	-1609	Solyc06g072730.4.1	ZHD9_1_peakname|ZHD9_2_peakname	2	42520923	1083	283	341.469	36.4511	337.812	ZHD9_1_peak_52853	SL4.0ch06:42520252-42521301	1050	42520923	278	342.327	38.1743	338.429	ZHD9_2_peak_52936	SL4.0ch06:42520219-42521232	1014	42520923	288	340.611	34.7278	337.196	Solyc06g072730.4	XP_004242137.1 WEB family protein At3g02930, chloroplastic-like isoform X1 [Solanum lycopersicum]
Merged-SL4.0ch05-61626252-2	SL4.0ch05:61625333-61626972	Promoter (<=1kb)	-93	Solyc05g051830.4.1	ZHD9_1_peakname|ZHD9_2_peakname	2	61626340	1640	270	327.812	36.4282	324.296	ZHD9_1_peak_46294	SL4.0ch05:61625333-61626972	1640	61626340	243	290.956	34.8809	287.502	ZHD9_2_peak_46398	SL4.0ch05:61625742-61626964	1223	61626341	298	364.668	37.9756	361.091	Solyc05g051830.4	XP_004239996.1 agamous-like MADS-box protein AGL104 [Solanum lycopersicum]
Merged-SL4.0ch03-60305354-2	SL4.0ch03:60305068-60305652	Promoter (<=1kb)	-858	Solyc03g116380.4.1	ZHD9_1_peakname|ZHD9_2_peakname	2	60305360	585	332	396.498	36.417	392.351	ZHD9_1_peak_28663	SL4.0ch03:60305083-60305652	570	60305364	337	413.717	38.9394	409.094	ZHD9_2_peak_28750	SL4.0ch03:60305068-60305613	546	60305356	326	379.279	33.8946	375.609	Solyc03g116380.4	XP_004235970.1 WD repeat-containing protein 43 isoform X2 [Solanum lycopersicum]
Merged-SL4.0ch01-84076682-2	SL4.0ch01:84075498-84077903	Promoter (1-2kb)	-1165	Solyc01g103140.3.1	ZHD9_1_peakname|ZHD9_2_peakname	2	84076784	2406	270	326.94	36.4126	323.423	ZHD9_1_peak_11122	SL4.0ch01:84075498-84077903	2406	84076576	249	300.651	35.7386	297.117	ZHD9_2_peak_11204	SL4.0ch01:84075524-84077804	2281	84076993	291	353.229	37.0866	349.729	Solyc01g103140.3	XP_004230422.1 chloride channel protein CLC-c [Solanum lycopersicum]
Merged-SL4.0ch04-2230418-2	SL4.0ch04:2230041-2230793	Promoter (<=1kb)	-330	Solyc04g008600.4.1	ZHD9_1_peakname|ZHD9_2_peakname	2	2230470	753	270	327.041	36.3408	323.534	ZHD9_1_peak_30014	SL4.0ch04:2230041-2230793	753	2230464	240	286.133	34.452	282.717	ZHD9_2_peak_30096	SL4.0ch04:2230094-2230746	653	2230477	300	367.949	38.2296	364.35	Solyc04g008600.4	XP_004236889.1 chromosome segregation in meiosis protein 3 [Solanum lycopersicum]
Merged-SL4.0ch01-27959130-2	SL4.0ch01:27958562-27959683	Promoter (1-2kb)	-1588	Solyc01g020220.3.1	ZHD9_1_peakname|ZHD9_2_peakname	2	27959020	1122	270	326.163	36.3092	322.656	ZHD9_1_peak_3758	SL4.0ch01:27958596-27959683	1088	27959019	244	292.568	35.0238	289.1	ZHD9_2_peak_3795	SL4.0ch01:27958562-27959679	1118	27959021	295	359.757	37.5946	356.212	Solyc01g020220.3	KAH0764841.1 hypothetical protein KY285_000712 [Solanum tuberosum]
Merged-SL4.0ch10-57837979-2	SL4.0ch10:57837622-57838346	Promoter (1-2kb)	-1796	Solyc10g075090.3.1	ZHD9_1_peakname|ZHD9_2_peakname	2	57838012	725	526	616.817	36.2791	611.476	ZHD9_1_peak_87068	SL4.0ch10:57837622-57838318	697	57838015	501	592.269	36.8647	586.85	ZHD9_2_peak_87331	SL4.0ch10:57837630-57838346	717	57838008	551	641.365	35.6935	636.102	Solyc10g075090.3	TMW83471.1 hypothetical protein EJD97_001605 [Solanum chilense]
Merged-SL4.0ch09-67435207-2	SL4.0ch09:67434823-67435640	Promoter (1-2kb)	-1230	Solyc09g092190.1.1	ZHD9_1_peakname|ZHD9_2_peakname	2	67435198	818	270	326.259	36.2614	322.759	ZHD9_1_peak_79942	SL4.0ch09:67434823-67435640	818	67435196	238	282.926	34.1661	279.534	ZHD9_2_peak_80174	SL4.0ch09:67434824-67435543	720	67435201	301	369.592	38.3566	365.983	Solyc09g092190.1	NA
Merged-SL4.0ch01-90159898-2	SL4.0ch01:90159605-90160188	Promoter (1-2kb)	-1176	Solyc01g111580.3.1	ZHD9_1_peakname|ZHD9_2_peakname	2	90159908	584	304	364.49	36.2557	360.698	ZHD9_1_peak_12264	SL4.0ch01:90159605-90160170	566	90159911	275	328.027	35.2297	324.263	ZHD9_2_peak_12337	SL4.0ch01:90159629-90160188	560	90159906	332	400.954	37.2816	397.133	Solyc01g111580.3	XP_004231042.1 basic leucine zipper 23 [Solanum lycopersicum]
Merged-SL4.0ch03-59238602-2	SL4.0ch03:59238092-59239111	Promoter (1-2kb)	-1042	Solyc03g114960.4.1	ZHD9_1_peakname|ZHD9_2_peakname	2	59238796	1020	764	887.304	36.2143	881.484	ZHD9_1_peak_28491	SL4.0ch03:59238100-59239107	1008	59238795	704	814.538	35.725	808.724	ZHD9_2_peak_28576	SL4.0ch03:59238092-59239111	1020	59238796	824	960.07	36.7036	954.244	Solyc03g114960.4	XP_004236063.1 kelch domain-containing protein 3 isoform X1 [Solanum lycopersicum]
Merged-SL4.0ch06-1582019-2	SL4.0ch06:1581737-1582304	Promoter (1-2kb)	-1358	Solyc06g007560.3.1	ZHD9_1_peakname|ZHD9_2_peakname	2	1582016	568	270	326.726	36.1987	323.212	ZHD9_1_peak_47320	SL4.0ch06:1581745-1582304	560	1582010	249	299.961	35.5396	296.435	ZHD9_2_peak_47407	SL4.0ch06:1581737-1582290	554	1582023	292	353.492	36.8577	349.99	Solyc06g007560.3	XP_027773258.1 UV-B-induced protein At3g17800, chloroplastic-like [Solanum pennellii]
Merged-SL4.0ch01-67471735-2	SL4.0ch01:67471443-67472036	Promoter (<=1kb)	-284	Solyc01g066610.4.1	ZHD9_1_peakname|ZHD9_2_peakname	2	67471702	594	269	325.506	36.1739	322.014	ZHD9_1_peak_8061	SL4.0ch01:67471443-67472010	568	67471701	235	278.13	33.7372	274.777	ZHD9_2_peak_8128	SL4.0ch01:67471451-67472036	586	67471702	303	372.882	38.6107	369.251	Solyc01g066610.4	XP_004229318.1 Fanconi anemia group I protein isoform X1 [Solanum lycopersicum]
Merged-SL4.0ch02-39634805-2	SL4.0ch02:39633760-39636022	Promoter (1-2kb)	-1673	Solyc02g072405.1.1	ZHD9_1_peakname|ZHD9_2_peakname	2	39634280	2263	284	342.464	36.1424	338.851	ZHD9_1_peak_17678	SL4.0ch02:39633760-39636022	2263	39634280	248	291.389	33.4415	287.932	ZHD9_2_peak_17717	SL4.0ch02:39633761-39635680	1920	39634281	320	393.54	38.8434	389.77	Solyc02g072405.1	NA
Merged-SL4.0ch10-745427-2	SL4.0ch10:745094-745768	Promoter (1-2kb)	-1463	Solyc10g006120.2.1	ZHD9_1_peakname|ZHD9_2_peakname	2	745402	675	278	334.467	36.1213	330.901	ZHD9_1_peak_80197	SL4.0ch10:745094-745768	675	745406	253	302.839	35.0823	299.288	ZHD9_2_peak_80432	SL4.0ch10:745107-745741	635	745398	302	366.096	37.1602	362.513	Solyc10g006120.2	XP_019071398.1 uncharacterized protein LOC101267356 [Solanum lycopersicum]
Merged-SL4.0ch03-59680184-2	SL4.0ch03:59679838-59680532	Promoter (1-2kb)	-1304	Solyc03g115600.4.1	ZHD9_1_peakname|ZHD9_2_peakname	2	59680208	695	357	424.545	36.0876	420.238	ZHD9_1_peak_28555	SL4.0ch03:59679857-59680511	655	59680194	324	380.677	34.7005	376.395	ZHD9_2_peak_28644	SL4.0ch03:59679838-59680532	695	59680221	390	468.413	37.4747	464.08	Solyc03g115600.4	XP_010318825.3 zinc finger protein 385D-like isoform X1 [Solanum lycopersicum]
Merged-SL4.0ch11-52061711-2	SL4.0ch11:52061216-52062138	Promoter (<=1kb)	-754	Solyc11g069410.2.1	ZHD9_1_peakname|ZHD9_2_peakname	2	52061851	923	278	335.31	36.0876	331.73	ZHD9_1_peak_95146	SL4.0ch11:52061216-52062138	923	52061848	255	307.504	35.765	303.912	ZHD9_2_peak_95301	SL4.0ch11:52061364-52062127	764	52061854	302	363.115	36.4101	359.548	Solyc11g069410.2	XP_004251133.1 uncharacterized protein LOC101258126 [Solanum lycopersicum]
Merged-SL4.0ch03-50019083-2	SL4.0ch03:50018025-50020143	Promoter (1-2kb)	-1678	Solyc03g093790.3.1	ZHD9_1_peakname|ZHD9_2_peakname	2	50018282	2119	272	328.483	35.9967	324.964	ZHD9_1_peak_26851	SL4.0ch03:50018025-50020143	2119	50018283	245	291.858	34.5002	288.398	ZHD9_2_peak_26953	SL4.0ch03:50018040-50020126	2087	50018281	300	365.108	37.4933	361.529	Solyc03g093790.3	NP_001304930.1 cyclin-U4-1 [Solanum lycopersicum]
Merged-SL4.0ch05-4406151-2	SL4.0ch05:4404988-4407232	Promoter (<=1kb)	-913	Solyc05g010170.2.1	ZHD9_1_peakname|ZHD9_2_peakname	2	4405464	2245	266	321.263	35.984	317.781	ZHD9_1_peak_39349	SL4.0ch05:4405156-4407229	2074	4405457	251	303.897	36.0245	300.335	ZHD9_2_peak_39463	SL4.0ch05:4404988-4407232	2245	4405472	282	338.629	35.9435	335.228	Solyc05g010170.2	KAG5603717.1 hypothetical protein H5410_025209 [Solanum commersonii]
Merged-SL4.0ch09-1109659-2	SL4.0ch09:1108850-1110452	Promoter (1-2kb)	-1988	Solyc09g007510.3.1	ZHD9_1_peakname|ZHD9_2_peakname	2	1110058	1603	266	321.263	35.984	317.781	ZHD9_1_peak_71255	SL4.0ch09:1108850-1110422	1573	1110069	251	303.897	36.0245	300.335	ZHD9_2_peak_71446	SL4.0ch09:1108915-1110452	1538	1110047	282	338.629	35.9435	335.228	Solyc09g007510.3	AKV93715.1 clade VIII lectin receptor kinase [Solanum lycopersicum]
Merged-SL4.0ch11-30043662-2	SL4.0ch11:30043250-30044096	Promoter (1-2kb)	-1288	Solyc11g045260.1.1	ZHD9_1_peakname|ZHD9_2_peakname	2	30043658	847	272	326.679	35.94	323.137	ZHD9_1_peak_92410	SL4.0ch11:30043312-30043993	682	30043653	270	329.205	37.0797	325.429	ZHD9_2_peak_92601	SL4.0ch11:30043250-30044096	847	30043662	273	324.153	34.8004	320.846	Solyc11g045260.1	WP_229874305.1 hypothetical protein, partial [Streptomyces cirratus]
Merged-SL4.0ch11-49557807-2	SL4.0ch11:49556035-49559577	Promoter (1-2kb)	-1066	Solyc11g065920.2.1	ZHD9_1_peakname|ZHD9_2_peakname	2	49557146	3543	265	319.161	35.9211	315.663	ZHD9_1_peak_94665	SL4.0ch11:49556035-49559571	3537	49557157	267	330.104	38.3118	326.318	ZHD9_2_peak_94818	SL4.0ch11:49556045-49559577	3533	49557136	263	308.219	33.5303	305.009	Solyc11g065920.2	XP_004250950.1 xanthine dehydrogenase 1-like [Solanum lycopersicum]
Merged-SL4.0ch01-89556401-2	SL4.0ch01:89555668-89557085	Promoter (<=1kb)	-772	Solyc01g110555.1.1	ZHD9_1_peakname|ZHD9_2_peakname	2	89556530	1418	267	322.242	35.9119	318.772	ZHD9_1_peak_12150	SL4.0ch01:89555668-89556931	1264	89556525	234	276.535	33.5943	273.194	ZHD9_2_peak_12221	SL4.0ch01:89555921-89557085	1165	89556534	300	367.949	38.2296	364.35	Solyc01g110555.1	XP_004230975.1 auxin-induced protein 6B [Solanum lycopersicum]
Merged-SL4.0ch09-4612447-2	SL4.0ch09:4611737-4613078	Promoter (1-2kb)	-1496	Solyc09g011250.3.1	ZHD9_1_peakname|ZHD9_2_peakname	2	4612578	1342	266	320.474	35.8487	317.009	ZHD9_1_peak_71974	SL4.0ch09:4611737-4613024	1288	4612594	242	289.347	34.7379	285.905	ZHD9_2_peak_72182	SL4.0ch09:4611949-4613078	1130	4612562	290	351.601	36.9595	348.112	Solyc09g011250.3	XP_004246447.1 uncharacterized protein At2g39795, mitochondrial-like [Solanum lycopersicum]
Merged-SL4.0ch12-64235752-2	SL4.0ch12:64235075-64236431	Promoter (1-2kb)	-1849	Solyc12g094550.2.1	ZHD9_1_peakname|ZHD9_2_peakname	2	64236038	1357	298	356.635	35.8434	352.837	ZHD9_1_peak_103550	SL4.0ch12:64235093-64236431	1339	64236048	301	369.895	38.4357	365.73	ZHD9_2_peak_103802	SL4.0ch12:64235075-64236411	1337	64236029	296	343.375	33.2511	339.944	Solyc12g094550.2	XP_004253126.1 uncharacterized protein LOC101250784 [Solanum lycopersicum]
Merged-SL4.0ch12-64887112-2	SL4.0ch12:64886756-64887437	Promoter (<=1kb)	-275	Solyc12g096450.2.1	ZHD9_1_peakname|ZHD9_2_peakname	2	64887180	682	268	323.001	35.8325	319.51	ZHD9_1_peak_103647	SL4.0ch12:64886756-64887433	678	64887172	252	303.853	35.6878	300.296	ZHD9_2_peak_103896	SL4.0ch12:64886823-64887437	615	64887187	285	342.149	35.9771	338.724	Solyc12g096450.2	XP_004253056.1 cytoplasmic 60S subunit biogenesis factor REI1 homolog 1 [Solanum lycopersicum]
Merged-SL4.0ch11-51496100-2	SL4.0ch11:51495192-51496800	Promoter (1-2kb)	-1269	Solyc11g068830.2.1	ZHD9_1_peakname|ZHD9_2_peakname	2	51496346	1609	266	321.498	35.8246	318.036	ZHD9_1_peak_95035	SL4.0ch11:51495192-51496800	1609	51496334	231	271.76	33.1654	268.456	ZHD9_2_peak_95191	SL4.0ch11:51495699-51496709	1011	51496357	302	371.237	38.4837	367.615	Solyc11g068830.2	NP_001333110.1 bi-functional orotate phosphoribosyltransferase/orotidine-5'-phosphate decarboxylase-like protein [Solanum lycopersicum]
Merged-SL4.0ch07-62477756-2	SL4.0ch07:62477072-62478458	Promoter (<=1kb)	-606	Solyc07g054190.4.1	ZHD9_1_peakname|ZHD9_2_peakname	2	62477569	1387	310	369.284	35.7895	365.451	ZHD9_1_peak_61605	SL4.0ch07:62477085-62478409	1325	62477579	280	333.325	35.1495	329.514	ZHD9_2_peak_61758	SL4.0ch07:62477072-62478458	1387	62477559	339	405.242	36.4295	401.388	Solyc07g054190.4	XP_004243342.1 riboflavin synthase [Solanum lycopersicum]
Merged-SL4.0ch05-61543212-2	SL4.0ch05:61542746-61543697	Promoter (<=1kb)	-641	Solyc05g051770.3.1	ZHD9_1_peakname|ZHD9_2_peakname	2	61543392	952	290	346.452	35.7688	342.795	ZHD9_1_peak_46266	SL4.0ch05:61542750-61543658	909	61543387	260	312.947	35.7115	309.312	ZHD9_2_peak_46368	SL4.0ch05:61542746-61543697	952	61543398	319	379.957	35.8261	376.278	Solyc05g051770.3	XP_004240002.1 uncharacterized protein LOC101250695 isoform X1 [Solanum lycopersicum]
Merged-SL4.0ch06-42762262-2	SL4.0ch06:42761096-42763432	Promoter (<=1kb)	-379	Solyc06g073190.3.1	ZHD9_1_peakname|ZHD9_2_peakname	2	42761570	2337	280	335.713	35.7047	332.149	ZHD9_1_peak_52896	SL4.0ch06:42761107-42763415	2309	42761540	247	283.668	31.6557	280.272	ZHD9_2_peak_52977	SL4.0ch06:42761096-42763432	2337	42761599	312	387.758	39.7537	384.025	Solyc06g073190.3	NP_001233888.1 fructokinase-2 [Solanum lycopersicum]
Merged-SL4.0ch11-3348331-2	SL4.0ch11:3347371-3349304	Promoter (<=1kb)	-902	Solyc11g010250.1.1	ZHD9_1_peakname|ZHD9_2_peakname	2	3347868	1934	264	317.216	35.6425	313.765	ZHD9_1_peak_89094	SL4.0ch11:3347371-3349274	1904	3347864	248	299.031	35.5956	295.51	ZHD9_2_peak_89337	SL4.0ch11:3347375-3349304	1930	3347873	280	335.401	35.6895	332.021	Solyc11g010250.1	XP_004250117.1 uncharacterized protein LOC101262884 [Solanum lycopersicum]
Merged-SL4.0ch10-54623957-2	SL4.0ch10:54623649-54624266	Promoter (<=1kb)	-845	Solyc10g054530.1.1	ZHD9_1_peakname|ZHD9_2_peakname	2	54623982	618	264	317.213	35.6187	313.767	ZHD9_1_peak_86573	SL4.0ch10:54623680-54624266	587	54623982	245	294.181	35.1668	290.7	ZHD9_2_peak_86844	SL4.0ch10:54623649-54624233	585	54623982	283	340.245	36.0705	336.833	Solyc10g054530.1	TMW82801.1 hypothetical protein EJD97_004789, partial [Solanum chilense]
Merged-SL4.0ch09-1741818-2	SL4.0ch09:1741100-1742540	Promoter (1-2kb)	-1148	Solyc09g008250.4.1	ZHD9_1_peakname|ZHD9_2_peakname	2	1741685	1441	262	314.942	35.5318	311.488	ZHD9_1_peak_71385	SL4.0ch09:1741103-1742530	1428	1741688	258	315.31	37.0252	311.652	ZHD9_2_peak_71583	SL4.0ch09:1741100-1742540	1441	1741682	267	314.573	34.0383	311.325	Solyc09g008250.4	NP_001315982.1 protein blind-like1 [Solanum lycopersicum]
Merged-SL4.0ch01-87114338-2	SL4.0ch01:87113190-87115446	Promoter (<=1kb)	-793	Solyc01g107180.3.1	ZHD9_1_peakname|ZHD9_2_peakname	2	87114592	2257	279	334.927	35.524	331.373	ZHD9_1_peak_11648	SL4.0ch01:87113190-87115446	2257	87114639	235	271.964	31.9902	268.658	ZHD9_2_peak_11716	SL4.0ch01:87113281-87115438	2158	87114546	323	397.89	39.0578	394.089	Solyc01g107180.3	XP_010315185.1 BTB/POZ domain-containing protein NPY2 [Solanum lycopersicum]
Merged-SL4.0ch11-52229033-2	SL4.0ch11:52228740-52229328	Promoter (1-2kb)	-1610	Solyc11g069540.3.1	ZHD9_1_peakname|ZHD9_2_peakname	2	52229038	589	264	316.586	35.5144	313.127	ZHD9_1_peak_95193	SL4.0ch11:52228751-52229328	578	52229037	257	312.962	36.6769	309.326	ZHD9_2_peak_95347	SL4.0ch11:52228740-52229314	575	52229040	271	320.209	34.3519	316.928	Solyc11g069540.3	XP_004251146.1 UDP-xylose transporter 1 [Solanum lycopersicum]
Merged-SL4.0ch02-49022125-2	SL4.0ch02:49021274-49023192	Promoter (<=1kb)	-942	Solyc02g089070.3.1	ZHD9_1_peakname|ZHD9_2_peakname	2	49022370	1919	263	315.611	35.4597	312.178	ZHD9_1_peak_19526	SL4.0ch02:49021274-49023192	1919	49022368	241	287.739	34.595	284.31	ZHD9_2_peak_19562	SL4.0ch02:49021328-49022709	1382	49022372	285	343.482	36.3245	340.047	Solyc02g089070.3	XP_004232152.1 eukaryotic translation initiation factor 3 subunit M [Solanum lycopersicum]
Merged-SL4.0ch12-2602668-2	SL4.0ch12:2601947-2603672	Promoter (1-2kb)	-1958	Solyc12g009280.3.1	ZHD9_1_peakname|ZHD9_2_peakname	2	2602678	1726	263	315.618	35.4517	312.187	ZHD9_1_peak_96070	SL4.0ch12:2601947-2603672	1726	2602677	240	286.133	34.452	282.717	ZHD9_2_peak_96239	SL4.0ch12:2601955-2603099	1145	2602680	286	345.103	36.4515	341.657	Solyc12g009280.3	XP_010314062.2 uncharacterized protein LOC101254455 isoform X2 [Solanum lycopersicum]
Merged-SL4.0ch06-42017072-2	SL4.0ch06:42016619-42017591	Promoter (<=1kb)	-903	Solyc06g071990.4.1	ZHD9_1_peakname|ZHD9_2_peakname	2	42017003	973	264	317.539	35.4401	314.103	ZHD9_1_peak_52765	SL4.0ch06:42016619-42017408	790	42017012	235	277.479	33.5494	274.134	ZHD9_2_peak_52842	SL4.0ch06:42016671-42017591	921	42016994	294	357.599	37.3308	354.071	Solyc06g071990.4	XP_004241530.1 uncharacterized protein LOC101264018 [Solanum lycopersicum]
Merged-SL4.0ch01-80178325-2	SL4.0ch01:80177267-80179383	Promoter (<=1kb)	-44	Solyc01g096910.3.1	ZHD9_1_peakname|ZHD9_2_peakname	2	80177532	2117	268	321.014	35.4246	317.541	ZHD9_1_peak_10447	SL4.0ch01:80177267-80179383	2117	80177537	248	296.679	34.9209	293.179	ZHD9_2_peak_10521	SL4.0ch01:80177282-80179370	2089	80177526	288	345.35	35.9282	341.903	Solyc01g096910.3	XP_004230065.1 vacuolar protein sorting-associated protein 36 [Solanum lycopersicum]
Merged-SL4.0ch08-59914189-2	SL4.0ch08:59913345-59915056	Promoter (<=1kb)	-300	Solyc08g077900.3.1	ZHD9_1_peakname|ZHD9_2_peakname	2	59913658	1712	326	385.952	35.4125	381.953	ZHD9_1_peak_70281	SL4.0ch08:59913345-59915056	1712	59913658	311	371.412	35.9441	367.231	ZHD9_2_peak_70470	SL4.0ch08:59913358-59914999	1642	59913657	341	400.493	34.8809	396.675	Solyc08g077900.3	XP_004245823.1 expansin-like B1 [Solanum lycopersicum]
Merged-SL4.0ch10-64763674-2	SL4.0ch10:64763052-64764299	Promoter (<=1kb)	-155	Solyc10g005100.3.1	ZHD9_1_peakname|ZHD9_2_peakname	2	64763422	1248	271	324.639	35.4083	321.149	ZHD9_1_peak_88500	SL4.0ch10:64763052-64764299	1248	64763326	238	282.926	34.1661	279.534	ZHD9_2_peak_88749	SL4.0ch10:64763054-64764293	1240	64763519	304	366.353	36.6504	362.764	Solyc10g005100.3	XP_004248413.1 plasma membrane-associated cation-binding protein 1 [Solanum lycopersicum]
Merged-SL4.0ch04-62083155-2	SL4.0ch04:62082574-62083732	Promoter (<=1kb)	-266	Solyc04g079750.4.1	ZHD9_1_peakname|ZHD9_2_peakname	2	62082861	1159	268	320.215	35.3942	316.743	ZHD9_1_peak_37918	SL4.0ch04:62082574-62083724	1151	62082853	252	303.131	35.4819	299.579	ZHD9_2_peak_38015	SL4.0ch04:62082593-62083732	1140	62082869	283	337.299	35.3066	333.907	Solyc04g079750.4	XP_004238207.1 octanoyltransferase LIP2p, chloroplastic [Solanum lycopersicum]
Merged-SL4.0ch10-54722471-2	SL4.0ch10:54722112-54722829	Promoter (<=1kb)	-866	Solyc10g054590.2.1	ZHD9_1_peakname|ZHD9_2_peakname	2	54722458	718	311	369.18	35.3934	365.344	ZHD9_1_peak_86594	SL4.0ch10:54722112-54722827	716	54722469	285	339.015	35.1716	335.15	ZHD9_2_peak_86861	SL4.0ch10:54722118-54722829	712	54722448	337	399.346	35.6152	395.537	Solyc10g054590.2	NP_001233967.1 V-type proton ATPase 16 kDa proteolipid subunit [Solanum lycopersicum]
Merged-SL4.0ch01-75049664-2	SL4.0ch01:75049321-75049992	Promoter (1-2kb)	-1079	Solyc01g087960.3.1	ZHD9_1_peakname|ZHD9_2_peakname	2	75049734	672	286	340.857	35.3894	337.236	ZHD9_1_peak_9455	SL4.0ch01:75049321-75049989	669	75049740	261	314.565	35.8483	310.916	ZHD9_2_peak_9536	SL4.0ch01:75049357-75049992	636	75049729	311	367.149	34.9305	363.556	Solyc01g087960.3	XP_015071486.1 serine carboxypeptidase-like 40 [Solanum pennellii]
Merged-SL4.0ch09-1926128-2	SL4.0ch09:1925251-1927014	Promoter (1-2kb)	-1471	Solyc09g008440.1.1	ZHD9_1_peakname|ZHD9_2_peakname	2	1926003	1764	326	385.917	35.3663	381.93	ZHD9_1_peak_71419	SL4.0ch09:1925263-1927014	1752	1926004	304	360.18	35.1377	356.107	ZHD9_2_peak_71618	SL4.0ch09:1925251-1926986	1736	1926002	348	411.654	35.5949	407.752	Solyc09g008440.1	XP_004246607.1 zinc finger protein ZAT5 [Solanum lycopersicum]
Merged-SL4.0ch04-59942365-2	SL4.0ch04:59941715-59942985	Promoter (<=1kb)	-766	Solyc04g077000.3.1	ZHD9_1_peakname|ZHD9_2_peakname	2	59942219	1271	268	321.291	35.3029	317.831	ZHD9_1_peak_37414	SL4.0ch04:59941715-59942985	1271	59942213	232	270.932	32.6143	267.636	ZHD9_2_peak_37516	SL4.0ch04:59941782-59942981	1200	59942225	304	371.65	37.9915	368.026	Solyc04g077000.3	XP_004238043.1 probable E3 ubiquitin-protein ligase RNF217 [Solanum lycopersicum]
Merged-SL4.0ch10-1405322-2	SL4.0ch10:1405033-1405622	Promoter (<=1kb)	-762	Solyc10g007120.4.1	ZHD9_1_peakname|ZHD9_2_peakname	2	1405318	590	307	364.193	35.2957	360.383	ZHD9_1_peak_80305	SL4.0ch10:1405033-1405599	567	1405319	289	344.268	35.3653	340.352	ZHD9_2_peak_80540	SL4.0ch10:1405034-1405622	589	1405317	325	384.118	35.2262	380.414	Solyc10g007120.4	XP_004248254.1 uncharacterized protein LOC101264559 [Solanum lycopersicum]
Merged-SL4.0ch07-23425459-2	SL4.0ch07:23424909-23426025	Promoter (<=1kb)	-585	Solyc07g022900.4.1	ZHD9_1_peakname|ZHD9_2_peakname	2	23425688	1117	262	315.074	35.2766	311.658	ZHD9_1_peak_56724	SL4.0ch07:23424912-23425990	1079	23425686	226	263.84	32.4507	260.596	ZHD9_2_peak_56832	SL4.0ch07:23424909-23426025	1117	23425689	299	366.308	38.1026	362.72	Solyc07g022900.4	XP_004242951.1 photosystem I chlorophyll a/b-binding protein 5, chloroplastic [Solanum lycopersicum]
Merged-SL4.0ch01-38667208-2	SL4.0ch01:38666308-38668022	Promoter (1-2kb)	-1259	Solyc01g044365.1.1	ZHD9_1_peakname|ZHD9_2_peakname	2	38666750	1715	275	328.363	35.2648	324.838	ZHD9_1_peak_4914	SL4.0ch01:38666308-38668022	1715	38666750	251	298.457	34.48	294.942	ZHD9_2_peak_4929	SL4.0ch01:38666499-38668005	1507	38666749	299	358.268	36.0496	354.734	Solyc01g044365.1	XP_027770857.1 uncharacterized protein LOC107015918 [Solanum pennellii]
Merged-SL4.0ch07-2129345-2	SL4.0ch07:2127874-2130782	Promoter (<=1kb)	-276	Solyc07g007440.1.1	ZHD9_1_peakname|ZHD9_2_peakname	2	2130473	2909	262	313.196	35.2533	309.782	ZHD9_1_peak_54197	SL4.0ch07:2127959-2130767	2809	2130472	239	284.529	34.3091	281.125	ZHD9_2_peak_54300	SL4.0ch07:2127874-2130782	2909	2130474	284	341.863	36.1975	338.439	Solyc07g007440.1	XP_004242728.1 RING-H2 finger protein ATL43 [Solanum lycopersicum]
Merged-SL4.0ch04-12530621-2	SL4.0ch04:12530014-12531186	Promoter (<=1kb)	-749	Solyc04g039693.1.1	ZHD9_1_peakname|ZHD9_2_peakname	2	12530794	1173	268	320.606	35.2456	317.153	ZHD9_1_peak_31514	SL4.0ch04:12530135-12531152	1018	12530819	232	268.33	31.8804	265.055	ZHD9_2_peak_31615	SL4.0ch04:12530014-12531186	1173	12530770	303	372.882	38.6107	369.251	Solyc04g039693.1	KAH0642687.1 hypothetical protein KY289_033661 [Solanum tuberosum]
Merged-SL4.0ch08-59343936-2	SL4.0ch08:59343359-59344452	Promoter (<=1kb)	-454	Solyc08g077350.3.1	ZHD9_1_peakname|ZHD9_2_peakname	2	59343980	1094	260	311.613	35.214	308.195	ZHD9_1_peak_70171	SL4.0ch08:59343486-59344448	963	59343979	250	302.273	35.8816	298.725	ZHD9_2_peak_70364	SL4.0ch08:59343359-59344452	1094	59343980	271	320.953	34.5464	317.666	Solyc08g077350.3	XP_004245859.1 haloacid dehalogenase-like hydrolase domain-containing protein Sgpp [Solanum lycopersicum]
Merged-SL4.0ch06-38570600-2	SL4.0ch06:38569999-38571213	Promoter (1-2kb)	-1910	Solyc06g065540.3.1	ZHD9_1_peakname|ZHD9_2_peakname	2	38570426	1215	298	353.541	35.185	349.807	ZHD9_1_peak_52105	SL4.0ch06:38570003-38571188	1186	38570429	285	341.368	35.775	337.482	ZHD9_2_peak_52171	SL4.0ch06:38569999-38571213	1215	38570424	311	365.714	34.595	362.132	Solyc06g065540.3	XP_010322750.1 putative 1-phosphatidylinositol-3-phosphate 5-kinase FAB1D [Solanum lycopersicum]
Merged-SL4.0ch10-57392322-2	SL4.0ch10:57392041-57392602	Promoter (<=1kb)	-201	Solyc10g074720.3.1	ZHD9_1_peakname|ZHD9_2_peakname	2	57392335	562	264	316.296	35.1737	312.863	ZHD9_1_peak_86994	SL4.0ch10:57392064-57392602	539	57392338	241	286.144	34.1362	282.728	ZHD9_2_peak_87250	SL4.0ch10:57392041-57392582	542	57392332	288	346.448	36.2113	342.997	Solyc10g074720.3	NP_001233899.1 B1-type cyclin dependent kinase [Solanum lycopersicum]
Merged-SL4.0ch01-90021645-2	SL4.0ch01:90020557-90022681	Promoter (<=1kb)	-673	Solyc01g111410.3.1	ZHD9_1_peakname|ZHD9_2_peakname	2	90022400	2125	304	361.467	35.1503	357.712	ZHD9_1_peak_12236	SL4.0ch01:90020671-90022674	2004	90022399	261	297.48	31.3397	293.972	ZHD9_2_peak_12310	SL4.0ch01:90020557-90022681	2125	90022402	347	425.454	38.9609	421.452	Solyc01g111410.3	XP_004231030.1 protein prenyltransferase alpha subunit repeat-containing protein 1-B [Solanum lycopersicum]
Merged-SL4.0ch02-40110702-2	SL4.0ch02:40110205-40111176	Promoter (1-2kb)	-1489	Solyc02g077060.2.1	ZHD9_1_peakname|ZHD9_2_peakname	2	40110882	972	282	336.137	35.1405	332.548	ZHD9_1_peak_17776	SL4.0ch02:40110253-40111174	922	40110882	264	314.649	34.9467	310.999	ZHD9_2_peak_17808	SL4.0ch02:40110205-40111176	972	40110881	301	357.624	35.3342	354.096	Solyc02g077060.2	XP_010316804.1 uncharacterized protein LOC104645842 [Solanum lycopersicum]
Merged-SL4.0ch03-2684659-2	SL4.0ch03:2684236-2685132	Promoter (<=1kb)	-414	Solyc03g025270.3.1	ZHD9_1_peakname|ZHD9_2_peakname	2	2684510	897	294	349.812	35.1352	346.13	ZHD9_1_peak_20919	SL4.0ch03:2684253-2685132	880	2684510	267	314.841	34.1085	311.19	ZHD9_2_peak_20961	SL4.0ch03:2684236-2685016	781	2684510	322	384.782	36.162	381.071	Solyc03g025270.3	XP_004234430.1 mediator of RNA polymerase II transcription subunit 36a-like [Solanum lycopersicum]
Merged-SL4.0ch11-2080037-2	SL4.0ch11:2079216-2080872	Promoter (1-2kb)	-1484	Solyc11g007825.1.1	ZHD9_1_peakname|ZHD9_2_peakname	2	2079494	1657	260	311.574	35.1343	308.171	ZHD9_1_peak_88853	SL4.0ch11:2079216-2080845	1630	2079477	240	286.133	34.452	282.717	ZHD9_2_peak_89109	SL4.0ch11:2079217-2080872	1656	2079511	281	337.014	35.8165	333.624	Solyc11g007825.1	MCD7468905.1 hypothetical protein [Datura stramonium]
Merged-SL4.0ch08-62662109-2	SL4.0ch08:62661711-62662602	Promoter (1-2kb)	-1924	Solyc08g081500.3.1	ZHD9_1_peakname|ZHD9_2_peakname	2	62662034	892	284	336.861	35.0968	333.269	ZHD9_1_peak_70855	SL4.0ch08:62661711-62662406	696	62662041	260	312.945	35.7109	309.311	ZHD9_2_peak_71051	SL4.0ch08:62661718-62662602	885	62662026	307	360.778	34.4827	357.228	Solyc08g081500.3	NP_001234555.1 hypocotyl Myb protein THM1 [Solanum lycopersicum]
Merged-SL4.0ch06-44510876-2	SL4.0ch06:44509962-44511771	Promoter (<=1kb)	-316	Solyc06g075480.4.1	ZHD9_1_peakname|ZHD9_2_peakname	2	44510290	1810	260	310.031	35.0949	306.622	ZHD9_1_peak_53281	SL4.0ch06:44510009-44511771	1763	44510287	251	303.897	36.0245	300.335	ZHD9_2_peak_53364	SL4.0ch06:44509962-44511764	1803	44510294	268	316.166	34.1654	312.908	Solyc06g075480.4	XP_004241261.1 protein NRT1/ PTR FAMILY 2.7-like [Solanum lycopersicum]
Merged-SL4.0ch03-31331940-2	SL4.0ch03:31331642-31332229	Promoter (<=1kb)	-393	Solyc03g063653.1.1	ZHD9_1_peakname|ZHD9_2_peakname	2	31331969	588	261	312.616	35.0862	309.216	ZHD9_1_peak_24565	SL4.0ch03:31331642-31332229	588	31331974	226	263.84	32.4507	260.596	ZHD9_2_peak_24644	SL4.0ch03:31331662-31332228	567	31331964	296	361.392	37.7216	357.837	Solyc03g063653.1	NA
Merged-SL4.0ch11-25586224-2	SL4.0ch11:25585782-25586648	Promoter (1-2kb)	-1072	Solyc11g033280.2.1	ZHD9_1_peakname|ZHD9_2_peakname	2	25586311	867	260	310.772	35.0628	307.375	ZHD9_1_peak_91933	SL4.0ch11:25585831-25586648	818	25586307	239	284.529	34.3091	281.125	ZHD9_2_peak_92129	SL4.0ch11:25585782-25586636	855	25586315	281	337.014	35.8165	333.624	Solyc11g033280.2	XP_004250657.1 eukaryotic initiation factor 4A-3 [Solanum lycopersicum]
Merged-SL4.0ch01-69420272-2	SL4.0ch01:69418802-69421403	Promoter (<=1kb)	-828	Solyc01g067710.3.1	ZHD9_1_peakname|ZHD9_2_peakname	2	69420534	2602	262	313.859	35.062	310.457	ZHD9_1_peak_8387	SL4.0ch01:69419486-69421399	1914	69420532	215	246.586	30.8782	243.468	ZHD9_2_peak_8471	SL4.0ch01:69418802-69421403	2602	69420537	308	381.132	39.2457	377.445	Solyc01g067710.3	NP_001234255.2 (Sodium/potassium)/proton exchanger 3 [Solanum lycopersicum]
Merged-SL4.0ch09-63900946-2	SL4.0ch09:63900547-63901329	Promoter (<=1kb)	-796	Solyc09g076000.3.1	ZHD9_1_peakname|ZHD9_2_peakname	2	63900882	783	264	315.416	35.0498	311.962	ZHD9_1_peak_79153	SL4.0ch09:63900581-63901327	747	63900883	260	315.87	36.5336	312.21	ZHD9_2_peak_79388	SL4.0ch09:63900547-63901329	783	63900880	269	314.963	33.5661	311.713	Solyc09g076000.3	XP_004247358.1 probable serine/threonine-protein kinase WNK9 isoform X1 [Solanum lycopersicum]
Merged-SL4.0ch03-23030351-2	SL4.0ch03:23029611-23031054	Promoter (1-2kb)	-1506	Solyc03g058960.1.1	ZHD9_1_peakname|ZHD9_2_peakname	2	23030804	1444	261	311.66	35.0483	308.252	ZHD9_1_peak_23723	SL4.0ch03:23029611-23031049	1439	23030792	246	295.114	35.1132	291.628	ZHD9_2_peak_23805	SL4.0ch03:23029690-23031054	1365	23030815	276	328.206	34.9834	324.875	Solyc03g058960.1	XP_015067933.1 inositol hexakisphosphate and diphosphoinositol-pentakisphosphate kinase VIP1-like [Solanum pennellii]
Merged-SL4.0ch04-62106813-2	SL4.0ch04:62106482-62107128	Promoter (<=1kb)	-282	Solyc04g079820.3.1	ZHD9_1_peakname|ZHD9_2_peakname	2	62106830	647	260	309.964	35.0391	306.566	ZHD9_1_peak_37921	SL4.0ch04:62106525-62107128	604	62106838	244	292.568	35.0238	289.1	ZHD9_2_peak_38018	SL4.0ch04:62106482-62107118	637	62106821	275	327.359	35.0544	324.032	Solyc04g079820.3	XP_004238215.1 type IV inositol polyphosphate 5-phosphatase 11 [Solanum lycopersicum]
Merged-SL4.0ch04-53874996-2	SL4.0ch04:53874032-53876055	Promoter (1-2kb)	-1616	Solyc04g056590.3.1	ZHD9_1_peakname|ZHD9_2_peakname	2	53874532	2024	274	325.764	34.9558	322.267	ZHD9_1_peak_36222	SL4.0ch04:53874108-53875791	1684	53874535	244	286.607	33.3341	283.189	ZHD9_2_peak_36329	SL4.0ch04:53874032-53876055	2024	53874528	303	364.922	36.5775	361.344	Solyc04g056590.3	XP_004237374.1 aspartic proteinase-like protein 2 [Solanum lycopersicum]
Merged-SL4.0ch10-63479898-2	SL4.0ch10:63479104-63480682	Promoter (<=1kb)	-293	Solyc10g084970.2.1	ZHD9_1_peakname|ZHD9_2_peakname	2	63480408	1579	352	412.554	34.9468	408.332	ZHD9_1_peak_88245	SL4.0ch10:63479104-63480681	1578	63480410	328	386.292	34.9575	381.952	ZHD9_2_peak_88499	SL4.0ch10:63479125-63480682	1558	63480406	375	438.816	34.9362	434.712	Solyc10g084970.2	XP_004249549.1 uncharacterized protein LOC101266378 isoform X1 [Solanum lycopersicum]
Merged-SL4.0ch01-78396915-2	SL4.0ch01:78396562-78397255	Promoter (1-2kb)	-1425	Solyc01g094690.4.1	ZHD9_1_peakname|ZHD9_2_peakname	2	78396990	694	271	322.713	34.9436	319.232	ZHD9_1_peak_10103	SL4.0ch01:78396562-78397254	693	78396991	247	292.059	33.9322	288.598	ZHD9_2_peak_10184	SL4.0ch01:78396592-78397255	664	78396990	295	353.367	35.9551	349.866	Solyc01g094690.4	NP_001234413.2 Aqp2 protein [Solanum lycopersicum]
Merged-SL4.0ch06-44887716-2	SL4.0ch06:44887180-44888572	Promoter (1-2kb)	-1284	Solyc06g076030.3.1	ZHD9_1_peakname|ZHD9_2_peakname	2	44887469	1393	260	310.055	34.9355	306.668	ZHD9_1_peak_53358	SL4.0ch06:44887193-44888572	1380	44887462	231	271.76	33.1654	268.456	ZHD9_2_peak_53447	SL4.0ch06:44887180-44887922	743	44887476	288	348.349	36.7055	344.881	Solyc06g076030.3	XP_004241234.1 dof zinc finger protein DOF2.4 [Solanum lycopersicum]
Merged-SL4.0ch02-47760623-2	SL4.0ch02:47760031-47761232	Promoter (<=1kb)	-659	Solyc02g087280.3.1	ZHD9_1_peakname|ZHD9_2_peakname	2	47760391	1202	272	322.796	34.9192	319.298	ZHD9_1_peak_19285	SL4.0ch02:47760097-47761232	1136	47760391	260	312.947	35.7115	309.312	ZHD9_2_peak_19314	SL4.0ch02:47760031-47761133	1103	47760391	283	332.645	34.127	329.283	Solyc02g087280.3	XP_010316272.1 protein NRT1/ PTR FAMILY 5.8 [Solanum lycopersicum]
Merged-SL4.0ch09-66264360-2	SL4.0ch09:66263173-66265536	Promoter (1-2kb)	-1798	Solyc09g090730.2.1	ZHD9_1_peakname|ZHD9_2_peakname	2	66263652	2364	340	399.562	34.8901	395.44	ZHD9_1_peak_79701	SL4.0ch09:66263173-66265525	2353	66263654	321	383.971	36.2379	379.653	ZHD9_2_peak_79929	SL4.0ch09:66263209-66265536	2328	66263651	360	415.154	33.5424	411.226	Solyc09g090730.2	NP_001304667.1 ammonium transporter 1 member 1 [Solanum lycopersicum]
Merged-SL4.0ch06-37336434-2	SL4.0ch06:37335719-37337090	Promoter (1-2kb)	-1242	Solyc06g062880.2.1	ZHD9_1_peakname|ZHD9_2_peakname	2	37336796	1372	270	321.087	34.8682	317.611	ZHD9_1_peak_51879	SL4.0ch06:37335719-37337090	1372	37336792	253	301.663	34.7531	298.123	ZHD9_2_peak_51955	SL4.0ch06:37335866-37337062	1197	37336800	287	340.512	34.9833	337.098	Solyc06g062880.2	XP_004241881.1 protein Brevis radix-like 2 [Solanum lycopersicum]
Merged-SL4.0ch02-32371522-2	SL4.0ch02:32370762-32372346	Promoter (<=1kb)	-610	Solyc02g062620.3.1	ZHD9_1_peakname|ZHD9_2_peakname	2	32371463	1585	260	310.055	34.8665	306.663	ZHD9_1_peak_16167	SL4.0ch02:32370762-32372213	1452	32371463	239	283.867	34.118	280.47	ZHD9_2_peak_16213	SL4.0ch02:32370768-32372346	1579	32371463	281	336.242	35.6149	332.857	Solyc02g062620.3	XP_004233527.1 nuclear cap-binding protein subunit 2 [Solanum lycopersicum]
Merged-SL4.0ch01-892546-2	SL4.0ch01:891964-893191	Promoter (1-2kb)	-1804	Solyc01g006290.4.1	ZHD9_1_peakname|ZHD9_2_peakname	2	892514	1228	290	343.425	34.8545	339.783	ZHD9_1_peak_396	SL4.0ch01:891964-893029	1066	892514	270	319.856	34.5506	316.163	ZHD9_2_peak_403	SL4.0ch01:892000-893191	1192	892513	310	366.994	35.1584	363.403	Solyc01g006290.4	XP_004228671.1 lignin-forming anionic peroxidase [Solanum lycopersicum]
Merged-SL4.0ch11-2214544-2	SL4.0ch11:2213931-2215143	Promoter (<=1kb)	-285	Solyc11g007960.2.1	ZHD9_1_peakname|ZHD9_2_peakname	2	2214840	1213	286	338.465	34.8409	334.865	ZHD9_1_peak_88888	SL4.0ch11:2213931-2215143	1213	2214843	262	309.145	34.0668	305.54	ZHD9_2_peak_89141	SL4.0ch11:2213963-2215140	1178	2214836	309	367.785	35.6151	364.191	Solyc11g007960.2	XP_004250024.1 acyl-CoA-binding domain-containing protein 4 [Solanum lycopersicum]
Merged-SL4.0ch04-64088874-2	SL4.0ch04:64088238-64089513	Promoter (1-2kb)	-1745	Solyc04g082480.3.1	ZHD9_1_peakname|ZHD9_2_peakname	2	64088530	1276	306	360.556	34.8124	356.782	ZHD9_1_peak_38345	SL4.0ch04:64088238-64089513	1276	64088531	285	336.709	34.5882	332.867	ZHD9_2_peak_38442	SL4.0ch04:64088244-64089502	1259	64088530	326	384.403	35.0366	380.697	Solyc04g082480.3	XP_004238434.1 protein NLP4 isoform X1 [Solanum lycopersicum]
Merged-SL4.0ch06-44047066-2	SL4.0ch06:44046267-44047864	Promoter (<=1kb)	-640	Solyc06g074850.3.1	ZHD9_1_peakname|ZHD9_2_peakname	2	44047306	1598	264	313.731	34.8111	310.31	ZHD9_1_peak_53174	SL4.0ch06:44046271-44047864	1594	44047307	247	292.061	33.9327	288.6	ZHD9_2_peak_53254	SL4.0ch06:44046267-44047864	1598	44047304	280	335.401	35.6895	332.021	Solyc06g074850.3	XP_004241292.1 serine carboxypeptidase-like [Solanum lycopersicum]
Merged-SL4.0ch04-63181351-2	SL4.0ch04:63180564-63182155	Promoter (1-2kb)	-1303	Solyc04g081210.4.1	ZHD9_1_peakname|ZHD9_2_peakname	2	63180912	1592	258	307.564	34.7848	304.191	ZHD9_1_peak_38162	SL4.0ch04:63180564-63182077	1514	63180922	236	279.727	33.8802	276.361	ZHD9_2_peak_38253	SL4.0ch04:63180608-63182155	1548	63180902	280	335.401	35.6895	332.021	Solyc04g081210.4	XP_004238337.1 protein IQ-DOMAIN 32 [Solanum lycopersicum]
Merged-SL4.0ch01-82764493-2	SL4.0ch01:82764129-82764887	Promoter (<=1kb)	-606	Solyc01g100490.4.1	ZHD9_1_peakname|ZHD9_2_peakname	2	82764419	759	320	376.022	34.7839	372.104	ZHD9_1_peak_10886	SL4.0ch01:82764129-82764887	759	82764420	308	363.134	34.7749	359.036	ZHD9_2_peak_10975	SL4.0ch01:82764129-82764827	699	82764418	331	388.91	34.7929	385.172	Solyc01g100490.4	NP_001296307.1 nicotianamine synthase [Solanum lycopersicum]
Merged-SL4.0ch07-61288685-2	SL4.0ch07:61288217-61289135	Promoter (1-2kb)	-1704	Solyc07g052960.3.1	ZHD9_1_peakname|ZHD9_2_peakname	2	61288656	919	258	306.754	34.7771	303.378	ZHD9_1_peak_61313	SL4.0ch07:61288387-61289001	615	61288654	243	290.956	34.8809	287.502	ZHD9_2_peak_61458	SL4.0ch07:61288217-61289135	919	61288657	272	322.552	34.6734	319.255	Solyc07g052960.3	NP_001362368.1 GRAS family protein FSR [Solanum lycopersicum]
Merged-SL4.0ch08-50244396-2	SL4.0ch08:50244105-50244687	Promoter (1-2kb)	-1597	Solyc08g062820.3.1	ZHD9_1_peakname|ZHD9_2_peakname	2	50244368	583	258	307.582	34.7689	304.211	ZHD9_1_peak_68507	SL4.0ch08:50244130-50244664	535	50244370	234	276.535	33.5943	273.194	ZHD9_2_peak_68674	SL4.0ch08:50244105-50244687	583	50244366	282	338.629	35.9435	335.228	Solyc08g062820.3	XP_004245078.1 cytokinin riboside 5'-monophosphate phosphoribohydrolase LOG8 [Solanum lycopersicum]
Merged-SL4.0ch05-2653199-2	SL4.0ch05:2652257-2653974	Promoter (1-2kb)	-1334	Solyc05g008210.4.1	ZHD9_1_peakname|ZHD9_2_peakname	2	2652876	1718	264	313.846	34.7106	310.425	ZHD9_1_peak_38930	SL4.0ch05:2652601-2653974	1374	2652884	246	292.531	34.3759	289.067	ZHD9_2_peak_39041	SL4.0ch05:2652257-2653964	1708	2652867	282	335.16	35.0453	331.784	Solyc05g008210.4	XP_004238847.1 uncharacterized protein At1g66480-like [Solanum lycopersicum]
Merged-SL4.0ch02-34590162-2	SL4.0ch02:34589814-34590514	Promoter (<=1kb)	-126	Solyc02g065370.3.1	ZHD9_1_peakname|ZHD9_2_peakname	2	34590079	701	268	317.835	34.7079	314.387	ZHD9_1_peak_16664	SL4.0ch02:34589814-34590514	701	34590079	246	291.149	33.9867	287.693	ZHD9_2_peak_16712	SL4.0ch02:34589830-34590492	663	34590079	289	344.521	35.4292	341.081	Solyc02g065370.3	XP_015066395.1 uncharacterized protein LOC107011412 [Solanum pennellii]
Merged-SL4.0ch12-62188564-2	SL4.0ch12:62188267-62188847	Promoter (<=1kb)	-885	Solyc12g056620.2.1	ZHD9_1_peakname|ZHD9_2_peakname	2	62188600	581	258	306.774	34.7054	303.409	ZHD9_1_peak_103142	SL4.0ch12:62188306-62188838	533	62188603	234	276.535	33.5943	273.194	ZHD9_2_peak_103385	SL4.0ch12:62188267-62188847	581	62188596	281	337.014	35.8165	333.624	Solyc12g056620.2	XP_004252569.1 light-harvesting complex-like protein OHP2, chloroplastic [Solanum lycopersicum]
Merged-SL4.0ch07-30475567-2	SL4.0ch07:30474703-30476425	Promoter (<=1kb)	-383	Solyc07g026680.2.1	ZHD9_1_peakname|ZHD9_2_peakname	2	30474986	1723	270	321.136	34.6991	317.664	ZHD9_1_peak_57511	SL4.0ch07:30474703-30476425	1723	30474991	248	293.657	34.0696	290.183	ZHD9_2_peak_57633	SL4.0ch07:30474719-30476424	1706	30474981	293	348.615	35.3286	345.146	Solyc07g026680.2	TMW94091.1 hypothetical protein EJD97_010754 [Solanum chilense]
Merged-SL4.0ch07-61796991-2	SL4.0ch07:61796614-61797358	Promoter (<=1kb)	-488	Solyc07g053430.4.1	ZHD9_1_peakname|ZHD9_2_peakname	2	61797045	745	271	321.377	34.6684	317.897	ZHD9_1_peak_61444	SL4.0ch07:61796614-61797358	745	61797047	254	303.27	34.89	299.717	ZHD9_2_peak_61595	SL4.0ch07:61796642-61797352	711	61797043	288	339.483	34.4469	336.076	Solyc07g053430.4	XP_015083112.1 PLASMODESMATA CALLOSE-BINDING PROTEIN 5 isoform X2 [Solanum pennellii]
Merged-SL4.0ch07-15392032-2	SL4.0ch07:15391613-15392427	Promoter (<=1kb)	-579	Solyc07g021000.1.1	ZHD9_1_peakname|ZHD9_2_peakname	2	15392179	815	281	332.423	34.6405	328.861	ZHD9_1_peak_55903	SL4.0ch07:15391613-15392419	807	15392183	263	313.044	34.8148	309.408	ZHD9_2_peak_56016	SL4.0ch07:15391672-15392427	756	15392175	299	351.802	34.4662	348.313	Solyc07g021000.1	KAH0747670.1 hypothetical protein KY285_009327 [Solanum tuberosum]
Merged-SL4.0ch11-4001570-2	SL4.0ch11:4001133-4001994	Promoter (<=1kb)	-440	Solyc11g010910.3.1	ZHD9_1_peakname|ZHD9_2_peakname	2	4001704	862	278	329.464	34.6305	325.909	ZHD9_1_peak_89218	SL4.0ch11:4001133-4001994	862	4001694	271	325.689	35.805	321.943	ZHD9_2_peak_89454	SL4.0ch11:4001176-4001978	803	4001713	286	333.239	33.4561	329.875	Solyc11g010910.3	XP_004250165.1 protein DECREASED SIZE EXCLUSION LIMIT 1 [Solanum lycopersicum]
Merged-SL4.0ch12-49787856-2	SL4.0ch12:49787516-49788192	Promoter (1-2kb)	-1739	Solyc12g038440.1.1	ZHD9_1_peakname|ZHD9_2_peakname	2	49787866	677	282	334.2	34.594	330.649	ZHD9_1_peak_101316	SL4.0ch12:49787574-49788142	569	49787863	244	282.871	32.3092	279.484	ZHD9_2_peak_101559	SL4.0ch12:49787516-49788192	677	49787870	320	385.528	36.8788	381.814	Solyc12g038440.1	TMX02680.1 hypothetical protein EJD97_020526 [Solanum chilense]
Merged-SL4.0ch07-57867187-2	SL4.0ch07:57866891-57867479	Promoter (<=1kb)	-198	Solyc07g044930.3.1	ZHD9_1_peakname|ZHD9_2_peakname	2	57867166	589	288	340.003	34.5891	336.379	ZHD9_1_peak_60671	SL4.0ch07:57866891-57867474	584	57867162	273	324.427	34.8722	320.693	ZHD9_2_peak_60819	SL4.0ch07:57866906-57867479	574	57867170	303	355.579	34.306	352.065	Solyc07g044930.3	XP_004243616.1 DExH-box ATP-dependent RNA helicase DExH6 isoform X1 [Solanum lycopersicum]
Merged-SL4.0ch03-7131746-2	SL4.0ch03:7131485-7131997	Promoter (<=1kb)	-431	Solyc03g150110.1.1	ZHD9_1_peakname|ZHD9_2_peakname	2	7131741	513	276	327.233	34.5686	323.728	ZHD9_1_peak_21796	SL4.0ch03:7131485-7131995	511	7131747	243	282.598	32.5303	279.212	ZHD9_2_peak_21848	SL4.0ch03:7131508-7131997	490	7131735	309	371.869	36.6069	368.245	Solyc03g150110.1	XP_049345789.1 LOW QUALITY PROTEIN: uncharacterized protein LOC125810326 [Solanum verrucosum]
Merged-SL4.0ch03-54617140-2	SL4.0ch03:54616511-54617787	Promoter (1-2kb)	-1222	Solyc03g097710.4.1	ZHD9_1_peakname|ZHD9_2_peakname	2	54617298	1277	257	306.199	34.5462	302.844	ZHD9_1_peak_27585	SL4.0ch03:54616518-54617747	1230	54617310	222	257.539	31.8788	254.341	ZHD9_2_peak_27689	SL4.0ch03:54616511-54617787	1277	54617287	292	354.859	37.2136	351.348	Solyc03g097710.4	XP_004235307.1 uncharacterized protein LOC101254883 isoform X2 [Solanum lycopersicum]
Merged-SL4.0ch01-87161069-2	SL4.0ch01:87160803-87161342	Promoter (<=1kb)	-384	Solyc01g107210.4.1	ZHD9_1_peakname|ZHD9_2_peakname	2	87161047	540	324	380.414	34.5071	376.498	ZHD9_1_peak_11658	SL4.0ch01:87160803-87161342	540	87161048	288	332.608	32.7765	328.802	ZHD9_2_peak_11726	SL4.0ch01:87160808-87161325	518	87161046	360	428.221	36.2377	424.195	Solyc01g107210.4	XP_004230708.1 uncharacterized protein LOC101268618 [Solanum lycopersicum]
Merged-SL4.0ch04-5089364-2	SL4.0ch04:5088524-5090200	Promoter (1-2kb)	-1582	Solyc04g014820.4.1	ZHD9_1_peakname|ZHD9_2_peakname	2	5088988	1677	345	400.931	34.419	396.771	ZHD9_1_peak_30538	SL4.0ch04:5088524-5090200	1677	5088973	329	403.127	38.6281	398.613	ZHD9_2_peak_30643	SL4.0ch04:5088549-5090185	1637	5089002	361	398.735	30.21	394.929	Solyc04g014820.4	XP_004236665.1 heterogeneous nuclear ribonucleoprotein 1 [Solanum lycopersicum]
Merged-SL4.0ch07-2561570-2	SL4.0ch07:2560993-2562538	Promoter (1-2kb)	-1637	Solyc07g007930.3.1	ZHD9_1_peakname|ZHD9_2_peakname	2	2561348	1546	311	364.718	34.4171	360.861	ZHD9_1_peak_54284	SL4.0ch07:2560993-2561756	764	2561347	309	370.562	36.287	366.385	ZHD9_2_peak_54383	SL4.0ch07:2560996-2562538	1543	2561348	313	358.874	32.5471	355.337	Solyc07g007930.3	XP_004242758.2 probable galactinol--sucrose galactosyltransferase 6 isoform X1 [Solanum lycopersicum]
Merged-SL4.0ch04-5280085-2	SL4.0ch04:5279777-5280410	Promoter (<=1kb)	-818	Solyc04g015050.3.1	ZHD9_1_peakname|ZHD9_2_peakname	2	5280040	634	288	338.798	34.3781	335.192	ZHD9_1_peak_30563	SL4.0ch04:5279804-5280410	607	5280039	264	310.446	33.8257	306.829	ZHD9_2_peak_30669	SL4.0ch04:5279777-5280349	573	5280041	311	367.149	34.9305	363.556	Solyc04g015050.3	XP_004236654.1 trafficking protein particle complex subunit 5 [Solanum lycopersicum]
Merged-SL4.0ch10-41818737-2	SL4.0ch10:41818437-41819027	Promoter (<=1kb)	-318	Solyc10g047825.1.1	ZHD9_1_peakname|ZHD9_2_peakname	2	41818752	591	255	302.816	34.34	299.481	ZHD9_1_peak_84878	SL4.0ch10:41818468-41819016	549	41818757	228	267.003	32.7366	263.734	ZHD9_2_peak_85159	SL4.0ch10:41818437-41819027	591	41818748	282	338.629	35.9435	335.228	Solyc10g047825.1	NA
Merged-SL4.0ch07-66612276-2	SL4.0ch07:66611640-66612927	Promoter (1-2kb)	-1749	Solyc07g064800.3.1	ZHD9_1_peakname|ZHD9_2_peakname	2	66612467	1288	261	309.214	34.2861	305.835	ZHD9_1_peak_62487	SL4.0ch07:66611658-66612881	1224	66612468	235	275.235	32.9078	271.906	ZHD9_2_peak_62636	SL4.0ch07:66611640-66612927	1288	66612466	287	343.193	35.6644	339.764	Solyc07g064800.3	XP_004244101.1 dihydrolipoyllysine-residue succinyltransferase component of 2-oxoglutarate dehydrogenase complex 2, mitochondrial [Solanum lycopersicum]
Merged-SL4.0ch08-16641277-2	SL4.0ch08:16640828-16641725	Promoter (1-2kb)	-1464	Solyc08g045730.1.1	ZHD9_1_peakname|ZHD9_2_peakname	2	16641196	898	262	309.176	34.2567	305.774	ZHD9_1_peak_64839	SL4.0ch08:16640828-16641725	898	16641198	253	303.076	35.1489	299.524	ZHD9_2_peak_65003	SL4.0ch08:16640835-16641721	887	16641194	270	315.276	33.3644	312.025	Solyc08g045730.1	TMW87090.1 hypothetical protein EJD97_020435 [Solanum chilense]
Merged-SL4.0ch02-32402163-2	SL4.0ch02:32401675-32402646	Promoter (<=1kb)	-584	Solyc02g062670.3.1	ZHD9_1_peakname|ZHD9_2_peakname	2	32401991	972	254	302.062	34.2526	298.734	ZHD9_1_peak_16176	SL4.0ch02:32401715-32402619	905	32401990	225	262.262	32.3077	259.029	ZHD9_2_peak_16224	SL4.0ch02:32401675-32402646	972	32401992	284	341.863	36.1975	338.439	Solyc02g062670.3	XP_004233524.1 tubby-like F-box protein 5 [Solanum lycopersicum]
Merged-SL4.0ch09-65911765-2	SL4.0ch09:65911388-65912160	Promoter (<=1kb)	-589	Solyc09g090290.3.1	ZHD9_1_peakname|ZHD9_2_peakname	2	65911701	773	268	315.938	34.2317	312.499	ZHD9_1_peak_79630	SL4.0ch09:65911415-65912160	746	65911698	251	296.16	33.8444	292.664	ZHD9_2_peak_79862	SL4.0ch09:65911388-65912099	712	65911704	284	335.716	34.6189	332.334	Solyc09g090290.3	XP_004247930.1 uncharacterized protein LOC101262563 isoform X1 [Solanum lycopersicum]
Merged-SL4.0ch03-3024326-2	SL4.0ch03:3023795-3024834	Promoter (1-2kb)	-1602	Solyc03g025640.2.1	ZHD9_1_peakname|ZHD9_2_peakname	2	3024179	1040	254	302.159	34.2207	298.832	ZHD9_1_peak_20966	SL4.0ch03:3023795-3024834	1040	3024180	221	255.968	31.7359	252.782	ZHD9_2_peak_21007	SL4.0ch03:3023867-3024810	944	3024178	288	348.349	36.7055	344.881	Solyc03g025640.2	XP_010317607.2 cytokinin hydroxylase [Solanum lycopersicum]
Merged-SL4.0ch09-64170429-2	SL4.0ch09:64169972-64170890	Promoter (1-2kb)	-1252	Solyc09g082300.3.1	ZHD9_1_peakname|ZHD9_2_peakname	2	64170478	919	255	301.721	34.2062	298.361	ZHD9_1_peak_79203	SL4.0ch09:64170004-64170851	848	64170475	252	304.58	35.8961	301.015	ZHD9_2_peak_79435	SL4.0ch09:64169972-64170890	919	64170481	258	298.861	32.5164	295.707	Solyc09g082300.3	XP_010326675.1 non-specific lipid transfer protein GPI-anchored 2-like [Solanum lycopersicum]
Merged-SL4.0ch06-36034357-2	SL4.0ch06:36033960-36034767	Promoter (<=1kb)	-599	Solyc06g060360.3.1	ZHD9_1_peakname|ZHD9_2_peakname	2	36034431	808	252	298.884	34.182	295.546	ZHD9_1_peak_51601	SL4.0ch06:36033960-36034736	777	36034422	248	299.031	35.5956	295.51	ZHD9_2_peak_51666	SL4.0ch06:36033965-36034767	803	36034440	257	298.737	32.7683	295.583	Solyc06g060360.3	XP_004242026.1 uncharacterized protein LOC101260545 [Solanum lycopersicum]
Merged-SL4.0ch06-38079614-2	SL4.0ch06:38079163-38080209	Promoter (1-2kb)	-1203	Solyc06g064870.4.1	ZHD9_1_peakname|ZHD9_2_peakname	2	38079460	1047	252	298.884	34.182	295.546	ZHD9_1_peak_52023	SL4.0ch06:38079174-38079911	738	38079481	248	299.031	35.5956	295.51	ZHD9_2_peak_52098	SL4.0ch06:38079163-38080209	1047	38079439	257	298.737	32.7683	295.583	Solyc06g064870.4	NP_001309122.1 putative methylesterase 12, chloroplastic [Solanum lycopersicum]
Merged-SL4.0ch11-2279146-2	SL4.0ch11:2278788-2279491	Promoter (<=1kb)	-34	Solyc11g008030.3.1	ZHD9_1_peakname|ZHD9_2_peakname	2	2279182	704	254	300.362	34.1734	297.041	ZHD9_1_peak_88906	SL4.0ch11:2278788-2279459	672	2279188	231	271.76	33.1654	268.456	ZHD9_2_peak_89156	SL4.0ch11:2278849-2279491	643	2279175	276	328.964	35.1814	325.627	Solyc11g008030.3	XP_015057385.1 monocopper oxidase-like protein SKU5 [Solanum pennellii]
Merged-SL4.0ch09-57270810-2	SL4.0ch09:57270497-57271128	Promoter (1-2kb)	-1485	Solyc09g063130.3.1	ZHD9_1_peakname|ZHD9_2_peakname	2	57270798	632	325	379.842	34.1538	375.93	ZHD9_1_peak_77910	SL4.0ch09:57270515-57271128	614	57270793	290	334.676	32.7492	330.852	ZHD9_2_peak_78146	SL4.0ch09:57270497-57271103	607	57270803	360	425.008	35.5583	421.008	Solyc09g063130.3	XP_004247116.1 photosystem I reaction center subunit IV B, chloroplastic [Solanum lycopersicum]
Merged-SL4.0ch11-53240184-2	SL4.0ch11:53239400-53240974	Promoter (1-2kb)	-1005	Solyc11g071810.2.1	ZHD9_1_peakname|ZHD9_2_peakname	2	53240096	1575	252	298.747	34.0624	295.434	ZHD9_1_peak_95374	SL4.0ch11:53239409-53240953	1545	53240101	233	274.941	33.4513	271.613	ZHD9_2_peak_95528	SL4.0ch11:53239400-53240974	1575	53240092	272	322.552	34.6734	319.255	Solyc11g071810.2	NP_001234390.1 YABBY transcription factor [Solanum lycopersicum]
Merged-SL4.0ch12-38337494-2	SL4.0ch12:38337086-38337918	Promoter (<=1kb)	-608	Solyc12g035270.2.1	ZHD9_1_peakname|ZHD9_2_peakname	2	38337388	833	305	357.526	34.0318	353.798	ZHD9_1_peak_100121	SL4.0ch12:38337088-38337886	799	38337382	264	302.145	31.6986	298.602	ZHD9_2_peak_100344	SL4.0ch12:38337086-38337918	833	38337394	346	412.908	36.3649	408.995	Solyc12g035270.2	NA
Merged-SL4.0ch02-50777433-2	SL4.0ch02:50776392-50778504	Promoter (1-2kb)	-1916	Solyc02g091450.2.1	ZHD9_1_peakname|ZHD9_2_peakname	2	50777757	2113	252	297.229	34.023	293.909	ZHD9_1_peak_19888	SL4.0ch02:50776392-50778341	1950	50777756	244	292.568	35.0238	289.1	ZHD9_2_peak_19913	SL4.0ch02:50776497-50778504	2008	50777758	259	301.891	33.0223	298.719	Solyc02g091450.2	NA
Merged-SL4.0ch09-60746172-2	SL4.0ch09:60745072-60747286	Promoter (1-2kb)	-1859	Solyc09g066210.4.1	ZHD9_1_peakname|ZHD9_2_peakname	2	60745800	2215	252	297.947	34.0228	294.635	ZHD9_1_peak_78500	SL4.0ch09:60745168-60747165	1998	60745794	236	279.727	33.8802	276.361	ZHD9_2_peak_78742	SL4.0ch09:60745072-60747286	2215	60745806	268	316.166	34.1654	312.908	Solyc09g066210.4	XP_019071349.1 F-box/kelch-repeat protein OR23 isoform X2 [Solanum lycopersicum]
Merged-SL4.0ch04-8498312-2	SL4.0ch04:8497902-8498717	Promoter (1-2kb)	-1078	Solyc04g017850.1.1	ZHD9_1_peakname|ZHD9_2_peakname	2	8498340	816	252	298.8	34.0145	295.493	ZHD9_1_peak_31074	SL4.0ch04:8497902-8498691	790	8498334	227	265.421	32.5936	262.164	ZHD9_2_peak_31183	SL4.0ch04:8497938-8498717	780	8498347	278	332.18	35.4354	328.821	Solyc04g017850.1	XP_015081583.1 serine/threonine-protein phosphatase 7 long form homolog [Solanum pennellii]
Merged-SL4.0ch10-62033772-2	SL4.0ch10:62032451-62035045	Promoter (1-2kb)	-1574	Solyc10g082020.2.1	ZHD9_1_peakname|ZHD9_2_peakname	2	62033474	2595	332	386.625	34.0138	382.632	ZHD9_1_peak_87918	SL4.0ch10:62032554-62035045	2492	62033469	312	360.975	33.2574	356.896	ZHD9_2_peak_88170	SL4.0ch10:62032451-62035041	2591	62033479	352	412.274	34.7703	408.368	Solyc10g082020.2	NP_001244910.1 cytokinin riboside 5'-monophosphate phosphoribohydrolase LOG7 [Solanum lycopersicum]
Merged-SL4.0ch12-4091171-2	SL4.0ch12:4090538-4091699	Promoter (1-2kb)	-1394	Solyc12g011200.3.1	ZHD9_1_peakname|ZHD9_2_peakname	2	4091312	1162	251	296.577	34.0074	293.25	ZHD9_1_peak_96373	SL4.0ch12:4090780-4091670	891	4091315	250	302.273	35.8816	298.725	ZHD9_2_peak_96550	SL4.0ch12:4090538-4091699	1162	4091310	252	290.881	32.1332	287.774	Solyc12g011200.3	XP_004251824.1 WRKY transcription factor 71-like isoform X1 [Solanum lycopersicum]
Merged-SL4.0ch07-130459-2	SL4.0ch07:129403-131497	Promoter (<=1kb)	-901	Solyc07g005130.3.1	ZHD9_1_peakname|ZHD9_2_peakname	2	130814	2095	260	307.224	33.9742	303.851	ZHD9_1_peak_53782	SL4.0ch07:129453-131497	2045	130822	244	287.283	33.5223	283.86	ZHD9_2_peak_53868	SL4.0ch07:129403-131483	2081	130807	277	327.165	34.4261	323.842	Solyc07g005130.3	XP_004242564.1 alpha/beta hydrolase domain-containing protein 17B [Solanum lycopersicum]
Merged-SL4.0ch05-60883232-2	SL4.0ch05:60882805-60883635	Promoter (<=1kb)	-788	Solyc05g051220.3.1	ZHD9_1_peakname|ZHD9_2_peakname	2	60883337	831	252	297.973	33.9669	294.669	ZHD9_1_peak_46122	SL4.0ch05:60882805-60883635	831	60883336	229	268.587	32.8795	265.306	ZHD9_2_peak_46223	SL4.0ch05:60882899-60883592	694	60883338	275	327.359	35.0544	324.032	Solyc05g051220.3	XP_004240037.1 potassium channel SKOR-like [Solanum lycopersicum]
Merged-SL4.0ch04-3551015-2	SL4.0ch04:3550299-3551737	Promoter (1-2kb)	-1840	Solyc04g010200.1.1	ZHD9_1_peakname|ZHD9_2_peakname	2	3551332	1439	258	303.911	33.9145	300.551	ZHD9_1_peak_30211	SL4.0ch04:3550299-3551723	1425	3551319	244	292.568	35.0238	289.1	ZHD9_2_peak_30302	SL4.0ch04:3550304-3551737	1434	3551346	272	315.254	32.8051	312.003	Solyc04g010200.1	NP_001353404.1 ABC transporter G family member 8 [Solanum lycopersicum]
Merged-SL4.0ch06-42168242-2	SL4.0ch06:42167792-42168708	Promoter (<=1kb)	-750	Solyc06g072210.1.1	ZHD9_1_peakname|ZHD9_2_peakname	2	42168314	917	268	315.493	33.8913	312.07	ZHD9_1_peak_52789	SL4.0ch06:42167792-42168672	881	42168314	241	280.317	32.5014	276.949	ZHD9_2_peak_52867	SL4.0ch06:42167799-42168708	910	42168314	295	350.67	35.2812	347.19	Solyc06g072210.1	XP_004242148.1 miraculin-like [Solanum lycopersicum]
Merged-SL4.0ch11-2480727-2	SL4.0ch11:2480241-2481196	Promoter (1-2kb)	-1340	Solyc11g008200.2.1	ZHD9_1_peakname|ZHD9_2_peakname	2	2480779	956	268	314.647	33.8695	311.223	ZHD9_1_peak_88948	SL4.0ch11:2480241-2481196	956	2480778	246	288.217	33.1729	284.786	ZHD9_2_peak_89196	SL4.0ch11:2480282-2481189	908	2480780	289	341.076	34.5661	337.659	Solyc11g008200.2	XP_004250040.1 protein NUCLEAR FUSION DEFECTIVE 4-like [Solanum lycopersicum]
Merged-SL4.0ch08-55580814-2	SL4.0ch08:55579991-55581642	Promoter (<=1kb)	-611	Solyc08g068380.3.1	ZHD9_1_peakname|ZHD9_2_peakname	2	55581332	1652	250	294.956	33.8644	291.642	ZHD9_1_peak_69427	SL4.0ch08:55580029-55581596	1568	55581336	248	299.031	35.5956	295.51	ZHD9_2_peak_69610	SL4.0ch08:55579991-55581642	1652	55581329	252	290.881	32.1332	287.774	Solyc08g068380.3	TMW80208.1 hypothetical protein EJD97_022782 [Solanum chilense]
Merged-SL4.0ch12-4006274-2	SL4.0ch12:4005956-4006569	Promoter (<=1kb)	-681	Solyc12g011110.1.1	ZHD9_1_peakname|ZHD9_2_peakname	2	4006303	614	250	294.815	33.8087	291.514	ZHD9_1_peak_96349	SL4.0ch12:4005956-4006553	598	4006303	241	287.739	34.595	284.31	ZHD9_2_peak_96526	SL4.0ch12:4006019-4006569	551	4006303	259	301.891	33.0223	298.719	Solyc12g011110.1	TMW80805.1 hypothetical protein EJD97_014909 [Solanum chilense]
Merged-SL4.0ch03-64041122-2	SL4.0ch03:64040819-64041425	Promoter (1-2kb)	-1723	Solyc03g121510.4.1	ZHD9_1_peakname|ZHD9_2_peakname	2	64041066	607	251	296.45	33.7921	293.161	ZHD9_1_peak_29363	SL4.0ch03:64040830-64041416	587	64041067	223	259.111	32.0218	255.902	ZHD9_2_peak_29447	SL4.0ch03:64040819-64041425	607	64041065	279	333.79	35.5625	330.421	Solyc03g121510.4	XP_004236391.1 cytochrome P450 90D2 [Solanum lycopersicum]
Merged-SL4.0ch12-29692761-2	SL4.0ch12:29692513-29693017	Promoter (<=1kb)	-282	Solyc12g070156.2.1	ZHD9_1_peakname|ZHD9_2_peakname	2	29692753	505	251	296.514	33.7682	293.226	ZHD9_1_peak_99178	SL4.0ch12:29692513-29693017	505	29692747	220	254.4	31.5929	251.225	ZHD9_2_peak_99401	SL4.0ch12:29692516-29693000	485	29692759	282	338.629	35.9435	335.228	Solyc12g070156.2	KAH0672969.1 hypothetical protein KY284_024056 [Solanum tuberosum]
Merged-SL4.0ch04-46793563-2	SL4.0ch04:46792965-46794170	Promoter (1-2kb)	-1185	Solyc04g050545.1.1	ZHD9_1_peakname|ZHD9_2_peakname	2	46793237	1206	278	325.781	33.7612	322.275	ZHD9_1_peak_35098	SL4.0ch04:46792965-46794128	1164	46793236	257	300.533	33.242	297.004	ZHD9_2_peak_35205	SL4.0ch04:46792990-46794170	1181	46793238	299	351.028	34.2804	347.546	Solyc04g050545.1	NA
Merged-SL4.0ch04-50120049-2	SL4.0ch04:50118332-50121626	Promoter (1-2kb)	-1286	Solyc04g051600.4.1	ZHD9_1_peakname|ZHD9_2_peakname	2	50119785	3295	264	311.005	33.743	307.618	ZHD9_1_peak_35560	SL4.0ch04:50118640-50121601	2962	50119776	227	260.512	31.1962	257.295	ZHD9_2_peak_35665	SL4.0ch04:50118332-50121626	3295	50119794	301	361.498	36.2899	357.941	Solyc04g051600.4	XP_010319790.1 tRNA(His) guanylyltransferase 1 isoform X2 [Solanum lycopersicum]
Merged-SL4.0ch04-1332863-2	SL4.0ch04:1332360-1333391	Promoter (1-2kb)	-1699	Solyc04g007620.1.1	ZHD9_1_peakname|ZHD9_2_peakname	2	1332742	1032	251	296.69	33.7204	293.401	ZHD9_1_peak_29804	SL4.0ch04:1332446-1333391	946	1332748	214	245.03	30.7352	241.922	ZHD9_2_peak_29880	SL4.0ch04:1332360-1333258	899	1332735	288	348.349	36.7055	344.881	Solyc04g007620.1	XP_019068905.1 uncharacterized protein LOC109120004 [Solanum lycopersicum]
Merged-SL4.0ch08-62321057-2	SL4.0ch08:62320726-62321365	Promoter (<=1kb)	-850	Solyc08g081080.3.1	ZHD9_1_peakname|ZHD9_2_peakname	2	62321059	640	302	351.818	33.7019	348.128	ZHD9_1_peak_70790	SL4.0ch08:62320777-62321365	589	62321055	269	309.951	32.2966	306.341	ZHD9_2_peak_70988	SL4.0ch08:62320726-62321362	637	62321063	334	393.686	35.1073	389.915	Solyc08g081080.3	XP_049361722.1 uncharacterized protein LOC125826435 [Solanum verrucosum]
Merged-SL4.0ch09-57708126-2	SL4.0ch09:57707009-57709230	Promoter (1-2kb)	-1233	Solyc09g064420.4.1	ZHD9_1_peakname|ZHD9_2_peakname	2	57707356	2222	249	293.255	33.6896	289.962	ZHD9_1_peak_77987	SL4.0ch09:57707009-57709230	2222	57707366	242	289.347	34.7379	285.905	ZHD9_2_peak_78222	SL4.0ch09:57707036-57709230	2195	57707346	256	297.162	32.6413	294.018	Solyc09g064420.4	XP_010326339.1 uncharacterized protein LOC101254939 isoform X1 [Solanum lycopersicum]
Merged-SL4.0ch06-37111352-2	SL4.0ch06:37110403-37112299	Promoter (<=1kb)	-190	Solyc06g062530.4.1	ZHD9_1_peakname|ZHD9_2_peakname	2	37110743	1897	250	295.757	33.6887	292.475	ZHD9_1_peak_51837	SL4.0ch06:37110423-37112299	1877	37110741	218	251.268	31.307	248.117	ZHD9_2_peak_51908	SL4.0ch06:37110403-37112286	1884	37110745	283	340.245	36.0705	336.833	Solyc06g062530.4	XP_004241940.1 serine/threonine protein phosphatase 2A 55 kDa regulatory subunit B beta isoform [Solanum lycopersicum]
Merged-SL4.0ch06-41927902-2	SL4.0ch06:41927471-41928344	Promoter (<=1kb)	-450	Solyc06g071850.3.1	ZHD9_1_peakname|ZHD9_2_peakname	2	41927996	874	264	310.858	33.6684	307.473	ZHD9_1_peak_52754	SL4.0ch06:41927471-41928344	874	41928002	225	256.982	30.8065	253.791	ZHD9_2_peak_52827	SL4.0ch06:41927477-41928319	843	41927989	303	364.733	36.5303	361.155	Solyc06g071850.3	XP_010322526.1 probable UDP-N-acetylglucosamine--peptide N-acetylglucosaminyltransferase SPINDLY isoform X2 [Solanum lycopersicum]
Merged-SL4.0ch01-70071520-2	SL4.0ch01:70070723-70072151	Promoter (1-2kb)	-1169	Solyc01g068180.3.1	ZHD9_1_peakname|ZHD9_2_peakname	2	70071692	1429	260	305.16	33.6436	301.771	ZHD9_1_peak_8500	SL4.0ch01:70070723-70072057	1335	70071682	260	312.705	35.644	309.072	ZHD9_2_peak_8587	SL4.0ch01:70071152-70072151	1000	70071701	260	297.615	31.6432	294.469	Solyc01g068180.3	XP_010320837.1 pentatricopeptide repeat-containing protein At4g20740 [Solanum lycopersicum]
Merged-SL4.0ch07-66398330-2	SL4.0ch07:66397887-66398780	Promoter (<=1kb)	-564	Solyc07g064380.4.1	ZHD9_1_peakname|ZHD9_2_peakname	2	66398418	894	250	294.949	33.6253	291.673	ZHD9_1_peak_62453	SL4.0ch07:66397927-66398780	854	66398384	218	251.268	31.307	248.117	ZHD9_2_peak_62603	SL4.0ch07:66397887-66398728	842	66398453	282	338.629	35.9435	335.228	Solyc07g064380.4	XP_015081584.1 serine/threonine-protein phosphatase 7 long form homolog [Solanum pennellii]
Merged-SL4.0ch02-44551572-2	SL4.0ch02:44551219-44551901	Promoter (1-2kb)	-1560	Solyc02g082930.3.1	ZHD9_1_peakname|ZHD9_2_peakname	2	44551554	683	250	293.514	33.6197	290.209	ZHD9_1_peak_18698	SL4.0ch02:44551274-44551901	628	44551559	249	299.961	35.5396	296.435	ZHD9_2_peak_18724	SL4.0ch02:44551219-44551895	677	44551550	250	287.066	31.6997	283.982	Solyc02g082930.3	NP_001234400.1 acidic 27 kDa endochitinase precursor [Solanum lycopersicum]
Merged-SL4.0ch11-6245885-2	SL4.0ch11:6245617-6246141	Promoter (<=1kb)	-198	Solyc11g013260.3.1	ZHD9_1_peakname|ZHD9_2_peakname	2	6245892	525	248	291.306	33.6027	287.998	ZHD9_1_peak_89663	SL4.0ch11:6245617-6246133	517	6245887	255	310.408	36.5963	306.792	ZHD9_2_peak_89896	SL4.0ch11:6245650-6246141	492	6245898	240	272.204	30.6091	269.204	Solyc11g013260.3	XP_010312791.1 prohibitin-3, mitochondrial [Solanum lycopersicum]
Merged-SL4.0ch08-50359321-2	SL4.0ch08:50359054-50359584	Promoter (<=1kb)	-261	Solyc08g062870.1.1	ZHD9_1_peakname|ZHD9_2_peakname	2	50359308	531	265	310.677	33.6017	307.275	ZHD9_1_peak_68527	SL4.0ch08:50359054-50359582	529	50359306	250	294.568	33.7101	291.085	ZHD9_2_peak_68694	SL4.0ch08:50359064-50359584	521	50359310	280	326.786	33.4933	323.465	Solyc08g062870.1	NA
Merged-SL4.0ch12-65563558-2	SL4.0ch12:65563169-65563958	Promoter (1-2kb)	-1185	Solyc12g098560.2.1	ZHD9_1_peakname|ZHD9_2_peakname	2	65563480	790	251	295.199	33.5976	291.901	ZHD9_1_peak_103763	SL4.0ch12:65563170-65563958	789	65563486	239	283.406	33.9855	280.013	ZHD9_2_peak_104011	SL4.0ch12:65563169-65563936	768	65563475	263	306.991	33.2097	303.79	Solyc12g098560.2	XP_010314851.2 probable glucan endo-1,3-beta-glucosidase A6 [Solanum lycopersicum]
Merged-SL4.0ch01-69334819-2	SL4.0ch01:69334107-69335506	Promoter (1-2kb)	-1142	Solyc01g067680.3.1	ZHD9_1_peakname|ZHD9_2_peakname	2	69335164	1400	248	292.398	33.5862	289.118	ZHD9_1_peak_8372	SL4.0ch01:69334107-69335491	1385	69335172	237	281.326	34.0232	277.947	ZHD9_2_peak_8457	SL4.0ch01:69334174-69335506	1333	69335155	260	303.47	33.1493	300.289	Solyc01g067680.3	XP_010321048.1 tubby-like F-box protein 6 isoform X1 [Solanum lycopersicum]
Merged-SL4.0ch10-33947722-2	SL4.0ch10:33947445-33948003	Promoter (<=1kb)	-161	Solyc10g045640.2.1	ZHD9_1_peakname|ZHD9_2_peakname	2	33947739	559	249	293.18	33.578	289.906	ZHD9_1_peak_84032	SL4.0ch10:33947445-33947993	549	33947743	228	267.003	32.7366	263.734	ZHD9_2_peak_84322	SL4.0ch10:33947448-33948003	556	33947735	270	319.356	34.4194	316.079	Solyc10g045640.2	XP_004248815.1 transmembrane emp24 domain-containing protein p24delta3 [Solanum lycopersicum]
Merged-SL4.0ch11-1634663-2	SL4.0ch11:1633992-1635340	Promoter (<=1kb)	-674	Solyc11g007150.2.1	ZHD9_1_peakname|ZHD9_2_peakname	2	1634242	1349	261	306.042	33.5613	302.666	ZHD9_1_peak_88768	SL4.0ch11:1634005-1635316	1312	1634244	250	296.163	34.1504	292.666	ZHD9_2_peak_89023	SL4.0ch11:1633992-1635340	1349	1634241	272	315.921	32.9723	312.666	Solyc11g007150.2	NA
Merged-SL4.0ch10-63173046-2	SL4.0ch10:63172724-63173358	Promoter (<=1kb)	-332	Solyc10g084535.1.1	ZHD9_1_peakname|ZHD9_2_peakname	2	63173056	635	248	292.377	33.5224	289.107	ZHD9_1_peak_88177	SL4.0ch10:63172724-63173352	629	63173054	229	268.587	32.8795	265.306	ZHD9_2_peak_88429	SL4.0ch10:63172750-63173358	609	63173057	268	316.166	34.1654	312.908	Solyc10g084535.1	NA
Merged-SL4.0ch01-14364150-2	SL4.0ch01:14363897-14364414	Promoter (<=1kb)	-694	Solyc01g014540.3.1	ZHD9_1_peakname|ZHD9_2_peakname	2	14364133	518	248	292.397	33.4986	289.131	ZHD9_1_peak_2333	SL4.0ch01:14363897-14364387	491	14364139	226	263.84	32.4507	260.596	ZHD9_2_peak_2343	SL4.0ch01:14363903-14364414	512	14364127	271	320.953	34.5464	317.666	Solyc01g014540.3	XP_006361290.1 PREDICTED: G-type lectin S-receptor-like serine/threonine-protein kinase RLK1 [Solanum tuberosum]
Merged-SL4.0ch10-60041870-2	SL4.0ch10:60040910-60042805	Promoter (1-2kb)	-1785	Solyc10g079380.2.1	ZHD9_1_peakname|ZHD9_2_peakname	2	60041262	1896	248	292.433	33.4746	289.17	ZHD9_1_peak_87506	SL4.0ch10:60040976-60042805	1830	60041264	223	259.111	32.0218	255.902	ZHD9_2_peak_87773	SL4.0ch10:60040910-60042789	1880	60041261	274	325.755	34.9274	322.438	Solyc10g079380.2	XP_004249739.1 heat stress transcription factor B-3-like [Solanum lycopersicum]
Merged-SL4.0ch01-124931-2	SL4.0ch01:123800-126057	Promoter (1-2kb)	-1564	Solyc01g005120.3.1	ZHD9_1_peakname|ZHD9_2_peakname	2	124127	2258	262	307.894	33.4694	304.531	ZHD9_1_peak_250	SL4.0ch01:123845-126057	2213	124129	223	254.291	30.6489	251.121	ZHD9_2_peak_252	SL4.0ch01:123800-126025	2226	124125	301	361.498	36.2899	357.941	Solyc01g005120.3	XP_004228752.1 probable xyloglucan endotransglucosylase/hydrolase protein 28 [Solanum lycopersicum]
Merged-SL4.0ch10-8433801-2	SL4.0ch10:8433393-8434191	Promoter (1-2kb)	-1962	Solyc10g018530.2.1	ZHD9_1_peakname|ZHD9_2_peakname	2	8433754	799	248	291.236	33.4489	287.949	ZHD9_1_peak_81457	SL4.0ch10:8433393-8434191	799	8433720	247	296.967	35.3242	293.466	ZHD9_2_peak_81709	SL4.0ch10:8433432-8434190	759	8433787	249	285.506	31.5735	282.432	Solyc10g018530.2	XP_004248554.1 DNA mismatch repair protein MSH5 isoform X2 [Solanum lycopersicum]
Merged-SL4.0ch08-60695773-2	SL4.0ch08:60695437-60696131	Promoter (<=1kb)	-771	Solyc08g078930.1.1	ZHD9_1_peakname|ZHD9_2_peakname	2	60695761	695	252	295.521	33.4424	292.236	ZHD9_1_peak_70443	SL4.0ch08:60695437-60696068	632	60695757	228	265.496	32.3024	262.239	ZHD9_2_peak_70633	SL4.0ch08:60695457-60696131	675	60695765	275	325.546	34.5824	322.233	Solyc08g078930.1	XP_004245748.1 14 kDa proline-rich protein DC2.15 [Solanum lycopersicum]
Merged-SL4.0ch11-5912400-2	SL4.0ch11:5912083-5912719	Promoter (<=1kb)	-730	Solyc11g012990.1.1	ZHD9_1_peakname|ZHD9_2_peakname	2	5912361	637	250	292.892	33.4406	289.601	ZHD9_1_peak_89591	SL4.0ch11:5912083-5912719	637	5912360	243	289.815	34.552	286.37	ZHD9_2_peak_89828	SL4.0ch11:5912094-5912706	613	5912362	256	295.968	32.3291	292.831	Solyc11g012990.1	XP_015057087.1 protein SYM1-like [Solanum pennellii]
Merged-SL4.0ch01-651542-2	SL4.0ch01:650863-652198	Promoter (1-2kb)	-1033	Solyc01g005970.3.1	ZHD9_1_peakname|ZHD9_2_peakname	2	651402	1336	248	290.788	33.4273	287.524	ZHD9_1_peak_365	SL4.0ch01:650940-652198	1259	651409	233	274.941	33.4513	271.613	ZHD9_2_peak_368	SL4.0ch01:650863-652167	1305	651396	262	306.634	33.4033	303.434	Solyc01g005970.3	XP_004228650.1 F-box/kelch-repeat protein At1g55270 [Solanum lycopersicum]
Merged-SL4.0ch01-88324879-2	SL4.0ch01:88324092-88325624	Promoter (1-2kb)	-1064	Solyc01g108800.4.1	ZHD9_1_peakname|ZHD9_2_peakname	2	88324588	1533	248	291.632	33.4111	288.374	ZHD9_1_peak_11880	SL4.0ch01:88324092-88325624	1533	88324582	223	259.111	32.0218	255.902	ZHD9_2_peak_11957	SL4.0ch01:88324202-88325600	1399	88324593	273	324.153	34.8004	320.846	Solyc01g108800.4	XP_010315275.1 3-hydroxyisobutyryl-CoA hydrolase 1-like [Solanum lycopersicum]
Merged-SL4.0ch02-2014805-2	SL4.0ch02:2014508-2015096	Promoter (1-2kb)	-1126	Solyc02g150121.1.1	ZHD9_1_peakname|ZHD9_2_peakname	2	2014822	589	270	315.646	33.3963	312.225	ZHD9_1_peak_12540	SL4.0ch02:2014508-2015096	589	2014822	234	267.244	30.9904	263.974	ZHD9_2_peak_12610	SL4.0ch02:2014529-2015089	561	2014822	305	364.047	35.8022	360.476	Solyc02g150121.1	KAG5595660.1 hypothetical protein H5410_036892 [Solanum commersonii]
Merged-SL4.0ch03-58590530-2	SL4.0ch03:58589547-58591515	Promoter (1-2kb)	-1603	Solyc03g114150.3.1	ZHD9_1_peakname|ZHD9_2_peakname	2	58589846	1969	247	290.031	33.3957	286.765	ZHD9_1_peak_28339	SL4.0ch03:58589547-58591495	1949	58589855	237	281.326	34.0232	277.947	ZHD9_2_peak_28434	SL4.0ch03:58589566-58591515	1950	58589836	257	298.737	32.7683	295.583	Solyc03g114150.3	NP_001333536.1 aldehyde dehydrogenase family 2 member B7a [Solanum lycopersicum]
Merged-SL4.0ch11-51231754-2	SL4.0ch11:51231172-51232309	Promoter (<=1kb)	-244	Solyc11g068440.2.1	ZHD9_1_peakname|ZHD9_2_peakname	2	51232000	1138	248	291.724	33.3712	288.469	ZHD9_1_peak_94994	SL4.0ch11:51231172-51232303	1132	51232007	218	251.268	31.307	248.117	ZHD9_2_peak_95146	SL4.0ch11:51231234-51232309	1076	51231994	278	332.18	35.4354	328.821	Solyc11g068440.2	XP_010313365.1 glucan endo-1,3-beta-glucosidase 14 [Solanum lycopersicum]
Merged-SL4.0ch10-55837582-2	SL4.0ch10:55837231-55837931	Promoter (<=1kb)	-150	Solyc10g055450.2.1	ZHD9_1_peakname|ZHD9_2_peakname	2	55837642	701	260	304.667	33.3548	301.327	ZHD9_1_peak_86763	SL4.0ch10:55837239-55837931	693	55837646	222	252.739	30.5116	249.581	ZHD9_2_peak_87023	SL4.0ch10:55837231-55837927	697	55837637	297	356.595	36.198	353.072	Solyc10g055450.2	XP_010327414.1 E3 ubiquitin-protein ligase UPL3 [Solanum lycopersicum]
Merged-SL4.0ch03-51612114-2	SL4.0ch03:51611572-51612655	Promoter (1-2kb)	-1793	Solyc03g095780.3.1	ZHD9_1_peakname|ZHD9_2_peakname	2	51611928	1084	246	289.232	33.3242	285.972	ZHD9_1_peak_27093	SL4.0ch03:51611597-51612632	1036	51611932	236	279.727	33.8802	276.361	ZHD9_2_peak_27202	SL4.0ch03:51611572-51612655	1084	51611924	257	298.737	32.7683	295.583	Solyc03g095780.3	XP_004235232.1 abscisic acid receptor PYL4 [Solanum lycopersicum]
Merged-SL4.0ch02-43379766-2	SL4.0ch02:43379130-43380412	Promoter (<=1kb)	-634	Solyc02g081400.3.1	ZHD9_1_peakname|ZHD9_2_peakname	2	43379534	1283	248	290.899	33.3157	287.649	ZHD9_1_peak_18487	SL4.0ch02:43379164-43380360	1197	43379536	219	252.833	31.45	249.67	ZHD9_2_peak_18519	SL4.0ch02:43379130-43380412	1283	43379533	276	328.964	35.1814	325.627	Solyc02g081400.3	XP_004232663.1 protein DJ-1 homolog D [Solanum lycopersicum]
Merged-SL4.0ch11-2201390-2	SL4.0ch11:2199761-2203118	Promoter (1-2kb)	-1497	Solyc11g007940.2.1	ZHD9_1_peakname|ZHD9_2_peakname	2	2201884	3358	246	288.507	33.2926	285.245	ZHD9_1_peak_88885	SL4.0ch11:2199761-2202807	3047	2201897	240	286.133	34.452	282.717	ZHD9_2_peak_89138	SL4.0ch11:2199877-2203118	3242	2201870	252	290.881	32.1332	287.774	Solyc11g007940.2	XP_004250025.1 protein BTR1-like [Solanum lycopersicum]
Merged-SL4.0ch02-28068435-2	SL4.0ch02:28068162-28068717	Promoter (1-2kb)	-1900	Solyc02g032930.3.1	ZHD9_1_peakname|ZHD9_2_peakname	2	28068432	556	248	290.041	33.2557	286.773	ZHD9_1_peak_15411	SL4.0ch02:28068166-28068717	552	28068441	239	283.867	34.1181	280.47	ZHD9_2_peak_15460	SL4.0ch02:28068162-28068695	534	28068422	256	296.214	32.3932	293.076	Solyc02g032930.3	XP_004231615.1 B-cell receptor-associated protein 31-like [Solanum lycopersicum]
Merged-SL4.0ch06-32343869-2	SL4.0ch06:32343550-32344199	Promoter (1-2kb)	-1156	Solyc06g051330.1.1	ZHD9_1_peakname|ZHD9_2_peakname	2	32343835	650	246	288.403	33.2129	285.157	ZHD9_1_peak_50888	SL4.0ch06:32343550-32344199	650	32343835	230	270.172	33.0225	266.88	ZHD9_2_peak_50973	SL4.0ch06:32343560-32344168	609	32343835	262	306.634	33.4033	303.434	Solyc06g051330.1	NA
Merged-SL4.0ch03-23675297-2	SL4.0ch03:23674997-23675588	Promoter (1-2kb)	-1317	Solyc03g059110.1.1	ZHD9_1_peakname|ZHD9_2_peakname	2	23675298	592	249	292.086	33.2116	288.827	ZHD9_1_peak_23806	SL4.0ch03:23674997-23675568	572	23675297	222	256.498	31.5782	253.309	ZHD9_2_peak_23882	SL4.0ch03:23675036-23675588	553	23675298	276	327.674	34.845	324.346	Solyc03g059110.1	KAG5605111.1 hypothetical protein H5410_026603, partial [Solanum commersonii]
Merged-SL4.0ch04-63704531-3	SL4.0ch04:63703218-63705561	Promoter (<=1kb)	-741	Solyc04g081860.3.1	ZHD9_1_peakname|ZHD9_2_peakname	3	63704585	2344	248	307.611	33.2093	304.083	ZHD9_1_peak_38269	SL4.0ch04:63703218-63705561	2344	63704240	305	393.965	43.7441	389.544	ZHD9_2_peak_38365,ZHD9_2_peak_38366	NA	NA	NA	NA	NA	NA	NA	Solyc04g081860.3	XP_004238381.1 peroxidase 64-like [Solanum lycopersicum]
Merged-SL4.0ch12-61816687-2	SL4.0ch12:61816060-61817426	Promoter (<=1kb)	-862	Solyc12g056270.2.1	ZHD9_1_peakname|ZHD9_2_peakname	2	61816658	1367	246	289.276	33.1966	286.036	ZHD9_1_peak_103037	SL4.0ch12:61816167-61817098	932	61816657	220	254.4	31.5929	251.225	ZHD9_2_peak_103285	SL4.0ch12:61816060-61817426	1367	61816659	273	324.153	34.8004	320.846	Solyc12g056270.2	XP_004252599.1 probable phosphopantothenoylcysteine decarboxylase [Solanum lycopersicum]
Merged-SL4.0ch01-1904791-2	SL4.0ch01:1903092-1906489	Promoter (1-2kb)	-1660	Solyc01g007800.3.1	ZHD9_1_peakname|ZHD9_2_peakname	2	1905260	3398	246	288.407	33.1889	285.164	ZHD9_1_peak_595	SL4.0ch01:1903092-1906472	3381	1905258	227	265.421	32.5936	262.164	ZHD9_2_peak_608	SL4.0ch01:1903112-1906489	3378	1905261	265	311.393	33.7843	308.164	Solyc01g007800.3	XP_004228564.1 transcription repressor OFP6 [Solanum lycopersicum]
Merged-SL4.0ch02-40949693-2	SL4.0ch02:40949013-40950351	Promoter (<=1kb)	-381	Solyc02g078210.3.1	ZHD9_1_peakname|ZHD9_2_peakname	2	40950042	1339	248	291.5	33.1801	288.249	ZHD9_1_peak_17987	SL4.0ch02:40949013-40950351	1339	40950039	202	226.509	29.0197	223.53	ZHD9_2_peak_18023	SL4.0ch02:40949075-40950334	1260	40950044	293	356.49	37.3406	352.968	Solyc02g078210.3	XP_004232877.1 probable ubiquitin-conjugating enzyme E2 24 [Solanum lycopersicum]
Merged-SL4.0ch12-60855345-2	SL4.0ch12:60854151-60856519	Promoter (1-2kb)	-1597	Solyc12g049540.3.1	ZHD9_1_peakname|ZHD9_2_peakname	2	60854962	2369	246	288.493	33.1252	285.258	ZHD9_1_peak_102856	SL4.0ch12:60854204-60856509	2306	60854941	219	252.833	31.45	249.67	ZHD9_2_peak_103105	SL4.0ch12:60854151-60856519	2369	60854983	273	324.153	34.8004	320.846	Solyc12g049540.3	XP_010314334.1 phosphoinositide phosphatase SAC2 isoform X4 [Solanum lycopersicum]
Merged-SL4.0ch07-65687055-2	SL4.0ch07:65686117-65688013	Promoter (<=1kb)	-885	Solyc07g063370.2.1	ZHD9_1_peakname|ZHD9_2_peakname	2	65687198	1897	244	286.161	33.1021	282.913	ZHD9_1_peak_62321	SL4.0ch07:65686129-65688013	1885	65687203	240	286.133	34.452	282.717	ZHD9_2_peak_62460	SL4.0ch07:65686117-65687963	1847	65687192	249	286.189	31.7522	283.108	Solyc07g063370.2	XP_010324440.3 beta-glucosidase 18-like [Solanum lycopersicum]
Merged-SL4.0ch10-60700094-2	SL4.0ch10:60699316-60700877	Promoter (1-2kb)	-1236	Solyc10g080260.3.1	ZHD9_1_peakname|ZHD9_2_peakname	2	60699602	1562	266	310.163	33.0919	306.774	ZHD9_1_peak_87641	SL4.0ch10:60699318-60700877	1560	60699606	240	276.811	31.8393	273.469	ZHD9_2_peak_87904	SL4.0ch10:60699316-60700868	1553	60699598	292	343.514	34.3444	340.079	Solyc10g080260.3	XP_004249271.1 zinc finger CCCH domain-containing protein 24 [Solanum lycopersicum]
Merged-SL4.0ch09-59596245-2	SL4.0ch09:59595774-59596686	Promoter (1-2kb)	-1193	Solyc09g065387.1.1	ZHD9_1_peakname|ZHD9_2_peakname	2	59596322	913	252	294.062	33.0785	290.784	ZHD9_1_peak_78293	SL4.0ch09:59595774-59596668	895	59596326	231	268.916	32.3501	265.634	ZHD9_2_peak_78523	SL4.0ch09:59595852-59596686	835	59596318	272	319.209	33.8069	315.935	Solyc09g065387.1	KAG5616884.1 hypothetical protein H5410_016708, partial [Solanum commersonii]
Merged-SL4.0ch04-60964175-2	SL4.0ch04:60963068-60965267	Promoter (1-2kb)	-1958	Solyc04g078170.2.1	ZHD9_1_peakname|ZHD9_2_peakname	2	60964918	2200	247	289.488	33.0549	286.25	ZHD9_1_peak_37647	SL4.0ch04:60963105-60965267	2163	60964936	217	248.897	30.9303	245.764	ZHD9_2_peak_37747	SL4.0ch04:60963068-60965262	2195	60964901	277	330.078	35.1795	326.735	Solyc04g078170.2	XP_004238568.1 uncharacterized protein LOC101256178 [Solanum lycopersicum]
Merged-SL4.0ch06-44965506-2	SL4.0ch06:44965143-44965877	Promoter (<=1kb)	-404	Solyc06g076150.3.1	ZHD9_1_peakname|ZHD9_2_peakname	2	44965570	735	244	285.429	33.0545	282.182	ZHD9_1_peak_53372	SL4.0ch06:44965148-44965877	730	44965575	242	289.347	34.7379	285.905	ZHD9_2_peak_53466	SL4.0ch06:44965143-44965859	717	44965566	246	281.511	31.3712	278.458	Solyc06g076150.3	XP_004241227.1 eukaryotic translation initiation factor 3 subunit C [Solanum lycopersicum]
Merged-SL4.0ch08-51335488-2	SL4.0ch08:51335133-51335861	Promoter (<=1kb)	-237	Solyc08g065330.3.1	ZHD9_1_peakname|ZHD9_2_peakname	2	51335448	729	250	293.444	33.029	290.18	ZHD9_1_peak_68699	SL4.0ch08:51335133-51335819	687	51335453	216	246.102	30.4331	242.99	ZHD9_2_peak_68872	SL4.0ch08:51335140-51335861	722	51335442	285	340.786	35.6248	337.37	Solyc08g065330.3	NP_001239045.1 calcineurin B-like 10 [Solanum lycopersicum]
Merged-SL4.0ch09-65909748-2	SL4.0ch09:65909174-65910324	Promoter (<=1kb)	-408	Solyc09g090280.3.1	ZHD9_1_peakname|ZHD9_2_peakname	2	65910007	1151	252	295.18	33.0155	291.906	ZHD9_1_peak_79629	SL4.0ch09:65909182-65910313	1132	65910007	215	243.944	30.119	240.845	ZHD9_2_peak_79861	SL4.0ch09:65909174-65910324	1151	65910007	289	346.417	35.9121	342.966	Solyc09g090280.3	XP_010326769.1 putative protein phosphatase 2C-like protein 44 [Solanum lycopersicum]
Merged-SL4.0ch09-3949277-2	SL4.0ch09:3948325-3950062	Promoter (1-2kb)	-1350	Solyc09g010530.3.1	ZHD9_1_peakname|ZHD9_2_peakname	2	3949778	1738	245	286.387	32.9734	283.154	ZHD9_1_peak_71820	SL4.0ch09:3948325-3950062	1738	3949775	231	271.344	33.0452	268.046	ZHD9_2_peak_72031	SL4.0ch09:3948678-3950044	1367	3949780	259	301.43	32.9017	298.263	Solyc09g010530.3	XP_004246412.1 cation/H(+) antiporter 20 [Solanum lycopersicum]
Merged-SL4.0ch07-59199615-2	SL4.0ch07:59198712-59200452	Promoter (1-2kb)	-1654	Solyc07g048120.3.1	ZHD9_1_peakname|ZHD9_2_peakname	2	59199408	1741	332	381.82	32.9549	377.882	ZHD9_1_peak_60920	SL4.0ch07:59198712-59200413	1702	59199411	301	343.774	32.0886	339.863	ZHD9_2_peak_61069	SL4.0ch07:59198884-59200452	1569	59199405	363	419.865	33.8212	415.901	Solyc07g048120.3	XP_004243534.1 uncharacterized protein LOC101248592 [Solanum lycopersicum]
Merged-SL4.0ch10-63672449-2	SL4.0ch10:63671278-63673607	Promoter (<=1kb)	-131	Solyc10g085290.3.1	ZHD9_1_peakname|ZHD9_2_peakname	2	63673358	2330	252	294.346	32.9365	291.074	ZHD9_1_peak_88291	SL4.0ch10:63671311-63673603	2293	63673354	225	258.859	31.3337	255.656	ZHD9_2_peak_88543	SL4.0ch10:63671278-63673607	2330	63673363	279	329.833	34.5393	326.491	Solyc10g085290.3	XP_004249607.1 BAG family molecular chaperone regulator 4 [Solanum lycopersicum]
Merged-SL4.0ch07-63818265-2	SL4.0ch07:63817943-63818571	Promoter (<=1kb)	-350	Solyc07g056000.2.1	ZHD9_1_peakname|ZHD9_2_peakname	2	63818308	629	243	283.903	32.9355	280.663	ZHD9_1_peak_61889	SL4.0ch07:63817943-63818571	629	63818321	243	290.956	34.8809	287.502	ZHD9_2_peak_62039	SL4.0ch07:63817996-63818553	558	63818295	243	276.85	30.9901	273.823	Solyc07g056000.2	NP_001234207.1 xyloglycan endo-transglycosylase precursor [Solanum lycopersicum]
Merged-SL4.0ch02-42560691-2	SL4.0ch02:42560394-42560999	Promoter (<=1kb)	-380	Solyc02g080330.4.1	ZHD9_1_peakname|ZHD9_2_peakname	2	42560672	606	244	285.712	32.9229	282.485	ZHD9_1_peak_18316	SL4.0ch02:42560413-42560999	587	42560668	229	267.953	32.6965	264.681	ZHD9_2_peak_18352	SL4.0ch02:42560394-42560958	565	42560675	260	303.47	33.1493	300.289	Solyc02g080330.4	XP_010316601.1 cytochrome P450 77A1 [Solanum lycopersicum]
Merged-SL4.0ch11-6066729-2	SL4.0ch11:6065756-6067693	Promoter (1-2kb)	-1555	Solyc11g013130.2.1	ZHD9_1_peakname|ZHD9_2_peakname	2	6066097	1938	250	292.532	32.9078	289.27	ZHD9_1_peak_89622	SL4.0ch11:6065756-6067693	1938	6066095	225	259.494	31.5134	256.283	ZHD9_2_peak_89856	SL4.0ch11:6065826-6067641	1816	6066099	276	325.57	34.3022	322.257	Solyc11g013130.2	NA
Merged-SL4.0ch02-35861658-2	SL4.0ch02:35860914-35862408	Promoter (<=1kb)	-709	Solyc02g067720.1.1	ZHD9_1_peakname|ZHD9_2_peakname	2	35861556	1495	244	285.26	32.895	282.043	ZHD9_1_peak_16960	SL4.0ch02:35860914-35862331	1418	35861553	222	257.539	31.8788	254.341	ZHD9_2_peak_17003	SL4.0ch02:35860982-35862408	1427	35861559	266	312.982	33.9113	309.744	Solyc02g067720.1	XP_015064786.1 RNA exonuclease 4-like [Solanum pennellii]
Merged-SL4.0ch08-62719825-2	SL4.0ch08:62719492-62720180	Promoter (<=1kb)	-234	Solyc08g081590.3.1	ZHD9_1_peakname|ZHD9_2_peakname	2	62719770	689	250	290.92	32.8854	287.652	ZHD9_1_peak_70866	SL4.0ch08:62719492-62720133	642	62719772	238	279.994	33.3262	276.627	ZHD9_2_peak_71064	SL4.0ch08:62719498-62720180	683	62719769	261	301.846	32.4447	298.678	Solyc08g081590.3	XP_019070857.1 meiotic recombination protein SPO11-2 [Solanum lycopersicum]
Merged-SL4.0ch02-47281141-2	SL4.0ch02:47280666-47281618	Promoter (<=1kb)	-417	Solyc02g086610.4.1	ZHD9_1_peakname|ZHD9_2_peakname	2	47281204	953	275	319.247	32.8623	315.795	ZHD9_1_peak_19211	SL4.0ch02:47280675-47281618	944	47281202	245	279.993	31.254	276.626	ZHD9_2_peak_19237	SL4.0ch02:47280666-47281606	941	47281207	305	358.5	34.4706	354.964	Solyc02g086610.4	XP_004232313.1 isocitrate dehydrogenase [NADP] [Solanum lycopersicum]
Merged-SL4.0ch11-17859089-2	SL4.0ch11:17858698-17859476	Promoter (<=1kb)	-440	Solyc11g051178.1.1	ZHD9_1_peakname|ZHD9_2_peakname	2	17859189	779	243	283.675	32.8398	280.455	ZHD9_1_peak_91257	SL4.0ch11:17858731-17859452	722	17859196	231	271.76	33.1654	268.456	ZHD9_2_peak_91460	SL4.0ch11:17858698-17859476	779	17859182	255	295.59	32.5142	292.454	Solyc11g051178.1	NA
Merged-SL4.0ch02-33797169-2	SL4.0ch02:33796493-33797848	Promoter (1-2kb)	-1308	Solyc02g064690.3.1	ZHD9_1_peakname|ZHD9_2_peakname	2	33797526	1356	242	282.958	32.8162	279.735	ZHD9_1_peak_16478	SL4.0ch02:33796499-33797848	1350	33797519	236	279.727	33.8802	276.361	ZHD9_2_peak_16538	SL4.0ch02:33796493-33797838	1346	33797532	249	286.189	31.7522	283.108	Solyc02g064690.3	XP_004233456.1 probable N-acetyltransferase HLS1 [Solanum lycopersicum]
Merged-SL4.0ch01-77284351-2	SL4.0ch01:77284035-77284659	Promoter (1-2kb)	-1388	Solyc01g091410.3.1	ZHD9_1_peakname|ZHD9_2_peakname	2	77284348	625	244	285.443	32.8154	282.232	ZHD9_1_peak_9907	SL4.0ch01:77284070-77284640	571	77284349	212	241.922	30.4493	238.837	ZHD9_2_peak_9987	SL4.0ch01:77284035-77284659	625	77284347	276	328.964	35.1814	325.627	Solyc01g091410.3	XP_004231165.1 probable carboxylesterase 9 [Solanum lycopersicum]
Merged-SL4.0ch02-41741948-2	SL4.0ch02:41741494-41742395	Promoter (<=1kb)	-900	Solyc02g079150.2.1	ZHD9_1_peakname|ZHD9_2_peakname	2	41741822	902	268	310.274	32.8036	306.863	ZHD9_1_peak_18128	SL4.0ch02:41741494-41742395	902	41741816	260	304.102	33.3151	300.538	ZHD9_2_peak_18168	SL4.0ch02:41741550-41742353	804	41741829	275	316.446	32.2922	313.187	Solyc02g079150.2	XP_004233817.1 F-box protein At1g61340 [Solanum lycopersicum]
Merged-SL4.0ch01-917573-2	SL4.0ch01:917035-918077	Promoter (<=1kb)	-782	Solyc01g006330.4.1	ZHD9_1_peakname|ZHD9_2_peakname	2	917466	1043	244	284.531	32.7918	281.322	ZHD9_1_peak_407	SL4.0ch01:917117-918077	961	917463	217	249.706	31.1641	246.566	ZHD9_2_peak_413	SL4.0ch01:917035-918065	1031	917468	270	319.356	34.4194	316.079	Solyc01g006330.4	XP_010316007.1 probable plastid-lipid-associated protein 12, chloroplastic [Solanum lycopersicum]
Merged-SL4.0ch01-6347266-2	SL4.0ch01:6346706-6347849	Promoter (<=1kb)	-761	Solyc01g010870.3.1	ZHD9_1_peakname|ZHD9_2_peakname	2	6347485	1144	244	284.531	32.7918	281.322	ZHD9_1_peak_1417	SL4.0ch01:6346706-6347795	1090	6347489	217	249.706	31.1641	246.566	ZHD9_2_peak_1425	SL4.0ch01:6346714-6347849	1136	6347481	270	319.356	34.4194	316.079	Solyc01g010870.3	XP_004228376.1 probable methyltransferase PMT2 [Solanum lycopersicum]
Merged-SL4.0ch09-175438-2	SL4.0ch09:175063-175800	Promoter (<=1kb)	-144	Solyc09g005210.4.1	ZHD9_1_peakname|ZHD9_2_peakname	2	175512	738	243	283.66	32.784	280.45	ZHD9_1_peak_71125	SL4.0ch09:175102-175800	699	175508	224	260.686	32.1647	257.465	ZHD9_2_peak_71318	SL4.0ch09:175063-175787	725	175516	262	306.634	33.4033	303.434	Solyc09g005210.4	XP_004246773.3 protein LURP-one-related 5-like [Solanum lycopersicum]
Merged-SL4.0ch05-58995886-2	SL4.0ch05:58995321-58996450	Promoter (<=1kb)	-616	Solyc05g049870.3.1	ZHD9_1_peakname|ZHD9_2_peakname	2	58996172	1130	248	288.798	32.7794	285.515	ZHD9_1_peak_45776	SL4.0ch05:58995321-58996450	1130	58996178	252	302.414	35.2783	298.865	ZHD9_2_peak_45876	SL4.0ch05:58995340-58996436	1097	58996165	244	275.181	30.2806	272.166	Solyc05g049870.3	XP_004240106.1 LIM domain-containing protein WLIM2b-like [Solanum lycopersicum]
Merged-SL4.0ch06-40092378-2	SL4.0ch06:40091823-40093118	Promoter (<=1kb)	-359	Solyc06g068500.3.1	ZHD9_1_peakname|ZHD9_2_peakname	2	40092285	1296	242	282.881	32.7683	279.667	ZHD9_1_peak_52411	SL4.0ch06:40091823-40092729	907	40092288	230	270.172	33.0225	266.88	ZHD9_2_peak_52480	SL4.0ch06:40091842-40093118	1277	40092282	255	295.59	32.5142	292.454	Solyc06g068500.3	XP_004241676.1 chaperone protein dnaJ 8, chloroplastic-like [Solanum lycopersicum]
Merged-SL4.0ch01-72104876-2	SL4.0ch01:72103691-72106045	Promoter (1-2kb)	-1646	Solyc01g080280.3.1	ZHD9_1_peakname|ZHD9_2_peakname	2	72105512	2355	242	282.197	32.7607	278.977	ZHD9_1_peak_8898	SL4.0ch01:72103725-72106044	2320	72105517	237	281.326	34.0232	277.947	ZHD9_2_peak_8984	SL4.0ch01:72103691-72106045	2355	72105506	247	283.069	31.4982	280.007	Solyc01g080280.3	NP_001310598.1 glutamine synthetase [Solanum lycopersicum]
Merged-SL4.0ch03-564581-2	SL4.0ch03:563528-565625	Promoter (1-2kb)	-1724	Solyc03g005820.3.1	ZHD9_1_peakname|ZHD9_2_peakname	2	564196	2098	302	348.506	32.7138	344.842	ZHD9_1_peak_20426	SL4.0ch03:563556-565625	2070	564200	266	305.262	31.9378	301.693	ZHD9_2_peak_20472	SL4.0ch03:563528-565615	2088	564192	339	391.75	33.4898	387.992	Solyc03g005820.3	XP_004234056.1 purine permease 21 isoform X2 [Solanum lycopersicum]
Merged-SL4.0ch03-4013564-2	SL4.0ch03:4013026-4014117	Promoter (1-2kb)	-1203	Solyc03g031630.3.1	ZHD9_1_peakname|ZHD9_2_peakname	2	4013451	1092	242	282.873	32.7126	279.668	ZHD9_1_peak_21179	SL4.0ch03:4013028-4014117	1090	4013457	223	259.111	32.0218	255.902	ZHD9_2_peak_21218	SL4.0ch03:4013026-4014085	1060	4013445	262	306.634	33.4033	303.434	Solyc03g031630.3	XP_004234473.1 uncharacterized protein LOC101252752 [Solanum lycopersicum]
Merged-SL4.0ch10-11057895-2	SL4.0ch10:11057567-11058180	Promoter (<=1kb)	-241	Solyc10g019050.2.1	ZHD9_1_peakname|ZHD9_2_peakname	2	11057928	614	250	291.276	32.7099	287.997	ZHD9_1_peak_81744	SL4.0ch10:11057567-11058180	614	11057926	244	288.414	33.8392	284.981	ZHD9_2_peak_81997	SL4.0ch10:11057657-11058179	523	11057931	257	294.139	31.5805	291.012	Solyc10g019050.2	NA
Merged-SL4.0ch10-39569127-2	SL4.0ch10:39568855-39569384	Promoter (1-2kb)	-1461	Solyc10g047330.1.1	ZHD9_1_peakname|ZHD9_2_peakname	2	39569134	530	243	283.839	32.6883	280.637	ZHD9_1_peak_84646	SL4.0ch10:39568895-39569376	482	39569129	212	241.922	30.4493	238.837	ZHD9_2_peak_84925	SL4.0ch10:39568855-39569384	530	39569139	274	325.755	34.9274	322.438	Solyc10g047330.1	XP_010324346.1 uncharacterized protein LOC101268412 [Solanum lycopersicum]
Merged-SL4.0ch05-5188440-2	SL4.0ch05:5188047-5188831	Promoter (1-2kb)	-1722	Solyc05g011890.1.1	ZHD9_1_peakname|ZHD9_2_peakname	2	5188370	785	292	336.805	32.6842	333.219	ZHD9_1_peak_39504	SL4.0ch05:5188047-5188831	785	5188369	266	305.262	31.9378	301.693	ZHD9_2_peak_39613	SL4.0ch05:5188089-5188794	706	5188370	318	368.348	33.4305	364.746	Solyc05g011890.1	XP_004239020.1 cytosolic sulfotransferase 12-like [Solanum lycopersicum]
Merged-SL4.0ch07-64686601-2	SL4.0ch07:64686050-64687156	Promoter (1-2kb)	-1485	Solyc07g061980.2.1	ZHD9_1_peakname|ZHD9_2_peakname	2	64686858	1107	242	281.346	32.6653	278.137	ZHD9_1_peak_62105	SL4.0ch07:64686053-64687146	1094	64686855	233	274.941	33.4513	271.613	ZHD9_2_peak_62244	SL4.0ch07:64686050-64687156	1107	64686861	250	287.751	31.8792	284.662	Solyc07g061980.2	XP_015080935.1 cytochrome P450 CYP72A219-like [Solanum pennellii]
Merged-SL4.0ch05-4244584-2	SL4.0ch05:4244224-4244946	Promoter (1-2kb)	-1614	Solyc05g010000.1.1	ZHD9_1_peakname|ZHD9_2_peakname	2	4244585	723	255	296.579	32.6616	293.289	ZHD9_1_peak_39310	SL4.0ch05:4244224-4244946	723	4244584	227	260.512	31.1962	257.295	ZHD9_2_peak_39423	SL4.0ch05:4244250-4244918	669	4244586	283	332.645	34.127	329.283	Solyc05g010000.1	TMW86185.1 hypothetical protein EJD97_021813 [Solanum chilense]
Merged-SL4.0ch02-38062936-2	SL4.0ch02:38062501-38063350	Promoter (1-2kb)	-1617	Solyc02g070270.2.1	ZHD9_1_peakname|ZHD9_2_peakname	2	38063046	850	310	356.165	32.6482	352.43	ZHD9_1_peak_17367	SL4.0ch02:38062557-38063336	780	38063041	286	328.417	32.299	324.65	ZHD9_2_peak_17413	SL4.0ch02:38062501-38063350	850	38063050	334	383.913	32.9973	380.209	Solyc02g070270.2	XP_004233878.1 cationic amino acid transporter 1-like [Solanum lycopersicum]
Merged-SL4.0ch10-54624806-2	SL4.0ch10:54624541-54625079	Promoter (1-2kb)	-1663	Solyc10g054530.1.1	ZHD9_1_peakname|ZHD9_2_peakname	2	54624800	539	282	325.115	32.6467	321.61	ZHD9_1_peak_86574	SL4.0ch10:54624541-54625064	524	54624797	265	303.703	31.8182	300.146	ZHD9_2_peak_86845	SL4.0ch10:54624541-54625079	539	54624802	298	346.526	33.4751	343.074	Solyc10g054530.1	TMW82801.1 hypothetical protein EJD97_004789, partial [Solanum chilense]
Merged-SL4.0ch09-60946394-2	SL4.0ch09:60945613-60947204	Promoter (1-2kb)	-1317	Solyc09g066430.3.1	ZHD9_1_peakname|ZHD9_2_peakname	2	60945891	1592	243	284.025	32.6405	280.825	ZHD9_1_peak_78551	SL4.0ch09:60945622-60947204	1583	60945887	206	232.649	29.5916	229.628	ZHD9_2_peak_78790	SL4.0ch09:60945613-60947138	1526	60945895	280	335.401	35.6895	332.021	Solyc09g066430.3	XP_004247237.1 probable 60S ribosomal protein L14 [Solanum lycopersicum]
Merged-SL4.0ch08-56882880-2	SL4.0ch08:56882623-56883140	Promoter (1-2kb)	-1004	Solyc08g074640.1.1	ZHD9_1_peakname|ZHD9_2_peakname	2	56882896	518	292	336.87	32.6397	333.291	ZHD9_1_peak_69639	SL4.0ch08:56882627-56883133	507	56882893	260	295.929	31.2201	292.434	ZHD9_2_peak_69828	SL4.0ch08:56882623-56883140	518	56882898	324	377.81	34.0593	374.149	Solyc08g074640.1	XP_004246037.1 polyphenol oxidase B, chloroplastic-like [Solanum lycopersicum]
Merged-SL4.0ch06-41983427-2	SL4.0ch06:41982822-41984038	Promoter (1-2kb)	-1095	Solyc06g071930.1.1	ZHD9_1_peakname|ZHD9_2_peakname	2	41983765	1217	243	283.316	32.6012	280.118	ZHD9_1_peak_52759	SL4.0ch06:41982824-41984024	1201	41983767	216	247.757	30.9087	244.633	ZHD9_2_peak_52835	SL4.0ch06:41982822-41984038	1217	41983763	270	318.875	34.2937	315.603	Solyc06g071930.1	TMW84109.1 hypothetical protein EJD97_025780 [Solanum chilense]
Merged-SL4.0ch03-1092914-2	SL4.0ch03:1092482-1093338	Promoter (<=1kb)	-819	Solyc03g006460.4.1	ZHD9_1_peakname|ZHD9_2_peakname	2	1092764	857	254	294.149	32.548	290.868	ZHD9_1_peak_20546	SL4.0ch03:1092504-1093338	835	1092766	235	273.044	32.2908	269.733	ZHD9_2_peak_20591	SL4.0ch03:1092482-1093333	852	1092763	272	315.254	32.8051	312.003	Solyc03g006460.4	XP_004234120.1 altered inheritance rate of mitochondria protein 25 [Solanum lycopersicum]
Merged-SL4.0ch10-2341791-2	SL4.0ch10:2341439-2342191	Promoter (<=1kb)	-715	Solyc10g008320.1.1	ZHD9_1_peakname|ZHD9_2_peakname	2	2341697	753	246	286.507	32.5453	283.275	ZHD9_1_peak_80489	SL4.0ch10:2341456-2342080	625	2341696	230	267.776	32.3343	264.505	ZHD9_2_peak_80738	SL4.0ch10:2341439-2342191	753	2341698	263	305.237	32.7562	302.045	Solyc10g008320.1	XP_010327073.1 uncharacterized protein LOC104649465 [Solanum lycopersicum]
Merged-SL4.0ch06-31379752-2	SL4.0ch06:31379449-31380052	Promoter (1-2kb)	-1283	Solyc06g050820.3.1	ZHD9_1_peakname|ZHD9_2_peakname	2	31379768	604	242	281.344	32.5377	278.155	ZHD9_1_peak_50742	SL4.0ch06:31379449-31380025	577	31379762	217	249.706	31.1641	246.566	ZHD9_2_peak_50819	SL4.0ch06:31379485-31380052	568	31379774	266	312.982	33.9113	309.744	Solyc06g050820.3	XP_049354734.1 ribosome biogenesis protein NOP53-like [Solanum verrucosum]
Merged-SL4.0ch04-38322311-2	SL4.0ch04:38321788-38322838	Promoter (1-2kb)	-1609	Solyc04g049005.1.1	ZHD9_1_peakname|ZHD9_2_peakname	2	38322406	1051	245	285.38	32.5177	282.171	ZHD9_1_peak_34077	SL4.0ch04:38321788-38322838	1051	38322401	214	243.617	30.3276	240.52	ZHD9_2_peak_34168	SL4.0ch04:38321796-38322822	1027	38322410	276	327.144	34.7077	323.821	Solyc04g049005.1	KAH0640836.1 hypothetical protein KY285_037422 [Solanum tuberosum]
Merged-SL4.0ch08-51777183-2	SL4.0ch08:51776686-51777686	Promoter (<=1kb)	-223	Solyc08g065540.3.1	ZHD9_1_peakname|ZHD9_2_peakname	2	51776976	1001	240	278.974	32.4588	275.782	ZHD9_1_peak_68752	SL4.0ch08:51776699-51777686	988	51776976	231	271.76	33.1654	268.456	ZHD9_2_peak_68924	SL4.0ch08:51776686-51777661	976	51776975	249	286.189	31.7522	283.108	Solyc08g065540.3	XP_004245372.1 probable protein phosphatase 2C 72 [Solanum lycopersicum]
Merged-SL4.0ch06-39882036-2	SL4.0ch06:39881785-39882313	Promoter (<=1kb)	-301	Solyc06g068170.2.1	ZHD9_1_peakname|ZHD9_2_peakname	2	39882040	529	240	278.288	32.4352	275.092	ZHD9_1_peak_52362	SL4.0ch06:39881785-39882313	529	39882035	236	279.727	33.8802	276.361	ZHD9_2_peak_52431	SL4.0ch06:39881787-39882262	476	39882046	243	276.85	30.9901	273.823	Solyc06g068170.2	XP_004242207.1 uncharacterized protein LOC101243721 [Solanum lycopersicum]
Merged-SL4.0ch10-59949587-2	SL4.0ch10:59948749-59950392	Promoter (1-2kb)	-1755	Solyc10g079280.2.1	ZHD9_1_peakname|ZHD9_2_peakname	2	59949186	1644	240	278.93	32.419	275.744	ZHD9_1_peak_87489	SL4.0ch10:59948749-59950370	1622	59949182	226	263.84	32.4507	260.596	ZHD9_2_peak_87754	SL4.0ch10:59948837-59950392	1556	59949189	254	294.019	32.3872	290.892	Solyc10g079280.2	XP_004249243.1 UDP-URONIC ACID TRANSPORTER 1 [Solanum lycopersicum]
Merged-SL4.0ch07-63884559-2	SL4.0ch07:63883736-63885376	Promoter (1-2kb)	-1541	Solyc07g056090.1.1	ZHD9_1_peakname|ZHD9_2_peakname	2	63884498	1641	250	289.048	32.4098	285.782	ZHD9_1_peak_61899	SL4.0ch07:63883736-63885361	1626	63884488	245	289.326	33.7854	285.888	ZHD9_2_peak_62049	SL4.0ch07:63883763-63885376	1614	63884508	254	288.769	31.0341	285.676	Solyc07g056090.1	NA
Merged-SL4.0ch12-65555671-2	SL4.0ch12:65555196-65556141	Promoter (1-2kb)	-1195	Solyc12g098545.1.1	ZHD9_1_peakname|ZHD9_2_peakname	2	65555610	946	308	353.066	32.402	349.361	ZHD9_1_peak_103761	SL4.0ch12:65555196-65556125	930	65555608	279	317.521	31.5112	313.846	ZHD9_2_peak_104009	SL4.0ch12:65555224-65556141	918	65555611	337	388.611	33.2928	384.875	Solyc12g098545.1	XP_006349906.2 PREDICTED: apyrase-like [Solanum tuberosum]
Merged-SL4.0ch01-79273540-2	SL4.0ch01:79273259-79273839	Promoter (<=1kb)	-911	Solyc01g095880.1.1	ZHD9_1_peakname|ZHD9_2_peakname	2	79273474	581	240	278.924	32.395	275.743	ZHD9_1_peak_10274	SL4.0ch01:79273259-79273839	581	79273473	223	259.111	32.0218	255.902	ZHD9_2_peak_10348	SL4.0ch01:79273264-79273800	537	79273474	257	298.737	32.7683	295.583	Solyc01g095880.1	TMW88935.1 hypothetical protein EJD97_017881 [Solanum chilense]
Merged-SL4.0ch04-49951149-2	SL4.0ch04:49950148-49952140	Promoter (1-2kb)	-1945	Solyc04g051510.1.1	ZHD9_1_peakname|ZHD9_2_peakname	2	49950818	1993	240	278.962	32.3472	275.788	ZHD9_1_peak_35527	SL4.0ch04:49950148-49952140	1993	49950815	217	249.706	31.1641	246.566	ZHD9_2_peak_35632	SL4.0ch04:49950175-49952135	1961	49950820	263	308.219	33.5303	305.009	Solyc04g051510.1	NP_001296180.1 brassinosteroid LRR receptor kinase precursor [Solanum lycopersicum]
Merged-SL4.0ch11-576369-2	SL4.0ch11:575850-576886	Promoter (1-2kb)	-1819	Solyc11g005710.2.1	ZHD9_1_peakname|ZHD9_2_peakname	2	576246	1037	238	276.715	32.3002	273.529	ZHD9_1_peak_88596	SL4.0ch11:575850-576885	1036	576241	235	278.13	33.7372	274.777	ZHD9_2_peak_88848	SL4.0ch11:575855-576886	1032	576250	242	275.3	30.8631	272.281	Solyc11g005710.2	XP_010312469.1 uncharacterized WD repeat-containing protein C18H10.05 [Solanum lycopersicum]
Merged-SL4.0ch05-64754858-2	SL4.0ch05:64754318-64755490	Promoter (<=1kb)	-351	Solyc05g055930.2.1	ZHD9_1_peakname|ZHD9_2_peakname	2	64754621	1173	239	277.361	32.2919	274.185	ZHD9_1_peak_46915	SL4.0ch05:64754318-64755305	988	64754619	226	263.84	32.4507	260.596	ZHD9_2_peak_47008	SL4.0ch05:64754320-64755490	1171	64754623	252	290.881	32.1332	287.774	Solyc05g055930.2	TMX03067.1 hypothetical protein EJD97_018464 [Solanum chilense]
Merged-SL4.0ch04-28677836-2	SL4.0ch04:28677408-28678283	Promoter (<=1kb)	-646	Solyc04g024710.4.1	ZHD9_1_peakname|ZHD9_2_peakname	2	28677933	876	238	276.635	32.2683	273.457	ZHD9_1_peak_33096	SL4.0ch04:28677410-28678283	874	28677938	231	271.76	33.1654	268.456	ZHD9_2_peak_33204	SL4.0ch04:28677408-28678243	836	28677928	246	281.511	31.3712	278.458	Solyc04g024710.4	XP_004237238.1 OTU domain-containing protein DDB_G0284757 [Solanum lycopersicum]
Merged-SL4.0ch05-57951041-2	SL4.0ch05:57950752-57951331	Promoter (<=1kb)	-208	Solyc05g046340.2.1	ZHD9_1_peakname|ZHD9_2_peakname	2	57951077	580	266	305.8	32.2544	302.412	ZHD9_1_peak_45620	SL4.0ch05:57950759-57951323	565	57951076	262	308.015	33.7669	304.422	ZHD9_2_peak_45713	SL4.0ch05:57950752-57951331	580	57951078	269	303.584	30.7419	300.402	Solyc05g046340.2	XP_004240127.1 phosphomannomutase-like [Solanum lycopersicum]
Merged-SL4.0ch05-61599071-2	SL4.0ch05:61598533-61599608	Promoter (<=1kb)	-418	Solyc05g051815.1.1	ZHD9_1_peakname|ZHD9_2_peakname	2	61599026	1076	258	298.784	32.2424	295.481	ZHD9_1_peak_46284	SL4.0ch05:61598556-61599608	1053	61598839	235	258.939	28.5413	255.735	ZHD9_2_peak_46387	SL4.0ch05:61598533-61599590	1058	61599214	282	338.629	35.9435	335.228	Solyc05g051815.1	TMW82121.1 hypothetical protein EJD97_006779 [Solanum chilense]
Merged-SL4.0ch09-60412230-2	SL4.0ch09:60411111-60413356	Promoter (1-2kb)	-1999	Solyc09g066030.2.1	ZHD9_1_peakname|ZHD9_2_peakname	2	60411846	2246	239	277.389	32.2122	274.225	ZHD9_1_peak_78458	SL4.0ch09:60411111-60413356	2246	60411848	216	248.145	31.0211	245.016	ZHD9_2_peak_78703	SL4.0ch09:60411114-60413340	2227	60411844	262	306.634	33.4033	303.434	Solyc09g066030.2	XP_019071156.1 homeobox-leucine zipper protein HDG8-like [Solanum lycopersicum]
Merged-SL4.0ch07-7005777-2	SL4.0ch07:7005372-7006207	Promoter (<=1kb)	-364	Solyc07g017405.1.1	ZHD9_1_peakname|ZHD9_2_peakname	2	7005750	836	244	283.214	32.2058	280.008	ZHD9_1_peak_55027	SL4.0ch07:7005372-7006144	773	7005745	227	260.512	31.1962	257.295	ZHD9_2_peak_55153	SL4.0ch07:7005385-7006207	823	7005755	262	305.915	33.2153	302.721	Solyc07g017405.1	OIT01900.1 hypothetical protein A4A49_35371 [Nicotiana attenuata]
Merged-SL4.0ch02-48286646-2	SL4.0ch02:48286130-48287170	Promoter (<=1kb)	-416	Solyc02g088020.1.1	ZHD9_1_peakname|ZHD9_2_peakname	2	48286530	1041	239	277.402	32.2043	274.238	ZHD9_1_peak_19380	SL4.0ch02:48286130-48287170	1041	48286532	215	246.586	30.8782	243.468	ZHD9_2_peak_19415	SL4.0ch02:48286131-48287155	1025	48286527	263	308.219	33.5303	305.009	Solyc02g088020.1	NA
Merged-SL4.0ch02-33597366-2	SL4.0ch02:33596931-33597827	Promoter (<=1kb)	-683	Solyc02g063490.3.1	ZHD9_1_peakname|ZHD9_2_peakname	2	33597328	897	239	277.402	32.2043	274.238	ZHD9_1_peak_16433	SL4.0ch02:33596931-33597827	897	33597330	215	246.586	30.8782	243.468	ZHD9_2_peak_16493	SL4.0ch02:33596947-33597761	815	33597326	263	308.219	33.5303	305.009	Solyc02g063490.3	XP_004233467.1 malate dehydrogenase, glyoxysomal [Solanum lycopersicum]
Merged-SL4.0ch10-55523378-2	SL4.0ch10:55522935-55523832	Promoter (<=1kb)	-724	Solyc10g055193.1.1	ZHD9_1_peakname|ZHD9_2_peakname	2	55523213	898	238	275.828	32.1889	272.656	ZHD9_1_peak_86720	SL4.0ch10:55522936-55523832	897	55523218	229	268.587	32.8795	265.306	ZHD9_2_peak_86983	SL4.0ch10:55522935-55523811	877	55523208	247	283.069	31.4982	280.007	Solyc10g055193.1	XP_015055464.1 dirigent protein 22-like [Solanum pennellii]
Merged-SL4.0ch01-4961041-2	SL4.0ch01:4960653-4961440	Promoter (<=1kb)	-752	Solyc01g010150.3.1	ZHD9_1_peakname|ZHD9_2_peakname	2	4961146	788	238	275.784	32.1489	272.62	ZHD9_1_peak_1156	SL4.0ch01:4960684-4961440	757	4961140	224	260.686	32.1647	257.465	ZHD9_2_peak_1164	SL4.0ch01:4960653-4961389	737	4961151	252	290.881	32.1332	287.774	Solyc01g010150.3	XP_004228421.1 ACT domain-containing protein ACR4-like isoform X1 [Solanum lycopersicum]
Merged-SL4.0ch10-106356-2	SL4.0ch10:105736-106976	Promoter (<=1kb)	-878	Solyc10g005310.3.1	ZHD9_1_peakname|ZHD9_2_peakname	2	106720	1241	237	274.514	32.1416	271.333	ZHD9_1_peak_80110	SL4.0ch10:105736-106976	1241	106720	239	284.529	34.3091	281.125	ZHD9_2_peak_80346	SL4.0ch10:105741-106974	1234	106721	235	264.498	29.9741	261.541	Solyc10g005310.3	XP_004248399.1 adenosine deaminase-like protein [Solanum lycopersicum]
Merged-SL4.0ch12-1783472-2	SL4.0ch12:1782417-1784560	Promoter (<=1kb)	-339	Solyc12g008320.2.1	ZHD9_1_peakname|ZHD9_2_peakname	2	1783774	2144	238	276.625	32.1328	273.466	ZHD9_1_peak_95914	SL4.0ch12:1782417-1784560	2144	1783779	214	245.03	30.7352	241.922	ZHD9_2_peak_96088	SL4.0ch12:1782639-1784273	1635	1783769	263	308.219	33.5303	305.009	Solyc12g008320.2	NP_001287932.1 sugar transport protein 14-like [Solanum lycopersicum]
Merged-SL4.0ch12-65618315-2	SL4.0ch12:65617497-65619138	Promoter (<=1kb)	-298	Solyc12g098650.2.1	ZHD9_1_peakname|ZHD9_2_peakname	2	65617848	1642	254	293.651	32.1326	290.372	ZHD9_1_peak_103774	SL4.0ch12:65617499-65619138	1640	65617847	237	273.603	31.8469	270.286	ZHD9_2_peak_104023	SL4.0ch12:65617497-65619128	1632	65617849	272	313.699	32.4183	310.458	Solyc12g098650.2	XP_004252975.1 rho GDP-dissociation inhibitor 1-like [Solanum lycopersicum]
Merged-SL4.0ch07-10055821-2	SL4.0ch07:10055217-10056437	Promoter (<=1kb)	-337	Solyc07g018270.3.1	ZHD9_1_peakname|ZHD9_2_peakname	2	10056159	1221	244	282.527	32.1181	279.332	ZHD9_1_peak_55371	SL4.0ch07:10055217-10056412	1196	10056157	219	250.347	30.7356	247.203	ZHD9_2_peak_55501	SL4.0ch07:10055218-10056437	1220	10056161	269	314.708	33.5006	311.46	Solyc07g018270.3	NP_001266153.1 vernalization insensitive 3 [Solanum lycopersicum]
Merged-SL4.0ch04-62365162-3	SL4.0ch04:62364075-62366601	Promoter (<=1kb)	-923	Solyc04g080130.3.1	ZHD9_1_peakname|ZHD9_2_peakname	3	62364970	2527	241	298.483	32.1099	295.064	ZHD9_1_peak_37977	SL4.0ch04:62364075-62366601	2527	62365296	285	359.844	40.8165	355.779	ZHD9_2_peak_38070,ZHD9_2_peak_38071	NA	NA	NA	NA	NA	NA	NA	Solyc04g080130.3	XP_004238241.1 protein indeterminate-domain 2 [Solanum lycopersicum]
Merged-SL4.0ch03-53850491-2	SL4.0ch03:53849905-53851079	Promoter (<=1kb)	-932	Solyc03g096900.4.1	ZHD9_1_peakname|ZHD9_2_peakname	2	53850802	1175	258	296.678	32.0883	293.373	ZHD9_1_peak_27442	SL4.0ch03:53849912-53851079	1168	53850794	246	283.865	31.9943	280.469	ZHD9_2_peak_27547	SL4.0ch03:53849905-53851069	1165	53850810	269	309.491	32.1822	306.276	Solyc03g096900.4	XP_004235275.1 uncharacterized protein LOC101246032 isoform X1 [Solanum lycopersicum]
Merged-SL4.0ch01-229749-2	SL4.0ch01:229430-230053	Promoter (<=1kb)	-924	Solyc01g005300.4.1	ZHD9_1_peakname|ZHD9_2_peakname	2	229770	624	249	288.031	32.0256	284.803	ZHD9_1_peak_277	SL4.0ch01:229489-230026	538	229770	215	241.941	29.5539	238.856	ZHD9_2_peak_279	SL4.0ch01:229430-230053	624	229770	283	334.121	34.4974	330.749	Solyc01g005300.4	XP_004228739.1 adagio protein 3 [Solanum lycopersicum]
Merged-SL4.0ch09-63177322-2	SL4.0ch09:63176860-63177796	Promoter (<=1kb)	-441	Solyc09g075180.3.1	ZHD9_1_peakname|ZHD9_2_peakname	2	63177322	937	238	277.053	32.0132	273.9	ZHD9_1_peak_78971	SL4.0ch09:63176860-63177749	890	63177322	199	221.926	28.5909	218.979	ZHD9_2_peak_79202	SL4.0ch09:63176884-63177796	913	63177321	278	332.18	35.4354	328.821	Solyc09g075180.3	NP_001318103.1 cryptochrome DASH family protein [Solanum lycopersicum]
Merged-SL4.0ch04-51903888-2	SL4.0ch04:51902960-51904836	Promoter (1-2kb)	-1233	Solyc04g054490.3.1	ZHD9_1_peakname|ZHD9_2_peakname	2	51903752	1877	237	274.21	32.006	271.058	ZHD9_1_peak_35864	SL4.0ch04:51902991-51904836	1846	51903746	222	257.539	31.8788	254.341	ZHD9_2_peak_35973	SL4.0ch04:51902960-51904765	1806	51903757	252	290.881	32.1332	287.774	Solyc04g054490.3	XP_004237424.1 aspartic proteinase-like protein 1 [Solanum lycopersicum]
Merged-SL4.0ch05-65144954-2	SL4.0ch05:65144027-65145880	Promoter (<=1kb)	-419	Solyc05g056477.1.1	ZHD9_1_peakname|ZHD9_2_peakname	2	65145551	1854	237	274.21	32.006	271.058	ZHD9_1_peak_46967	SL4.0ch05:65144048-65145863	1816	65145550	222	257.539	31.8788	254.341	ZHD9_2_peak_47061	SL4.0ch05:65144027-65145880	1854	65145552	252	290.881	32.1332	287.774	Solyc05g056477.1	TMX03492.1 hypothetical protein EJD97_015912 [Solanum chilense]
Merged-SL4.0ch08-2155925-2	SL4.0ch08:2155594-2156250	Promoter (<=1kb)	-493	Solyc08g007610.1.1	ZHD9_1_peakname|ZHD9_2_peakname	2	2155970	657	238	275.07	31.9898	271.923	ZHD9_1_peak_63134	SL4.0ch08:2155613-2156243	631	2155971	212	241.922	30.4493	238.837	ZHD9_2_peak_63282	SL4.0ch08:2155594-2156250	657	2155969	263	308.219	33.5303	305.009	Solyc08g007610.1	XP_004244716.3 subtilisin-like protease SBT1.7 [Solanum lycopersicum]
Merged-SL4.0ch02-38438636-2	SL4.0ch02:38437867-38439401	Promoter (1-2kb)	-1325	Solyc02g070820.1.1	ZHD9_1_peakname|ZHD9_2_peakname	2	38439068	1535	257	295.743	31.9859	292.445	ZHD9_1_peak_17446	SL4.0ch02:38437867-38439401	1535	38439068	241	278.164	31.9136	274.81	ZHD9_2_peak_17488	SL4.0ch02:38437914-38439365	1452	38439067	273	313.321	32.0582	310.081	Solyc02g070820.1	XP_010316919.1 uncharacterized protein LOC104645888 [Solanum lycopersicum]
Merged-SL4.0ch03-59555403-2	SL4.0ch03:59553259-59557539	Promoter (1-2kb)	-1392	Solyc03g115410.3.1	ZHD9_1_peakname|ZHD9_2_peakname	2	59556039	4281	266	305.074	31.9561	301.721	ZHD9_1_peak_28538	SL4.0ch03:59553279-59557535	4257	59556045	247	275.913	29.6651	272.58	ZHD9_2_peak_28625	SL4.0ch03:59553259-59557539	4281	59556033	284	334.235	34.2471	330.863	Solyc03g115410.3	XP_004236002.1 plant intracellular Ras-group-related LRR protein 7 [Solanum lycopersicum]
Merged-SL4.0ch02-44037649-2	SL4.0ch02:44037339-44038040	Promoter (<=1kb)	-465	Solyc02g082340.3.1	ZHD9_1_peakname|ZHD9_2_peakname	2	44037614	702	266	305.287	31.955	301.92	ZHD9_1_peak_18611	SL4.0ch02:44037342-44037875	534	44037623	252	291.134	32.1995	287.678	ZHD9_2_peak_18638	SL4.0ch02:44037339-44038040	702	44037605	280	319.44	31.7105	316.162	Solyc02g082340.3	XP_004232589.1 RNA polymerase I-specific transcription initiation factor RRN3 [Solanum lycopersicum]
Merged-SL4.0ch04-60095874-2	SL4.0ch04:60095380-60096336	Promoter (1-2kb)	-1131	Solyc04g077180.3.1	ZHD9_1_peakname|ZHD9_2_peakname	2	60095854	957	280	321.116	31.9427	317.655	ZHD9_1_peak_37443	SL4.0ch04:60095452-60096331	880	60095857	247	275.913	29.6651	272.58	ZHD9_2_peak_37544	SL4.0ch04:60095380-60096336	957	60095852	313	366.319	34.2202	362.73	Solyc04g077180.3	XP_004238551.1 putative lipase YDL109C [Solanum lycopersicum]
Merged-SL4.0ch03-49761560-2	SL4.0ch03:49761183-49761960	Promoter (<=1kb)	-288	Solyc03g093640.4.1	ZHD9_1_peakname|ZHD9_2_peakname	2	49761517	778	246	282.939	31.9351	279.704	ZHD9_1_peak_26814	SL4.0ch03:49761183-49761883	701	49761543	247	292.288	33.996	288.825	ZHD9_2_peak_26913	SL4.0ch03:49761214-49761960	747	49761491	244	273.59	29.8742	270.584	Solyc03g093640.4	XP_010318144.1 embryonic flower 2 isoform X2 [Solanum lycopersicum]
Merged-SL4.0ch09-5181643-2	SL4.0ch09:5180757-5182567	Promoter (1-2kb)	-1107	Solyc09g011865.1.1	ZHD9_1_peakname|ZHD9_2_peakname	2	5181956	1811	236	273.425	31.9346	270.278	ZHD9_1_peak_72115	SL4.0ch09:5180757-5182567	1811	5181955	221	255.968	31.7359	252.782	ZHD9_2_peak_72327	SL4.0ch09:5180814-5182435	1622	5181956	252	290.881	32.1332	287.774	Solyc09g011865.1	XP_015075595.1 uncharacterized protein LOC107019725 [Solanum pennellii]
Merged-SL4.0ch08-4707680-2	SL4.0ch08:4707171-4708034	Promoter (<=1kb)	-611	Solyc08g014565.1.1	ZHD9_1_peakname|ZHD9_2_peakname	2	4707770	864	237	274.264	31.9342	271.12	ZHD9_1_peak_63582	SL4.0ch08:4707171-4708034	864	4707770	213	243.475	30.5922	240.379	ZHD9_2_peak_63735	SL4.0ch08:4707490-4708026	537	4707770	261	305.052	33.2763	301.861	Solyc08g014565.1	KAH0712608.1 hypothetical protein KY289_008567 [Solanum tuberosum]
Merged-SL4.0ch07-62407759-2	SL4.0ch07:62407027-62408455	Promoter (1-2kb)	-1972	Solyc07g054080.3.1	ZHD9_1_peakname|ZHD9_2_peakname	2	62408162	1429	260	298.492	31.9113	295.144	ZHD9_1_peak_61591	SL4.0ch07:62407115-62408441	1327	62408164	262	309.145	34.0668	305.54	ZHD9_2_peak_61742	SL4.0ch07:62407027-62408455	1429	62408161	258	287.839	29.7558	284.749	Solyc07g054080.3	XP_010323737.2 E3 ubiquitin-protein ligase RMA1H1 [Solanum lycopersicum]
Merged-SL4.0ch01-80613524-2	SL4.0ch01:80612823-80614220	Promoter (<=1kb)	-486	Solyc01g097550.4.1	ZHD9_1_peakname|ZHD9_2_peakname	2	80613877	1398	237	274.314	31.9104	271.173	ZHD9_1_peak_10508	SL4.0ch01:80612823-80614220	1398	80613878	210	238.823	30.1634	235.76	ZHD9_2_peak_10583	SL4.0ch01:80612841-80614213	1373	80613876	264	309.805	33.6573	306.586	Solyc01g097550.4	XP_004230108.1 annexin D4-like [Solanum lycopersicum]
Merged-SL4.0ch06-43347310-2	SL4.0ch06:43346981-43347640	Promoter (1-2kb)	-1407	Solyc06g073940.4.1	ZHD9_1_peakname|ZHD9_2_peakname	2	43347294	660	238	275.367	31.9021	272.224	ZHD9_1_peak_53012	SL4.0ch06:43346981-43347640	660	43347304	201	224.979	28.8768	222.011	ZHD9_2_peak_53088	SL4.0ch06:43346986-43347635	650	43347283	274	325.755	34.9274	322.438	Solyc06g073940.4	XP_004241354.1 protein FAF-like, chloroplastic [Solanum lycopersicum]
Merged-SL4.0ch06-40392374-2	SL4.0ch06:40392066-40392687	Promoter (<=1kb)	-694	Solyc06g068930.2.1	ZHD9_1_peakname|ZHD9_2_peakname	2	40392364	622	286	326.75	31.8992	323.247	ZHD9_1_peak_52469	SL4.0ch06:40392066-40392687	622	40392364	252	283.577	30.2631	280.183	ZHD9_2_peak_52539	SL4.0ch06:40392082-40392664	583	40392363	319	369.922	33.5353	366.31	Solyc06g068930.2	XP_010322626.1 protein TIFY 6B-like [Solanum lycopersicum]
Merged-SL4.0ch03-57438747-2	SL4.0ch03:57437699-57439784	Promoter (<=1kb)	-708	Solyc03g112630.3.1	ZHD9_1_peakname|ZHD9_2_peakname	2	57439426	2086	284	324.342	31.8755	320.834	ZHD9_1_peak_28133	SL4.0ch03:57437727-57439784	2058	57439425	270	311.517	32.4163	307.894	ZHD9_2_peak_28229	SL4.0ch03:57437699-57439778	2080	57439426	298	337.167	31.3346	333.775	Solyc03g112630.3	XP_010318999.1 plant UBX domain-containing protein 10 [Solanum lycopersicum]
Merged-SL4.0ch05-61791288-2	SL4.0ch05:61790437-61792142	Promoter (1-2kb)	-1781	Solyc05g052050.1.1	ZHD9_1_peakname|ZHD9_2_peakname	2	61790725	1706	237	274.435	31.8705	271.296	ZHD9_1_peak_46337	SL4.0ch05:61790437-61792142	1706	61790723	205	231.111	29.4486	228.101	ZHD9_2_peak_46439	SL4.0ch05:61790437-61792138	1702	61790727	269	317.76	34.2924	314.492	Solyc05g052050.1	NP_001334005.1 DNA-binding protein Pti4 [Solanum lycopersicum]
Merged-SL4.0ch05-2894882-2	SL4.0ch05:2894529-2895246	Promoter (1-2kb)	-1181	Solyc05g008510.3.1	ZHD9_1_peakname|ZHD9_2_peakname	2	2894858	718	236	272.641	31.8551	269.501	ZHD9_1_peak_38986	SL4.0ch05:2894529-2895221	693	2894848	219	252.833	31.45	249.67	ZHD9_2_peak_39097	SL4.0ch05:2894533-2895246	714	2894868	253	292.449	32.2602	289.332	Solyc05g008510.3	XP_004238872.1 protein DETOXIFICATION 12 isoform X1 [Solanum lycopersicum]
Merged-SL4.0ch04-50690751-2	SL4.0ch04:50690352-50691169	Promoter (1-2kb)	-1078	Solyc04g053080.4.1	ZHD9_1_peakname|ZHD9_2_peakname	2	50690682	818	357	402.932	31.8455	398.809	ZHD9_1_peak_35646	SL4.0ch04:50690352-50691169	818	50690670	321	366.923	32.4037	362.784	ZHD9_2_peak_35750	SL4.0ch04:50690375-50691111	737	50690694	393	438.94	31.2873	434.834	Solyc04g053080.4	XP_004237447.1 deubiquitinase OTUD6B [Solanum lycopersicum]
Merged-SL4.0ch02-21774459-2	SL4.0ch02:21774149-21774779	Promoter (<=1kb)	-208	Solyc02g021640.3.1	ZHD9_1_peakname|ZHD9_2_peakname	2	21774456	631	236	273.541	31.8389	270.405	ZHD9_1_peak_14541	SL4.0ch02:21774149-21774779	631	21774461	209	237.276	30.0204	234.224	ZHD9_2_peak_14588	SL4.0ch02:21774156-21774753	598	21774452	264	309.805	33.6573	306.586	Solyc02g021640.3	NP_001266239.2 Hop-interacting protein THI063 [Solanum lycopersicum]
Merged-SL4.0ch05-62697207-2	SL4.0ch05:62696747-62697617	Promoter (1-2kb)	-1592	Solyc05g053180.3.1	ZHD9_1_peakname|ZHD9_2_peakname	2	62697272	871	236	272.654	31.8312	269.517	ZHD9_1_peak_46542	SL4.0ch05:62696873-62697594	722	62697268	216	248.145	31.0211	245.016	ZHD9_2_peak_46635	SL4.0ch05:62696747-62697617	871	62697276	256	297.162	32.6413	294.018	Solyc05g053180.3	TMW86446.1 hypothetical protein EJD97_021367 [Solanum chilense]
Merged-SL4.0ch07-64623076-2	SL4.0ch07:64622606-64623626	Promoter (<=1kb)	-914	Solyc07g061890.1.1	ZHD9_1_peakname|ZHD9_2_peakname	2	64623038	1021	248	284.772	31.827	281.548	ZHD9_1_peak_62099	SL4.0ch07:64622667-64623626	960	64623036	235	273.044	32.2908	269.733	ZHD9_2_peak_62237	SL4.0ch07:64622606-64623407	802	64623041	260	296.501	31.3632	293.362	Solyc07g061890.1	XP_004244316.1 uncharacterized protein LOC101255221 [Solanum lycopersicum]
Merged-SL4.0ch01-27860080-2	SL4.0ch01:27859014-27861127	Promoter (<=1kb)	-456	Solyc01g020170.2.1	ZHD9_1_peakname|ZHD9_2_peakname	2	27860816	2114	236	272.671	31.8152	269.536	ZHD9_1_peak_3737	SL4.0ch01:27859063-27861127	2065	27860811	214	245.03	30.7352	241.922	ZHD9_2_peak_3774	SL4.0ch01:27859014-27861116	2103	27860820	258	300.313	32.8953	297.15	Solyc01g020170.2	XP_019067769.1 transcription factor bHLH95-like [Solanum lycopersicum]
Merged-SL4.0ch12-263770-2	SL4.0ch12:263443-264130	Promoter (<=1kb)	-441	Solyc12g005410.2.1	ZHD9_1_peakname|ZHD9_2_peakname	2	263734	688	292	333.805	31.7763	330.249	ZHD9_1_peak_95612	SL4.0ch12:263443-264130	688	263730	262	291.38	29.5981	287.923	ZHD9_2_peak_95775	SL4.0ch12:263446-264061	616	263739	323	376.23	33.9545	372.575	Solyc12g005410.2	NP_001353342.1 probable sodium/metabolite cotransporter BASS1, chloroplastic [Solanum lycopersicum]
Merged-SL4.0ch01-73348502-2	SL4.0ch01:73347240-73349771	Promoter (1-2kb)	-1883	Solyc01g081570.3.1	ZHD9_1_peakname|ZHD9_2_peakname	2	73347924	2532	236	273.841	31.7592	270.709	ZHD9_1_peak_9127	SL4.0ch01:73347296-73349702	2407	73347925	199	221.926	28.5909	218.979	ZHD9_2_peak_9210	SL4.0ch01:73347240-73349771	2532	73347923	274	325.755	34.9274	322.438	Solyc01g081570.3	XP_004229548.1 uncharacterized protein LOC101264758 [Solanum lycopersicum]
Merged-SL4.0ch09-66829086-2	SL4.0ch09:66828671-66829496	Promoter (<=1kb)	-909	Solyc09g091440.3.1	ZHD9_1_peakname|ZHD9_2_peakname	2	66828954	826	265	303.377	31.7571	300.024	ZHD9_1_peak_79823	SL4.0ch09:66828693-66829496	804	66828946	251	289.924	32.1663	286.479	ZHD9_2_peak_80048	SL4.0ch09:66828671-66829485	815	66828963	279	316.829	31.3479	313.568	Solyc09g091440.3	XP_004247825.1 histone deacetylase 19 isoform X2 [Solanum lycopersicum]
Merged-SL4.0ch12-960109-2	SL4.0ch12:957368-962855	Promoter (<=1kb)	-942	Solyc12g006470.2.1	ZHD9_1_peakname|ZHD9_2_peakname	2	962132	5488	236	273.923	31.7432	270.791	ZHD9_1_peak_95742	SL4.0ch12:957368-962811	5444	962126	197	218.882	28.305	215.955	ZHD9_2_peak_95909	SL4.0ch12:957404-962855	5452	962137	276	328.964	35.1814	325.627	Solyc12g006470.2	NP_001234340.2 gamma aminobutyrate transaminase 2 [Solanum lycopersicum]
Merged-SL4.0ch04-62257475-2	SL4.0ch04:62256580-62258368	Promoter (1-2kb)	-1611	Solyc04g079970.3.1	ZHD9_1_peakname|ZHD9_2_peakname	2	62256862	1789	234	270.361	31.7283	267.223	ZHD9_1_peak_37965	SL4.0ch04:62256580-62258368	1789	62256849	227	265.421	32.5936	262.164	ZHD9_2_peak_38059	SL4.0ch04:62256589-62258364	1776	62256875	242	275.3	30.8631	272.281	Solyc04g079970.3	NP_001275186.1 NEDD8-conjugating enzyme Ubc12-like [Solanum tuberosum]
Merged-SL4.0ch06-36877524-2	SL4.0ch06:36877196-36877823	Promoter (<=1kb)	-601	Solyc06g061210.4.1	ZHD9_1_peakname|ZHD9_2_peakname	2	36877544	628	234	270.345	31.7204	267.209	ZHD9_1_peak_51789	SL4.0ch06:36877286-36877823	538	36877545	226	263.84	32.4507	260.596	ZHD9_2_peak_51861	SL4.0ch06:36877196-36877793	598	36877543	243	276.85	30.9901	273.823	Solyc06g061210.4	XP_004242273.1 galactoside 2-alpha-L-fucosyltransferase-like [Solanum lycopersicum]
Merged-SL4.0ch01-87171580-2	SL4.0ch01:87171055-87172254	Promoter (<=1kb)	-259	Solyc01g107240.4.1	ZHD9_1_peakname|ZHD9_2_peakname	2	87171309	1200	236	271.998	31.6959	268.872	ZHD9_1_peak_11659	SL4.0ch01:87171055-87171912	858	87171303	207	234.19	29.7345	231.158	ZHD9_2_peak_11727	SL4.0ch01:87171101-87172254	1154	87171315	264	309.805	33.6573	306.586	Solyc01g107240.4	XP_004230709.1 PXMP2/4 family protein 4 [Solanum lycopersicum]
Merged-SL4.0ch01-72887086-2	SL4.0ch01:72886501-72887685	Promoter (<=1kb)	-325	Solyc01g080980.2.1	ZHD9_1_peakname|ZHD9_2_peakname	2	72887251	1185	247	284.024	31.6565	280.819	ZHD9_1_peak_9062	SL4.0ch01:72886505-72887654	1150	72887249	222	252.127	30.3408	248.972	ZHD9_2_peak_9144	SL4.0ch01:72886501-72887685	1185	72887253	272	315.921	32.9723	312.666	Solyc01g080980.2	NA
Merged-SL4.0ch07-51835639-2	SL4.0ch07:51835110-51836159	Promoter (1-2kb)	-1222	Solyc07g041210.3.1	ZHD9_1_peakname|ZHD9_2_peakname	2	51835513	1050	235	270.668	31.5809	267.546	ZHD9_1_peak_59758	SL4.0ch07:51835151-51836159	1009	51835508	215	246.2	30.7662	243.087	ZHD9_2_peak_59920	SL4.0ch07:51835110-51836137	1028	51835518	255	295.136	32.3955	292.006	Solyc07g041210.3	XP_004243726.1 phospholipid:diacylglycerol acyltransferase 1-like [Solanum lycopersicum]
Merged-SL4.0ch01-69851128-2	SL4.0ch01:69850822-69851418	Promoter (<=1kb)	-900	Solyc01g068045.1.1	ZHD9_1_peakname|ZHD9_2_peakname	2	69851158	597	265	303.469	31.5795	300.135	ZHD9_1_peak_8459	SL4.0ch01:69850822-69851418	597	69851159	231	258.207	29.4241	255.006	ZHD9_2_peak_8544	SL4.0ch01:69850872-69851402	531	69851157	299	348.732	33.7349	345.263	Solyc01g068045.1	ABK42077.1 ubiquitin extension protein [Capsicum annuum]
Merged-SL4.0ch02-42901226-2	SL4.0ch02:42900578-42901890	Promoter (1-2kb)	-1864	Solyc02g080780.3.1	ZHD9_1_peakname|ZHD9_2_peakname	2	42901530	1313	234	269.517	31.5692	266.4	ZHD9_1_peak_18372	SL4.0ch02:42900578-42901843	1266	42901535	215	246.586	30.8782	243.468	ZHD9_2_peak_18409	SL4.0ch02:42900596-42901890	1295	42901524	253	292.449	32.2602	289.332	Solyc02g080780.3	XP_004232700.1 uncharacterized protein LOC101249700 [Solanum lycopersicum]
Merged-SL4.0ch12-65694308-2	SL4.0ch12:65693821-65694792	Promoter (1-2kb)	-1143	Solyc12g150131.1.1	ZHD9_1_peakname|ZHD9_2_peakname	2	65694506	972	248	284.134	31.5388	280.927	ZHD9_1_peak_103780	SL4.0ch12:65693821-65694792	972	65694512	222	251.519	30.1719	248.366	ZHD9_2_peak_104029	SL4.0ch12:65693838-65694782	945	65694501	273	316.748	32.9056	313.488	Solyc12g150131.1	XP_010314998.1 extensin-2-like, partial [Solanum lycopersicum]
Merged-SL4.0ch05-20634883-2	SL4.0ch05:20633152-20636616	Promoter (<=1kb)	-596	Solyc05g018340.4.1	ZHD9_1_peakname|ZHD9_2_peakname	2	20635984	3465	234	269.584	31.5214	266.471	ZHD9_1_peak_41483	SL4.0ch05:20633171-20636593	3423	20635982	209	237.276	30.0204	234.224	ZHD9_2_peak_41590	SL4.0ch05:20633152-20636616	3465	20635985	259	301.891	33.0223	298.719	Solyc05g018340.4	XP_004239272.1 RNA-binding protein EWS isoform X1 [Solanum lycopersicum]
Merged-SL4.0ch12-2262631-2	SL4.0ch12:2262312-2262967	Promoter (<=1kb)	-788	Solyc12g008900.2.1	ZHD9_1_peakname|ZHD9_2_peakname	2	2262626	656	290	329.889	31.5104	326.361	ZHD9_1_peak_96015	SL4.0ch12:2262312-2262967	656	2262626	261	289.857	29.4855	286.413	ZHD9_2_peak_96188	SL4.0ch12:2262324-2262923	600	2262625	319	369.922	33.5353	366.31	Solyc12g008900.2	XP_004251670.1 cytokinin dehydrogenase 3 isoform X1 [Solanum lycopersicum]
Merged-SL4.0ch07-60386739-2	SL4.0ch07:60386215-60387234	Promoter (1-2kb)	-1310	Solyc07g051930.3.1	ZHD9_1_peakname|ZHD9_2_peakname	2	60386868	1020	232	266.527	31.5068	263.375	ZHD9_1_peak_61138	SL4.0ch07:60386215-60387233	1019	60386890	247	297.413	35.4527	293.905	ZHD9_2_peak_61284	SL4.0ch07:60386275-60387234	960	60386847	216	235.641	27.5609	232.845	Solyc07g051930.3	XP_010323839.1 mitogen-activated protein kinase kinase kinase 18-like [Solanum lycopersicum]
Merged-SL4.0ch06-33751066-2	SL4.0ch06:33750816-33751327	Promoter (<=1kb)	-155	Solyc06g053230.4.1	ZHD9_1_peakname|ZHD9_2_peakname	2	33751050	512	234	268.747	31.4897	265.635	ZHD9_1_peak_51111	SL4.0ch06:33750816-33751327	512	33751048	213	243.475	30.5922	240.379	ZHD9_2_peak_51186	SL4.0ch06:33750817-33751307	491	33751051	254	294.019	32.3872	290.892	Solyc06g053230.4	XP_004240975.1 uncharacterized protein LOC101264014 [Solanum lycopersicum]
Merged-SL4.0ch12-63606503-2	SL4.0ch12:63606183-63606833	Promoter (<=1kb)	-749	Solyc12g088820.2.1	ZHD9_1_peakname|ZHD9_2_peakname	2	63606484	651	238	273.723	31.4764	270.562	ZHD9_1_peak_103436	SL4.0ch12:63606195-63606804	610	63606487	232	270.493	32.4895	267.199	ZHD9_2_peak_103683	SL4.0ch12:63606183-63606833	651	63606480	245	276.952	30.4634	273.925	Solyc12g088820.2	XP_004252766.1 serine/threonine-protein kinase 38-like [Solanum lycopersicum]
Merged-SL4.0ch06-34743911-2	SL4.0ch06:34743255-34744555	Promoter (1-2kb)	-1419	Solyc06g054140.4.1	ZHD9_1_peakname|ZHD9_2_peakname	2	34744185	1301	233	267.951	31.4741	264.839	ZHD9_1_peak_51323	SL4.0ch06:34743255-34744548	1294	34744183	219	252.833	31.45	249.67	ZHD9_2_peak_51396	SL4.0ch06:34743287-34744555	1269	34744187	247	283.069	31.4982	280.007	Solyc06g054140.4	XP_004241049.1 uncharacterized protein LOC101260650 isoform X1 [Solanum lycopersicum]
Merged-SL4.0ch07-65572583-2	SL4.0ch07:65572214-65572993	Promoter (<=1kb)	-273	Solyc07g063210.3.1	ZHD9_1_peakname|ZHD9_2_peakname	2	65572494	780	274	311.793	31.4638	308.398	ZHD9_1_peak_62295	SL4.0ch07:65572221-65572993	773	65572497	239	270.899	30.545	267.603	ZHD9_2_peak_62432	SL4.0ch07:65572214-65572904	691	65572491	308	352.687	32.3825	349.193	Solyc07g063210.3	XP_004244224.1 expansin-A12 [Solanum lycopersicum]
Merged-SL4.0ch04-4252808-2	SL4.0ch04:4252377-4253228	Promoter (1-2kb)	-1530	Solyc04g011770.2.1	ZHD9_1_peakname|ZHD9_2_peakname	2	4252868	852	238	273.404	31.4399	270.264	ZHD9_1_peak_30374	SL4.0ch04:4252377-4253228	852	4252775	220	249.646	30.2385	246.509	ZHD9_2_peak_30470	SL4.0ch04:4252410-4253218	809	4252961	256	297.162	32.6413	294.018	Solyc04g011770.2	XP_004236723.1 uncharacterized protein LOC101253579 [Solanum lycopersicum]
Merged-SL4.0ch12-60155478-2	SL4.0ch12:60155203-60155757	Promoter (<=1kb)	-133	Solyc12g049060.1.1	ZHD9_1_peakname|ZHD9_2_peakname	2	60155487	555	270	308.004	31.4342	304.599	ZHD9_1_peak_102726	SL4.0ch12:60155203-60155757	555	60155489	270	311.517	32.4163	307.894	ZHD9_2_peak_102975	SL4.0ch12:60155209-60155746	538	60155485	271	304.491	30.4522	301.305	Solyc12g049060.1	KAG5572900.1 hypothetical protein H5410_062666 [Solanum commersonii]
Merged-SL4.0ch01-88517992-2	SL4.0ch01:88517604-88518363	Promoter (1-2kb)	-1406	Solyc01g109130.3.1	ZHD9_1_peakname|ZHD9_2_peakname	2	88517912	760	234	270.043	31.4017	266.937	ZHD9_1_peak_11918	SL4.0ch01:88517660-88518343	684	88517912	194	214.332	27.8761	211.436	ZHD9_2_peak_11996	SL4.0ch01:88517604-88518363	760	88517912	274	325.755	34.9274	322.438	Solyc01g109130.3	XP_004230842.1 proteasome assembly chaperone 2 [Solanum lycopersicum]
Merged-SL4.0ch01-90773941-2	SL4.0ch01:90773641-90774228	Promoter (<=1kb)	-346	Solyc01g112340.3.1	ZHD9_1_peakname|ZHD9_2_peakname	2	90773950	588	262	299.165	31.3656	295.844	ZHD9_1_peak_12358	SL4.0ch01:90773684-90774228	545	90773952	248	284.247	31.5253	280.848	ZHD9_2_peak_12429	SL4.0ch01:90773641-90774214	574	90773948	277	314.083	31.2059	310.84	Solyc01g112340.3	KAG5624651.1 hypothetical protein H5410_009869 [Solanum commersonii]
Merged-SL4.0ch05-2104276-2	SL4.0ch05:2103100-2105473	Promoter (1-2kb)	-1810	Solyc05g007500.4.1	ZHD9_1_peakname|ZHD9_2_peakname	2	2104918	2374	247	282.622	31.3483	279.421	ZHD9_1_peak_38805	SL4.0ch05:2103100-2105421	2322	2104911	228	260.196	30.8122	256.982	ZHD9_2_peak_38916	SL4.0ch05:2103110-2105473	2364	2104925	266	305.048	31.8844	301.86	Solyc05g007500.4	XP_004238797.1 uncharacterized protein LOC101265823 [Solanum lycopersicum]
Merged-SL4.0ch01-65060538-2	SL4.0ch01:65060064-65061018	Promoter (<=1kb)	-376	Solyc01g065700.3.1	ZHD9_1_peakname|ZHD9_2_peakname	2	65060332	955	232	265.608	31.2676	262.512	ZHD9_1_peak_7719	SL4.0ch01:65060072-65061018	947	65060328	217	249.706	31.1641	246.566	ZHD9_2_peak_7769	SL4.0ch01:65060064-65060999	936	65060336	246	281.511	31.3712	278.458	Solyc01g065700.3	XP_004229276.1 probable protein phosphatase 2C 34 [Solanum lycopersicum]
Merged-SL4.0ch06-36335436-2	SL4.0ch06:36335100-36335766	Promoter (1-2kb)	-1002	Solyc06g060640.1.1	ZHD9_1_peakname|ZHD9_2_peakname	2	36335444	667	260	296.41	31.2376	293.103	ZHD9_1_peak_51660	SL4.0ch06:36335100-36335745	646	36335440	249	286.792	31.911	283.373	ZHD9_2_peak_51725	SL4.0ch06:36335135-36335766	632	36335448	272	306.028	30.5642	302.832	Solyc06g060640.1	XP_004242005.1 14 kDa proline-rich protein DC2.15 [Solanum lycopersicum]
Merged-SL4.0ch09-64751172-2	SL4.0ch09:64750726-64751624	Promoter (<=1kb)	-534	Solyc09g082970.3.1	ZHD9_1_peakname|ZHD9_2_peakname	2	64751016	899	231	264.85	31.228	261.753	ZHD9_1_peak_79349	SL4.0ch09:64750726-64751613	888	64751012	220	254.4	31.5929	251.225	ZHD9_2_peak_79577	SL4.0ch09:64750728-64751624	897	64751021	242	275.3	30.8631	272.281	Solyc09g082970.3	XP_004247618.1 pyruvate kinase isozyme A, chloroplastic [Solanum lycopersicum]
Merged-SL4.0ch11-47150179-2	SL4.0ch11:47149677-47150667	Promoter (<=1kb)	-820	Solyc11g062280.2.1	ZHD9_1_peakname|ZHD9_2_peakname	2	47150002	991	265	301.507	31.2204	298.178	ZHD9_1_peak_94268	SL4.0ch11:47149723-47150649	927	47150009	242	273.511	30.3962	270.194	ZHD9_2_peak_94430	SL4.0ch11:47149677-47150667	991	47149996	288	329.503	32.0447	326.162	Solyc11g062280.2	XP_006356378.1 PREDICTED: uncharacterized protein LOC102597119 [Solanum tuberosum]
Merged-SL4.0ch01-87636963-2	SL4.0ch01:87636490-87637436	Promoter (<=1kb)	-503	Solyc01g107950.2.1	ZHD9_1_peakname|ZHD9_2_peakname	2	87637128	947	231	264.841	31.2201	261.747	ZHD9_1_peak_11751	SL4.0ch01:87636490-87637432	943	87637122	219	252.833	31.45	249.67	ZHD9_2_peak_11826	SL4.0ch01:87636497-87637436	940	87637134	243	276.85	30.9901	273.823	Solyc01g107950.2	XP_004231394.2 transcription factor bHLH95-like [Solanum lycopersicum]
Merged-SL4.0ch12-1653420-2	SL4.0ch12:1652933-1653893	Promoter (<=1kb)	-706	Solyc12g007230.2.1	ZHD9_1_peakname|ZHD9_2_peakname	2	1653234	961	269	305.623	31.205	302.26	ZHD9_1_peak_95894	SL4.0ch12:1652964-1653893	930	1653229	254	286.655	30.5024	283.236	ZHD9_2_peak_96069	SL4.0ch12:1652933-1653891	959	1653240	284	324.592	31.9077	321.283	Solyc12g007230.2	NP_001266052.1 auxin-responsive protein IAA8 [Solanum lycopersicum]
Merged-SL4.0ch05-63173813-2	SL4.0ch05:63173180-63174417	Promoter (<=1kb)	-279	Solyc05g053760.4.1	ZHD9_1_peakname|ZHD9_2_peakname	2	63174130	1238	232	267.685	31.2033	264.594	ZHD9_1_peak_46658	SL4.0ch05:63173180-63174388	1209	63174133	193	212.819	27.7332	209.934	ZHD9_2_peak_46753	SL4.0ch05:63173268-63174417	1150	63174126	272	322.552	34.6734	319.255	Solyc05g053760.4	XP_004239854.1 chaperone protein dnaJ 20, chloroplastic [Solanum lycopersicum]
Merged-SL4.0ch02-46473936-2	SL4.0ch02:46473372-46474497	Promoter (1-2kb)	-1598	Solyc02g085630.3.1	ZHD9_1_peakname|ZHD9_2_peakname	2	46474156	1126	260	296.383	31.2014	293.024	ZHD9_1_peak_19055	SL4.0ch02:46473403-46474497	1095	46474163	275	326.472	34.8228	322.721	ZHD9_2_peak_19081	SL4.0ch02:46473372-46474473	1102	46474149	246	266.294	27.58	263.326	Solyc02g085630.3	XP_004232382.1 homeobox-leucine zipper protein ATHB-40 [Solanum lycopersicum]
Merged-SL4.0ch05-53937949-2	SL4.0ch05:53937620-53938294	Promoter (<=1kb)	-826	Solyc05g042070.4.1	ZHD9_1_peakname|ZHD9_2_peakname	2	53937888	675	278	314.462	31.1877	311.02	ZHD9_1_peak_45072	SL4.0ch05:53937630-53938294	665	53937890	271	310.263	31.8389	306.652	ZHD9_2_peak_45151	SL4.0ch05:53937620-53938252	633	53937885	284	318.66	30.5365	315.388	Solyc05g042070.4	NA
Merged-SL4.0ch03-42824157-2	SL4.0ch03:42823858-42824452	Promoter (1-2kb)	-1330	Solyc03g013040.1.1	ZHD9_1_peakname|ZHD9_2_peakname	2	42824177	595	260	296.365	31.1513	293.072	ZHD9_1_peak_25779	SL4.0ch03:42823858-42824452	595	42824169	238	269.693	30.5069	266.407	ZHD9_2_peak_25856	SL4.0ch03:42823890-42824431	542	42824185	283	323.036	31.7957	319.737	Solyc03g013040.1	XP_049359167.1 uncharacterized protein LOC125823832 [Solanum verrucosum]
Merged-SL4.0ch01-80507565-2	SL4.0ch01:80507077-80508060	Promoter (<=1kb)	-693	Solyc01g097350.4.1	ZHD9_1_peakname|ZHD9_2_peakname	2	80507742	984	230	263.401	31.1489	260.305	ZHD9_1_peak_10493	SL4.0ch01:80507077-80508026	950	80507741	226	263.84	32.4507	260.596	ZHD9_2_peak_10568	SL4.0ch01:80507097-80508060	964	80507742	234	262.962	29.8471	260.013	Solyc01g097350.4	XP_004230098.1 uncharacterized protein LOC101262051 [Solanum lycopersicum]
Merged-SL4.0ch11-2780078-2	SL4.0ch11:2779409-2780756	Promoter (1-2kb)	-1984	Solyc11g008560.2.1	ZHD9_1_peakname|ZHD9_2_peakname	2	2780150	1348	230	263.314	31.109	260.225	ZHD9_1_peak_89008	SL4.0ch11:2779409-2780725	1317	2780156	221	255.968	31.7359	252.782	ZHD9_2_peak_89259	SL4.0ch11:2779423-2780756	1334	2780144	239	270.66	30.4821	267.668	Solyc11g008560.2	XP_004250505.1 AP2-like ethylene-responsive transcription factor AIL1 [Solanum lycopersicum]
Merged-SL4.0ch01-1655688-2	SL4.0ch01:1655326-1656049	Promoter (<=1kb)	-587	Solyc01g007090.1.1	ZHD9_1_peakname|ZHD9_2_peakname	2	1655586	724	230	263.302	31.101	260.214	ZHD9_1_peak_547	SL4.0ch01:1655326-1656025	700	1655589	220	254.4	31.5929	251.225	ZHD9_2_peak_554	SL4.0ch01:1655355-1656049	695	1655582	240	272.204	30.6091	269.204	Solyc01g007090.1	KAH0784082.1 hypothetical protein KY290_003680 [Solanum tuberosum]
Merged-SL4.0ch07-64751978-2	SL4.0ch07:64751369-64752584	Promoter (1-2kb)	-1331	Solyc07g062080.4.1	ZHD9_1_peakname|ZHD9_2_peakname	2	64751666	1216	230	264.069	31.0848	260.988	ZHD9_1_peak_62122	SL4.0ch07:64751402-64752560	1159	64751669	210	238.823	30.1634	235.76	ZHD9_2_peak_62259	SL4.0ch07:64751369-64752584	1216	64751662	251	289.315	32.0062	286.217	Solyc07g062080.4	XP_004244299.1 mitogen-activated protein kinase 19 [Solanum lycopersicum]
Merged-SL4.0ch04-57088214-2	SL4.0ch04:57087825-57088649	Promoter (<=1kb)	-797	Solyc04g072080.1.1	ZHD9_1_peakname|ZHD9_2_peakname	2	57088130	825	230	264.12	31.0529	261.041	ZHD9_1_peak_36844	SL4.0ch04:57087825-57088538	714	57088128	206	232.649	29.5916	229.628	ZHD9_2_peak_36932	SL4.0ch04:57087847-57088649	803	57088133	255	295.59	32.5142	292.454	Solyc04g072080.1	TMW89729.1 hypothetical protein EJD97_016731 [Solanum chilense]
Merged-SL4.0ch02-23876117-2	SL4.0ch02:23875730-23876495	Promoter (1-2kb)	-1582	Solyc02g030190.1.1	ZHD9_1_peakname|ZHD9_2_peakname	2	23876154	766	348	389.71	31.0163	385.714	ZHD9_1_peak_14778	SL4.0ch02:23875758-23876495	738	23876154	311	343.9	29.8198	339.988	ZHD9_2_peak_14831	SL4.0ch02:23875730-23876485	756	23876153	385	435.52	32.2128	431.441	Solyc02g030190.1	XP_006361930.1 PREDICTED: uncharacterized protein LOC102582472 [Solanum tuberosum]
Merged-SL4.0ch05-2807778-2	SL4.0ch05:2806848-2808683	Promoter (<=1kb)	-680	Solyc05g008390.3.1	ZHD9_1_peakname|ZHD9_2_peakname	2	2807788	1836	230	264.28	30.9971	261.207	ZHD9_1_peak_38973	SL4.0ch05:2806921-2808683	1763	2807792	199	221.926	28.5909	218.979	ZHD9_2_peak_39084	SL4.0ch05:2806848-2808661	1814	2807785	262	306.634	33.4033	303.434	Solyc05g008390.3	XP_004238863.1 uncharacterized protein LOC101260726 [Solanum lycopersicum]
Merged-SL4.0ch06-44738221-2	SL4.0ch06:44737780-44738659	Promoter (<=1kb)	-629	Solyc06g075740.2.1	ZHD9_1_peakname|ZHD9_2_peakname	2	44738154	880	230	264.344	30.9811	261.271	ZHD9_1_peak_53330	SL4.0ch06:44737780-44738566	787	44738162	197	218.882	28.305	215.955	ZHD9_2_peak_53414	SL4.0ch06:44737879-44738659	781	44738145	264	309.805	33.6573	306.586	Solyc06g075740.2	XP_010322366.1 uncharacterized protein LOC104648006 [Solanum lycopersicum]
Merged-SL4.0ch10-60239043-2	SL4.0ch10:60238715-60239351	Promoter (<=1kb)	-996	Solyc10g079620.2.1	ZHD9_1_peakname|ZHD9_2_peakname	2	60239064	637	230	262.524	30.9418	259.454	ZHD9_1_peak_87543	SL4.0ch10:60238715-60239351	637	60239062	208	235.732	29.8775	232.69	ZHD9_2_peak_87810	SL4.0ch10:60238758-60239350	593	60239065	251	289.315	32.0062	286.217	Solyc10g079620.2	NP_001334518.1 haloacid dehalogenase [Solanum lycopersicum]
Merged-SL4.0ch07-6875162-2	SL4.0ch07:6874617-6875718	Promoter (<=1kb)	-561	Solyc07g017310.1.1	ZHD9_1_peakname|ZHD9_2_peakname	2	6875142	1102	228	260.395	30.9108	257.311	ZHD9_1_peak_55009	SL4.0ch07:6874674-6875639	966	6875138	228	267.003	32.7366	263.734	ZHD9_2_peak_55135	SL4.0ch07:6874617-6875718	1102	6875145	228	253.787	29.085	250.888	Solyc07g017310.1	XP_027774110.1 two-component response regulator ARR14-like [Solanum pennellii]
Merged-SL4.0ch12-3869793-2	SL4.0ch12:3869344-3870245	Promoter (<=1kb)	-486	Solyc12g010950.2.1	ZHD9_1_peakname|ZHD9_2_peakname	2	3869970	902	230	262.623	30.894	259.557	ZHD9_1_peak_96317	SL4.0ch12:3869347-3870245	899	3869974	202	226.509	29.0197	223.53	ZHD9_2_peak_96493	SL4.0ch12:3869344-3870236	893	3869965	257	298.737	32.7683	295.583	Solyc12g010950.2	XP_004251810.1 2-alkenal reductase (NADP(+)-dependent)-like [Solanum lycopersicum]
Merged-SL4.0ch07-62640464-2	SL4.0ch07:62640145-62640770	Promoter (<=1kb)	-180	Solyc07g054380.2.1	ZHD9_1_peakname|ZHD9_2_peakname	2	62640438	626	242	275.481	30.8814	272.336	ZHD9_1_peak_61647	SL4.0ch07:62640186-62640758	573	62640432	211	235.041	28.7905	232.006	ZHD9_2_peak_61797	SL4.0ch07:62640145-62640770	626	62640443	272	315.921	32.9723	312.666	Solyc07g054380.2	XP_004243806.2 homeobox-leucine zipper protein HAT22-like [Solanum lycopersicum]
Merged-SL4.0ch02-39078560-2	SL4.0ch02:39078253-39078861	Promoter (1-2kb)	-1572	Solyc02g071700.3.1	ZHD9_1_peakname|ZHD9_2_peakname	2	39078558	609	230	262.698	30.8701	259.634	ZHD9_1_peak_17564	SL4.0ch02:39078280-39078849	570	39078559	199	221.926	28.5909	218.979	ZHD9_2_peak_17606	SL4.0ch02:39078253-39078861	609	39078556	260	303.47	33.1493	300.289	Solyc02g071700.3	TMW84506.1 hypothetical protein EJD97_025042 [Solanum chilense]
Merged-SL4.0ch05-64605511-2	SL4.0ch05:64605146-64605922	Promoter (1-2kb)	-1587	Solyc05g055660.3.1	ZHD9_1_peakname|ZHD9_2_peakname	2	64605454	777	228	260.938	30.8546	257.873	ZHD9_1_peak_46900	SL4.0ch05:64605146-64605823	678	64605451	213	243.475	30.5922	240.379	ZHD9_2_peak_46993	SL4.0ch05:64605155-64605922	768	64605457	244	278.402	31.1171	275.367	Solyc05g055660.3	NP_001316376.1 protein SELF PRUNING 6A [Solanum lycopersicum]
Merged-SL4.0ch05-3869414-3	SL4.0ch05:3868142-3870681	Promoter (<=1kb)	-940	Solyc05g009620.4.1	ZHD9_1_peakname|ZHD9_2_peakname	3	3869643	2540	227	259.828	30.8225	256.728	ZHD9_1_peak_39213,ZHD9_1_peak_39212	NA	NA	NA	NA	NA	NA	NA	ZHD9_2_peak_39318	SL4.0ch05:3868142-3870681	2540	3870013	257	298.737	32.7683	295.583	Solyc05g009620.4	TMW85395.1 hypothetical protein EJD97_023235 [Solanum chilense]
Merged-SL4.0ch01-84596322-2	SL4.0ch01:84595936-84596697	Promoter (1-2kb)	-1557	Solyc01g103780.4.1	ZHD9_1_peakname|ZHD9_2_peakname	2	84596296	762	229	261.937	30.7986	258.877	ZHD9_1_peak_11200	SL4.0ch01:84595936-84596691	756	84596323	198	220.403	28.4479	217.466	ZHD9_2_peak_11279	SL4.0ch01:84595966-84596697	732	84596268	260	303.47	33.1493	300.289	Solyc01g103780.4	NP_001234831.2 TCP transcription factor 11 [Solanum lycopersicum]
Merged-SL4.0ch11-5110493-2	SL4.0ch11:5109516-5111466	Promoter (1-2kb)	-1822	Solyc11g012130.2.1	ZHD9_1_peakname|ZHD9_2_peakname	2	5109884	1951	228	260.163	30.7911	257.101	ZHD9_1_peak_89445	SL4.0ch11:5109516-5111454	1939	5109889	213	243.475	30.5922	240.379	ZHD9_2_peak_89686	SL4.0ch11:5109538-5111466	1929	5109879	243	276.85	30.9901	273.823	Solyc11g012130.2	XP_004250256.1 early nodulin-like protein 1 [Solanum lycopersicum]
Merged-SL4.0ch01-89586796-2	SL4.0ch01:89586029-89587477	Promoter (1-2kb)	-1830	Solyc01g110590.4.1	ZHD9_1_peakname|ZHD9_2_peakname	2	89587170	1449	228	260.2	30.7354	257.145	ZHD9_1_peak_12159	SL4.0ch01:89586230-89587448	1219	89587162	206	232.649	29.5916	229.628	ZHD9_2_peak_12232	SL4.0ch01:89586029-89587477	1449	89587177	250	287.751	31.8792	284.662	Solyc01g110590.4	XP_004230997.1 auxin-responsive protein SAUR50-like [Solanum lycopersicum]
Merged-SL4.0ch08-44333978-2	SL4.0ch08:44333684-44334279	Promoter (1-2kb)	-1844	Solyc08g060977.1.1	ZHD9_1_peakname|ZHD9_2_peakname	2	44333994	596	228	259.386	30.7197	256.33	ZHD9_1_peak_67749	SL4.0ch08:44333684-44334279	596	44333993	212	241.922	30.4493	238.837	ZHD9_2_peak_67921	SL4.0ch08:44333696-44334254	559	44333995	243	276.85	30.9901	273.823	Solyc08g060977.1	KAG5621178.1 hypothetical protein H5410_006396 [Solanum commersonii]
Merged-SL4.0ch05-2452649-2	SL4.0ch05:2451865-2453408	Promoter (1-2kb)	-1404	Solyc05g007980.3.1	ZHD9_1_peakname|ZHD9_2_peakname	2	2452222	1544	226	257.637	30.7126	254.558	ZHD9_1_peak_38876	SL4.0ch05:2451865-2453406	1542	2452216	235	278.13	33.7372	274.777	ZHD9_2_peak_38987	SL4.0ch05:2451917-2453408	1492	2452227	217	237.143	27.6879	234.338	Solyc05g007980.3	XP_004238829.1 probable sulfate transporter 3.3 [Solanum lycopersicum]
Merged-SL4.0ch10-3368578-2	SL4.0ch10:3367882-3369273	Promoter (<=1kb)	-961	Solyc10g009430.3.1	ZHD9_1_peakname|ZHD9_2_peakname	2	3368298	1392	254	288.084	30.7039	284.845	ZHD9_1_peak_80733	SL4.0ch10:3367882-3369273	1392	3368295	236	266.873	30.3219	263.609	ZHD9_2_peak_80979	SL4.0ch10:3367925-3369235	1311	3368301	273	309.295	31.086	306.081	Solyc10g009430.3	XP_004248081.1 O-acyltransferase WSD1 [Solanum lycopersicum]
Merged-SL4.0ch01-84006203-2	SL4.0ch01:84005486-84006913	Promoter (1-2kb)	-1297	Solyc01g103050.3.1	ZHD9_1_peakname|ZHD9_2_peakname	2	84005798	1428	274	309.647	30.702	306.266	ZHD9_1_peak_11118	SL4.0ch01:84005486-84006913	1428	84005798	246	274.385	29.5454	271.064	ZHD9_2_peak_11199	SL4.0ch01:84005504-84006909	1406	84005799	303	344.909	31.8586	341.468	Solyc01g103050.3	NP_001234871.2 auxin response factor 1 [Solanum lycopersicum]
Merged-SL4.0ch12-2073381-2	SL4.0ch12:2072567-2074426	Promoter (1-2kb)	-1896	Solyc12g008640.3.1	ZHD9_1_peakname|ZHD9_2_peakname	2	2072868	1860	276	312.96	30.6592	309.567	ZHD9_1_peak_95982	SL4.0ch12:2072567-2073948	1382	2072864	219	233.827	26.3158	230.8	ZHD9_2_peak_96156	SL4.0ch12:2072584-2074426	1843	2072871	333	392.093	35.0025	388.333	Solyc12g008640.3	XP_004251649.1 glutathione hydrolase 3 [Solanum lycopersicum]
Merged-SL4.0ch03-88032-2	SL4.0ch03:87540-88494	Promoter (<=1kb)	-67	Solyc03g005110.3.1	ZHD9_1_peakname|ZHD9_2_peakname	2	88206	955	228	259.445	30.656	256.396	ZHD9_1_peak_20359	SL4.0ch03:87540-88494	955	88229	204	229.575	29.3057	226.575	ZHD9_2_peak_20399	SL4.0ch03:87619-88478	860	88184	251	289.315	32.0062	286.217	Solyc03g005110.3	NP_001335307.1 uncharacterized protein LOC101252956 [Solanum lycopersicum]
Merged-SL4.0ch09-8785459-2	SL4.0ch09:8785009-8785891	Promoter (1-2kb)	-1957	Solyc09g015430.3.1	ZHD9_1_peakname|ZHD9_2_peakname	2	8785597	883	227	258.611	30.6482	255.56	ZHD9_1_peak_72642	SL4.0ch09:8785009-8785873	865	8785597	211	240.372	30.3063	237.297	ZHD9_2_peak_72876	SL4.0ch09:8785066-8785891	826	8785597	243	276.85	30.9901	273.823	Solyc09g015430.3	TMW87012.1 hypothetical protein EJD97_020557 [Solanum chilense]
Merged-SL4.0ch01-69010460-2	SL4.0ch01:69010157-69010764	Promoter (1-2kb)	-1390	Solyc01g067510.3.1	ZHD9_1_peakname|ZHD9_2_peakname	2	69010452	608	226	257.883	30.6406	254.829	ZHD9_1_peak_8325	SL4.0ch01:69010187-69010734	548	69010446	218	251.268	31.307	248.117	ZHD9_2_peak_8401	SL4.0ch01:69010157-69010764	608	69010457	235	264.498	29.9741	261.541	Solyc01g067510.3	XP_025886421.1 proline-rich receptor-like protein kinase PERK15 isoform X1 [Solanum lycopersicum]
Merged-SL4.0ch11-1745570-2	SL4.0ch11:1745262-1745981	Promoter (<=1kb)	-931	Solyc11g007330.2.1	ZHD9_1_peakname|ZHD9_2_peakname	2	1745450	720	228	259.499	30.632	256.452	ZHD9_1_peak_88788	SL4.0ch11:1745262-1745981	720	1745448	201	224.979	28.8768	222.011	ZHD9_2_peak_89045	SL4.0ch11:1745266-1745772	507	1745453	254	294.019	32.3872	290.892	Solyc11g007330.2	XP_004249990.1 calponin homology domain-containing protein DDB_G0272472 [Solanum lycopersicum]
Merged-SL4.0ch02-50859432-2	SL4.0ch02:50859179-50859687	Promoter (1-2kb)	-1256	Solyc02g091560.3.1	ZHD9_1_peakname|ZHD9_2_peakname	2	50859484	509	254	287.957	30.6085	284.725	ZHD9_1_peak_19908	SL4.0ch02:50859180-50859685	506	50859488	227	254.432	29.5332	251.257	ZHD9_2_peak_19936	SL4.0ch02:50859179-50859687	509	50859479	282	321.482	31.6838	318.193	Solyc02g091560.3	XP_004231981.1 serine hydroxymethyltransferase, mitochondrial [Solanum lycopersicum]
Merged-SL4.0ch09-65417750-2	SL4.0ch09:65417344-65418158	Promoter (<=1kb)	-194	Solyc09g089585.1.1	ZHD9_1_peakname|ZHD9_2_peakname	2	65417637	815	227	258.639	30.6084	255.593	ZHD9_1_peak_79506	SL4.0ch09:65417344-65418158	815	65417619	206	232.649	29.5916	229.628	ZHD9_2_peak_79742	SL4.0ch09:65417353-65418147	795	65417655	248	284.628	31.6252	281.557	Solyc09g089585.1	AGO03780.1 truncated non-smoky glycosyltransferase 2 [Solanum lycopersicum]
Merged-SL4.0ch08-56965941-2	SL4.0ch08:56965671-56966208	Promoter (<=1kb)	-275	Solyc08g074690.3.1	ZHD9_1_peakname|ZHD9_2_peakname	2	56965982	538	227	258.639	30.6084	255.593	ZHD9_1_peak_69663	SL4.0ch08:56965686-56966208	523	56965982	206	232.649	29.5916	229.628	ZHD9_2_peak_69851	SL4.0ch08:56965671-56966201	531	56965981	248	284.628	31.6252	281.557	Solyc08g074690.3	XP_004246041.1 polyphenol oxidase E, chloroplastic-like [Solanum lycopersicum]
Merged-SL4.0ch06-646855-2	SL4.0ch06:646340-647403	Promoter (1-2kb)	-1165	Solyc06g005590.4.1	ZHD9_1_peakname|ZHD9_2_peakname	2	647014	1064	243	276.303	30.5977	273.156	ZHD9_1_peak_47110	SL4.0ch06:646340-647340	1001	647010	207	227.652	27.8837	224.667	ZHD9_2_peak_47197	SL4.0ch06:646340-647403	1064	647018	279	324.955	33.3117	321.644	Solyc06g005590.4	XP_010321730.1 telomere repeat-binding protein 5-like isoform X2 [Solanum lycopersicum]
Merged-SL4.0ch06-45358534-2	SL4.0ch06:45357496-45359547	Promoter (1-2kb)	-1714	Solyc06g076770.3.1	ZHD9_1_peakname|ZHD9_2_peakname	2	45358370	2052	270	303.925	30.5966	300.559	ZHD9_1_peak_53454	SL4.0ch06:45357496-45359529	2034	45358375	263	299.896	31.4067	296.37	ZHD9_2_peak_53543	SL4.0ch06:45357565-45359547	1983	45358365	277	307.953	29.7865	304.748	Solyc06g076770.3	XP_004241178.1 transcription factor DIVARICATA [Solanum lycopersicum]
Merged-SL4.0ch08-59154182-2	SL4.0ch08:59153671-59154689	Promoter (1-2kb)	-1979	Solyc08g077120.2.1	ZHD9_1_peakname|ZHD9_2_peakname	2	59154328	1019	292	327.725	30.5873	324.222	ZHD9_1_peak_70125	SL4.0ch08:59153682-59154689	1008	59154327	252	276.224	28.4727	272.888	ZHD9_2_peak_70320	SL4.0ch08:59153671-59154688	1018	59154328	331	379.226	32.7018	375.556	Solyc08g077120.2	XP_004245879.1 pentatricopeptide repeat-containing protein At5g46580, chloroplastic [Solanum lycopersicum]
Merged-SL4.0ch05-54382434-2	SL4.0ch05:54381910-54382954	Promoter (1-2kb)	-1292	Solyc05g042170.1.1	ZHD9_1_peakname|ZHD9_2_peakname	2	54382466	1045	227	258.678	30.5845	255.634	ZHD9_1_peak_45119	SL4.0ch05:54381910-54382954	1045	54382461	203	228.041	29.1627	225.051	ZHD9_2_peak_45200	SL4.0ch05:54381957-54382916	960	54382470	251	289.315	32.0062	286.217	Solyc05g042170.1	TMX05676.1 hypothetical protein EJD97_011743 [Solanum chilense]
Merged-SL4.0ch04-54248240-2	SL4.0ch04:54246883-54249609	Promoter (1-2kb)	-1753	Solyc04g057790.1.1	ZHD9_1_peakname|ZHD9_2_peakname	2	54247977	2727	226	257.844	30.5608	254.801	ZHD9_1_peak_36273	SL4.0ch04:54246883-54249522	2640	54247985	208	235.732	29.8775	232.69	ZHD9_2_peak_36379	SL4.0ch04:54246948-54249609	2662	54247969	245	279.956	31.2442	276.912	Solyc04g057790.1	KAH0670554.1 hypothetical protein KY289_025047 [Solanum tuberosum]
Merged-SL4.0ch04-63655798-2	SL4.0ch04:63655354-63656282	Promoter (<=1kb)	-493	Solyc04g081755.2.1	ZHD9_1_peakname|ZHD9_2_peakname	2	63655702	929	232	264.039	30.557	260.973	ZHD9_1_peak_38258	SL4.0ch04:63655397-63656282	886	63655710	195	214.191	27.5409	211.3	ZHD9_2_peak_38353	SL4.0ch04:63655354-63656161	808	63655694	268	313.888	33.573	310.646	Solyc04g081755.2	XP_010320438.1 GDSL esterase/lipase EXL3 [Solanum lycopersicum]
Merged-SL4.0ch02-46648302-2	SL4.0ch02:46647662-46648944	Promoter (<=1kb)	-638	Solyc02g085850.1.1	ZHD9_1_peakname|ZHD9_2_peakname	2	46648411	1283	267	302.291	30.5532	298.969	ZHD9_1_peak_19075	SL4.0ch02:46647699-46648944	1246	46648413	215	234.661	27.5711	231.627	ZHD9_2_peak_19101	SL4.0ch02:46647662-46648904	1243	46648409	319	369.922	33.5353	366.31	Solyc02g085850.1	XP_010316337.1 probable dolichyl pyrophosphate Man9GlcNAc2 alpha-1,3-glucosyltransferase isoform X3 [Solanum lycopersicum]
Merged-SL4.0ch08-62891927-2	SL4.0ch08:62891273-62892582	Promoter (1-2kb)	-1143	Solyc08g081830.3.1	ZHD9_1_peakname|ZHD9_2_peakname	2	62892064	1310	231	262.671	30.5529	259.601	ZHD9_1_peak_70915	SL4.0ch08:62891301-62892555	1255	62892064	210	236.838	29.5916	233.791	ZHD9_2_peak_71107	SL4.0ch08:62891273-62892582	1310	62892063	252	288.504	31.5143	285.412	Solyc08g081830.3	XP_004245550.1 uncharacterized protein At5g41620 [Solanum lycopersicum]
Merged-SL4.0ch06-45421609-2	SL4.0ch06:45420514-45422629	Promoter (1-2kb)	-1586	Solyc06g076850.3.1	ZHD9_1_peakname|ZHD9_2_peakname	2	45421672	2116	226	257.074	30.5451	254.028	ZHD9_1_peak_53471	SL4.0ch06:45420702-45422594	1893	45421680	214	245.03	30.7352	241.922	ZHD9_2_peak_53559	SL4.0ch06:45420514-45422629	2116	45421663	238	269.117	30.3551	266.133	Solyc06g076850.3	XP_004241173.1 uncharacterized protein LOC101258865 [Solanum lycopersicum]
Merged-SL4.0ch02-48898053-2	SL4.0ch02:48897221-48898913	Promoter (1-2kb)	-1087	Solyc02g088930.4.1	ZHD9_1_peakname|ZHD9_2_peakname	2	48897820	1693	228	259.887	30.5363	256.846	ZHD9_1_peak_19502	SL4.0ch02:48897233-48898913	1681	48897816	189	206.793	27.1613	203.947	ZHD9_2_peak_19537	SL4.0ch02:48897221-48898848	1628	48897825	266	312.982	33.9113	309.744	Solyc02g088930.4	TMW87572.1 hypothetical protein EJD97_019776, partial [Solanum chilense]
Merged-SL4.0ch10-58089845-2	SL4.0ch10:58089215-58090476	Promoter (1-2kb)	-1156	Solyc10g076180.1.1	ZHD9_1_peakname|ZHD9_2_peakname	2	58089472	1262	232	263.541	30.5311	260.462	ZHD9_1_peak_87109	SL4.0ch10:58089215-58090466	1252	58089470	214	242.399	29.9796	239.312	ZHD9_2_peak_87369	SL4.0ch10:58089223-58090476	1254	58089473	250	284.684	31.0825	281.612	Solyc10g076180.1	XP_004249045.1 transcription repressor OFP1 [Solanum lycopersicum]
Merged-SL4.0ch02-40446497-2	SL4.0ch02:40446173-40446805	Promoter (1-2kb)	-1469	Solyc02g077560.3.1	ZHD9_1_peakname|ZHD9_2_peakname	2	40446519	633	239	271.854	30.5307	268.735	ZHD9_1_peak_17859	SL4.0ch02:40446207-40446803	597	40446520	202	222.153	27.7756	219.204	ZHD9_2_peak_17890	SL4.0ch02:40446173-40446805	633	40446518	276	321.556	33.2858	318.266	Solyc02g077560.3	XP_010315886.1 auxin response factor 3 isoform X1 [Solanum lycopersicum]
Merged-SL4.0ch03-56921099-2	SL4.0ch03:56920379-56921830	Promoter (<=1kb)	-862	Solyc03g111940.2.1	ZHD9_1_peakname|ZHD9_2_peakname	2	56921184	1452	226	256.334	30.5056	253.29	ZHD9_1_peak_28040	SL4.0ch03:56920404-56921784	1381	56921182	217	249.706	31.1641	246.566	ZHD9_2_peak_28137	SL4.0ch03:56920379-56921830	1452	56921187	234	262.962	29.8471	260.013	Solyc03g111940.2	XP_004236284.1 cytochrome P450 71A4-like [Solanum lycopersicum]
Merged-SL4.0ch03-56342878-2	SL4.0ch03:56341967-56343769	Promoter (1-2kb)	-1556	Solyc03g111320.1.1	ZHD9_1_peakname|ZHD9_2_peakname	2	56342506	1803	240	272.909	30.5003	269.779	ZHD9_1_peak_27925	SL4.0ch03:56341967-56343769	1803	56342507	211	234.275	28.5776	231.243	ZHD9_2_peak_28034	SL4.0ch03:56342026-56343750	1725	56342506	270	311.544	32.4229	308.315	Solyc03g111320.1	XP_010319057.1 exocyst complex component EXO70B1 [Solanum lycopersicum]
Merged-SL4.0ch07-66277648-2	SL4.0ch07:66277097-66278206	Promoter (<=1kb)	-679	Solyc07g064210.2.1	ZHD9_1_peakname|ZHD9_2_peakname	2	66277368	1110	232	264.135	30.4494	261.065	ZHD9_1_peak_62437	SL4.0ch07:66277097-66278206	1110	66277372	196	215.144	27.5223	212.244	ZHD9_2_peak_62585	SL4.0ch07:66277102-66278189	1088	66277365	268	313.126	33.3766	309.887	Solyc07g064210.2	XP_004244148.1 2S sulfur-rich seed storage protein 1-like [Solanum lycopersicum]
Merged-SL4.0ch05-61912408-2	SL4.0ch05:61911481-61913337	Promoter (1-2kb)	-1141	Solyc05g052250.3.1	ZHD9_1_peakname|ZHD9_2_peakname	2	61911860	1857	280	315.538	30.4452	312.12	ZHD9_1_peak_46355	SL4.0ch05:61911508-61913308	1801	61911861	243	262.729	27.4598	259.495	ZHD9_2_peak_46454	SL4.0ch05:61911481-61913337	1857	61911859	318	368.348	33.4305	364.746	Solyc05g052250.3	XP_004240235.1 expansin-A8-like [Solanum lycopersicum]
Merged-SL4.0ch08-776798-2	SL4.0ch08:775751-777856	Promoter (1-2kb)	-1875	Solyc08g005985.1.1	ZHD9_1_peakname|ZHD9_2_peakname	2	777321	2106	225	255.542	30.4261	252.505	ZHD9_1_peak_62837	SL4.0ch08:775751-777819	2069	777324	215	246.586	30.8782	243.468	ZHD9_2_peak_62988	SL4.0ch08:775769-777856	2088	777318	235	264.498	29.9741	261.541	Solyc08g005985.1	KAH0649563.1 hypothetical protein KY285_034811 [Solanum tuberosum]
Merged-SL4.0ch09-7423897-2	SL4.0ch09:7423537-7424278	Promoter (<=1kb)	-910	Solyc09g150109.1.1	ZHD9_1_peakname|ZHD9_2_peakname	2	7423988	742	226	256.303	30.4179	253.27	ZHD9_1_peak_72467	SL4.0ch09:7423541-7424232	692	7423983	206	232.649	29.5916	229.628	ZHD9_2_peak_72695	SL4.0ch09:7423537-7424278	742	7423993	245	279.956	31.2442	276.912	Solyc09g150109.1	NA
Merged-SL4.0ch04-28932059-2	SL4.0ch04:28931005-28933124	Promoter (1-2kb)	-1694	Solyc04g024690.1.1	ZHD9_1_peakname|ZHD9_2_peakname	2	28932116	2120	230	260.959	30.3943	257.896	ZHD9_1_peak_33122	SL4.0ch04:28931011-28933098	2088	28932109	214	240.408	29.4175	237.333	ZHD9_2_peak_33231	SL4.0ch04:28931005-28933124	2120	28932123	246	281.511	31.3712	278.458	Solyc04g024690.1	TMW95987.1 hypothetical protein EJD97_008090, partial [Solanum chilense]
Merged-SL4.0ch03-59431295-2	SL4.0ch03:59430720-59431871	Promoter (<=1kb)	-520	Solyc03g115220.4.1	ZHD9_1_peakname|ZHD9_2_peakname	2	59431085	1152	332	370.042	30.3856	366.218	ZHD9_1_peak_28521	SL4.0ch03:59430720-59431866	1147	59431082	288	309.343	27.6215	305.737	ZHD9_2_peak_28608	SL4.0ch03:59430725-59431871	1147	59431088	376	430.741	33.1497	426.699	Solyc03g115220.4	NP_001289844.2 flavonoid 3'-monooxygenase [Solanum lycopersicum]
Merged-SL4.0ch07-66504198-2	SL4.0ch07:66503150-66505174	Promoter (1-2kb)	-1854	Solyc07g064600.3.1	ZHD9_1_peakname|ZHD9_2_peakname	2	66504477	2025	245	276.382	30.3761	273.217	ZHD9_1_peak_62463	SL4.0ch07:66503313-66505174	1862	66504470	227	260.51	31.1957	257.294	ZHD9_2_peak_62613	SL4.0ch07:66503150-66505156	2007	66504484	263	292.254	29.5566	289.141	Solyc07g064600.3	NP_001266269.1 inducible plastid-lipid associated protein [Solanum lycopersicum]
Merged-SL4.0ch11-54335063-2	SL4.0ch11:54334687-54335462	Promoter (<=1kb)	-402	Solyc11g073250.2.1	ZHD9_1_peakname|ZHD9_2_peakname	2	54335006	776	235	266.003	30.3711	262.906	ZHD9_1_peak_95571	SL4.0ch11:54334697-54335462	766	54335006	221	251.19	30.3748	248.043	ZHD9_2_peak_95732	SL4.0ch11:54334687-54335407	721	54335007	249	280.816	30.3674	277.768	Solyc11g073250.2	XP_004251320.1 histone H2A isoform X1 [Solanum lycopersicum]
Merged-SL4.0ch12-62695321-2	SL4.0ch12:62694738-62695803	Promoter (1-2kb)	-1480	Solyc12g056993.1.1	ZHD9_1_peakname|ZHD9_2_peakname	2	62695375	1066	240	271.392	30.3654	268.272	ZHD9_1_peak_103244	SL4.0ch12:62694738-62695803	1066	62695368	209	231.239	28.308	228.228	ZHD9_2_peak_103486	SL4.0ch12:62694952-62695791	840	62695382	270	311.544	32.4229	308.315	Solyc12g056993.1	NA
Merged-SL4.0ch09-3042949-2	SL4.0ch09:3042338-3043551	Promoter (<=1kb)	-801	Solyc09g009583.1.1	ZHD9_1_peakname|ZHD9_2_peakname	2	3043166	1214	224	253.701	30.3632	250.65	ZHD9_1_peak_71645	SL4.0ch09:3042386-3043522	1137	3043171	231	271.76	33.1654	268.456	ZHD9_2_peak_71858	SL4.0ch09:3042338-3043551	1214	3043161	216	235.641	27.5609	232.845	Solyc09g009583.1	TMW80410.1 hypothetical protein EJD97_020408, partial [Solanum chilense]
Merged-SL4.0ch01-50249420-2	SL4.0ch01:50249004-50249877	Promoter (<=1kb)	-956	Solyc01g056850.3.1	ZHD9_1_peakname|ZHD9_2_peakname	2	50249288	874	262	294.992	30.3562	291.712	ZHD9_1_peak_5997	SL4.0ch01:50249004-50249758	755	50249284	237	260.717	28.4689	257.495	ZHD9_2_peak_6033	SL4.0ch01:50249042-50249877	836	50249291	287	329.267	32.2435	325.929	Solyc01g056850.3	XP_004229051.1 CTP synthase isoform X1 [Solanum lycopersicum]
Merged-SL4.0ch02-39297666-2	SL4.0ch02:39297392-39297953	Promoter (<=1kb)	-250	Solyc02g071920.3.1	ZHD9_1_peakname|ZHD9_2_peakname	2	39297644	562	226	256.426	30.3541	253.399	ZHD9_1_peak_17607	SL4.0ch02:39297407-39297913	507	39297650	198	220.403	28.4479	217.466	ZHD9_2_peak_17650	SL4.0ch02:39297392-39297953	562	39297638	253	292.449	32.2602	289.332	Solyc02g071920.3	NP_001274704.1 aquaporin NIP1-1-like [Solanum lycopersicum]
Merged-SL4.0ch04-63391417-2	SL4.0ch04:63390364-63392467	Promoter (<=1kb)	-272	Solyc04g081440.3.1	ZHD9_1_peakname|ZHD9_2_peakname	2	63391224	2104	262	294.04	30.3462	290.755	ZHD9_1_peak_38205	SL4.0ch04:63390373-63392467	2095	63391231	249	278.974	29.9043	275.617	ZHD9_2_peak_38301	SL4.0ch04:63390364-63392464	2101	63391217	274	309.106	30.7881	305.892	Solyc04g081440.3	XP_004238357.1 probable alkaline/neutral invertase D [Solanum lycopersicum]
Merged-SL4.0ch07-7716053-2	SL4.0ch07:7715798-7716313	Promoter (1-2kb)	-1148	Solyc07g017590.1.1	ZHD9_1_peakname|ZHD9_2_peakname	2	7716066	516	224	254.072	30.331	251.037	ZHD9_1_peak_55102	SL4.0ch07:7715798-7716313	516	7716061	219	252.833	31.45	249.67	ZHD9_2_peak_55228	SL4.0ch07:7715820-7716283	464	7716070	229	255.311	29.212	252.405	Solyc07g017590.1	NA
Merged-SL4.0ch02-35648339-2	SL4.0ch02:35647302-35649394	Promoter (1-2kb)	-1118	Solyc02g067440.3.1	ZHD9_1_peakname|ZHD9_2_peakname	2	35648242	2093	224	254.744	30.3307	251.715	ZHD9_1_peak_16908	SL4.0ch02:35647302-35649394	2093	35648266	211	240.372	30.3063	237.297	ZHD9_2_peak_16953	SL4.0ch02:35647320-35649342	2023	35648218	238	269.117	30.3551	266.133	Solyc02g067440.3	XP_004233351.1 plant cysteine oxidase 2 [Solanum lycopersicum]
Merged-SL4.0ch09-62472128-2	SL4.0ch09:62471755-62472468	Promoter (1-2kb)	-1115	Solyc09g074460.3.1	ZHD9_1_peakname|ZHD9_2_peakname	2	62472224	714	254	286.386	30.3295	283.166	ZHD9_1_peak_78829	SL4.0ch09:62471822-62472467	646	62472223	226	251.29	28.9752	248.138	ZHD9_2_peak_79063	SL4.0ch09:62471755-62472468	714	62472224	282	321.482	31.6838	318.193	Solyc09g074460.3	XP_004247465.1 E3 ubiquitin-protein ligase CIP8 [Solanum lycopersicum]
Merged-SL4.0ch02-47030739-2	SL4.0ch02:47030469-47031020	Promoter (<=1kb)	-227	Solyc02g086330.4.1	ZHD9_1_peakname|ZHD9_2_peakname	2	47030746	552	279	312.923	30.3189	309.52	ZHD9_1_peak_19168	SL4.0ch02:47030484-47031020	537	47030742	251	274.718	28.3601	271.394	ZHD9_2_peak_19197	SL4.0ch02:47030469-47030986	518	47030749	307	351.129	32.2777	347.646	Solyc02g086330.4	XP_004233708.1 lisH domain and HEAT repeat-containing protein KIAA1468 homolog isoform X1 [Solanum lycopersicum]
Merged-SL4.0ch10-63810414-2	SL4.0ch10:63810145-63810673	Promoter (<=1kb)	-109	Solyc10g085510.3.1	ZHD9_1_peakname|ZHD9_2_peakname	2	63810424	529	244	274.791	30.3097	271.637	ZHD9_1_peak_88319	SL4.0ch10:63810145-63810673	529	63810419	228	257.956	30.1992	254.756	ZHD9_2_peak_88573	SL4.0ch10:63810173-63810668	496	63810428	259	291.627	30.4202	288.517	Solyc10g085510.3	XP_006339270.2 PREDICTED: subtilisin-like protease SBT1.7 [Solanum tuberosum]
Merged-SL4.0ch09-4913762-2	SL4.0ch09:4913184-4914349	Promoter (<=1kb)	-629	Solyc09g011600.3.1	ZHD9_1_peakname|ZHD9_2_peakname	2	4913692	1166	225	255.601	30.3065	252.578	ZHD9_1_peak_72041	SL4.0ch09:4913184-4914349	1166	4913695	200	223.452	28.7338	220.494	ZHD9_2_peak_72253	SL4.0ch09:4913188-4914329	1142	4913690	250	287.751	31.8792	284.662	Solyc09g011600.3	NP_001234778.1 glutathione S-transferase-like protein [Solanum lycopersicum]
Merged-SL4.0ch01-74270111-2	SL4.0ch01:74269286-74270935	Promoter (<=1kb)	-859	Solyc01g087090.3.1	ZHD9_1_peakname|ZHD9_2_peakname	2	74270268	1650	230	260.789	30.3023	257.721	ZHD9_1_peak_9325	SL4.0ch01:74269311-74270913	1603	74270281	217	249.706	31.1641	246.566	ZHD9_2_peak_9409	SL4.0ch01:74269286-74270935	1650	74270256	244	271.872	29.4405	268.875	Solyc01g087090.3	NA
Merged-SL4.0ch10-60989905-2	SL4.0ch10:60989358-60990447	Promoter (1-2kb)	-1643	Solyc10g080650.3.1	ZHD9_1_peakname|ZHD9_2_peakname	2	60989758	1090	252	284.363	30.2873	281.151	ZHD9_1_peak_87703	SL4.0ch10:60989358-60990435	1078	60989757	232	260.128	29.6541	256.914	ZHD9_2_peak_87961	SL4.0ch10:60989382-60990447	1066	60989760	273	308.599	30.9206	305.388	Solyc10g080650.3	TMX03801.1 hypothetical protein EJD97_013968 [Solanum chilense]
Merged-SL4.0ch06-44239954-2	SL4.0ch06:44239576-44240316	Promoter (1-2kb)	-1772	Solyc06g075070.4.1	ZHD9_1_peakname|ZHD9_2_peakname	2	44239886	741	224	253.979	30.2752	250.953	ZHD9_1_peak_53225	SL4.0ch06:44239613-44240316	704	44239882	212	241.922	30.4493	238.837	ZHD9_2_peak_53305	SL4.0ch06:44239576-44240314	739	44239889	236	266.036	30.1011	263.07	Solyc06g075070.4	XP_004241280.1 bifunctional monodehydroascorbate reductase and carbonic anhydrase nectarin-3-like isoform X1 [Solanum lycopersicum]
Merged-SL4.0ch07-63039690-2	SL4.0ch07:63039407-63040001	Promoter (<=1kb)	-290	Solyc07g054960.2.1	ZHD9_1_peakname|ZHD9_2_peakname	2	63039684	595	224	253.29	30.2595	250.261	ZHD9_1_peak_61747	SL4.0ch07:63039407-63040001	595	63039690	218	251.268	31.307	248.117	ZHD9_2_peak_61894	SL4.0ch07:63039423-63039930	508	63039679	229	255.311	29.212	252.405	Solyc07g054960.2	TMW85830.1 hypothetical protein EJD97_022417 [Solanum chilense]
Merged-SL4.0ch12-32182716-2	SL4.0ch12:32182406-32183010	Promoter (<=1kb)	-408	Solyc12g062440.1.1	ZHD9_1_peakname|ZHD9_2_peakname	2	32182682	605	256	289.005	30.2584	285.772	ZHD9_1_peak_99492	SL4.0ch12:32182406-32183002	597	32182686	214	232.858	27.3632	229.836	ZHD9_2_peak_99723	SL4.0ch12:32182447-32183010	564	32182679	298	345.153	33.1535	341.708	Solyc12g062440.1	KAG5614943.1 hypothetical protein H5410_014767 [Solanum commersonii]
Merged-SL4.0ch03-48106292-2	SL4.0ch03:48105790-48106793	Promoter (<=1kb)	-138	Solyc03g083570.3.1	ZHD9_1_peakname|ZHD9_2_peakname	2	48106042	1004	224	253.256	30.2435	250.23	ZHD9_1_peak_26509	SL4.0ch03:48105790-48106792	1003	48106040	216	248.145	31.0211	245.016	ZHD9_2_peak_26593	SL4.0ch03:48105793-48106793	1001	48106044	231	258.366	29.466	255.443	Solyc03g083570.3	XP_004234940.1 protein LOW PSII ACCUMULATION 2, chloroplastic [Solanum lycopersicum]
Merged-SL4.0ch08-54374879-2	SL4.0ch08:54374345-54375442	Promoter (<=1kb)	-443	Solyc08g067240.4.1	ZHD9_1_peakname|ZHD9_2_peakname	2	54374614	1098	224	254.881	30.2191	251.864	ZHD9_1_peak_69199	SL4.0ch08:54374376-54375442	1067	54374607	197	218.882	28.305	215.955	ZHD9_2_peak_69372	SL4.0ch08:54374345-54375356	1012	54374621	252	290.881	32.1332	287.774	Solyc08g067240.4	XP_010325130.1 uncharacterized protein LOC101266055 [Solanum lycopersicum]
Merged-SL4.0ch01-83662415-2	SL4.0ch01:83662171-83662665	Promoter (1-2kb)	-1638	Solyc01g102630.4.1	ZHD9_1_peakname|ZHD9_2_peakname	2	83662426	495	231	261.72	30.197	258.661	ZHD9_1_peak_11060	SL4.0ch01:83662171-83662654	484	83662425	202	223.651	28.1985	220.692	ZHD9_2_peak_11147	SL4.0ch01:83662171-83662665	495	83662426	260	299.789	32.1955	296.631	Solyc01g102630.4	AFA41496.1 DNA mismatch repair protein MLH3-like protein [Solanum tuberosum]
Merged-SL4.0ch10-61604588-2	SL4.0ch10:61604334-61604848	Promoter (<=1kb)	-857	Solyc10g081430.2.1	ZHD9_1_peakname|ZHD9_2_peakname	2	61604583	515	224	254.961	30.1952	251.945	ZHD9_1_peak_87829	SL4.0ch10:61604340-61604848	509	61604587	194	214.332	27.8761	211.436	ZHD9_2_peak_88082	SL4.0ch10:61604334-61604830	497	61604579	255	295.59	32.5142	292.454	Solyc10g081430.2	XP_004249367.1 probable arabinosyltransferase ARAD1 [Solanum lycopersicum]
Merged-SL4.0ch01-74652792-2	SL4.0ch01:74652292-74653435	Promoter (1-2kb)	-1791	Solyc01g087430.3.1	ZHD9_1_peakname|ZHD9_2_peakname	2	74652623	1144	238	269.026	30.1906	265.909	ZHD9_1_peak_9391	SL4.0ch01:74652292-74653435	1144	74652620	224	253.597	30.1627	250.431	ZHD9_2_peak_9476	SL4.0ch01:74652294-74653149	856	74652626	253	284.456	30.2185	281.388	Solyc01g087430.3	XP_004229639.2 uncharacterized protein LOC101249401 [Solanum lycopersicum]
Merged-SL4.0ch07-67107685-2	SL4.0ch07:67106508-67108853	Promoter (1-2kb)	-1716	Solyc07g065563.1.1	ZHD9_1_peakname|ZHD9_2_peakname	2	67107694	2346	244	275.334	30.1836	272.173	ZHD9_1_peak_62577	SL4.0ch07:67106508-67108753	2246	67107676	232	262.113	30.1809	258.885	ZHD9_2_peak_62728	SL4.0ch07:67106629-67108853	2225	67107713	257	288.555	30.1862	285.462	Solyc07g065563.1	XP_025887967.1 nuclear transcription factor Y subunit B-7 isoform X1 [Solanum lycopersicum]
Merged-SL4.0ch01-78947188-2	SL4.0ch01:78946866-78947501	Promoter (<=1kb)	-967	Solyc01g095440.2.1	ZHD9_1_peakname|ZHD9_2_peakname	2	78947220	636	247	278.036	30.1761	274.863	ZHD9_1_peak_10200	SL4.0ch01:78946866-78947501	636	78947219	229	257.499	29.7923	254.305	ZHD9_2_peak_10273	SL4.0ch01:78946906-78947479	574	78947221	265	298.572	30.56	295.422	Solyc01g095440.2	XP_010326792.1 uncharacterized protein LOC104649398 [Solanum lycopersicum]
Merged-SL4.0ch03-64467580-2	SL4.0ch03:64466861-64468297	Promoter (1-2kb)	-1424	Solyc03g122040.4.1	ZHD9_1_peakname|ZHD9_2_peakname	2	64467286	1437	229	260.027	30.1642	256.985	ZHD9_1_peak_29437	SL4.0ch03:64466884-64468297	1414	64467288	193	208.662	26.5442	205.806	ZHD9_2_peak_29526	SL4.0ch03:64466861-64468280	1420	64467285	265	311.393	33.7843	308.164	Solyc03g122040.4	XP_004236381.1 uncharacterized protein LOC101252575 isoform X1 [Solanum lycopersicum]
Merged-SL4.0ch11-1372603-2	SL4.0ch11:1371143-1373854	Promoter (1-2kb)	-1125	Solyc11g006720.2.1	ZHD9_1_peakname|ZHD9_2_peakname	2	1372990	2712	226	255.885	30.1603	252.865	ZHD9_1_peak_88713	SL4.0ch11:1371143-1373854	2712	1372984	195	215.309	27.8631	212.409	ZHD9_2_peak_88972	SL4.0ch11:1371581-1373834	2254	1372996	256	296.46	32.4575	293.322	Solyc11g006720.2	XP_004249950.1 transcription factor SRM1 [Solanum lycopersicum]
Merged-SL4.0ch11-50468380-2	SL4.0ch11:50467645-50469132	Promoter (1-2kb)	-1271	Solyc11g066660.3.1	ZHD9_1_peakname|ZHD9_2_peakname	2	50468520	1488	224	253.206	30.1559	250.191	ZHD9_1_peak_94847	SL4.0ch11:50467814-50469132	1319	50468524	205	231.111	29.4486	228.101	ZHD9_2_peak_95003	SL4.0ch11:50467645-50468929	1285	50468515	242	275.3	30.8631	272.281	Solyc11g066660.3	XP_004251000.1 magnesium transporter MRS2-11, chloroplastic [Solanum lycopersicum]
Merged-SL4.0ch11-5176962-2	SL4.0ch11:5176500-5177388	Promoter (1-2kb)	-1093	Solyc11g012220.1.1	ZHD9_1_peakname|ZHD9_2_peakname	2	5177122	889	233	263.406	30.1503	260.334	ZHD9_1_peak_89459	SL4.0ch11:5176500-5177388	889	5177123	209	233.15	28.8412	230.126	ZHD9_2_peak_89697	SL4.0ch11:5176572-5177388	817	5177122	257	293.662	31.4594	290.541	Solyc11g012220.1	XP_025884084.1 acyl-CoA--sterol O-acyltransferase 1-like [Solanum lycopersicum]
Merged-SL4.0ch11-53355069-2	SL4.0ch11:53353619-53356494	Promoter (<=1kb)	-693	Solyc11g071970.2.1	ZHD9_1_peakname|ZHD9_2_peakname	2	53354137	2876	231	260.718	30.1319	257.64	ZHD9_1_peak_95388	SL4.0ch11:53353619-53356480	2862	53354134	227	261.351	31.4317	258.127	ZHD9_2_peak_95542	SL4.0ch11:53353686-53356494	2809	53354140	235	260.085	28.8321	257.153	Solyc11g071970.2	XP_004251437.1 serine/threonine-protein kinase Nek5-like [Solanum lycopersicum]
Merged-SL4.0ch05-4831077-2	SL4.0ch05:4830682-4831452	Promoter (<=1kb)	-161	Solyc05g010570.3.1	ZHD9_1_peakname|ZHD9_2_peakname	2	4831015	771	264	296.421	30.1229	293.128	ZHD9_1_peak_39437	SL4.0ch05:4830726-4831452	727	4831016	242	269.57	29.3879	266.286	ZHD9_2_peak_39547	SL4.0ch05:4830682-4831451	770	4831014	287	323.271	30.8579	319.971	Solyc05g010570.3	XP_004239004.1 transcription initiation factor TFIID subunit 11 [Solanum lycopersicum]
Merged-SL4.0ch10-25739320-2	SL4.0ch10:25739034-25739610	Promoter (<=1kb)	-487	Solyc10g044525.1.1	ZHD9_1_peakname|ZHD9_2_peakname	2	25739286	577	242	273.152	30.1016	270.013	ZHD9_1_peak_83197	SL4.0ch10:25739035-25739610	576	25739282	224	248.249	28.7199	245.119	ZHD9_2_peak_83475	SL4.0ch10:25739034-25739602	569	25739291	261	298.055	31.4833	294.907	Solyc10g044525.1	NA
Merged-SL4.0ch03-64543815-2	SL4.0ch03:64543457-64544173	Promoter (1-2kb)	-1517	Solyc03g122190.3.1	ZHD9_1_peakname|ZHD9_2_peakname	2	64543831	717	222	251.675	30.0846	248.662	ZHD9_1_peak_29446	SL4.0ch03:64543483-64544173	691	64543833	212	241.922	30.4493	238.837	ZHD9_2_peak_29533	SL4.0ch03:64543457-64544147	691	64543829	233	261.428	29.72	258.488	Solyc03g122190.3	NP_001234223.1 jasmonate-ZIM domain protein 3 [Solanum lycopersicum]
Merged-SL4.0ch07-59078599-2	SL4.0ch07:59077968-59079227	Promoter (<=1kb)	-859	Solyc07g047980.3.1	ZHD9_1_peakname|ZHD9_2_peakname	2	59078974	1260	232	261.947	30.0735	258.882	ZHD9_1_peak_60902	SL4.0ch07:59077968-59079227	1260	59078963	211	236.204	29.1158	233.159	ZHD9_2_peak_61050	SL4.0ch07:59077988-59079215	1228	59078984	253	287.689	31.0311	284.604	Solyc07g047980.3	XP_010323878.1 splicing factor ESS-2 homolog [Solanum lycopersicum]
Merged-SL4.0ch10-3009001-2	SL4.0ch10:3008577-3009432	Promoter (1-2kb)	-1183	Solyc10g009120.2.1	ZHD9_1_peakname|ZHD9_2_peakname	2	3008918	856	234	263.095	30.053	260.01	ZHD9_1_peak_80642	SL4.0ch10:3008597-3009432	836	3008916	224	255.843	30.7858	252.662	ZHD9_2_peak_80889	SL4.0ch10:3008577-3009400	824	3008919	243	270.347	29.3203	267.359	Solyc10g009120.2	NA
Merged-SL4.0ch01-222595-2	SL4.0ch01:221978-223181	Promoter (1-2kb)	-1467	Solyc01g005280.3.1	ZHD9_1_peakname|ZHD9_2_peakname	2	222955	1204	254	284.647	30.0434	281.412	ZHD9_1_peak_275	SL4.0ch01:222052-223172	1121	222956	248	282.794	31.1467	279.407	ZHD9_2_peak_277	SL4.0ch01:221978-223181	1204	222954	260	286.499	28.9401	283.417	Solyc01g005280.3	XP_004228740.1 SEC14 cytosolic factor-like [Solanum lycopersicum]
Merged-SL4.0ch07-66186783-2	SL4.0ch07:66185253-66188333	Promoter (1-2kb)	-1165	Solyc07g064070.3.1	ZHD9_1_peakname|ZHD9_2_peakname	2	66187204	3081	235	265.326	30.0411	262.245	ZHD9_1_peak_62422	SL4.0ch07:66185253-66188288	3036	66187783	210	227.182	26.9329	224.2	ZHD9_2_peak_62572	SL4.0ch07:66185260-66188333	3074	66186624	260	303.47	33.1493	300.289	Solyc07g064070.3	TMX00315.1 hypothetical protein EJD97_001013 [Solanum chilense]
Merged-SL4.0ch07-67496982-2	SL4.0ch07:67496704-67497247	Promoter (<=1kb)	-549	Solyc07g066160.1.1	ZHD9_1_peakname|ZHD9_2_peakname	2	67496984	544	255	286.094	30.0406	282.872	ZHD9_1_peak_62631	SL4.0ch07:67496747-67497247	501	67496974	232	258.184	29.1453	254.983	ZHD9_2_peak_62779	SL4.0ch07:67496704-67497231	528	67496993	278	314.003	30.9359	310.76	Solyc07g066160.1	XP_004244329.2 zinc finger protein ZAT2, partial [Solanum lycopersicum]
Merged-SL4.0ch08-34873902-2	SL4.0ch08:34873391-34874418	Promoter (<=1kb)	-683	Solyc08g021795.1.1	ZHD9_1_peakname|ZHD9_2_peakname	2	34873698	1028	232	262.147	30.0368	259.076	ZHD9_1_peak_66731	SL4.0ch08:34873391-34874418	1028	34873700	217	245.016	29.8275	241.913	ZHD9_2_peak_66894	SL4.0ch08:34873422-34874377	956	34873695	248	279.277	30.246	276.239	Solyc08g021795.1	NA
Merged-SL4.0ch07-59452118-2	SL4.0ch07:59451757-59452480	Promoter (<=1kb)	-197	Solyc07g049260.4.1	ZHD9_1_peakname|ZHD9_2_peakname	2	59452020	724	222	250.884	29.9893	247.88	ZHD9_1_peak_60960	SL4.0ch07:59451757-59452480	724	59452025	208	235.732	29.8775	232.69	ZHD9_2_peak_61108	SL4.0ch07:59451765-59452470	706	59452014	236	266.036	30.1011	263.07	Solyc07g049260.4	XP_004243524.1 plant UBX domain-containing protein 4 [Solanum lycopersicum]
Merged-SL4.0ch05-27384489-2	SL4.0ch05:27384049-27384932	Promoter (1-2kb)	-1114	Solyc05g021400.2.1	ZHD9_1_peakname|ZHD9_2_peakname	2	27384604	884	222	251.704	29.989	248.703	ZHD9_1_peak_42260	SL4.0ch05:27384053-27384925	873	27384597	200	223.452	28.7338	220.494	ZHD9_2_peak_42372	SL4.0ch05:27384049-27384932	884	27384611	245	279.956	31.2442	276.912	Solyc05g021400.2	KAH0672932.1 hypothetical protein KY284_024019 [Solanum tuberosum]
Merged-SL4.0ch12-66263741-2	SL4.0ch12:66263413-66264057	Promoter (1-2kb)	-1150	Solyc12g099700.3.1	ZHD9_1_peakname|ZHD9_2_peakname	2	66263753	645	236	265.057	29.9854	261.966	ZHD9_1_peak_103852	SL4.0ch12:66263413-66264037	625	66263751	222	251.116	30.0604	247.97	ZHD9_2_peak_104101	SL4.0ch12:66263457-66264057	601	66263755	249	278.998	29.9104	275.961	Solyc12g099700.3	XP_004252893.1 lipoyl synthase, chloroplastic [Solanum lycopersicum]
Merged-SL4.0ch01-81501211-2	SL4.0ch01:81500569-81501830	Promoter (<=1kb)	-720	Solyc01g098840.3.1	ZHD9_1_peakname|ZHD9_2_peakname	2	81501126	1262	224	252.857	29.9739	249.837	ZHD9_1_peak_10670	SL4.0ch01:81500569-81501830	1262	81501232	214	243.617	30.3276	240.52	ZHD9_2_peak_10750	SL4.0ch01:81500624-81501821	1198	81501019	234	262.097	29.6202	259.154	Solyc01g098840.3	NP_001352983.1 mevalonate kinase [Solanum lycopersicum]
Merged-SL4.0ch03-52805799-2	SL4.0ch03:52805292-52806297	Promoter (<=1kb)	-249	Solyc03g096250.3.1	ZHD9_1_peakname|ZHD9_2_peakname	2	52806046	1006	222	250.134	29.9496	247.131	ZHD9_1_peak_27259	SL4.0ch03:52805292-52806297	1006	52806040	211	240.372	30.3063	237.297	ZHD9_2_peak_27367	SL4.0ch03:52805324-52806286	963	52806051	232	259.896	29.593	256.964	Solyc03g096250.3	XP_004235253.1 protein yippee-like isoform X2 [Solanum lycopersicum]
Merged-SL4.0ch06-43663873-2	SL4.0ch06:43663344-43664417	Promoter (<=1kb)	-411	Solyc06g074370.3.1	ZHD9_1_peakname|ZHD9_2_peakname	2	43663612	1074	326	359.923	29.9348	356.139	ZHD9_1_peak_53085	SL4.0ch06:43663344-43664383	1040	43663605	307	345.254	30.9948	341.328	ZHD9_2_peak_53161	SL4.0ch06:43663349-43664417	1069	43663619	345	374.592	28.8747	370.949	Solyc06g074370.3	XP_004241316.1 beta-1,6-galactosyltransferase GALT29A [Solanum lycopersicum]
Merged-SL4.0ch01-71339087-2	SL4.0ch01:71338672-71339653	Promoter (<=1kb)	-340	Solyc01g079640.4.1	ZHD9_1_peakname|ZHD9_2_peakname	2	71339076	982	224	252.681	29.9316	249.679	ZHD9_1_peak_8744	SL4.0ch01:71338682-71339653	972	71339077	198	219.857	28.2896	216.926	ZHD9_2_peak_8835	SL4.0ch01:71338672-71339341	670	71339076	249	285.506	31.5735	282.432	Solyc01g079640.4	XP_004229407.1 putative protein TPRXL [Solanum lycopersicum]
Merged-SL4.0ch09-62734195-2	SL4.0ch09:62733852-62734506	Promoter (<=1kb)	-217	Solyc09g074690.3.1	ZHD9_1_peakname|ZHD9_2_peakname	2	62734266	655	240	270.045	29.9211	266.904	ZHD9_1_peak_78892	SL4.0ch09:62733919-62734504	586	62734270	240	272.786	30.7622	269.477	ZHD9_2_peak_79122	SL4.0ch09:62733852-62734506	655	62734262	241	267.303	29.08	264.332	Solyc09g074690.3	XP_004247447.1 homeobox protein LUMINIDEPENDENS [Solanum lycopersicum]
Merged-SL4.0ch10-56257655-2	SL4.0ch10:56257384-56257929	Promoter (<=1kb)	-789	Solyc10g055680.1.1	ZHD9_1_peakname|ZHD9_2_peakname	2	56257682	546	222	250.113	29.9178	247.114	ZHD9_1_peak_86838	SL4.0ch10:56257396-56257929	534	56257682	207	234.19	29.7345	231.158	ZHD9_2_peak_87093	SL4.0ch10:56257384-56257912	529	56257682	236	266.036	30.1011	263.07	Solyc10g055680.1	XP_004248642.1 24-methylenesterol C-methyltransferase 2 [Solanum lycopersicum]
Merged-SL4.0ch10-11001602-2	SL4.0ch10:11000665-11002540	Promoter (<=1kb)	-459	Solyc10g019040.2.1	ZHD9_1_peakname|ZHD9_2_peakname	2	11002280	1876	234	263.568	29.8961	260.479	ZHD9_1_peak_81737	SL4.0ch10:11000665-11002540	1876	11002287	226	257.299	30.5996	254.108	ZHD9_2_peak_81992	SL4.0ch10:11000674-11002530	1857	11002272	243	269.837	29.1926	266.851	Solyc10g019040.2	XP_004248545.1 kinetochore protein NUF2 homolog isoform X1 [Solanum lycopersicum]
Merged-SL4.0ch08-12891925-2	SL4.0ch08:12891508-12892336	Promoter (1-2kb)	-1864	Solyc08g048395.1.1	ZHD9_1_peakname|ZHD9_2_peakname	2	12891916	829	230	259.627	29.8902	256.575	ZHD9_1_peak_64469	SL4.0ch08:12891508-12892325	818	12891861	211	236.204	29.1158	233.159	ZHD9_2_peak_64629	SL4.0ch08:12891531-12892336	806	12891970	250	283.049	30.6646	279.99	Solyc08g048395.1	NA
Merged-SL4.0ch03-50883033-2	SL4.0ch03:50882764-50883283	Promoter (1-2kb)	-1196	Solyc03g095290.3.1	ZHD9_1_peakname|ZHD9_2_peakname	2	50883036	520	221	249.347	29.8623	246.351	ZHD9_1_peak_26988	SL4.0ch03:50882764-50883274	511	50883026	208	235.732	29.8775	232.69	ZHD9_2_peak_27091	SL4.0ch03:50882811-50883283	473	50883046	234	262.962	29.8471	260.013	Solyc03g095290.3	XP_004235210.1 abhydrolase domain-containing protein abhd-5.2 [Solanum lycopersicum]
Merged-SL4.0ch03-63820216-2	SL4.0ch03:63819922-63820495	Promoter (<=1kb)	-71	Solyc03g121230.3.1	ZHD9_1_peakname|ZHD9_2_peakname	2	63820239	574	223	251.388	29.8461	248.381	ZHD9_1_peak_29314	SL4.0ch03:63819922-63820495	574	63820240	210	237.84	29.8789	234.784	ZHD9_2_peak_29399	SL4.0ch03:63819968-63820479	512	63820238	236	264.937	29.8132	261.977	Solyc03g121230.3	XP_010318523.1 senescence-induced receptor-like serine/threonine-protein kinase [Solanum lycopersicum]
Merged-SL4.0ch08-1874512-2	SL4.0ch08:1873872-1875154	Promoter (1-2kb)	-1966	Solyc08g007320.3.1	ZHD9_1_peakname|ZHD9_2_peakname	2	1874856	1283	232	261.534	29.808	258.472	ZHD9_1_peak_63066	SL4.0ch08:1873872-1875154	1283	1874861	209	232.766	28.7334	229.744	ZHD9_2_peak_63217	SL4.0ch08:1873887-1875136	1250	1874852	256	290.303	30.8825	287.2	Solyc08g007320.3	XP_004244562.1 uncharacterized protein LOC101263043 [Solanum lycopersicum]
Merged-SL4.0ch12-902238-2	SL4.0ch12:901514-903018	Promoter (1-2kb)	-1296	Solyc12g006400.2.1	ZHD9_1_peakname|ZHD9_2_peakname	2	901784	1505	220	248.58	29.7987	245.589	ZHD9_1_peak_95727	SL4.0ch12:901514-903018	1505	901783	208	235.732	29.8775	232.69	ZHD9_2_peak_95893	SL4.0ch12:901516-902905	1390	901786	233	261.428	29.72	258.488	Solyc12g006400.2	TMW91675.1 hypothetical protein EJD97_014027 [Solanum chilense]
Merged-SL4.0ch03-15352533-2	SL4.0ch03:15352253-15352848	Promoter (<=1kb)	-586	Solyc03g071720.4.1	ZHD9_1_peakname|ZHD9_2_peakname	2	15352512	596	266	295.82	29.7959	292.521	ZHD9_1_peak_22839	SL4.0ch03:15352263-15352848	586	15352520	251	282.041	30.1435	278.659	ZHD9_2_peak_22911	SL4.0ch03:15352253-15352770	518	15352503	280	309.599	29.4482	306.383	Solyc03g071720.4	NP_001333743.1 phytol kinase [Solanum lycopersicum]
Merged-SL4.0ch09-12676535-2	SL4.0ch09:12676204-12676857	Promoter (<=1kb)	-877	Solyc09g018030.4.1	ZHD9_1_peakname|ZHD9_2_peakname	2	12676541	654	266	295.812	29.7885	292.515	ZHD9_1_peak_73041	SL4.0ch09:12676249-12676833	585	12676543	250	280.506	30.0239	277.137	ZHD9_2_peak_73287	SL4.0ch09:12676204-12676857	654	12676539	281	311.118	29.553	307.893	Solyc09g018030.4	XP_010325754.1 MACPF domain-containing protein CAD1-like isoform X2 [Solanum lycopersicum]
Merged-SL4.0ch11-10369744-2	SL4.0ch11:10369372-10370137	Promoter (<=1kb)	-785	Solyc11g020150.1.1	ZHD9_1_peakname|ZHD9_2_peakname	2	10369782	766	220	247.831	29.7512	244.841	ZHD9_1_peak_90322	SL4.0ch11:10369372-10370137	766	10369792	210	238.823	30.1634	235.76	ZHD9_2_peak_90540	SL4.0ch11:10369409-10370058	650	10369772	230	256.838	29.339	253.923	Solyc11g020150.1	XP_004241662.1 40S ribosomal protein S27-1-like isoform X2 [Solanum lycopersicum]
Merged-SL4.0ch07-1679639-2	SL4.0ch07:1679187-1680078	Promoter (<=1kb)	-79	Solyc07g006840.1.1	ZHD9_1_peakname|ZHD9_2_peakname	2	1679719	892	300	332.51	29.7482	328.964	ZHD9_1_peak_54092	SL4.0ch07:1679227-1680078	852	1679718	266	290.233	28.3698	286.786	ZHD9_2_peak_54183	SL4.0ch07:1679187-1680066	880	1679720	334	374.787	31.1266	371.143	Solyc07g006840.1	XP_010323471.1 protein CUP-SHAPED COTYLEDON 3-like [Solanum lycopersicum]
Merged-SL4.0ch04-57008662-2	SL4.0ch04:57007300-57010044	Promoter (<=1kb)	-462	Solyc04g072043.1.1	ZHD9_1_peakname|ZHD9_2_peakname	2	57007588	2745	388	423.875	29.7334	419.541	ZHD9_1_peak_36829	SL4.0ch04:57007300-57009983	2684	57007582	368	405.525	30.0988	400.986	ZHD9_2_peak_36918	SL4.0ch04:57007324-57010044	2721	57007594	407	442.226	29.3679	438.096	Solyc04g072043.1	XP_004253267.1 polyadenylate-binding protein 3 isoform X2 [Solanum lycopersicum]
Merged-SL4.0ch03-46751949-2	SL4.0ch03:46751432-46752457	Promoter (<=1kb)	-83	Solyc03g081310.3.1	ZHD9_1_peakname|ZHD9_2_peakname	2	46751714	1026	263	293.151	29.7283	289.878	ZHD9_1_peak_26255	SL4.0ch03:46751432-46752453	1022	46751718	243	269.175	29.0274	265.892	ZHD9_2_peak_26335	SL4.0ch03:46751456-46752457	1002	46751711	283	317.126	30.4293	313.864	Solyc03g081310.3	XP_004235021.1 uncharacterized protein LOC101249438 isoform X1 [Solanum lycopersicum]
Merged-SL4.0ch11-49489645-2	SL4.0ch11:49488862-49490424	Promoter (1-2kb)	-1143	Solyc11g065870.3.1	ZHD9_1_peakname|ZHD9_2_peakname	2	49489465	1563	226	254.457	29.7221	251.442	ZHD9_1_peak_94660	SL4.0ch11:49488880-49490415	1536	49489448	199	221.926	28.5909	218.979	ZHD9_2_peak_94812	SL4.0ch11:49488862-49490424	1563	49489482	253	286.988	30.8533	283.905	Solyc11g065870.3	XP_004250946.1 uncharacterized protein LOC101251249 [Solanum lycopersicum]
Merged-SL4.0ch01-71519043-2	SL4.0ch01:71518232-71519862	Promoter (<=1kb)	-860	Solyc01g079800.4.1	ZHD9_1_peakname|ZHD9_2_peakname	2	71519114	1631	221	249.621	29.7108	246.639	ZHD9_1_peak_8778	SL4.0ch01:71518232-71519862	1631	71519111	189	206.793	27.1613	203.947	ZHD9_2_peak_8865	SL4.0ch01:71518240-71519838	1599	71519117	253	292.449	32.2602	289.332	Solyc01g079800.4	XP_004229420.1 DEAD-box ATP-dependent RNA helicase 58, chloroplastic isoform X2 [Solanum lycopersicum]
Merged-SL4.0ch05-9821991-2	SL4.0ch05:9821704-9822279	Promoter (<=1kb)	-870	Solyc05g015060.4.1	ZHD9_1_peakname|ZHD9_2_peakname	2	9822010	576	220	248.66	29.7031	245.679	ZHD9_1_peak_40265	SL4.0ch05:9821704-9822279	576	9822009	196	217.363	28.162	214.447	ZHD9_2_peak_40379	SL4.0ch05:9821722-9822259	538	9822010	245	279.956	31.2442	276.912	Solyc05g015060.4	XP_004239200.1 AAA-ATPase At3g50940-like [Solanum lycopersicum]
Merged-SL4.0ch03-51821546-2	SL4.0ch03:51820893-51822201	Promoter (<=1kb)	-928	Solyc03g150145.1.1	ZHD9_1_peakname|ZHD9_2_peakname	2	51821222	1309	222	250.958	29.6786	247.975	ZHD9_1_peak_27121	SL4.0ch03:51820893-51822184	1292	51821222	177	188.934	25.4459	186.206	ZHD9_2_peak_27230	SL4.0ch03:51820908-51822201	1294	51821222	266	312.982	33.9113	309.744	Solyc03g150145.1	KAH0761571.1 hypothetical protein KY290_017644 [Solanum tuberosum]
Merged-SL4.0ch08-2159488-2	SL4.0ch08:2159113-2159870	Promoter (<=1kb)	-266	Solyc08g007620.2.1	ZHD9_1_peakname|ZHD9_2_peakname	2	2159585	758	221	248.507	29.6735	245.505	ZHD9_1_peak_63135	SL4.0ch08:2159117-2159870	754	2159584	220	253.368	31.295	250.203	ZHD9_2_peak_63283	SL4.0ch08:2159113-2159852	740	2159586	222	243.647	28.0521	240.807	Solyc08g007620.2	XP_004244717.1 subtilisin-like protease SBT1.7 [Solanum lycopersicum]
Merged-SL4.0ch03-49268778-2	SL4.0ch03:49267823-49269714	Promoter (1-2kb)	-1193	Solyc03g093430.3.1	ZHD9_1_peakname|ZHD9_2_peakname	2	49268979	1892	230	257.265	29.6391	254.2	ZHD9_1_peak_26734	SL4.0ch03:49267823-49269712	1890	49268983	232	268.33	31.8804	265.055	ZHD9_2_peak_26831	SL4.0ch03:49267864-49269714	1851	49268975	227	246.2	27.3977	243.345	Solyc03g093430.3	XP_004235177.1 uncharacterized Rho GTPase-activating protein At5g61530 [Solanum lycopersicum]
Merged-SL4.0ch11-53424297-2	SL4.0ch11:53423642-53425016	Promoter (1-2kb)	-1256	Solyc11g072080.1.1	ZHD9_1_peakname|ZHD9_2_peakname	2	53424549	1375	219	246.318	29.6321	243.335	ZHD9_1_peak_95401	SL4.0ch11:53423651-53425016	1366	53424541	211	240.372	30.3063	237.297	ZHD9_2_peak_95555	SL4.0ch11:53423642-53424882	1241	53424557	227	252.264	28.958	249.374	Solyc11g072080.1	XP_004251236.1 F-box/kelch-repeat protein At5g26960 [Solanum lycopersicum]
Merged-SL4.0ch06-43212012-2	SL4.0ch06:43211337-43212692	Promoter (<=1kb)	-322	Solyc06g073780.4.1	ZHD9_1_peakname|ZHD9_2_peakname	2	43211647	1356	220	247.048	29.616	244.072	ZHD9_1_peak_52990	SL4.0ch06:43211337-43212692	1356	43211642	201	224.979	28.8768	222.011	ZHD9_2_peak_53067	SL4.0ch06:43211339-43212680	1342	43211652	238	269.117	30.3551	266.133	Solyc06g073780.4	KAH0664375.1 hypothetical protein KY284_029306 [Solanum tuberosum]
Merged-SL4.0ch03-575084-2	SL4.0ch03:574101-576046	Promoter (<=1kb)	-922	Solyc03g005830.4.1	ZHD9_1_peakname|ZHD9_2_peakname	2	574984	1946	224	252.644	29.6105	249.643	ZHD9_1_peak_20427	SL4.0ch03:574101-576046	1946	574986	197	217.023	27.7684	214.112	ZHD9_2_peak_20473	SL4.0ch03:574148-576041	1894	574982	252	288.265	31.4527	285.174	Solyc03g005830.4	NP_001334886.1 CAS1 domain-containing protein [Solanum lycopersicum]
Merged-SL4.0ch06-38227322-2	SL4.0ch06:38226835-38227795	Promoter (<=1kb)	-714	Solyc06g065070.1.1	ZHD9_1_peakname|ZHD9_2_peakname	2	38227118	961	292	323.276	29.6034	319.805	ZHD9_1_peak_52046	SL4.0ch06:38226869-38227795	927	38227133	254	272.322	27.0947	269.015	ZHD9_2_peak_52119	SL4.0ch06:38226835-38227789	955	38227103	329	374.231	32.1122	370.594	Solyc06g065070.1	XP_004242238.1 berberine bridge enzyme-like 28 [Solanum lycopersicum]
Merged-SL4.0ch12-2977028-2	SL4.0ch12:2976401-2977641	Promoter (1-2kb)	-1975	Solyc12g009650.2.1	ZHD9_1_peakname|ZHD9_2_peakname	2	2977048	1241	233	260.839	29.5911	257.768	ZHD9_1_peak_96136	SL4.0ch12:2976401-2977641	1241	2977047	224	253.799	30.2182	250.632	ZHD9_2_peak_96304	SL4.0ch12:2976450-2977621	1172	2977048	242	267.88	28.964	264.904	Solyc12g009650.2	NP_001307023.1 proline-rich protein precursor [Solanum lycopersicum]
Merged-SL4.0ch12-52359776-2	SL4.0ch12:52359168-52360213	Promoter (<=1kb)	-521	Solyc12g039200.1.1	ZHD9_1_peakname|ZHD9_2_peakname	2	52359896	1046	232	261.303	29.5894	258.254	ZHD9_1_peak_101623	SL4.0ch12:52359525-52360213	689	52359891	190	204.204	26.1333	201.377	ZHD9_2_peak_101862	SL4.0ch12:52359168-52360201	1034	52359901	274	318.402	33.0455	315.131	Solyc12g039200.1	XP_015081584.1 serine/threonine-protein phosphatase 7 long form homolog [Solanum pennellii]
Merged-SL4.0ch04-37811650-2	SL4.0ch04:37811280-37812046	Promoter (<=1kb)	-858	Solyc04g048900.3.1	ZHD9_1_peakname|ZHD9_2_peakname	2	37811564	767	224	251.369	29.5765	248.357	ZHD9_1_peak_34012	SL4.0ch04:37811330-37811947	618	37811562	215	243.944	30.119	240.845	ZHD9_2_peak_34105	SL4.0ch04:37811280-37812046	767	37811566	233	258.794	29.0339	255.87	Solyc04g048900.3	XP_004237555.1 calreticulin-3-like [Solanum lycopersicum]
Merged-SL4.0ch03-58237206-2	SL4.0ch03:58236787-58237640	Promoter (<=1kb)	-609	Solyc03g113750.3.1	ZHD9_1_peakname|ZHD9_2_peakname	2	58237090	854	220	247.107	29.576	244.135	ZHD9_1_peak_28274	SL4.0ch03:58236787-58237640	854	58237081	196	217.363	28.162	214.447	ZHD9_2_peak_28369	SL4.0ch03:58236801-58237598	798	58237099	243	276.85	30.9901	273.823	Solyc03g113750.3	XP_004236153.1 pentatricopeptide repeat-containing protein At1g74900, mitochondrial [Solanum lycopersicum]
Merged-SL4.0ch08-49911613-2	SL4.0ch08:49910471-49912729	Promoter (<=1kb)	-567	Solyc08g062700.3.1	ZHD9_1_peakname|ZHD9_2_peakname	2	49910874	2259	219	246.285	29.5445	243.314	ZHD9_1_peak_68443	SL4.0ch08:49910525-49912729	2205	49910889	200	223.452	28.7338	220.494	ZHD9_2_peak_68616	SL4.0ch08:49910471-49912728	2258	49910860	238	269.117	30.3551	266.133	Solyc08g062700.3	XP_004245074.1 peptidyl-prolyl cis-trans isomerase CYP57 isoform X4 [Solanum lycopersicum]
Merged-SL4.0ch01-74050709-2	SL4.0ch01:74050309-74051115	Promoter (<=1kb)	-230	Solyc01g086870.3.1	ZHD9_1_peakname|ZHD9_2_peakname	2	74050594	807	288	317.765	29.5338	314.288	ZHD9_1_peak_9271	SL4.0ch01:74050309-74051115	807	74050595	287	322.135	30.6011	318.419	ZHD9_2_peak_9358	SL4.0ch01:74050329-74051085	757	74050594	288	313.396	28.4664	310.156	Solyc01g086870.3	XP_004229606.1 transcription factor bHLH130 [Solanum lycopersicum]
Merged-SL4.0ch02-41547772-2	SL4.0ch02:41547446-41548101	Promoter (<=1kb)	-729	Solyc02g078950.4.1	ZHD9_1_peakname|ZHD9_2_peakname	2	41547814	656	238	265.386	29.5315	262.289	ZHD9_1_peak_18101	SL4.0ch02:41547460-41548082	623	41547804	225	253.139	29.7498	249.975	ZHD9_2_peak_18140	SL4.0ch02:41547446-41548101	656	41547823	250	277.633	29.3133	274.604	Solyc02g078950.4	XP_010316700.1 beta-galactosidase 8-like isoform X2 [Solanum lycopersicum]
Merged-SL4.0ch04-8684876-2	SL4.0ch04:8684428-8685324	Promoter (<=1kb)	-685	Solyc04g017880.1.1	ZHD9_1_peakname|ZHD9_2_peakname	2	8685030	897	219	246.304	29.5285	243.335	ZHD9_1_peak_31095	SL4.0ch04:8684428-8685324	897	8685029	198	220.403	28.4479	217.466	ZHD9_2_peak_31203	SL4.0ch04:8684431-8685322	892	8685030	240	272.204	30.6091	269.204	Solyc04g017880.1	XP_015081584.1 serine/threonine-protein phosphatase 7 long form homolog [Solanum pennellii]
Merged-SL4.0ch12-46411563-2	SL4.0ch12:46411257-46411894	Promoter (<=1kb)	-501	Solyc12g036673.2.1	ZHD9_1_peakname|ZHD9_2_peakname	2	46411556	638	226	253.924	29.5212	250.905	ZHD9_1_peak_100919	SL4.0ch12:46411277-46411894	618	46411554	209	234.709	29.2824	231.675	ZHD9_2_peak_101153	SL4.0ch12:46411257-46411824	568	46411558	244	273.14	29.7601	270.136	Solyc12g036673.2	XP_019066868.2 salicylate carboxymethyltransferase-like [Solanum lycopersicum]
Merged-SL4.0ch06-45526576-2	SL4.0ch06:45526114-45527149	Promoter (<=1kb)	-811	Solyc06g081980.1.1	ZHD9_1_peakname|ZHD9_2_peakname	2	45526626	1036	218	244.833	29.5211	241.858	ZHD9_1_peak_53489	SL4.0ch06:45526114-45526895	782	45526630	213	243.475	30.5922	240.379	ZHD9_2_peak_53577	SL4.0ch06:45526149-45527149	1001	45526621	223	246.192	28.45	243.337	Solyc06g081980.1	XP_004242523.1 probable pyridoxal 5'-phosphate synthase subunit PDX1 [Solanum lycopersicum]
Merged-SL4.0ch02-42937475-2	SL4.0ch02:42937150-42937801	Promoter (<=1kb)	-424	Solyc02g080830.1.1	ZHD9_1_peakname|ZHD9_2_peakname	2	42937446	652	220	247.304	29.5123	244.337	ZHD9_1_peak_18382	SL4.0ch02:42937169-42937782	614	42937432	188	205.292	27.0184	202.456	ZHD9_2_peak_18418	SL4.0ch02:42937150-42937801	652	42937459	251	289.315	32.0062	286.217	Solyc02g080830.1	XP_004233789.1 probable F-box protein At4g22030 [Solanum lycopersicum]
Merged-SL4.0ch10-63824426-2	SL4.0ch10:63824162-63824683	Promoter (<=1kb)	-80	Solyc10g085550.3.1	ZHD9_1_peakname|ZHD9_2_peakname	2	63824426	522	218	245.504	29.4969	242.536	ZHD9_1_peak_88326	SL4.0ch10:63824192-63824670	479	63824430	202	226.509	29.0197	223.53	ZHD9_2_peak_88580	SL4.0ch10:63824162-63824683	522	63824422	235	264.498	29.9741	261.541	Solyc10g085550.3	NP_001332774.1 enolase [Solanum lycopersicum]
Merged-SL4.0ch07-57789141-2	SL4.0ch07:57788659-57789576	Promoter (<=1kb)	-654	Solyc07g044850.3.1	ZHD9_1_peakname|ZHD9_2_peakname	2	57789050	918	218	244.77	29.4892	241.799	ZHD9_1_peak_60660	SL4.0ch07:57788659-57789560	902	57789062	209	237.276	30.0204	234.224	ZHD9_2_peak_60807	SL4.0ch07:57788771-57789576	806	57789038	227	252.264	28.958	249.374	Solyc07g044850.3	XP_004243618.1 WD repeat-containing protein 26 homolog [Solanum lycopersicum]
Merged-SL4.0ch01-82920164-2	SL4.0ch01:82919535-82920767	Promoter (<=1kb)	-963	Solyc01g100680.1.1	ZHD9_1_peakname|ZHD9_2_peakname	2	82920309	1233	246	274.844	29.4663	271.695	ZHD9_1_peak_10913	SL4.0ch01:82919651-82920767	1117	82920301	223	246.731	28.5923	243.612	ZHD9_2_peak_11002	SL4.0ch01:82919535-82920705	1171	82920317	270	302.956	30.3403	299.779	Solyc01g100680.1	XP_004231298.1 Werner Syndrome-like exonuclease [Solanum lycopersicum]
Merged-SL4.0ch05-2420269-2	SL4.0ch05:2419837-2420648	Promoter (1-2kb)	-1758	Solyc05g007940.3.1	ZHD9_1_peakname|ZHD9_2_peakname	2	2420314	812	222	248.445	29.4447	245.462	ZHD9_1_peak_38867	SL4.0ch05:2419837-2420648	812	2420316	205	229.564	29.0019	226.568	ZHD9_2_peak_38978	SL4.0ch05:2419991-2420602	612	2420312	238	267.326	29.8875	264.355	Solyc05g007940.3	NP_001234551.2 intracellular ribonuclease LX precursor [Solanum lycopersicum]
Merged-SL4.0ch05-3730519-2	SL4.0ch05:3730110-3730925	Promoter (1-2kb)	-1138	Solyc05g009510.2.1	ZHD9_1_peakname|ZHD9_2_peakname	2	3730664	816	250	278.461	29.4436	275.292	ZHD9_1_peak_39175	SL4.0ch05:3730110-3730924	815	3730663	226	249.076	28.3948	245.943	ZHD9_2_peak_39283	SL4.0ch05:3730118-3730925	808	3730664	274	307.846	30.4924	304.641	Solyc05g009510.2	NA
Merged-SL4.0ch02-38649260-2	SL4.0ch02:38648668-38649870	Promoter (<=1kb)	-40	Solyc02g071140.3.1	ZHD9_1_peakname|ZHD9_2_peakname	2	38648879	1203	218	244.734	29.4413	241.769	ZHD9_1_peak_17497	SL4.0ch02:38648673-38649830	1158	38648880	203	228.041	29.1627	225.051	ZHD9_2_peak_17540	SL4.0ch02:38648668-38649870	1203	38648878	233	261.428	29.72	258.488	Solyc02g071140.3	XP_004232994.1 two-pore potassium channel 3 [Solanum lycopersicum]
Merged-SL4.0ch08-55126470-2	SL4.0ch08:55125586-55127381	Promoter (<=1kb)	-291	Solyc08g067970.3.1	ZHD9_1_peakname|ZHD9_2_peakname	2	55125882	1796	218	244.024	29.4337	241.056	ZHD9_1_peak_69348	SL4.0ch08:55125591-55127324	1734	55125868	210	238.823	30.1634	235.76	ZHD9_2_peak_69525	SL4.0ch08:55125586-55127381	1796	55125895	225	249.224	28.704	246.352	Solyc08g067970.3	XP_004245248.1 uncharacterized protein LOC101254717 [Solanum lycopersicum]
Merged-SL4.0ch01-76592829-2	SL4.0ch01:76591934-76593805	Promoter (1-2kb)	-1288	Solyc01g090697.1.1	ZHD9_1_peakname|ZHD9_2_peakname	2	76593246	1872	228	255.252	29.4287	252.227	ZHD9_1_peak_9755	SL4.0ch01:76591934-76593614	1681	76593247	209	232.764	28.7329	229.743	ZHD9_2_peak_9835	SL4.0ch01:76591965-76593805	1841	76593246	247	277.74	30.1245	274.711	Solyc01g090697.1	XP_004229773.1 3-hydroxyisobutyryl-CoA hydrolase-like protein 1, mitochondrial [Solanum lycopersicum]
Merged-SL4.0ch07-65575659-2	SL4.0ch07:65575300-65576009	Promoter (<=1kb)	-311	Solyc07g063220.4.1	ZHD9_1_peakname|ZHD9_2_peakname	2	65575636	710	238	265.979	29.426	262.898	ZHD9_1_peak_62296	SL4.0ch07:65575362-65575965	604	65575630	204	218.276	26.167	215.355	ZHD9_2_peak_62433	SL4.0ch07:65575300-65576009	710	65575643	271	313.682	32.685	310.441	Solyc07g063220.4	XP_004244223.1 pentatricopeptide repeat-containing protein At4g21705, mitochondrial [Solanum lycopersicum]
Merged-SL4.0ch06-41421790-2	SL4.0ch06:41420949-41422586	Promoter (1-2kb)	-1342	Solyc06g071170.4.1	ZHD9_1_peakname|ZHD9_2_peakname	2	41421835	1638	218	244.738	29.4255	241.776	ZHD9_1_peak_52660	SL4.0ch06:41421050-41422578	1529	41421840	201	224.979	28.8768	222.011	ZHD9_2_peak_52735	SL4.0ch06:41420949-41422586	1638	41421830	235	264.498	29.9741	261.541	Solyc06g071170.4	NP_001294882.1 uncharacterized protein LOC101247228 isoform 1 [Solanum lycopersicum]
Merged-SL4.0ch08-63858684-2	SL4.0ch08:63858048-63859332	Promoter (<=1kb)	-746	Solyc08g083170.1.1	ZHD9_1_peakname|ZHD9_2_peakname	2	63859018	1285	224	250.766	29.4214	247.757	ZHD9_1_peak_71092	SL4.0ch08:63858053-63859332	1280	63859011	217	246.426	30.2245	243.313	ZHD9_2_peak_71287	SL4.0ch08:63858048-63859305	1258	63859026	231	255.105	28.6182	252.202	Solyc08g083170.1	XP_004246085.2 transcription factor bHLH14-like [Solanum lycopersicum]
Merged-SL4.0ch06-42333556-2	SL4.0ch06:42332636-42334438	Promoter (1-2kb)	-1483	Solyc06g072400.3.1	ZHD9_1_peakname|ZHD9_2_peakname	2	42333440	1803	218	243.97	29.3859	241.009	ZHD9_1_peak_52810	SL4.0ch06:42332636-42334438	1803	42333433	204	229.575	29.3057	226.575	ZHD9_2_peak_52892	SL4.0ch06:42332724-42334428	1705	42333446	231	258.366	29.466	255.443	Solyc06g072400.3	XP_019069743.1 type IV inositol polyphosphate 5-phosphatase 9-like isoform X2 [Solanum lycopersicum]
Merged-SL4.0ch11-4528583-2	SL4.0ch11:4528306-4528862	Promoter (<=1kb)	-676	Solyc11g011430.1.1	ZHD9_1_peakname|ZHD9_2_peakname	2	4528604	557	277	305.885	29.3697	302.478	ZHD9_1_peak_89329	SL4.0ch11:4528306-4528862	557	4528605	282	322.182	31.8489	318.466	ZHD9_2_peak_89573	SL4.0ch11:4528306-4528859	554	4528604	272	289.589	26.8904	286.489	Solyc11g011430.1	KAH0763393.1 hypothetical protein KY290_019466 [Solanum tuberosum]
Merged-SL4.0ch06-35853430-2	SL4.0ch06:35853143-35853698	Promoter (<=1kb)	-152	Solyc06g060210.1.1	ZHD9_1_peakname|ZHD9_2_peakname	2	35853442	556	224	251.032	29.3693	248.044	ZHD9_1_peak_51560	SL4.0ch06:35853190-35853698	509	35853432	192	207.174	26.4073	204.328	ZHD9_2_peak_51624	SL4.0ch06:35853143-35853692	550	35853451	255	294.89	32.3312	291.761	Solyc06g060210.1	XP_025887311.1 ras-related protein RABB1b-like [Solanum lycopersicum]
Merged-SL4.0ch07-59424087-2	SL4.0ch07:59423459-59424718	Promoter (<=1kb)	-517	Solyc07g049215.1.1	ZHD9_1_peakname|ZHD9_2_peakname	2	59423976	1260	312	343.63	29.3317	340.004	ZHD9_1_peak_60952	SL4.0ch07:59423459-59424718	1260	59423981	277	299.766	27.9758	296.241	ZHD9_2_peak_61100	SL4.0ch07:59423554-59424617	1064	59423972	348	387.494	30.6877	383.767	Solyc07g049215.1	NA
Merged-SL4.0ch01-1110274-2	SL4.0ch01:1110008-1110540	Promoter (<=1kb)	-604	Solyc01g006530.1.1	ZHD9_1_peakname|ZHD9_2_peakname	2	1110262	533	216	242.438	29.2429	239.487	ZHD9_1_peak_435	SL4.0ch01:1110008-1110534	527	1110259	202	226.509	29.0197	223.53	ZHD9_2_peak_440	SL4.0ch01:1110016-1110540	525	1110266	231	258.366	29.466	255.443	Solyc01g006530.1	XP_004228922.2 G-type lectin S-receptor-like serine/threonine-protein kinase LECRK3 [Solanum lycopersicum]
Merged-SL4.0ch08-2086977-2	SL4.0ch08:2086392-2087596	Promoter (<=1kb)	-546	Solyc08g007530.4.1	ZHD9_1_peakname|ZHD9_2_peakname	2	2086672	1205	217	243.285	29.2346	240.338	ZHD9_1_peak_63115	SL4.0ch08:2086392-2087503	1112	2086675	193	212.819	27.7332	209.934	ZHD9_2_peak_63263	SL4.0ch08:2086420-2087596	1177	2086670	241	273.751	30.7361	270.742	Solyc08g007530.4	XP_004244582.1 AT-hook motif nuclear-localized protein 1 [Solanum lycopersicum]
Merged-SL4.0ch10-62318539-2	SL4.0ch10:62317928-62319155	Promoter (<=1kb)	-681	Solyc10g083320.3.1	ZHD9_1_peakname|ZHD9_2_peakname	2	62318550	1228	240	265.766	29.2334	262.625	ZHD9_1_peak_87979	SL4.0ch10:62317928-62319155	1228	62318326	244	292.568	35.0238	289.1	ZHD9_2_peak_88233	SL4.0ch10:62317993-62319081	1089	62318775	237	238.964	23.4429	236.149	Solyc10g083320.3	XP_004249437.1 auxin-responsive protein SAUR71-like [Solanum lycopersicum]
Merged-SL4.0ch04-58507030-2	SL4.0ch04:58506462-58507601	Promoter (1-2kb)	-1545	Solyc04g074580.1.1	ZHD9_1_peakname|ZHD9_2_peakname	2	58507320	1140	217	243.304	29.2266	240.357	ZHD9_1_peak_37143	SL4.0ch04:58506462-58507601	1140	58507323	192	211.309	27.5902	208.434	ZHD9_2_peak_37234	SL4.0ch04:58506466-58507592	1127	58507316	242	275.3	30.8631	272.281	Solyc04g074580.1	WP_039311726.1 MULTISPECIES: histone H3 [Bacteria]
Merged-SL4.0ch11-51442685-2	SL4.0ch11:51442408-51442977	Promoter (<=1kb)	-987	Solyc11g068750.2.1	ZHD9_1_peakname|ZHD9_2_peakname	2	51442693	570	230	256.42	29.2198	253.383	ZHD9_1_peak_95025	SL4.0ch11:51442408-51442977	570	51442692	215	240.177	29.063	237.107	ZHD9_2_peak_95180	SL4.0ch11:51442425-51442933	509	51442694	245	272.663	29.3766	269.66	Solyc11g068750.2	XP_025884184.1 NAC domain-containing protein 40 [Solanum lycopersicum]
Merged-SL4.0ch01-89018475-2	SL4.0ch01:89017857-89019123	Promoter (<=1kb)	-643	Solyc01g109820.1.1	ZHD9_1_peakname|ZHD9_2_peakname	2	89018492	1267	222	247.417	29.2074	244.431	ZHD9_1_peak_12033	SL4.0ch01:89017857-89019123	1267	89018499	211	237.779	29.5613	234.723	ZHD9_2_peak_12112	SL4.0ch01:89017867-89019054	1188	89018484	232	257.056	28.8535	254.14	Solyc01g109820.1	TMX05288.1 hypothetical protein EJD97_025133 [Solanum chilense]
Merged-SL4.0ch12-3904045-2	SL4.0ch12:3903734-3904346	Promoter (<=1kb)	-230	Solyc12g011000.2.1	ZHD9_1_peakname|ZHD9_2_peakname	2	3904053	613	277	304.925	29.1949	301.569	ZHD9_1_peak_96326	SL4.0ch12:3903734-3904346	613	3904047	251	282.041	30.1435	278.659	ZHD9_2_peak_96504	SL4.0ch12:3903767-3904333	567	3904059	303	327.808	28.2463	324.479	Solyc12g011000.2	XP_004251813.1 citrate synthase, glyoxysomal [Solanum lycopersicum]
Merged-SL4.0ch04-14788866-2	SL4.0ch04:14788104-14789642	Promoter (<=1kb)	-895	Solyc04g028470.2.1	ZHD9_1_peakname|ZHD9_2_peakname	2	14789318	1539	217	243.401	29.1948	240.457	ZHD9_1_peak_31688	SL4.0ch04:14788120-14789642	1523	14789324	188	205.292	27.0184	202.456	ZHD9_2_peak_31792	SL4.0ch04:14788104-14789599	1496	14789312	246	281.511	31.3712	278.458	Solyc04g028470.2	XP_025886266.1 GDSL esterase/lipase 2-like [Solanum lycopersicum]
Merged-SL4.0ch03-33274805-2	SL4.0ch03:33274262-33275355	Promoter (1-2kb)	-1146	Solyc03g064010.4.1	ZHD9_1_peakname|ZHD9_2_peakname	2	33275096	1094	222	247.397	29.1606	244.417	ZHD9_1_peak_24778	SL4.0ch03:33274262-33275355	1094	33275100	205	228.594	28.7246	225.602	ZHD9_2_peak_24858	SL4.0ch03:33274267-33275337	1071	33275092	238	266.2	29.5965	263.233	Solyc03g064010.4	XP_004234843.1 receptor protein kinase-like protein ZAR1 [Solanum lycopersicum]
Merged-SL4.0ch09-65936326-2	SL4.0ch09:65936068-65936587	Promoter (<=1kb)	-951	Solyc09g090320.2.1	ZHD9_1_peakname|ZHD9_2_peakname	2	65936345	520	220	245.734	29.1593	242.763	ZHD9_1_peak_79635	SL4.0ch09:65936068-65936587	520	65936341	207	232.234	29.1709	229.218	ZHD9_2_peak_79867	SL4.0ch09:65936079-65936571	493	65936349	233	259.234	29.1476	256.308	Solyc09g090320.2	XP_004247931.1 kinesin-like protein KIN-10A [Solanum lycopersicum]
Merged-SL4.0ch12-1493259-2	SL4.0ch12:1492636-1493871	Promoter (<=1kb)	-916	Solyc12g007040.3.1	ZHD9_1_peakname|ZHD9_2_peakname	2	1493394	1236	216	240.936	29.1478	237.99	ZHD9_1_peak_95857	SL4.0ch12:1492688-1493871	1184	1493388	206	232.649	29.5916	229.628	ZHD9_2_peak_96031	SL4.0ch12:1492636-1493844	1209	1493400	225	249.224	28.704	246.352	Solyc12g007040.3	TMW97472.1 hypothetical protein EJD97_005431 [Solanum chilense]
Merged-SL4.0ch09-67878228-2	SL4.0ch09:67877744-67878716	Promoter (1-2kb)	-1526	Solyc09g097820.3.1	ZHD9_1_peakname|ZHD9_2_peakname	2	67878040	973	216	241.69	29.1395	238.748	ZHD9_1_peak_80029	SL4.0ch09:67877757-67878697	941	67878031	197	218.882	28.305	215.955	ZHD9_2_peak_80262	SL4.0ch09:67877744-67878716	973	67878048	235	264.498	29.9741	261.541	Solyc09g097820.3	NP_001311471.1 RNA helicase family protein [Solanum lycopersicum]
Merged-SL4.0ch02-36214460-2	SL4.0ch02:36213972-36214904	Promoter (1-2kb)	-1141	Solyc02g068180.3.1	ZHD9_1_peakname|ZHD9_2_peakname	2	36214614	933	238	264.618	29.1339	261.533	ZHD9_1_peak_17039	SL4.0ch02:36213972-36214904	933	36214621	219	240.681	28.0817	237.604	ZHD9_2_peak_17080	SL4.0ch02:36214067-36214899	833	36214607	257	288.555	30.1862	285.462	Solyc02g068180.3	NP_001353537.1 ABC transporter I family member 3 [Solanum lycopersicum]
Merged-SL4.0ch10-4298715-2	SL4.0ch10:4298274-4299213	Promoter (<=1kb)	-724	Solyc10g012150.1.1	ZHD9_1_peakname|ZHD9_2_peakname	2	4298588	940	215	240.178	29.0843	237.236	ZHD9_1_peak_80910	SL4.0ch10:4298274-4299088	815	4298590	206	232.649	29.5916	229.628	ZHD9_2_peak_81159	SL4.0ch10:4298286-4299213	928	4298587	224	247.707	28.577	244.843	Solyc10g012150.1	KAG5579520.1 hypothetical protein H5410_050147 [Solanum commersonii]
Merged-SL4.0ch12-53597648-2	SL4.0ch12:53597088-53598266	Promoter (1-2kb)	-1524	Solyc12g040450.2.1	ZHD9_1_peakname|ZHD9_2_peakname	2	53597690	1179	216	241.875	29.0598	238.94	ZHD9_1_peak_101781	SL4.0ch12:53597088-53598148	1061	53597683	187	203.793	26.8754	200.967	ZHD9_2_peak_102027	SL4.0ch12:53597091-53598266	1176	53597698	245	279.956	31.2442	276.912	Solyc12g040450.2	KAH0705746.1 hypothetical protein KY289_010822 [Solanum tuberosum]
Merged-SL4.0ch08-2307057-2	SL4.0ch08:2306128-2307982	Promoter (1-2kb)	-1540	Solyc08g007790.3.1	ZHD9_1_peakname|ZHD9_2_peakname	2	2307676	1855	215	240.148	29.0524	237.209	ZHD9_1_peak_63152	SL4.0ch08:2306136-2307982	1847	2307666	202	226.509	29.0197	223.53	ZHD9_2_peak_63301	SL4.0ch08:2306128-2307982	1855	2307687	228	253.787	29.085	250.888	Solyc08g007790.3	NP_001234846.1 3-hydroxy-3-methylglutaryl coenzyme A synthase [Solanum lycopersicum]
Merged-SL4.0ch01-1745320-2	SL4.0ch01:1745003-1745662	Promoter (1-2kb)	-1281	Solyc01g007170.4.1	ZHD9_1_peakname|ZHD9_2_peakname	2	1745298	660	215	240.149	29.0205	237.215	ZHD9_1_peak_558	SL4.0ch01:1745003-1745662	660	1745291	198	220.403	28.4479	217.466	ZHD9_2_peak_566	SL4.0ch01:1745012-1745604	593	1745304	232	259.896	29.593	256.964	Solyc01g007170.4	XP_004228591.1 protein QUIRKY [Solanum lycopersicum]
Merged-SL4.0ch03-1264816-3	SL4.0ch03:1263479-1266113	Promoter (1-2kb)	-1966	Solyc03g006650.2.1	ZHD9_1_peakname|ZHD9_2_peakname	3	1264382	2635	221	246.751	29.0179	243.817	ZHD9_1_peak_20583	SL4.0ch03:1263479-1266113	2635	1263785	201	222.513	28.1669	219.562	ZHD9_2_peak_20631,ZHD9_2_peak_20632	NA	NA	NA	NA	NA	NA	NA	Solyc03g006650.2	XP_004234261.1 sugar carrier protein C-like [Solanum lycopersicum]
Merged-SL4.0ch02-39387773-2	SL4.0ch02:39387237-39388312	Promoter (1-2kb)	-1555	Solyc02g072090.2.1	ZHD9_1_peakname|ZHD9_2_peakname	2	39388040	1076	214	238.809	29.013	235.867	ZHD9_1_peak_17626	SL4.0ch02:39387237-39388312	1076	39388031	213	243.475	30.5922	240.379	ZHD9_2_peak_17668	SL4.0ch02:39387265-39388278	1014	39388048	215	234.142	27.4339	231.354	Solyc02g072090.2	XP_010316848.1 protein STICHEL-like 3 [Solanum lycopersicum]
Merged-SL4.0ch08-54825011-2	SL4.0ch08:54824631-54825391	Promoter (1-2kb)	-1195	Solyc08g067740.4.1	ZHD9_1_peakname|ZHD9_2_peakname	2	54825101	761	230	256.679	28.9917	253.659	ZHD9_1_peak_69299	SL4.0ch08:54824639-54825386	748	54825101	192	205.43	25.9205	202.594	ZHD9_2_peak_69476	SL4.0ch08:54824631-54825391	761	54825101	268	307.928	32.063	304.723	Solyc08g067740.4	TMW92879.1 hypothetical protein EJD97_012451 [Solanum chilense]
Merged-SL4.0ch09-60129449-2	SL4.0ch09:60128653-60130246	Promoter (<=1kb)	-153	Solyc09g065750.3.1	ZHD9_1_peakname|ZHD9_2_peakname	2	60129934	1594	235	260.962	28.9823	257.904	ZHD9_1_peak_78395	SL4.0ch09:60128653-60130220	1568	60129925	212	232.966	27.9376	229.944	ZHD9_2_peak_78637	SL4.0ch09:60128679-60130246	1568	60129943	258	288.958	30.027	285.865	Solyc09g065750.3	XP_025888620.1 beta-carotene isomerase D27, chloroplastic [Solanum lycopersicum]
Merged-SL4.0ch07-61566011-2	SL4.0ch07:61565282-61566749	Promoter (1-2kb)	-1514	Solyc07g053180.3.1	ZHD9_1_peakname|ZHD9_2_peakname	2	61565620	1468	226	252.495	28.9786	249.495	ZHD9_1_peak_61379	SL4.0ch07:61565304-61566712	1409	61565618	196	213.14	26.9546	210.252	ZHD9_2_peak_61527	SL4.0ch07:61565282-61566749	1468	61565622	257	291.85	31.0027	288.738	Solyc07g053180.3	XP_004243419.1 uncharacterized protein LOC101264030 isoform X1 [Solanum lycopersicum]
Merged-SL4.0ch11-53718858-2	SL4.0ch11:53718232-53719765	Promoter (1-2kb)	-1163	Solyc11g072470.3.1	ZHD9_1_peakname|ZHD9_2_peakname	2	53718812	1534	214	239.382	28.965	236.451	ZHD9_1_peak_95435	SL4.0ch11:53718232-53719765	1534	53718764	199	221.926	28.5909	218.979	ZHD9_2_peak_95587	SL4.0ch11:53718232-53719203	972	53718860	230	256.838	29.339	253.923	Solyc11g072470.3	XP_004251265.1 LOB domain-containing protein 1 [Solanum lycopersicum]
Merged-SL4.0ch09-67609968-2	SL4.0ch09:67609683-67610263	Promoter (<=1kb)	-881	Solyc09g092400.2.1	ZHD9_1_peakname|ZHD9_2_peakname	2	67609952	581	216	241.118	28.9605	238.183	ZHD9_1_peak_79976	SL4.0ch09:67609710-67610216	507	67609954	195	215.309	27.8631	212.409	ZHD9_2_peak_80211	SL4.0ch09:67609683-67610263	581	67609951	237	266.926	30.0579	263.957	Solyc09g092400.2	XP_025888609.1 apyrase-like [Solanum lycopersicum]
Merged-SL4.0ch03-48449873-2	SL4.0ch03:48449464-48450295	Promoter (1-2kb)	-1931	Solyc03g083930.1.1	ZHD9_1_peakname|ZHD9_2_peakname	2	48449957	832	214	238.651	28.9493	235.719	ZHD9_1_peak_26574	SL4.0ch03:48449464-48450295	832	48449945	205	231.111	29.4486	228.101	ZHD9_2_peak_26659	SL4.0ch03:48449468-48450268	801	48449969	223	246.192	28.45	243.337	Solyc03g083930.1	XP_049347739.1 protein FAR1-RELATED SEQUENCE 5-like [Solanum verrucosum]
Merged-SL4.0ch10-58728284-2	SL4.0ch10:58727841-58728707	Promoter (<=1kb)	-635	Solyc10g076690.2.1	ZHD9_1_peakname|ZHD9_2_peakname	2	58728402	867	215	240.272	28.9487	237.345	ZHD9_1_peak_87244	SL4.0ch10:58727841-58728707	867	58728401	189	206.793	27.1613	203.947	ZHD9_2_peak_87503	SL4.0ch10:58727931-58728659	729	58728402	241	273.751	30.7361	270.742	Solyc10g076690.2	XP_004249075.1 PHD finger protein ALFIN-LIKE 2 [Solanum lycopersicum]
Merged-SL4.0ch04-1261732-2	SL4.0ch04:1260834-1262635	Promoter (1-2kb)	-1128	Solyc04g007530.3.1	ZHD9_1_peakname|ZHD9_2_peakname	2	1261776	1802	214	238.641	28.9413	235.709	ZHD9_1_peak_29788	SL4.0ch04:1260834-1262626	1793	1261779	204	229.575	29.3057	226.575	ZHD9_2_peak_29864	SL4.0ch04:1260835-1262635	1801	1261772	224	247.707	28.577	244.843	Solyc04g007530.3	XP_004236983.1 protein DETOXIFICATION 14 [Solanum lycopersicum]
Merged-SL4.0ch07-66763419-2	SL4.0ch07:66762394-66764578	Promoter (1-2kb)	-1531	Solyc07g064990.3.1	ZHD9_1_peakname|ZHD9_2_peakname	2	66763532	2185	314	342.727	28.9407	339.068	ZHD9_1_peak_62516	SL4.0ch07:66762394-66764247	1854	66763527	303	339.113	30.5923	335.246	ZHD9_2_peak_62667	SL4.0ch07:66762457-66764578	2122	66763537	326	346.341	27.2891	342.891	Solyc07g064990.3	XP_004244085.1 indole-3-acetate O-methyltransferase 1 [Solanum lycopersicum]
Merged-SL4.0ch05-2661067-3	SL4.0ch05:2660070-2662127	Promoter (1-2kb)	-1249	Solyc05g008220.4.1	ZHD9_1_peakname|ZHD9_2_peakname	3	2660938	2058	229	268.857	28.9397	265.667	ZHD9_1_peak_38933,ZHD9_1_peak_38932	NA	NA	NA	NA	NA	NA	NA	ZHD9_2_peak_39043	SL4.0ch05:2660173-2662127	1955	2660468	346	434.249	41.3601	430.18	Solyc05g008220.4	XP_004238848.1 uncharacterized protein At1g66480 [Solanum lycopersicum]
Merged-SL4.0ch05-51851561-2	SL4.0ch05:51851291-51851835	Promoter (1-2kb)	-1900	Solyc05g041620.3.1	ZHD9_1_peakname|ZHD9_2_peakname	2	51851576	545	216	241.429	28.9245	238.502	ZHD9_1_peak_44827	SL4.0ch05:51851298-51851823	526	51851573	178	190.409	25.5888	187.672	ZHD9_2_peak_44911	SL4.0ch05:51851291-51851835	545	51851578	253	292.449	32.2602	289.332	Solyc05g041620.3	XP_004240319.1 probable caffeoyl-CoA O-methyltransferase At4g26220 [Solanum lycopersicum]
Merged-SL4.0ch12-59462203-2	SL4.0ch12:59461985-59462413	Promoter (<=1kb)	-122	Solyc12g150120.1.1	ZHD9_1_peakname|ZHD9_2_peakname	2	59462231	429	218	242.695	28.9102	239.741	ZHD9_1_peak_102598	SL4.0ch12:59461985-59462411	427	59462230	207	232.234	29.1709	229.218	ZHD9_2_peak_102850	SL4.0ch12:59462003-59462413	411	59462232	229	253.156	28.6494	250.264	Solyc12g150120.1	KAH0705611.1 hypothetical protein KY289_010687 [Solanum tuberosum]
Merged-SL4.0ch02-38202186-2	SL4.0ch02:38201811-38202545	Promoter (1-2kb)	-1104	Solyc02g070450.2.1	ZHD9_1_peakname|ZHD9_2_peakname	2	38202184	735	214	239.442	28.9092	236.518	ZHD9_1_peak_17393	SL4.0ch02:38201854-38202534	681	38202168	192	211.309	27.5902	208.434	ZHD9_2_peak_17438	SL4.0ch02:38201811-38202545	735	38202199	237	267.575	30.2281	264.601	Solyc02g070450.2	XP_004233126.2 glucan endo-1,3-beta-glucosidase 14 [Solanum lycopersicum]
Merged-SL4.0ch09-19313143-2	SL4.0ch09:19312682-19313600	Promoter (1-2kb)	-1346	Solyc09g020190.3.1	ZHD9_1_peakname|ZHD9_2_peakname	2	19313292	919	222	247.252	28.9048	244.263	ZHD9_1_peak_73732	SL4.0ch09:19312682-19313600	919	19313296	217	245.417	29.9399	242.308	ZHD9_2_peak_73966	SL4.0ch09:19312713-19313578	866	19313288	228	249.088	27.8698	246.219	Solyc09g020190.3	NP_001332942.1 non-specific phospholipase C1-like [Solanum lycopersicum]
Merged-SL4.0ch01-84391845-2	SL4.0ch01:84391519-84392180	Promoter (<=1kb)	-611	Solyc01g103510.4.1	ZHD9_1_peakname|ZHD9_2_peakname	2	84391928	662	214	239.547	28.8693	236.624	ZHD9_1_peak_11169	SL4.0ch01:84391519-84392180	662	84391930	187	203.793	26.8754	200.967	ZHD9_2_peak_11249	SL4.0ch01:84391524-84392157	634	84391927	242	275.3	30.8631	272.281	Solyc01g103510.4	XP_004230449.1 60S ribosomal protein L3-2 [Solanum lycopersicum]
Merged-SL4.0ch06-40603367-2	SL4.0ch06:40602851-40603845	Promoter (<=1kb)	-239	Solyc06g069210.3.1	ZHD9_1_peakname|ZHD9_2_peakname	2	40603571	995	214	238.359	28.8597	235.43	ZHD9_1_peak_52509	SL4.0ch06:40602939-40603834	896	40603572	204	229.012	29.1425	226.018	ZHD9_2_peak_52582	SL4.0ch06:40602851-40603845	995	40603570	224	247.707	28.577	244.843	Solyc06g069210.3	NP_001333822.1 CASP-like protein [Solanum lycopersicum]
Merged-SL4.0ch09-49503225-2	SL4.0ch09:49502651-49504023	Promoter (1-2kb)	-1341	Solyc09g059130.1.1	ZHD9_1_peakname|ZHD9_2_peakname	2	49503199	1373	266	292.235	28.8442	288.976	ZHD9_1_peak_76907	SL4.0ch09:49502651-49503521	871	49503234	241	258.868	27.0257	255.665	ZHD9_2_peak_77124	SL4.0ch09:49502705-49504023	1319	49503164	290	325.602	30.6628	322.288	Solyc09g059130.1	XP_004247279.1 E3 ubiquitin-protein ligase RING1-like [Solanum lycopersicum]
Merged-SL4.0ch04-47852100-2	SL4.0ch04:47851823-47852377	Promoter (<=1kb)	-481	Solyc04g050826.1.1	ZHD9_1_peakname|ZHD9_2_peakname	2	47852102	555	214	239.666	28.8374	236.746	ZHD9_1_peak_35248	SL4.0ch04:47851823-47852360	538	47852094	183	197.821	26.3036	195.034	ZHD9_2_peak_35353	SL4.0ch04:47851843-47852377	535	47852111	246	281.511	31.3712	278.458	Solyc04g050826.1	NA
Merged-SL4.0ch04-57849292-2	SL4.0ch04:57848865-57849726	Promoter (<=1kb)	-797	Solyc04g072920.4.1	ZHD9_1_peakname|ZHD9_2_peakname	2	57849166	862	308	336.829	28.8092	333.25	ZHD9_1_peak_36995	SL4.0ch04:57848914-57849726	813	57849173	275	295.306	27.4583	291.817	ZHD9_2_peak_37083	SL4.0ch04:57848865-57849666	802	57849158	342	378.351	30.1601	374.684	Solyc04g072920.4	XP_004237894.1 probable trehalose-phosphate phosphatase J [Solanum lycopersicum]
Merged-SL4.0ch07-8387640-2	SL4.0ch07:8387344-8387939	Promoter (<=1kb)	-168	Solyc07g017900.3.1	ZHD9_1_peakname|ZHD9_2_peakname	2	8387616	596	250	275.149	28.7979	271.993	ZHD9_1_peak_55192	SL4.0ch07:8387344-8387939	596	8387611	233	254.689	27.9904	251.513	ZHD9_2_peak_55320	SL4.0ch07:8387354-8387926	573	8387622	266	295.609	29.6053	292.473	Solyc07g017900.3	XP_004242912.1 putative glucose-6-phosphate 1-epimerase [Solanum lycopersicum]
Merged-SL4.0ch03-54416874-2	SL4.0ch03:54415659-54418198	Promoter (1-2kb)	-1703	Solyc03g097510.1.1	ZHD9_1_peakname|ZHD9_2_peakname	2	54416672	2540	213	237.097	28.7824	234.178	ZHD9_1_peak_27540	SL4.0ch03:54415684-54417955	2272	54416674	200	223.452	28.7338	220.494	ZHD9_2_peak_27641	SL4.0ch03:54415659-54418198	2540	54416671	226	250.743	28.831	247.862	Solyc03g097510.1	TMW82140.1 hypothetical protein EJD97_006675 [Solanum chilense]
Merged-SL4.0ch01-89307876-2	SL4.0ch01:89307364-89308432	Promoter (<=1kb)	-558	Solyc01g110190.4.1	ZHD9_1_peakname|ZHD9_2_peakname	2	89308078	1069	212	236.418	28.7747	233.495	ZHD9_1_peak_12091	SL4.0ch01:89307364-89308432	1069	89308076	207	234.19	29.7345	231.158	ZHD9_2_peak_12161	SL4.0ch01:89307372-89308338	967	89308080	218	238.646	27.8149	235.832	Solyc01g110190.4	XP_019067468.1 kinesin-like protein KIN-7D, mitochondrial isoform X2 [Solanum lycopersicum]
Merged-SL4.0ch09-2068373-2	SL4.0ch09:2067846-2068916	Promoter (1-2kb)	-1363	Solyc09g008550.4.1	ZHD9_1_peakname|ZHD9_2_peakname	2	2068117	1071	213	237.095	28.7745	234.177	ZHD9_1_peak_71446	SL4.0ch09:2067862-2068868	1007	2068110	199	221.926	28.5909	218.979	ZHD9_2_peak_71647	SL4.0ch09:2067846-2068916	1071	2068124	227	252.264	28.958	249.374	Solyc09g008550.4	XP_004246596.1 purine-uracil permease NCS1 [Solanum lycopersicum]
Merged-SL4.0ch06-32954236-2	SL4.0ch06:32953765-32954706	Promoter (1-2kb)	-1370	Solyc06g051630.5.1.1	ZHD9_1_peakname|ZHD9_2_peakname	2	32954392	942	216	240.254	28.7737	237.317	ZHD9_1_peak_50974	SL4.0ch06:32953778-32954695	918	32954402	200	222.134	28.3528	219.185	ZHD9_2_peak_51059	SL4.0ch06:32953765-32954706	942	32954383	232	258.373	29.1946	255.45	Solyc06g051630.5.1	NP_001234176.2 PI-phospholipase C PLC5 [Solanum lycopersicum]
Merged-SL4.0ch07-67208741-2	SL4.0ch07:67208059-67209410	Promoter (1-2kb)	-1655	Solyc07g065690.3.1	ZHD9_1_peakname|ZHD9_2_peakname	2	67208882	1352	213	237.096	28.7585	234.18	ZHD9_1_peak_62586	SL4.0ch07:67208117-67209381	1265	67208874	197	218.882	28.305	215.955	ZHD9_2_peak_62737	SL4.0ch07:67208059-67209410	1352	67208891	229	255.311	29.212	252.405	Solyc07g065690.3	XP_004244036.1 uncharacterized protein LOC101248594 [Solanum lycopersicum]
Merged-SL4.0ch04-52583618-2	SL4.0ch04:52583078-52584146	Promoter (<=1kb)	-646	Solyc04g054810.3.1	ZHD9_1_peakname|ZHD9_2_peakname	2	52583404	1069	239	263.815	28.7567	260.723	ZHD9_1_peak_35996	SL4.0ch04:52583126-52584146	1021	52583404	231	258.597	29.5268	255.394	ZHD9_2_peak_36107	SL4.0ch04:52583078-52584125	1048	52583405	247	269.032	27.9865	266.051	Solyc04g054810.3	XP_004237415.1 pollen-specific protein C13 [Solanum lycopersicum]
Merged-SL4.0ch01-69290912-2	SL4.0ch01:69290618-69291208	Promoter (<=1kb)	-490	Solyc01g067650.2.1	ZHD9_1_peakname|ZHD9_2_peakname	2	69290871	591	214	237.976	28.7503	235.062	ZHD9_1_peak_8365	SL4.0ch01:69290618-69291194	577	69290869	188	205.292	27.0184	202.456	ZHD9_2_peak_8448	SL4.0ch01:69290628-69291208	581	69290873	239	270.66	30.4821	267.668	Solyc01g067650.2	XP_004229197.1 uncharacterized protein LOC101265958 [Solanum lycopersicum]
Merged-SL4.0ch02-41519535-2	SL4.0ch02:41518399-41520699	Promoter (1-2kb)	-1032	Solyc02g078900.3.1	ZHD9_1_peakname|ZHD9_2_peakname	2	41519516	2301	212	235.309	28.7434	232.376	ZHD9_1_peak_18098	SL4.0ch02:41518408-41520699	2292	41519497	219	252.833	31.45	249.67	ZHD9_2_peak_18137	SL4.0ch02:41518399-41520634	2236	41519536	204	217.784	26.0368	215.083	Solyc02g078900.3	XP_004232818.1 internal alternative NAD(P)H-ubiquinone oxidoreductase A1, mitochondrial [Solanum lycopersicum]
Merged-SL4.0ch02-49258058-2	SL4.0ch02:49256298-49259779	Promoter (<=1kb)	-875	Solyc02g089370.2.1	ZHD9_1_peakname|ZHD9_2_peakname	2	49258861	3482	240	265.187	28.727	262.11	ZHD9_1_peak_19577	SL4.0ch02:49256385-49259773	3389	49258857	204	219.726	26.554	216.796	ZHD9_2_peak_19610	SL4.0ch02:49256298-49259779	3482	49258865	275	310.648	30.9001	307.424	Solyc02g089370.2	XP_004232124.1 protein furry homolog [Solanum lycopersicum]
Merged-SL4.0ch01-88803074-2	SL4.0ch01:88802753-88803391	Promoter (<=1kb)	-806	Solyc01g109540.4.1	ZHD9_1_peakname|ZHD9_2_peakname	2	88803060	639	213	237.136	28.7187	234.224	ZHD9_1_peak_11981	SL4.0ch01:88802753-88803391	639	88803054	192	211.309	27.5902	208.434	ZHD9_2_peak_12058	SL4.0ch01:88802777-88803375	599	88803065	234	262.962	29.8471	260.013	Solyc01g109540.4	XP_004230861.1 coatomer subunit gamma [Solanum lycopersicum]
Merged-SL4.0ch03-3388774-2	SL4.0ch03:3388499-3389056	Promoter (<=1kb)	-35	Solyc03g025980.3.1	ZHD9_1_peakname|ZHD9_2_peakname	2	3388785	558	248	273.393	28.7039	270.257	ZHD9_1_peak_21038	SL4.0ch03:3388501-3389040	540	3388782	223	242.718	27.547	239.629	ZHD9_2_peak_21082	SL4.0ch03:3388499-3389056	558	3388788	273	304.068	29.8609	300.885	Solyc03g025980.3	NP_001317281.1 protein phosphatase inhibitor 2-like [Solanum lycopersicum]
Merged-SL4.0ch11-10706838-2	SL4.0ch11:10706565-10707110	Promoter (<=1kb)	-426	Solyc11g020245.1.1	ZHD9_1_peakname|ZHD9_2_peakname	2	10706842	546	213	237.166	28.7027	234.256	ZHD9_1_peak_90361	SL4.0ch11:10706565-10707110	546	10706834	190	208.296	27.3043	205.441	ZHD9_2_peak_90583	SL4.0ch11:10706589-10707090	502	10706849	236	266.036	30.1011	263.07	Solyc11g020245.1	NA
Merged-SL4.0ch02-46886618-2	SL4.0ch02:46885855-46887393	Promoter (1-2kb)	-1627	Solyc02g086090.4.1	ZHD9_1_peakname|ZHD9_2_peakname	2	46886166	1539	212	236.334	28.695	233.422	ZHD9_1_peak_19146	SL4.0ch02:46885855-46887393	1539	46886159	197	218.882	28.305	215.955	ZHD9_2_peak_19172	SL4.0ch02:46885891-46887335	1445	46886172	228	253.787	29.085	250.888	Solyc02g086090.4	XP_004232352.1 mannose-6-phosphate isomerase 2 [Solanum lycopersicum]
Merged-SL4.0ch05-58099693-2	SL4.0ch05:58099419-58099980	Promoter (1-2kb)	-1432	Solyc05g046350.1.1	ZHD9_1_peakname|ZHD9_2_peakname	2	58099691	562	214	237.611	28.6787	234.68	ZHD9_1_peak_45642	SL4.0ch05:58099419-58099954	536	58099686	209	236.298	29.7373	233.252	ZHD9_2_peak_45739	SL4.0ch05:58099421-58099980	560	58099696	219	238.924	27.6201	236.109	Solyc05g046350.1	XP_004248612.1 tryptophan synthase beta chain 1-like [Solanum lycopersicum]
Merged-SL4.0ch04-54767455-2	SL4.0ch04:54767197-54767701	Promoter (<=1kb)	-328	Solyc04g063290.3.1	ZHD9_1_peakname|ZHD9_2_peakname	2	54767449	505	232	257.022	28.673	253.985	ZHD9_1_peak_36372	SL4.0ch04:54767197-54767701	505	54767443	215	236.192	27.9788	233.147	ZHD9_2_peak_36470	SL4.0ch04:54767234-54767688	455	54767455	250	277.853	29.3672	274.823	Solyc04g063290.3	WP_176232741.1 30S ribosomal protein S5 [Escherichia coli]
Merged-SL4.0ch02-49108420-2	SL4.0ch02:49107433-49109482	Promoter (<=1kb)	-852	Solyc02g089175.2.1	ZHD9_1_peakname|ZHD9_2_peakname	2	49108134	2050	239	263.466	28.6658	260.38	ZHD9_1_peak_19550	SL4.0ch02:49107433-49109185	1753	49108136	228	254.338	29.2305	251.168	ZHD9_2_peak_19582	SL4.0ch02:49107582-49109482	1901	49108133	250	272.595	28.1011	269.592	Solyc02g089175.2	XP_025885380.1 probable tRNA (guanine(26)-N(2))-dimethyltransferase 1 isoform X2 [Solanum lycopersicum]
Merged-SL4.0ch04-2162417-2	SL4.0ch04:2161863-2163007	Promoter (1-2kb)	-1009	Solyc04g008510.3.1	ZHD9_1_peakname|ZHD9_2_peakname	2	2162188	1145	246	270.942	28.6588	267.814	ZHD9_1_peak_30007	SL4.0ch04:2161863-2163007	1145	2162216	231	251.686	27.7512	248.532	ZHD9_2_peak_30088	SL4.0ch04:2161886-2162914	1029	2162161	261	290.198	29.5664	287.096	Solyc04g008510.3	XP_004236895.1 plant UBX domain-containing protein 7 [Solanum lycopersicum]
Merged-SL4.0ch02-38684606-2	SL4.0ch02:38683864-38685359	Promoter (1-2kb)	-1165	Solyc02g071190.4.1	ZHD9_1_peakname|ZHD9_2_peakname	2	38685034	1496	248	272.868	28.642	269.731	ZHD9_1_peak_17501	SL4.0ch02:38683864-38685359	1496	38685027	222	245.216	28.4646	242.107	ZHD9_2_peak_17544	SL4.0ch02:38683869-38685333	1465	38685040	274	300.519	28.8194	297.356	Solyc02g071190.4	XP_010316905.1 carboxyl-terminal-processing peptidase 1, chloroplastic [Solanum lycopersicum]
Merged-SL4.0ch04-61186869-2	SL4.0ch04:61186371-61187365	Promoter (<=1kb)	-702	Solyc04g078470.3.1	ZHD9_1_peakname|ZHD9_2_peakname	2	61186812	995	212	235.573	28.6315	232.665	ZHD9_1_peak_37709	SL4.0ch04:61186371-61187351	981	61186806	197	218.882	28.305	215.955	ZHD9_2_peak_37806	SL4.0ch04:61186389-61187365	977	61186818	227	252.264	28.958	249.374	Solyc04g078470.3	NP_001234758.1 D-type cyclin-3 [Solanum lycopersicum]
Merged-SL4.0ch11-49430967-2	SL4.0ch11:49430645-49431282	Promoter (1-2kb)	-1511	Solyc11g065780.3.1	ZHD9_1_peakname|ZHD9_2_peakname	2	49430999	638	228	251.478	28.6305	248.466	ZHD9_1_peak_94638	SL4.0ch11:49430682-49431282	601	49431002	219	244.152	29.0123	241.052	ZHD9_2_peak_94792	SL4.0ch11:49430645-49431261	617	49430996	236	258.805	28.2488	255.88	Solyc11g065780.3	TMX00391.1 hypothetical protein EJD97_000881 [Solanum chilense]
Merged-SL4.0ch02-43619036-2	SL4.0ch02:43617858-43620222	Promoter (<=1kb)	-350	Solyc02g081830.4.1	ZHD9_1_peakname|ZHD9_2_peakname	2	43618172	2365	271	296.353	28.6102	293.048	ZHD9_1_peak_18535	SL4.0ch02:43617858-43620222	2365	43618170	258	285.298	29.1479	281.89	ZHD9_2_peak_18564	SL4.0ch02:43617889-43620176	2288	43618173	284	307.408	28.0724	304.205	Solyc02g081830.4	XP_004232630.1 haloacid dehalogenase-like hydrolase domain-containing protein 3 isoform X3 [Solanum lycopersicum]
Merged-SL4.0ch10-64078300-2	SL4.0ch10:64077990-64078619	Promoter (<=1kb)	-395	Solyc10g085900.3.1	ZHD9_1_peakname|ZHD9_2_peakname	2	64078364	630	212	234.829	28.5999	231.922	ZHD9_1_peak_88373	SL4.0ch10:64078008-64078619	612	64078380	201	224.979	28.8768	222.011	ZHD9_2_peak_88623	SL4.0ch10:64077990-64078585	596	64078349	222	244.679	28.323	241.832	Solyc10g085900.3	TMW88652.1 hypothetical protein EJD97_018268 [Solanum chilense]
Merged-SL4.0ch03-55558831-2	SL4.0ch03:55558515-55559169	Promoter (1-2kb)	-1137	Solyc03g098770.1.1	ZHD9_1_peakname|ZHD9_2_peakname	2	55558848	655	281	307.312	28.5858	303.949	ZHD9_1_peak_27772	SL4.0ch03:55558540-55559101	562	55558847	248	265.753	26.981	262.495	ZHD9_2_peak_27884	SL4.0ch03:55558515-55559169	655	55558849	314	348.872	30.1906	345.403	Solyc03g098770.1	NA
Merged-SL4.0ch10-14784426-2	SL4.0ch10:14783701-14785158	Promoter (<=1kb)	-952	Solyc10g032560.1.1	ZHD9_1_peakname|ZHD9_2_peakname	2	14784394	1458	444	476.575	28.5838	471.861	ZHD9_1_peak_82157	SL4.0ch10:14783713-14785158	1446	14784403	384	404.888	27.2222	400.356	ZHD9_2_peak_82416	SL4.0ch10:14783701-14785135	1435	14784386	504	548.261	29.9454	543.366	Solyc10g032560.1	TMW81036.1 hypothetical protein EJD97_012585 [Solanum chilense]
Merged-SL4.0ch09-62908435-2	SL4.0ch09:62908081-62908772	Promoter (<=1kb)	-390	Solyc09g074880.4.1	ZHD9_1_peakname|ZHD9_2_peakname	2	62908397	692	246	271.07	28.5825	267.942	ZHD9_1_peak_78915	SL4.0ch09:62908081-62908771	691	62908392	229	251.741	28.2848	248.587	ZHD9_2_peak_79144	SL4.0ch09:62908119-62908772	654	62908402	264	290.399	28.8801	287.296	Solyc09g074880.4	XP_004247437.1 protein LOW PSII ACCUMULATION 1, chloroplastic [Solanum lycopersicum]
Merged-SL4.0ch10-61270608-2	SL4.0ch10:61270092-61271156	Promoter (<=1kb)	-911	Solyc10g080980.2.1	ZHD9_1_peakname|ZHD9_2_peakname	2	61270458	1065	246	271.306	28.575	268.182	ZHD9_1_peak_87764	SL4.0ch10:61270092-61271086	995	61270457	225	242.722	27.0335	239.632	ZHD9_2_peak_88019	SL4.0ch10:61270100-61271156	1057	61270459	268	299.89	30.1164	296.732	Solyc10g080980.2	XP_004249326.1 WAT1-related protein At5g07050 [Solanum lycopersicum]
Merged-SL4.0ch04-52663425-2	SL4.0ch04:52662972-52663909	Promoter (1-2kb)	-1857	Solyc04g054890.3.1	ZHD9_1_peakname|ZHD9_2_peakname	2	52663292	938	212	234.814	28.56	231.911	ZHD9_1_peak_36007	SL4.0ch04:52663009-52663909	901	52663301	196	217.363	28.162	214.447	ZHD9_2_peak_36117	SL4.0ch04:52662972-52663810	839	52663283	227	252.264	28.958	249.374	Solyc04g054890.3	XP_004237411.1 acyl-coenzyme A oxidase 2, peroxisomal [Solanum lycopersicum]
Merged-SL4.0ch03-44874621-2	SL4.0ch03:44874043-44875179	Promoter (1-2kb)	-1868	Solyc03g078300.3.1	ZHD9_1_peakname|ZHD9_2_peakname	2	44874830	1137	212	235.664	28.5598	232.763	ZHD9_1_peak_25981	SL4.0ch03:44874043-44875179	1137	44874835	188	205.292	27.0184	202.456	ZHD9_2_peak_26066	SL4.0ch03:44874093-44875169	1077	44874826	236	266.036	30.1011	263.07	Solyc03g078300.3	XP_004235139.1 putative disease resistance RPP13-like protein 1 [Solanum lycopersicum]
Merged-SL4.0ch08-57827869-2	SL4.0ch08:57827218-57828529	Promoter (1-2kb)	-1319	Solyc08g075540.5.1.1	ZHD9_1_peakname|ZHD9_2_peakname	2	57827523	1312	212	234.821	28.544	231.921	ZHD9_1_peak_69841	SL4.0ch08:57827246-57828529	1284	57827520	194	214.332	27.8761	211.436	ZHD9_2_peak_70027	SL4.0ch08:57827218-57828485	1268	57827526	229	255.311	29.212	252.405	Solyc08g075540.5.1	NP_001234117.2 alternative oxidase 1a [Solanum lycopersicum]
Merged-SL4.0ch11-1059730-2	SL4.0ch11:1058919-1060520	Promoter (<=1kb)	-542	Solyc11g006280.1.1	ZHD9_1_peakname|ZHD9_2_peakname	2	1059334	1602	230	253.226	28.5319	250.203	ZHD9_1_peak_88660	SL4.0ch11:1058966-1060518	1553	1059316	222	245.216	28.4646	242.107	ZHD9_2_peak_88915	SL4.0ch11:1058919-1060520	1602	1059353	237	261.237	28.5993	258.3	Solyc11g006280.1	TMW97738.1 hypothetical protein EJD97_005036 [Solanum chilense]
Merged-SL4.0ch01-71210179-2	SL4.0ch01:71209879-71210481	Promoter (<=1kb)	-125	Solyc01g079560.3.1	ZHD9_1_peakname|ZHD9_2_peakname	2	71210192	603	212	235.757	28.5279	232.859	ZHD9_1_peak_8708	SL4.0ch01:71209879-71210429	551	71210193	184	199.31	26.4466	196.514	ZHD9_2_peak_8799	SL4.0ch01:71209928-71210481	554	71210190	240	272.204	30.6091	269.204	Solyc01g079560.3	XP_004229559.3 B3 domain-containing protein Os11g0197600-like [Solanum lycopersicum]
Merged-SL4.0ch07-55035225-2	SL4.0ch07:55034745-55035677	Promoter (1-2kb)	-1968	Solyc07g042190.3.1	ZHD9_1_peakname|ZHD9_2_peakname	2	55035346	933	212	236.871	28.5196	233.972	ZHD9_1_peak_60185	SL4.0ch07:55034828-55035677	850	55035347	175	185.991	25.16	183.282	ZHD9_2_peak_60332	SL4.0ch07:55034745-55035651	907	55035345	250	287.751	31.8792	284.662	Solyc07g042190.3	XP_004243694.1 protein MARD1 [Solanum lycopersicum]
Merged-SL4.0ch06-38194038-2	SL4.0ch06:38193610-38194460	Promoter (1-2kb)	-1724	Solyc06g065040.4.1	ZHD9_1_peakname|ZHD9_2_peakname	2	38193885	851	259	284.002	28.5178	280.796	ZHD9_1_peak_52037	SL4.0ch06:38193639-38194460	822	38193889	233	252.272	27.3908	249.116	ZHD9_2_peak_52112	SL4.0ch06:38193610-38194446	837	38193881	285	315.731	29.6448	312.477	Solyc06g065040.4	XP_025887085.1 transcription factor bHLH81-like isoform X1 [Solanum lycopersicum]
Merged-SL4.0ch05-60695226-2	SL4.0ch05:60694370-60696099	Promoter (1-2kb)	-1865	Solyc05g051120.1.1	ZHD9_1_peakname|ZHD9_2_peakname	2	60695735	1730	210	233.344	28.4888	230.441	ZHD9_1_peak_46085	SL4.0ch05:60694379-60696058	1680	60695734	203	228.041	29.1627	225.051	ZHD9_2_peak_46188	SL4.0ch05:60694370-60696099	1730	60695736	218	238.646	27.8149	235.832	Solyc05g051120.1	XP_015075616.1 B3 domain-containing protein At2g33720-like [Solanum pennellii]
Merged-SL4.0ch05-6097928-2	SL4.0ch05:6096967-6098929	Promoter (1-2kb)	-1537	Solyc05g012870.1.1	ZHD9_1_peakname|ZHD9_2_peakname	2	6098442	1963	229	252.654	28.4868	249.644	ZHD9_1_peak_39678	SL4.0ch05:6096967-6098805	1839	6098436	211	232.015	27.9573	229	ZHD9_2_peak_39787	SL4.0ch05:6097012-6098929	1918	6098447	247	273.292	29.0162	270.288	Solyc05g012870.1	XP_004239096.1 uncharacterized protein LOC101256486 [Solanum lycopersicum]
Merged-SL4.0ch05-1406395-2	SL4.0ch05:1406064-1406740	Promoter (<=1kb)	-582	Solyc05g006680.4.1	ZHD9_1_peakname|ZHD9_2_peakname	2	1406334	677	212	234.935	28.4803	232.041	ZHD9_1_peak_38649	SL4.0ch05:1406084-1406695	612	1406339	186	202.296	26.7325	199.481	ZHD9_2_peak_38754	SL4.0ch05:1406064-1406740	677	1406330	237	267.575	30.2281	264.601	Solyc05g006680.4	XP_004238744.1 hydroxyproline O-galactosyltransferase GALT6-like [Solanum lycopersicum]
Merged-SL4.0ch07-24888549-2	SL4.0ch07:24888284-24888826	Promoter (1-2kb)	-1007	Solyc07g025120.1.1	ZHD9_1_peakname|ZHD9_2_peakname	2	24888548	543	254	278.355	28.4721	275.178	ZHD9_1_peak_56894	SL4.0ch07:24888300-24888789	490	24888547	235	257.699	28.2297	254.5	ZHD9_2_peak_57005	SL4.0ch07:24888284-24888826	543	24888549	273	299.011	28.7146	295.857	Solyc07g025120.1	NA
Merged-SL4.0ch09-63593895-2	SL4.0ch09:63592984-63594823	Promoter (1-2kb)	-1258	Solyc09g075760.4.1	ZHD9_1_peakname|ZHD9_2_peakname	2	63594038	1840	210	233.298	28.417	230.405	ZHD9_1_peak_79073	SL4.0ch09:63592984-63594823	1840	63594042	194	214.332	27.8761	211.436	ZHD9_2_peak_79309	SL4.0ch09:63593010-63594764	1755	63594034	227	252.264	28.958	249.374	Solyc09g075760.4	XP_004247372.1 cyclin-T1-3 [Solanum lycopersicum]
Merged-SL4.0ch10-2450325-2	SL4.0ch10:2449618-2451063	Promoter (1-2kb)	-1241	Solyc10g008450.2.1	ZHD9_1_peakname|ZHD9_2_peakname	2	2450308	1446	229	252.602	28.4149	249.598	ZHD9_1_peak_80513	SL4.0ch10:2449618-2450991	1374	2450311	205	222.998	27.1661	220.045	ZHD9_2_peak_80762	SL4.0ch10:2449629-2451063	1435	2450304	253	282.206	29.6636	279.151	Solyc10g008450.2	XP_025883689.1 F-box/kelch-repeat protein At3g06240-like [Solanum lycopersicum]
Merged-SL4.0ch10-61347166-2	SL4.0ch10:61346516-61347690	Promoter (<=1kb)	-171	Solyc10g081060.2.1	ZHD9_1_peakname|ZHD9_2_peakname	2	61347429	1175	220	243.269	28.391	240.308	ZHD9_1_peak_87787	SL4.0ch10:61346769-61347689	921	61347421	212	237.345	29.1439	234.292	ZHD9_2_peak_88040	SL4.0ch10:61346516-61347690	1175	61347437	229	249.193	27.638	246.323	Solyc10g081060.2	XP_004249335.1 syntaxin-51 [Solanum lycopersicum]
Merged-SL4.0ch09-8071453-2	SL4.0ch09:8071200-8071699	Promoter (1-2kb)	-1611	Solyc09g015120.4.1	ZHD9_1_peakname|ZHD9_2_peakname	2	8071422	500	242	266.099	28.3847	263	ZHD9_1_peak_72549	SL4.0ch09:8071200-8071699	500	8071428	228	250.232	28.1619	247.089	ZHD9_2_peak_72784	SL4.0ch09:8071222-8071692	471	8071417	257	281.966	28.6074	278.911	Solyc09g015120.4	XP_004246301.1 kelch-like protein diablo isoform X2 [Solanum lycopersicum]
Merged-SL4.0ch02-40212837-2	SL4.0ch02:40212175-40213295	Promoter (1-2kb)	-1695	Solyc02g077220.3.1	ZHD9_1_peakname|ZHD9_2_peakname	2	40212977	1121	210	233.36	28.3692	230.472	ZHD9_1_peak_17803	SL4.0ch02:40212592-40213295	704	40212971	188	205.292	27.0184	202.456	ZHD9_2_peak_17837	SL4.0ch02:40212175-40213289	1115	40212983	233	261.428	29.72	258.488	Solyc02g077220.3	XP_004232954.1 GDSL esterase/lipase At5g45920 [Solanum lycopersicum]
Merged-SL4.0ch02-50871482-2	SL4.0ch02:50871142-50871821	Promoter (<=1kb)	-176	Solyc02g091570.1.1	ZHD9_1_peakname|ZHD9_2_peakname	2	50871391	680	210	233.36	28.3692	230.472	ZHD9_1_peak_19909	SL4.0ch02:50871142-50871803	662	50871392	188	205.292	27.0184	202.456	ZHD9_2_peak_19937	SL4.0ch02:50871163-50871821	659	50871390	233	261.428	29.72	258.488	Solyc02g091570.1	XP_004233618.1 F-box/kelch-repeat protein At3g23880-like [Solanum lycopersicum]
Merged-SL4.0ch12-62736269-2	SL4.0ch12:62735904-62736631	Promoter (1-2kb)	-1336	Solyc12g057050.2.1	ZHD9_1_peakname|ZHD9_2_peakname	2	62736330	728	210	232.535	28.3616	229.647	ZHD9_1_peak_103251	SL4.0ch12:62735904-62736630	727	62736331	195	215.846	28.0191	212.941	ZHD9_2_peak_103496	SL4.0ch12:62735912-62736631	720	62736329	225	249.224	28.704	246.352	Solyc12g057050.2	XP_004252630.1 nodulin-26-like [Solanum lycopersicum]
Merged-SL4.0ch03-52812248-2	SL4.0ch03:52811962-52812542	Promoter (<=1kb)	-171	Solyc03g096260.3.1	ZHD9_1_peakname|ZHD9_2_peakname	2	52812249	581	228	251.863	28.3594	248.863	ZHD9_1_peak_27260	SL4.0ch03:52811962-52812524	563	52812259	208	224.205	26.6776	221.244	ZHD9_2_peak_27368	SL4.0ch03:52811966-52812542	577	52812239	249	279.521	30.0413	276.481	Solyc03g096260.3	XP_004235254.1 protein yippee-like isoform X3 [Solanum lycopersicum]
Merged-SL4.0ch07-18075239-2	SL4.0ch07:18074901-18075573	Promoter (1-2kb)	-1885	Solyc07g150121.1.1	ZHD9_1_peakname|ZHD9_2_peakname	2	18075220	673	216	239.174	28.3546	236.255	ZHD9_1_peak_56202	SL4.0ch07:18074901-18075531	631	18075219	189	204.477	26.4936	201.649	ZHD9_2_peak_56310	SL4.0ch07:18074953-18075573	621	18075220	243	273.871	30.2157	270.861	Solyc07g150121.1	XP_015163307.1 PREDICTED: serine/threonine-protein phosphatase 7 long form homolog [Solanum tuberosum]
Merged-SL4.0ch10-1396283-2	SL4.0ch10:1395702-1396846	Promoter (1-2kb)	-1114	Solyc10g007110.3.1	ZHD9_1_peakname|ZHD9_2_peakname	2	1396456	1145	210	233.419	28.3453	230.533	ZHD9_1_peak_80301	SL4.0ch10:1395745-1396846	1102	1396449	185	200.802	26.5895	197.996	ZHD9_2_peak_80536	SL4.0ch10:1395702-1396842	1141	1396462	236	266.036	30.1011	263.07	Solyc10g007110.3	XP_004248255.1 probable aminotransferase TAT2 [Solanum lycopersicum]
Merged-SL4.0ch01-71251041-2	SL4.0ch01:71249211-71252872	Promoter (1-2kb)	-1173	Solyc01g079580.3.1	ZHD9_1_peakname|ZHD9_2_peakname	2	71251904	3662	210	233.497	28.3214	230.613	ZHD9_1_peak_8725	SL4.0ch01:71249258-71252824	3567	71251894	182	196.334	26.1607	193.557	ZHD9_2_peak_8816	SL4.0ch01:71249211-71252872	3662	71251914	239	270.66	30.4821	267.668	Solyc01g079580.3	XP_004229402.1 uncharacterized protein LOC101245693 [Solanum lycopersicum]
Merged-SL4.0ch06-40398122-2	SL4.0ch06:40397803-40398436	Promoter (1-2kb)	-1641	Solyc06g068940.4.1	ZHD9_1_peakname|ZHD9_2_peakname	2	40398100	634	210	232.579	28.3136	229.695	ZHD9_1_peak_52472	SL4.0ch06:40397803-40398436	634	40398107	189	206.793	27.1613	203.947	ZHD9_2_peak_52542	SL4.0ch06:40397821-40398428	608	40398093	231	258.366	29.466	255.443	Solyc06g068940.4	XP_004241660.1 protein C2-DOMAIN ABA-RELATED 4 [Solanum lycopersicum]
Merged-SL4.0ch05-6361627-2	SL4.0ch05:6361277-6362003	Promoter (<=1kb)	-716	Solyc05g013220.2.1	ZHD9_1_peakname|ZHD9_2_peakname	2	6361694	727	210	233.559	28.3055	230.676	ZHD9_1_peak_39722	SL4.0ch05:6361314-6361917	604	6361692	180	193.367	25.8748	190.61	ZHD9_2_peak_39829	SL4.0ch05:6361277-6362003	727	6361695	241	273.751	30.7361	270.742	Solyc05g013220.2	XP_004239114.1 3-ketoacyl-CoA synthase 20 [Solanum lycopersicum]
Merged-SL4.0ch06-36534323-2	SL4.0ch06:36532568-36536173	Promoter (1-2kb)	-1762	Solyc06g060840.1.1	ZHD9_1_peakname|ZHD9_2_peakname	2	36535670	3606	212	234.433	28.297	231.544	ZHD9_1_peak_51706	SL4.0ch06:36532568-36535959	3392	36535672	183	197.318	26.1572	194.537	ZHD9_2_peak_51771	SL4.0ch06:36532594-36536173	3580	36535669	240	271.547	30.4368	268.552	Solyc06g060840.1	XP_004241990.1 oleosin 1-like [Solanum lycopersicum]
Merged-SL4.0ch09-37243844-2	SL4.0ch09:37242952-37244743	Promoter (<=1kb)	-517	Solyc09g055470.1.1	ZHD9_1_peakname|ZHD9_2_peakname	2	37243472	1792	252	275.374	28.2921	272.212	ZHD9_1_peak_75679	SL4.0ch09:37242958-37244726	1769	37243468	239	263.742	28.7081	260.501	ZHD9_2_peak_75903	SL4.0ch09:37242952-37244743	1792	37243475	265	287.006	27.8762	283.923	Solyc09g055470.1	XP_004247016.1 multiprotein-bridging factor 1b-like [Solanum lycopersicum]
Merged-SL4.0ch03-1254450-2	SL4.0ch03:1253259-1255596	Promoter (<=1kb)	-488	Solyc03g006640.3.1	ZHD9_1_peakname|ZHD9_2_peakname	2	1255330	2338	210	233.751	28.2656	230.87	ZHD9_1_peak_20580	SL4.0ch03:1253370-1255578	2209	1255317	175	185.991	25.16	183.282	ZHD9_2_peak_20628	SL4.0ch03:1253259-1255596	2338	1255343	246	281.511	31.3712	278.458	Solyc03g006640.3	XP_004234134.1 F-box protein At1g61340 [Solanum lycopersicum]
Merged-SL4.0ch03-55316832-2	SL4.0ch03:55315912-55317768	Promoter (1-2kb)	-1705	Solyc03g098520.1.1	ZHD9_1_peakname|ZHD9_2_peakname	2	55316388	1857	209	231.031	28.2584	228.148	ZHD9_1_peak_27711	SL4.0ch03:55315918-55317768	1851	55316398	198	220.403	28.4479	217.466	ZHD9_2_peak_27822	SL4.0ch03:55315912-55317730	1819	55316377	220	241.659	28.0689	238.829	Solyc03g098520.1	XP_015068945.2 uncharacterized protein LOC107013581 [Solanum pennellii]
Merged-SL4.0ch06-2155459-2	SL4.0ch06:2154656-2156251	Promoter (1-2kb)	-1382	Solyc06g008280.2.1	ZHD9_1_peakname|ZHD9_2_peakname	2	2154916	1596	210	231.804	28.2582	228.923	ZHD9_1_peak_47434	SL4.0ch06:2154680-2156249	1570	2154914	190	208.296	27.3043	205.441	ZHD9_2_peak_47516	SL4.0ch06:2154656-2156251	1596	2154918	229	255.311	29.212	252.405	Solyc06g008280.2	XP_015159478.1 PREDICTED: vacuolar protein sorting-associated protein 2 homolog 3-like isoform X2 [Solanum tuberosum]
Merged-SL4.0ch03-46550909-2	SL4.0ch03:46550474-46551352	Promoter (<=1kb)	-535	Solyc03g080100.4.1	ZHD9_1_peakname|ZHD9_2_peakname	2	46550730	879	300	324.742	28.2581	321.236	ZHD9_1_peak_26211	SL4.0ch03:46550498-46551352	855	46550724	281	305.753	28.3784	302.176	ZHD9_2_peak_26295	SL4.0ch03:46550474-46551314	841	46550737	319	343.731	28.1377	340.295	Solyc03g080100.4	XP_004235034.1 heavy metal-associated isoprenylated plant protein 9-like [Solanum lycopersicum]
Merged-SL4.0ch11-1780278-2	SL4.0ch11:1779952-1780595	Promoter (1-2kb)	-1338	Solyc11g007410.3.1	ZHD9_1_peakname|ZHD9_2_peakname	2	1780308	644	232	256.637	28.2537	253.617	ZHD9_1_peak_88797	SL4.0ch11:1779994-1780574	581	1780305	188	199.538	25.3833	196.741	ZHD9_2_peak_89053	SL4.0ch11:1779952-1780595	644	1780311	277	313.735	31.124	310.493	Solyc11g007410.3	XP_025883938.1 rust resistance kinase Lr10 [Solanum lycopersicum]
Merged-SL4.0ch02-38229792-2	SL4.0ch02:38229510-38230099	Promoter (1-2kb)	-1297	Solyc02g070470.1.1	ZHD9_1_peakname|ZHD9_2_peakname	2	38229816	590	236	259.718	28.2447	256.671	ZHD9_1_peak_17399	SL4.0ch02:38229510-38230045	536	38229816	210	227.182	26.9329	224.2	ZHD9_2_peak_17443	SL4.0ch02:38229515-38230099	585	38229816	263	292.254	29.5566	289.141	Solyc02g070470.1	XP_010316935.1 uncharacterized protein LOC104645894 [Solanum lycopersicum]
Merged-SL4.0ch03-63213854-2	SL4.0ch03:63213510-63214299	Promoter (1-2kb)	-1352	Solyc03g120350.3.1	ZHD9_1_peakname|ZHD9_2_peakname	2	63213785	790	210	231.845	28.2342	228.965	ZHD9_1_peak_29196	SL4.0ch03:63213510-63214084	575	63213786	187	203.793	26.8754	200.967	ZHD9_2_peak_29277	SL4.0ch03:63213524-63214299	776	63213784	232	259.896	29.593	256.964	Solyc03g120350.3	XP_004235695.1 N-terminal acetyltransferase A complex auxiliary subunit NAA15 [Solanum lycopersicum]
Merged-SL4.0ch07-58073984-2	SL4.0ch07:58073161-58074879	Promoter (<=1kb)	-879	Solyc07g045080.3.1	ZHD9_1_peakname|ZHD9_2_peakname	2	58074416	1719	208	230.326	28.2268	227.442	ZHD9_1_peak_60718	SL4.0ch07:58073161-58074879	1719	58074418	202	226.509	29.0197	223.53	ZHD9_2_peak_60865	SL4.0ch07:58073171-58074728	1558	58074413	215	234.142	27.4339	231.354	Solyc07g045080.3	KAH0744766.1 hypothetical protein KY290_032759 [Solanum tuberosum]
Merged-SL4.0ch03-3185787-2	SL4.0ch03:3185421-3186179	Promoter (1-2kb)	-1991	Solyc03g025800.3.1	ZHD9_1_peakname|ZHD9_2_peakname	2	3185688	759	209	231.019	28.2265	228.139	ZHD9_1_peak_21010	SL4.0ch03:3185428-3186123	696	3185688	194	214.332	27.8761	211.436	ZHD9_2_peak_21054	SL4.0ch03:3185421-3186179	759	3185687	224	247.707	28.577	244.843	Solyc03g025800.3	XP_016567834.1 heavy metal-associated isoprenylated plant protein 39 isoform X2 [Capsicum annuum]
Merged-SL4.0ch07-1860577-2	SL4.0ch07:1859935-1861213	Promoter (1-2kb)	-1917	Solyc07g007130.1.1	ZHD9_1_peakname|ZHD9_2_peakname	2	1860860	1279	212	233.99	28.2252	231.089	ZHD9_1_peak_54136	SL4.0ch07:1859935-1861200	1266	1860856	201	223.463	28.4388	220.505	ZHD9_2_peak_54230	SL4.0ch07:1859963-1861213	1251	1860863	223	244.517	28.0117	241.674	Solyc07g007130.1	XP_004242705.1 uncharacterized protein LOC101250420 [Solanum lycopersicum]
Merged-SL4.0ch03-31764160-3	SL4.0ch03:31763432-31765088	Promoter (1-2kb)	-1310	Solyc03g063730.4.1	ZHD9_1_peakname|ZHD9_2_peakname	3	31764194	1657	211	255.67	28.2218	252.637	ZHD9_1_peak_24621	SL4.0ch03:31763432-31765072	1641	31764487	266	328.454	38.1688	324.682	ZHD9_2_peak_24705,ZHD9_2_peak_24706	NA	NA	NA	NA	NA	NA	NA	Solyc03g063730.4	XP_010317921.1 protein DETOXIFICATION 21 [Solanum lycopersicum]
Merged-SL4.0ch09-1409245-2	SL4.0ch09:1408054-1410395	Promoter (1-2kb)	-1582	Solyc09g007860.4.1	ZHD9_1_peakname|ZHD9_2_peakname	2	1409404	2342	208	230.286	28.2029	227.405	ZHD9_1_peak_71315	SL4.0ch09:1408149-1410383	2235	1409402	199	221.926	28.5909	218.979	ZHD9_2_peak_71512	SL4.0ch09:1408054-1410395	2342	1409406	218	238.646	27.8149	235.832	Solyc09g007860.4	XP_004246654.1 synaptotagmin-3 isoform X2 [Solanum lycopersicum]
Merged-SL4.0ch03-44683568-2	SL4.0ch03:44682568-44684565	Promoter (1-2kb)	-1481	Solyc03g078160.3.1	ZHD9_1_peakname|ZHD9_2_peakname	2	44683134	1998	208	230.27	28.1869	227.392	ZHD9_1_peak_25960	SL4.0ch03:44682568-44684541	1974	44683152	197	218.882	28.305	215.955	ZHD9_2_peak_26047	SL4.0ch03:44682600-44684565	1966	44683117	220	241.659	28.0689	238.829	Solyc03g078160.3	XP_004235082.1 uncharacterized protein LOC101268745 [Solanum lycopersicum]
Merged-SL4.0ch03-6275930-2	SL4.0ch03:6275532-6276330	Promoter (<=1kb)	-370	Solyc03g034450.4.1	ZHD9_1_peakname|ZHD9_2_peakname	2	6276006	799	266	289.68	28.1739	286.411	ZHD9_1_peak_21643	SL4.0ch03:6275559-6276302	744	6276010	259	286.816	29.2604	283.396	ZHD9_2_peak_21685	SL4.0ch03:6275532-6276330	799	6276001	274	292.543	27.0874	289.426	Solyc03g034450.4	XP_004234581.2 putative E3 ubiquitin-protein ligase SINA-like 6 [Solanum lycopersicum]
Merged-SL4.0ch05-2394857-2	SL4.0ch05:2394270-2395445	Promoter (<=1kb)	-412	Solyc05g007895.1.1	ZHD9_1_peakname|ZHD9_2_peakname	2	2394514	1176	228	251.04	28.172	248.056	ZHD9_1_peak_38860	SL4.0ch05:2394270-2395442	1173	2394511	190	197.793	24.38	195.01	ZHD9_2_peak_38972	SL4.0ch05:2394274-2395445	1172	2394516	265	304.286	31.964	301.102	Solyc05g007895.1	XP_004238823.1 E3 ubiquitin-protein ligase MPSR1 [Solanum lycopersicum]
Merged-SL4.0ch10-59052052-2	SL4.0ch10:59051701-59052437	Promoter (<=1kb)	-245	Solyc10g077050.2.1	ZHD9_1_peakname|ZHD9_2_peakname	2	59051986	737	208	229.595	28.1713	226.714	ZHD9_1_peak_87301	SL4.0ch10:59051701-59052437	737	59051987	203	228.041	29.1627	225.051	ZHD9_2_peak_87560	SL4.0ch10:59051707-59052363	657	59051986	213	231.149	27.1799	228.377	Solyc10g077050.2	XP_004249100.1 probable protein S-acyltransferase 1 [Solanum lycopersicum]
Merged-SL4.0ch03-59781940-2	SL4.0ch03:59781021-59782864	Promoter (<=1kb)	-509	Solyc03g115720.3.1	ZHD9_1_peakname|ZHD9_2_peakname	2	59781484	1844	215	237.028	28.1663	234.117	ZHD9_1_peak_28574	SL4.0ch03:59781021-59782853	1833	59781501	193	212.819	27.7332	209.934	ZHD9_2_peak_28663	SL4.0ch03:59781024-59782864	1841	59781466	237	261.237	28.5993	258.3	Solyc03g115720.3	XP_025886103.1 probable receptor-like protein kinase At5g61350 [Solanum lycopersicum]
Merged-SL4.0ch09-3012565-2	SL4.0ch09:3012236-3012897	Promoter (<=1kb)	-283	Solyc09g009565.1.1	ZHD9_1_peakname|ZHD9_2_peakname	2	3012590	662	324	349.361	28.1564	345.696	ZHD9_1_peak_71636	SL4.0ch09:3012236-3012881	646	3012596	284	296.948	25.936	293.446	ZHD9_2_peak_71850	SL4.0ch09:3012248-3012897	650	3012584	363	401.774	30.3769	397.946	Solyc09g009565.1	XP_015086761.1 fatty acyl-CoA reductase 2-like [Solanum pennellii]
Merged-SL4.0ch03-53778116-2	SL4.0ch03:53777351-53778865	Promoter (1-2kb)	-1070	Solyc03g096830.4.1	ZHD9_1_peakname|ZHD9_2_peakname	2	53778210	1515	209	231.16	28.1389	228.287	ZHD9_1_peak_27429	SL4.0ch03:53777388-53778865	1478	53778212	183	197.821	26.3036	195.034	ZHD9_2_peak_27534	SL4.0ch03:53777351-53778863	1513	53778208	235	264.498	29.9741	261.541	Solyc03g096830.4	XP_010318267.1 pentatricopeptide repeat-containing protein At3g18110, chloroplastic [Solanum lycopersicum]
Merged-SL4.0ch01-84948919-2	SL4.0ch01:84948655-84949189	Promoter (<=1kb)	-255	Solyc01g104180.2.1	ZHD9_1_peakname|ZHD9_2_peakname	2	84948930	535	208	230.315	28.1072	227.445	ZHD9_1_peak_11263	SL4.0ch01:84948663-84949189	527	84948931	187	203.793	26.8754	200.967	ZHD9_2_peak_11342	SL4.0ch01:84948655-84949172	518	84948928	230	256.838	29.339	253.923	Solyc01g104180.2	TMW81302.1 hypothetical protein EJD97_010506 [Solanum chilense]
Merged-SL4.0ch05-60032255-2	SL4.0ch05:60031914-60032590	Promoter (<=1kb)	-156	Solyc05g050510.3.1	ZHD9_1_peakname|ZHD9_2_peakname	2	60032279	677	208	229.529	28.0597	226.661	ZHD9_1_peak_45958	SL4.0ch05:60031953-60032590	638	60032289	189	206.793	27.1613	203.947	ZHD9_2_peak_46065	SL4.0ch05:60031914-60032565	652	60032269	227	252.264	28.958	249.374	Solyc05g050510.3	XP_004240076.1 protein yippee-like At4g27745 [Solanum lycopersicum]
Merged-SL4.0ch01-53700138-2	SL4.0ch01:53699408-53700865	Promoter (<=1kb)	-865	Solyc01g057300.2.1	ZHD9_1_peakname|ZHD9_2_peakname	2	53700133	1458	233	254.766	28.0568	251.718	ZHD9_1_peak_6344	SL4.0ch01:53699425-53700857	1433	53700141	236	266.607	30.2516	263.345	ZHD9_2_peak_6388	SL4.0ch01:53699408-53700865	1458	53700125	230	242.925	25.862	240.091	Solyc01g057300.2	XP_004229120.2 transcription factor bHLH95-like [Solanum lycopersicum]
Merged-SL4.0ch01-86361620-2	SL4.0ch01:86360968-86362281	Promoter (<=1kb)	-915	Solyc01g106050.4.1	ZHD9_1_peakname|ZHD9_2_peakname	2	86361970	1314	208	228.757	28.052	225.888	ZHD9_1_peak_11505	SL4.0ch01:86360983-86362281	1299	86361972	196	217.363	28.162	214.447	ZHD9_2_peak_11580	SL4.0ch01:86360968-86362250	1283	86361968	219	240.151	27.9419	237.329	Solyc01g106050.4	XP_010315139.1 dynamin-related protein 3B-like isoform X2 [Solanum lycopersicum]
Merged-SL4.0ch01-62598368-2	SL4.0ch01:62598026-62598773	Promoter (1-2kb)	-1239	Solyc01g060020.4.1	ZHD9_1_peakname|ZHD9_2_peakname	2	62598322	748	208	230.471	28.0514	227.606	ZHD9_1_peak_7419	SL4.0ch01:62598026-62598638	613	62598323	180	193.367	25.8748	190.61	ZHD9_2_peak_7465	SL4.0ch01:62598035-62598773	739	62598321	237	267.575	30.2281	264.601	Solyc01g060020.4	NP_001234805.1 glucan endo-1,3-beta-glucosidase B precursor [Solanum lycopersicum]
Merged-SL4.0ch02-35754540-2	SL4.0ch02:35754016-35755030	Promoter (<=1kb)	-623	Solyc02g067580.3.1	ZHD9_1_peakname|ZHD9_2_peakname	2	35754416	1015	226	248.16	28.0404	245.185	ZHD9_1_peak_16937	SL4.0ch02:35754016-35755030	1015	35754412	203	216.798	26.0394	213.888	ZHD9_2_peak_16981	SL4.0ch02:35754086-35755029	944	35754419	249	279.521	30.0413	276.481	Solyc02g067580.3	NP_001316528.1 NADH-ubiquinone reductase complex 1 MLRQ subunit-like protein [Solanum lycopersicum]
Merged-SL4.0ch09-66892359-2	SL4.0ch09:66892073-66892660	Promoter (<=1kb)	-403	Solyc09g091540.2.1	ZHD9_1_peakname|ZHD9_2_peakname	2	66892376	588	208	230.535	28.0355	227.67	ZHD9_1_peak_79838	SL4.0ch09:66892078-66892625	548	66892383	178	190.409	25.5888	187.672	ZHD9_2_peak_80064	SL4.0ch09:66892073-66892660	588	66892369	239	270.66	30.4821	267.668	Solyc09g091540.2	XP_004247831.1 salicylate carboxymethyltransferase-like [Solanum lycopersicum]
Merged-SL4.0ch01-89571381-2	SL4.0ch01:89571034-89571721	Promoter (<=1kb)	-693	Solyc01g110570.3.1	ZHD9_1_peakname|ZHD9_2_peakname	2	89571374	688	217	238.526	28.0311	235.602	ZHD9_1_peak_12153	SL4.0ch01:89571068-89571721	654	89571369	201	220.644	27.6383	217.706	ZHD9_2_peak_12225	SL4.0ch01:89571034-89571703	670	89571380	233	256.409	28.4239	253.499	Solyc01g110570.3	XP_004230993.1 auxin-responsive protein SAUR50 [Solanum lycopersicum]
Merged-SL4.0ch08-54609464-2	SL4.0ch08:54608721-54610215	Promoter (<=1kb)	-842	Solyc08g067500.1.1	ZHD9_1_peakname|ZHD9_2_peakname	2	54609870	1495	206	227.53	28.0286	224.654	ZHD9_1_peak_69259	SL4.0ch08:54608724-54610215	1492	54609871	209	237.276	30.0204	234.224	ZHD9_2_peak_69430	SL4.0ch08:54608721-54610197	1477	54609870	204	217.784	26.0368	215.083	Solyc08g067500.1	TMW82266.1 hypothetical protein EJD97_006375 [Solanum chilense]
Merged-SL4.0ch10-61529932-3	SL4.0ch10:61528800-61531307	Promoter (<=1kb)	-233	Solyc10g081320.1.1	ZHD9_1_peakname|ZHD9_2_peakname	3	61530416	2508	211	244.231	28.0139	241.248	ZHD9_1_peak_87809	SL4.0ch10:61528941-61531301	2361	61531034	243	290.956	34.8809	287.502	ZHD9_2_peak_88063,ZHD9_2_peak_88064	NA	NA	NA	NA	NA	NA	NA	Solyc10g081320.1	NP_001335087.1 Myb-like DNA-binding family protein [Solanum lycopersicum]
Merged-SL4.0ch08-52201063-2	SL4.0ch08:52200244-52201765	Promoter (<=1kb)	-836	Solyc08g065790.3.1	ZHD9_1_peakname|ZHD9_2_peakname	2	52201494	1522	221	242.1	27.9947	239.127	ZHD9_1_peak_68823	SL4.0ch08:52200244-52201765	1522	52201500	226	258.952	31.0589	255.747	ZHD9_2_peak_68996	SL4.0ch08:52200481-52201763	1283	52201487	216	225.248	24.9305	222.508	Solyc08g065790.3	NP_001307953.1 vacuolar processing enzyme VPE1 precursor [Solanum lycopersicum]
Merged-SL4.0ch02-42625787-2	SL4.0ch02:42625213-42626347	Promoter (1-2kb)	-1145	Solyc02g080420.4.1	ZHD9_1_peakname|ZHD9_2_peakname	2	42626000	1135	220	241.142	27.9937	238.207	ZHD9_1_peak_18325	SL4.0ch02:42625290-42626300	1011	42626005	198	215.049	26.9247	212.15	ZHD9_2_peak_18363	SL4.0ch02:42625213-42626347	1135	42625995	241	267.234	29.0627	264.264	Solyc02g080420.4	XP_004232721.1 polyadenylate-binding protein RBP45 [Solanum lycopersicum]
Merged-SL4.0ch02-36146233-2	SL4.0ch02:36145796-36146735	Promoter (1-2kb)	-1082	Solyc02g068080.3.1	ZHD9_1_peakname|ZHD9_2_peakname	2	36146097	940	234	256.745	27.9895	253.718	ZHD9_1_peak_17028	SL4.0ch02:36145796-36146735	940	36146101	206	221.236	26.4223	218.295	ZHD9_2_peak_17069	SL4.0ch02:36145819-36146585	767	36146093	263	292.254	29.5566	289.141	Solyc02g068080.3	XP_004233300.1 chloride channel protein CLC-b [Solanum lycopersicum]
Merged-SL4.0ch08-52592303-2	SL4.0ch08:52592001-52592625	Promoter (<=1kb)	-819	Solyc08g066030.3.1	ZHD9_1_peakname|ZHD9_2_peakname	2	52592298	625	207	228.005	27.9885	225.139	ZHD9_1_peak_68878	SL4.0ch08:52592001-52592625	625	52592293	196	217.363	28.162	214.447	ZHD9_2_peak_69050	SL4.0ch08:52592012-52592575	564	52592303	218	238.646	27.8149	235.832	Solyc08g066030.3	XP_004245134.1 uncharacterized protein LOC101244793 [Solanum lycopersicum]
Merged-SL4.0ch03-637060-2	SL4.0ch03:636685-637413	Promoter (<=1kb)	-721	Solyc03g005930.3.1	ZHD9_1_peakname|ZHD9_2_peakname	2	637029	729	210	232.199	27.9801	229.322	ZHD9_1_peak_20444	SL4.0ch03:636685-637413	729	637024	183	196.618	25.9548	193.84	ZHD9_2_peak_20491	SL4.0ch03:636734-637409	676	637034	238	267.78	30.0055	264.804	Solyc03g005930.3	XP_004234071.1 cyclic phosphodiesterase-like [Solanum lycopersicum]
Merged-SL4.0ch09-2371343-2	SL4.0ch09:2370425-2372266	Promoter (1-2kb)	-1806	Solyc09g008940.4.1	ZHD9_1_peakname|ZHD9_2_peakname	2	2371166	1842	208	228.404	27.9658	225.537	ZHD9_1_peak_71512	SL4.0ch09:2370498-2372266	1769	2371162	198	220.048	28.3448	217.116	ZHD9_2_peak_71718	SL4.0ch09:2370425-2372184	1760	2371171	217	236.759	27.5868	233.958	Solyc09g008940.4	XP_004246570.2 AT-hook motif nuclear-localized protein 7 isoform X1 [Solanum lycopersicum]
Merged-SL4.0ch04-2753101-2	SL4.0ch04:2752834-2753375	Promoter (1-2kb)	-1985	Solyc04g009240.2.1	ZHD9_1_peakname|ZHD9_2_peakname	2	2753114	542	221	242.792	27.9583	239.85	ZHD9_1_peak_30089	SL4.0ch04:2752834-2753347	514	2753123	194	208.564	26.2375	205.708	ZHD9_2_peak_30171	SL4.0ch04:2752848-2753375	528	2753106	248	277.019	29.6791	273.992	Solyc04g009240.2	XP_019068818.1 disease resistance protein RPP13-like [Solanum lycopersicum]
Merged-SL4.0ch06-42128984-2	SL4.0ch06:42128522-42129447	Promoter (<=1kb)	-660	Solyc06g072140.4.1	ZHD9_1_peakname|ZHD9_2_peakname	2	42128844	926	207	227.994	27.9566	225.133	ZHD9_1_peak_52785	SL4.0ch06:42128527-42129440	914	42128849	192	211.309	27.5902	208.434	ZHD9_2_peak_52863	SL4.0ch06:42128522-42129447	926	42128840	222	244.679	28.323	241.832	Solyc06g072140.4	NP_001315476.1 phytochrome-associated serine/threonine-protein phosphatase 3-like [Solanum lycopersicum]
Merged-SL4.0ch02-40055287-2	SL4.0ch02:40054842-40055751	Promoter (1-2kb)	-1100	Solyc02g076980.5.1.1	ZHD9_1_peakname|ZHD9_2_peakname	2	40055194	910	207	227.994	27.9566	225.133	ZHD9_1_peak_17760	SL4.0ch02:40054842-40055751	910	40055194	192	211.309	27.5902	208.434	ZHD9_2_peak_17796	SL4.0ch02:40054927-40055631	705	40055194	222	244.679	28.323	241.832	Solyc02g076980.5.1	TMW88221.1 hypothetical protein EJD97_018894 [Solanum chilense]
Merged-SL4.0ch06-41542442-2	SL4.0ch06:41541691-41543183	Promoter (<=1kb)	-185	Solyc06g071300.1.1	ZHD9_1_peakname|ZHD9_2_peakname	2	41542916	1493	207	228.001	27.9407	225.142	ZHD9_1_peak_52680	SL4.0ch06:41541716-41543183	1468	41542916	190	208.296	27.3043	205.441	ZHD9_2_peak_52751	SL4.0ch06:41541691-41543180	1490	41542915	224	247.707	28.577	244.843	Solyc06g071300.1	XP_019069881.1 agamous-like MADS-box protein AGL103 [Solanum lycopersicum]
Merged-SL4.0ch07-4484154-2	SL4.0ch07:4483822-4484470	Promoter (<=1kb)	-222	Solyc07g009447.1.1	ZHD9_1_peakname|ZHD9_2_peakname	2	4484176	649	208	228.881	27.9403	226.023	ZHD9_1_peak_54670	SL4.0ch07:4483822-4484452	631	4484170	182	196.334	26.1607	193.557	ZHD9_2_peak_54780	SL4.0ch07:4483872-4484470	599	4484183	233	261.428	29.72	258.488	Solyc07g009447.1	CAA2994405.1 Serine/threonine-protein kinase STN7, chloroplastic [Olea europaea subsp. europaea]
Merged-SL4.0ch07-61585019-2	SL4.0ch07:61584601-61585437	Promoter (<=1kb)	-839	Solyc07g053200.4.1	ZHD9_1_peakname|ZHD9_2_peakname	2	61584908	837	206	227.253	27.9249	224.393	ZHD9_1_peak_61383	SL4.0ch07:61584601-61585427	827	61584909	196	217.363	28.162	214.447	ZHD9_2_peak_61531	SL4.0ch07:61584611-61585437	827	61584908	217	237.143	27.6879	234.338	Solyc07g053200.4	XP_004243417.1 universal stress protein PHOS32-like [Solanum lycopersicum]
Merged-SL4.0ch08-48229647-2	SL4.0ch08:48229396-48229910	Promoter (1-2kb)	-1288	Solyc08g061950.1.1	ZHD9_1_peakname|ZHD9_2_peakname	2	48229647	515	218	238.989	27.9193	236.059	ZHD9_1_peak_68211	SL4.0ch08:48229399-48229910	512	48229641	205	226.687	28.1856	223.707	ZHD9_2_peak_68386	SL4.0ch08:48229396-48229883	488	48229653	231	251.292	27.6529	248.41	Solyc08g061950.1	NA
Merged-SL4.0ch06-36909405-2	SL4.0ch06:36909003-36909825	Promoter (<=1kb)	-471	Solyc06g061240.4.1	ZHD9_1_peakname|ZHD9_2_peakname	2	36909418	823	207	228.042	27.9088	225.185	ZHD9_1_peak_51799	SL4.0ch06:36909008-36909786	779	36909437	186	202.296	26.7325	199.481	ZHD9_2_peak_51872	SL4.0ch06:36909003-36909825	823	36909399	228	253.787	29.085	250.888	Solyc06g061240.4	XP_049366228.1 protein RGF1 INDUCIBLE TRANSCRIPTION FACTOR 1-like [Solanum verrucosum]
Merged-SL4.0ch05-61379693-2	SL4.0ch05:61379232-61380150	Promoter (<=1kb)	-942	Solyc05g051610.3.1	ZHD9_1_peakname|ZHD9_2_peakname	2	61379490	919	208	228.195	27.9029	225.33	ZHD9_1_peak_46235	SL4.0ch05:61379232-61380143	912	61379491	197	218.339	28.1474	215.418	ZHD9_2_peak_46338	SL4.0ch05:61379249-61380150	902	61379488	218	238.05	27.6583	235.242	Solyc05g051610.3	XP_019069373.2 U-box domain-containing protein 35 [Solanum lycopersicum]
Merged-SL4.0ch09-50491888-2	SL4.0ch09:50491659-50492112	Promoter (<=1kb)	-103	Solyc09g059420.1.1	ZHD9_1_peakname|ZHD9_2_peakname	2	50491890	454	206	227.239	27.9011	224.381	ZHD9_1_peak_77032	SL4.0ch09:50491672-50492112	441	50491885	193	212.819	27.7332	209.934	ZHD9_2_peak_77248	SL4.0ch09:50491659-50492109	451	50491896	220	241.659	28.0689	238.829	Solyc09g059420.1	NA
Merged-SL4.0ch01-83212421-2	SL4.0ch01:83211881-83212785	Promoter (1-2kb)	-1764	Solyc01g101090.3.1	ZHD9_1_peakname|ZHD9_2_peakname	2	83212486	905	207	228.056	27.9007	225.201	ZHD9_1_peak_10962	SL4.0ch01:83211881-83212785	905	83212475	185	200.802	26.5895	197.996	ZHD9_2_peak_11048	SL4.0ch01:83212236-83212784	549	83212498	229	255.311	29.212	252.405	Solyc01g101090.3	NP_001316494.1 putative plant adhesion protein [Solanum lycopersicum]
Merged-SL4.0ch11-10750370-2	SL4.0ch11:10749472-10751246	Promoter (<=1kb)	-182	Solyc11g020260.3.1	ZHD9_1_peakname|ZHD9_2_peakname	2	10750976	1775	220	241.882	27.8972	238.943	ZHD9_1_peak_90365	SL4.0ch11:10749523-10751246	1724	10750977	197	212.845	26.592	209.96	ZHD9_2_peak_90588	SL4.0ch11:10749472-10751242	1771	10750974	244	270.919	29.2024	267.926	Solyc11g020260.3	TMW98232.1 hypothetical protein EJD97_004329, partial [Solanum chilense]
Merged-SL4.0ch06-17915435-2	SL4.0ch06:17915169-17915699	Promoter (<=1kb)	-795	Solyc06g030610.1.1	ZHD9_1_peakname|ZHD9_2_peakname	2	17915446	531	246	268.698	27.8918	265.598	ZHD9_1_peak_49080	SL4.0ch06:17915169-17915699	531	17915453	214	229.314	26.4402	226.319	ZHD9_2_peak_49174	SL4.0ch06:17915174-17915698	525	17915440	279	308.082	29.3434	304.876	Solyc06g030610.1	XP_049358853.1 EIN3-binding F-box protein 1-like [Solanum verrucosum]
Merged-SL4.0ch02-51224769-2	SL4.0ch02:51224511-51225036	Promoter (1-2kb)	-1052	Solyc02g091980.2.1	ZHD9_1_peakname|ZHD9_2_peakname	2	51224754	526	208	228.635	27.8354	225.773	ZHD9_1_peak_19976	SL4.0ch02:51224511-51225018	508	51224756	191	209.092	27.2413	206.233	ZHD9_2_peak_20005	SL4.0ch02:51224512-51225036	525	51224751	225	248.178	28.4295	245.312	Solyc02g091980.2	XP_004233612.1 transcription factor RAX3 [Solanum lycopersicum]
Merged-SL4.0ch02-43961011-2	SL4.0ch02:43959559-43962449	Promoter (1-2kb)	-1635	Solyc02g082270.3.1	ZHD9_1_peakname|ZHD9_2_peakname	2	43960930	2891	234	255.4	27.8226	252.387	ZHD9_1_peak_18607	SL4.0ch02:43959559-43962449	2891	43960931	199	210.911	25.5288	208.041	ZHD9_2_peak_18634	SL4.0ch02:43959598-43962438	2841	43960929	268	299.89	30.1164	296.732	Solyc02g082270.3	XP_025885249.1 RNA-binding protein 24 isoform X1 [Solanum lycopersicum]
Merged-SL4.0ch07-63242212-2	SL4.0ch07:63241600-63242831	Promoter (1-2kb)	-1953	Solyc07g055215.1.1	ZHD9_1_peakname|ZHD9_2_peakname	2	63241880	1232	210	231.899	27.8213	229.029	ZHD9_1_peak_61798	SL4.0ch07:63241600-63242831	1232	63241866	178	189.24	25.2495	186.51	ZHD9_2_peak_61943	SL4.0ch07:63241619-63242799	1181	63241894	243	274.559	30.3932	271.547	Solyc07g055215.1	XP_006348887.2 PREDICTED: E3 ubiquitin-protein ligase MARCH8-like [Solanum tuberosum]
Merged-SL4.0ch03-45256065-2	SL4.0ch03:45255661-45256457	Promoter (1-2kb)	-1379	Solyc03g078360.1.1	ZHD9_1_peakname|ZHD9_2_peakname	2	45255980	797	206	227.329	27.8213	224.478	ZHD9_1_peak_26046	SL4.0ch03:45255661-45256457	797	45255976	183	197.821	26.3036	195.034	ZHD9_2_peak_26133	SL4.0ch03:45255701-45256443	743	45255985	230	256.838	29.339	253.923	Solyc03g078360.1	XP_004235072.1 G-type lectin S-receptor-like serine/threonine-protein kinase LECRK1 [Solanum lycopersicum]
Merged-SL4.0ch09-23028915-2	SL4.0ch09:23028613-23029210	Promoter (<=1kb)	-328	Solyc09g042520.1.1	ZHD9_1_peakname|ZHD9_2_peakname	2	23028910	598	230	251.957	27.8178	248.959	ZHD9_1_peak_74195	SL4.0ch09:23028633-23029210	578	23028914	202	216.759	26.2949	213.849	ZHD9_2_peak_74428	SL4.0ch09:23028613-23029207	595	23028907	259	287.154	29.3407	284.07	Solyc09g042520.1	NA
Merged-SL4.0ch03-56736279-3	SL4.0ch03:56734235-56737854	Promoter (1-2kb)	-1423	Solyc03g111680.3.1	ZHD9_1_peakname|ZHD9_2_peakname	3	56735488	3620	210	249.01	27.8072	245.999	ZHD9_1_peak_27990,ZHD9_1_peak_27989	NA	NA	NA	NA	NA	NA	NA	ZHD9_2_peak_28091	SL4.0ch03:56734266-56737854	3589	56734685	338	431.35	43.056	427.3	Solyc03g111680.3	XP_019068227.1 protein STICHEL-like 2 [Solanum lycopersicum]
Merged-SL4.0ch05-31300719-2	SL4.0ch05:31300452-31301039	Promoter (1-2kb)	-1777	Solyc05g024330.1.1	ZHD9_1_peakname|ZHD9_2_peakname	2	31300696	588	206	225.738	27.782	222.887	ZHD9_1_peak_42658	SL4.0ch05:31300456-31301039	584	31300698	194	214.332	27.8761	211.436	ZHD9_2_peak_42767	SL4.0ch05:31300452-31300931	480	31300693	217	237.143	27.6879	234.338	Solyc05g024330.1	KAG5627801.1 hypothetical protein H5410_013019 [Solanum commersonii]
Merged-SL4.0ch06-46774872-2	SL4.0ch06:46772540-46777320	Promoter (<=1kb)	-923	Solyc06g083900.3.1	ZHD9_1_peakname|ZHD9_2_peakname	2	46773100	4781	216	235.78	27.7735	232.861	ZHD9_1_peak_53694	SL4.0ch06:46772546-46777084	4539	46773101	210	234.29	28.8702	231.258	ZHD9_2_peak_53780	SL4.0ch06:46772540-46777320	4781	46773100	221	237.269	26.6767	234.463	Solyc06g083900.3	XP_004242359.1 transcription factor MYB13-like [Solanum lycopersicum]
Merged-SL4.0ch01-80203366-2	SL4.0ch01:80202921-80203813	Promoter (<=1kb)	-341	Solyc01g096940.4.1	ZHD9_1_peakname|ZHD9_2_peakname	2	80203216	893	246	268.284	27.7735	265.185	ZHD9_1_peak_10451	SL4.0ch01:80202949-80203783	835	80203221	219	227.463	24.7588	224.479	ZHD9_2_peak_10523	SL4.0ch01:80202921-80203813	893	80203212	274	309.106	30.7881	305.892	Solyc01g096940.4	XP_004230068.1 probable inactive leucine-rich repeat receptor-like protein kinase At3g03770 [Solanum lycopersicum]
Merged-SL4.0ch10-64196508-2	SL4.0ch10:64196175-64196857	Promoter (<=1kb)	-184	Solyc10g086080.2.1	ZHD9_1_peakname|ZHD9_2_peakname	2	64196455	683	223	243.774	27.7693	240.82	ZHD9_1_peak_88391	SL4.0ch10:64196204-64196797	594	64196471	206	222.701	26.813	219.751	ZHD9_2_peak_88640	SL4.0ch10:64196175-64196857	683	64196439	240	264.848	28.7256	261.889	Solyc10g086080.2	XP_010312342.2 probable E3 ubiquitin-protein ligase LOG2 [Solanum lycopersicum]
Merged-SL4.0ch01-439493-2	SL4.0ch01:439212-439792	Promoter (<=1kb)	-169	Solyc01g005610.4.1	ZHD9_1_peakname|ZHD9_2_peakname	2	439500	581	247	267.943	27.7564	264.825	ZHD9_1_peak_330	SL4.0ch01:439212-439745	534	439486	238	261.603	28.4326	258.379	ZHD9_2_peak_331	SL4.0ch01:439226-439792	567	439513	256	274.283	27.0802	271.271	Solyc01g005610.4	XP_010318022.2 GDSL esterase/lipase At1g09390-like [Solanum lycopersicum]
Merged-SL4.0ch05-63606114-2	SL4.0ch05:63605770-63606454	Promoter (<=1kb)	-348	Solyc05g054260.3.1	ZHD9_1_peakname|ZHD9_2_peakname	2	63606090	685	216	237.223	27.752	234.314	ZHD9_1_peak_46731	SL4.0ch05:63605770-63606454	685	63606087	193	208.662	26.5442	205.806	ZHD9_2_peak_46826	SL4.0ch05:63605830-63606404	575	63606094	240	265.784	28.9598	262.822	Solyc05g054260.3	XP_004239812.1 kinesin-like protein KIN-13A [Solanum lycopersicum]
Merged-SL4.0ch05-64980063-2	SL4.0ch05:64978402-64981733	Promoter (1-2kb)	-1567	Solyc05g056240.3.1	ZHD9_1_peakname|ZHD9_2_peakname	2	64980050	3332	206	225.653	27.7508	222.805	ZHD9_1_peak_46950	SL4.0ch05:64978416-64981703	3288	64980584	193	212.66	27.6867	209.778	ZHD9_2_peak_47044	SL4.0ch05:64978402-64981733	3332	64979515	218	238.646	27.8149	235.832	Solyc05g056240.3	XP_004239655.1 acyl carrier protein 2, mitochondrial [Solanum lycopersicum]
Merged-SL4.0ch10-25669894-2	SL4.0ch10:25669527-25670231	Promoter (1-2kb)	-1154	Solyc10g044520.3.1	ZHD9_1_peakname|ZHD9_2_peakname	2	25669931	705	206	225.736	27.7421	222.889	ZHD9_1_peak_83186	SL4.0ch10:25669527-25670231	705	25669929	189	206.793	27.1613	203.947	ZHD9_2_peak_83465	SL4.0ch10:25669631-25670189	559	25669933	222	244.679	28.323	241.832	Solyc10g044520.3	NP_001234059.1 ferredoxin-1, chloroplastic [Solanum lycopersicum]
Merged-SL4.0ch03-12113778-3	SL4.0ch03:12113051-12114618	Promoter (1-2kb)	-1018	Solyc03g046470.3.1	ZHD9_1_peakname|ZHD9_2_peakname	3	12113866	1568	230	268.618	27.7294	265.432	ZHD9_1_peak_22488,ZHD9_1_peak_22487	NA	NA	NA	NA	NA	NA	NA	ZHD9_2_peak_22546	SL4.0ch03:12113060-12114618	1559	12114165	352	433.684	39.5207	429.619	Solyc03g046470.3	XP_004234702.1 O-fucosyltransferase 27 [Solanum lycopersicum]
Merged-SL4.0ch01-86872382-2	SL4.0ch01:86871888-86872975	Promoter (1-2kb)	-1433	Solyc01g106800.4.1	ZHD9_1_peakname|ZHD9_2_peakname	2	86872205	1088	204	224.39	27.7267	221.537	ZHD9_1_peak_11600	SL4.0ch01:86871892-86872975	1084	86872173	203	228.041	29.1627	225.051	ZHD9_2_peak_11672	SL4.0ch01:86871888-86872773	886	86872237	206	220.739	26.2908	218.023	Solyc01g106800.4	NP_001233983.2 amino acid transporter [Solanum lycopersicum]
Merged-SL4.0ch11-4023102-2	SL4.0ch11:4021714-4024488	Promoter (1-2kb)	-1126	Solyc11g010940.2.1	ZHD9_1_peakname|ZHD9_2_peakname	2	4022030	2775	206	225.76	27.7183	222.917	ZHD9_1_peak_89221	SL4.0ch11:4021714-4024488	2775	4022037	186	202.296	26.7325	199.481	ZHD9_2_peak_89457	SL4.0ch11:4021722-4024486	2765	4022024	225	249.224	28.704	246.352	Solyc11g010940.2	XP_004250167.1 dof zinc finger protein DOF5.7 [Solanum lycopersicum]
Merged-SL4.0ch07-10116753-2	SL4.0ch07:10116463-10117051	Promoter (1-2kb)	-1893	Solyc07g018290.4.1	ZHD9_1_peakname|ZHD9_2_peakname	2	10116718	589	206	225.921	27.6817	223.072	ZHD9_1_peak_55378	SL4.0ch07:10116463-10117014	552	10116714	193	212.288	27.5788	209.408	ZHD9_2_peak_55509	SL4.0ch07:10116487-10117051	565	10116722	219	239.553	27.7846	236.736	Solyc07g018290.4	XP_010323408.1 AP2-like ethylene-responsive transcription factor AIL5 isoform X1 [Solanum lycopersicum]
Merged-SL4.0ch12-149306-2	SL4.0ch12:149042-149572	Promoter (<=1kb)	-115	Solyc12g005200.3.1	ZHD9_1_peakname|ZHD9_2_peakname	2	149324	531	235	255.785	27.6809	252.758	ZHD9_1_peak_95590	SL4.0ch12:149042-149567	526	149324	212	228.095	26.6436	225.105	ZHD9_2_peak_95751	SL4.0ch12:149044-149572	529	149323	258	283.475	28.7183	280.411	Solyc12g005200.3	XP_004251475.1 electron transfer flavoprotein subunit alpha, mitochondrial [Solanum lycopersicum]
Merged-SL4.0ch01-78799146-2	SL4.0ch01:78798374-78799917	Promoter (1-2kb)	-1753	Solyc01g095180.2.1	ZHD9_1_peakname|ZHD9_2_peakname	2	78799502	1544	208	228.566	27.647	225.714	ZHD9_1_peak_10180	SL4.0ch01:78798393-78799903	1511	78799507	178	189.579	25.3475	186.848	ZHD9_2_peak_10257	SL4.0ch01:78798374-78799917	1544	78799498	238	267.553	29.9464	264.581	Solyc01g095180.2	XP_010326706.1 RING-H2 finger protein ATL67-like [Solanum lycopersicum]
Merged-SL4.0ch03-55913263-2	SL4.0ch03:55912295-55914404	Promoter (<=1kb)	-916	Solyc03g019700.1.1	ZHD9_1_peakname|ZHD9_2_peakname	2	55912932	2110	222	242.025	27.6444	239.089	ZHD9_1_peak_27842	SL4.0ch03:55912295-55914046	1752	55912931	199	210.911	25.5288	208.041	ZHD9_2_peak_27951	SL4.0ch03:55912307-55914404	2098	55912934	244	273.14	29.7601	270.136	Solyc03g019700.1	XP_004234309.1 uncharacterized protein LOC101248948 [Solanum lycopersicum]
Merged-SL4.0ch03-59957050-2	SL4.0ch03:59956760-59957323	Promoter (<=1kb)	-501	Solyc03g115980.1.1	ZHD9_1_peakname|ZHD9_2_peakname	2	59957052	564	212	231.315	27.6397	228.428	ZHD9_1_peak_28614	SL4.0ch03:59956760-59957318	559	59957058	203	223.661	27.912	220.702	ZHD9_2_peak_28699	SL4.0ch03:59956799-59957323	525	59957046	220	238.969	27.3675	236.153	Solyc03g115980.1	XP_004235993.1 geranylgeranyl diphosphate reductase, chloroplastic [Solanum lycopersicum]
Merged-SL4.0ch08-24021743-2	SL4.0ch08:24020982-24022603	Promoter (<=1kb)	-471	Solyc08g042010.4.1	ZHD9_1_peakname|ZHD9_2_peakname	2	24021292	1622	204	223.082	27.6396	220.23	ZHD9_1_peak_65590	SL4.0ch08:24020994-24022394	1401	24021321	208	235.732	29.8775	232.69	ZHD9_2_peak_65761	SL4.0ch08:24020982-24022603	1622	24021263	199	210.432	25.4018	207.77	Solyc08g042010.4	XP_004244985.2 probable glycosyltransferase At5g25310 [Solanum lycopersicum]
Merged-SL4.0ch01-82220612-2	SL4.0ch01:82220240-82220983	Promoter (<=1kb)	-499	Solyc01g099810.3.1	ZHD9_1_peakname|ZHD9_2_peakname	2	82220530	744	210	230.443	27.6359	227.567	ZHD9_1_peak_10788	SL4.0ch01:82220240-82220975	736	82220523	196	213.138	26.9542	210.251	ZHD9_2_peak_10866	SL4.0ch01:82220250-82220983	734	82220536	225	247.748	28.3175	244.884	Solyc01g099810.3	TMW89880.1 hypothetical protein EJD97_016521 [Solanum chilense]
Merged-SL4.0ch05-59192825-2	SL4.0ch05:59191987-59193674	Promoter (<=1kb)	-365	Solyc05g049960.4.1	ZHD9_1_peakname|ZHD9_2_peakname	2	59192366	1688	204	224.23	27.6072	221.393	ZHD9_1_peak_45807	SL4.0ch05:59191987-59193633	1647	59192317	188	205.292	27.0184	202.456	ZHD9_2_peak_45910	SL4.0ch05:59192008-59193674	1667	59192416	221	243.168	28.1959	240.33	Solyc05g049960.4	XP_004240098.1 AT-rich interactive domain-containing protein 1-like isoform X1 [Solanum lycopersicum]
Merged-SL4.0ch01-87435063-2	SL4.0ch01:87434233-87435889	Promoter (1-2kb)	-1224	Solyc01g107650.3.1	ZHD9_1_peakname|ZHD9_2_peakname	2	87435028	1657	205	225.102	27.6069	222.267	ZHD9_1_peak_11708	SL4.0ch01:87434233-87435889	1657	87435037	180	193.367	25.8748	190.61	ZHD9_2_peak_11780	SL4.0ch01:87434258-87435874	1617	87435018	230	256.838	29.339	253.923	Solyc01g107650.3	XP_004230741.1 probable LRR receptor-like serine/threonine-protein kinase At4g37250 [Solanum lycopersicum]
Merged-SL4.0ch02-21335931-2	SL4.0ch02:21335668-21336204	Promoter (<=1kb)	-237	Solyc02g150110.1.1	ZHD9_1_peakname|ZHD9_2_peakname	2	21335944	537	247	267.965	27.6051	264.866	ZHD9_1_peak_14509	SL4.0ch02:21335688-21336167	480	21335940	217	230.878	26.0765	227.872	ZHD9_2_peak_14554	SL4.0ch02:21335668-21336204	537	21335948	277	305.052	29.1338	301.861	Solyc02g150110.1	NA
Merged-SL4.0ch04-55927758-3	SL4.0ch04:55926856-55929140	Promoter (1-2kb)	-1876	Solyc04g071180.3.1	ZHD9_1_peakname|ZHD9_2_peakname	3	55927911	2285	205	249.439	27.5989	246.477	ZHD9_1_peak_36598	SL4.0ch04:55926871-55929140	2270	55928355	269	333.41	38.5977	329.594	ZHD9_2_peak_36683,ZHD9_2_peak_36684	NA	NA	NA	NA	NA	NA	NA	Solyc04g071180.3	XP_015072040.1 uncharacterized protein LOC107016076 [Solanum pennellii]
Merged-SL4.0ch01-86763564-2	SL4.0ch01:86763316-86763809	Promoter (1-2kb)	-1918	Solyc01g106680.4.1	ZHD9_1_peakname|ZHD9_2_peakname	2	86763562	494	246	266.359	27.5967	263.259	ZHD9_1_peak_11582	SL4.0ch01:86763316-86763809	494	86763564	230	250.187	27.6316	247.044	ZHD9_2_peak_11653	SL4.0ch01:86763327-86763806	480	86763560	262	282.531	27.5618	279.474	Solyc01g106680.4	XP_004230671.1 myb-like protein X [Solanum lycopersicum]
Merged-SL4.0ch02-26712084-2	SL4.0ch02:26711638-26712538	Promoter (<=1kb)	-415	Solyc02g032300.3.1	ZHD9_1_peakname|ZHD9_2_peakname	2	26712067	901	204	224.255	27.5832	221.419	ZHD9_1_peak_15181	SL4.0ch02:26711641-26712521	881	26712073	185	200.802	26.5895	197.996	ZHD9_2_peak_15228	SL4.0ch02:26711638-26712538	901	26712061	224	247.707	28.577	244.843	Solyc02g032300.3	XP_004231604.1 uncharacterized protein LOC101253542 [Solanum lycopersicum]
Merged-SL4.0ch04-38219039-2	SL4.0ch04:38218736-38219347	Promoter (1-2kb)	-1400	Solyc04g049000.3.1	ZHD9_1_peakname|ZHD9_2_peakname	2	38219064	612	205	224.371	27.5805	221.52	ZHD9_1_peak_34067	SL4.0ch04:38218744-38219330	587	38219069	203	227.286	28.9439	224.303	ZHD9_2_peak_34157	SL4.0ch04:38218736-38219347	612	38219058	207	221.457	26.2171	218.738	Solyc04g049000.3	KAG5612304.1 hypothetical protein H5410_023585 [Solanum commersonii]
Merged-SL4.0ch09-67289446-2	SL4.0ch09:67289034-67289854	Promoter (<=1kb)	-373	Solyc09g092025.1.1	ZHD9_1_peakname|ZHD9_2_peakname	2	67289409	821	204	222.836	27.5758	219.995	ZHD9_1_peak_79920	SL4.0ch09:67289053-67289844	792	67289402	200	223.452	28.7338	220.494	ZHD9_2_peak_80150	SL4.0ch09:67289034-67289854	821	67289416	207	222.22	26.4178	219.496	Solyc09g092025.1	KAG5588518.1 hypothetical protein H5410_048952 [Solanum commersonii]
Merged-SL4.0ch05-2792634-2	SL4.0ch05:2791963-2793270	Promoter (1-2kb)	-1038	Solyc05g008380.4.1	ZHD9_1_peakname|ZHD9_2_peakname	2	2792348	1308	205	225.212	27.575	222.378	ZHD9_1_peak_38971	SL4.0ch05:2791963-2793258	1296	2792348	176	187.462	25.3029	184.743	ZHD9_2_peak_39081	SL4.0ch05:2792045-2793270	1226	2792347	234	262.962	29.8471	260.013	Solyc05g008380.4	XP_004238862.1 uncharacterized protein LOC101260434 [Solanum lycopersicum]
Merged-SL4.0ch12-47599984-2	SL4.0ch12:47599713-47600255	Promoter (<=1kb)	-817	Solyc12g036910.3.1	ZHD9_1_peakname|ZHD9_2_peakname	2	47600000	543	204	222.815	27.5678	219.975	ZHD9_1_peak_101067	SL4.0ch12:47599713-47600255	543	47600006	199	221.926	28.5909	218.979	ZHD9_2_peak_101312	SL4.0ch12:47599725-47600243	519	47599995	208	223.703	26.5448	220.971	Solyc12g036910.3	NA
Merged-SL4.0ch03-63565782-2	SL4.0ch03:63565333-63566221	Promoter (<=1kb)	-518	Solyc03g120890.3.1	ZHD9_1_peakname|ZHD9_2_peakname	2	63565673	889	214	234.014	27.5628	231.103	ZHD9_1_peak_29260	SL4.0ch03:63565333-63566221	889	63565679	215	239.983	29.0095	236.914	ZHD9_2_peak_29338	SL4.0ch03:63565381-63566196	816	63565667	214	228.046	26.116	225.293	Solyc03g120890.3	XP_004235652.1 GATA transcription factor 12 [Solanum lycopersicum]
Merged-SL4.0ch05-5933205-2	SL4.0ch05:5932755-5933740	Promoter (<=1kb)	-465	Solyc05g012650.4.1	ZHD9_1_peakname|ZHD9_2_peakname	2	5933050	986	276	297.146	27.558	293.832	ZHD9_1_peak_39652	SL4.0ch05:5932755-5933567	813	5933050	265	288.732	28.2635	285.297	ZHD9_2_peak_39756	SL4.0ch05:5932761-5933740	980	5933049	288	305.56	26.8525	302.367	Solyc05g012650.4	XP_010320887.1 uncharacterized protein LOC101264722 isoform X1 [Solanum lycopersicum]
Merged-SL4.0ch11-49659677-2	SL4.0ch11:49658725-49660622	Promoter (1-2kb)	-1863	Solyc11g066000.1.1	ZHD9_1_peakname|ZHD9_2_peakname	2	49659020	1898	204	223.472	27.5516	220.638	ZHD9_1_peak_94677	SL4.0ch11:49658725-49660604	1880	49659018	189	206.793	27.1613	203.947	ZHD9_2_peak_94833	SL4.0ch11:49658759-49660622	1864	49659023	219	240.151	27.9419	237.329	Solyc11g066000.1	TMW94198.1 hypothetical protein EJD97_010621 [Solanum chilense]
Merged-SL4.0ch11-49367447-2	SL4.0ch11:49367106-49367803	Promoter (1-2kb)	-1090	Solyc11g065730.3.1	ZHD9_1_peakname|ZHD9_2_peakname	2	49367435	698	204	223.472	27.5516	220.638	ZHD9_1_peak_94623	SL4.0ch11:49367117-49367764	648	49367440	189	206.793	27.1613	203.947	ZHD9_2_peak_94777	SL4.0ch11:49367106-49367803	698	49367430	219	240.151	27.9419	237.329	Solyc11g065730.3	XP_004250940.1 heterogeneous nuclear ribonucleoprotein F [Solanum lycopersicum]
Merged-SL4.0ch05-61178246-2	SL4.0ch05:61177880-61178609	Promoter (<=1kb)	-435	Solyc05g051450.2.1	ZHD9_1_peakname|ZHD9_2_peakname	2	61178238	730	204	222.732	27.5201	219.899	ZHD9_1_peak_46190	SL4.0ch05:61177880-61178609	730	61178228	193	212.819	27.7332	209.934	ZHD9_2_peak_46291	SL4.0ch05:61177927-61178570	644	61178248	214	232.645	27.3069	229.865	Solyc05g051450.2	XP_010321483.1 uncharacterized protein LOC101258372 [Solanum lycopersicum]
Merged-SL4.0ch11-32714275-2	SL4.0ch11:32713589-32714971	Promoter (1-2kb)	-1606	Solyc11g042950.1.1	ZHD9_1_peakname|ZHD9_2_peakname	2	32713970	1383	204	222.732	27.5201	219.899	ZHD9_1_peak_92732	SL4.0ch11:32713589-32714930	1342	32713969	193	212.819	27.7332	209.934	ZHD9_2_peak_92902	SL4.0ch11:32713611-32714971	1361	32713971	214	232.645	27.3069	229.865	Solyc11g042950.1	XP_010313065.1 D-ribulose kinase isoform X2 [Solanum lycopersicum]
Merged-SL4.0ch01-81639620-2	SL4.0ch01:81639046-81640196	Promoter (<=1kb)	-883	Solyc01g099030.4.1	ZHD9_1_peakname|ZHD9_2_peakname	2	81639341	1151	222	241.417	27.5126	238.483	ZHD9_1_peak_10692	SL4.0ch01:81639046-81640196	1151	81639341	198	212.574	26.243	209.693	ZHD9_2_peak_10772	SL4.0ch01:81639054-81640186	1133	81639341	245	270.261	28.7822	267.273	Solyc01g099030.4	XP_004230194.1 acetylajmalan esterase isoform X1 [Solanum lycopersicum]
Merged-SL4.0ch05-28112695-2	SL4.0ch05:28112016-28113414	Promoter (1-2kb)	-1042	Solyc05g021510.2.1	ZHD9_1_peakname|ZHD9_2_peakname	2	28112540	1399	204	224.445	27.5114	221.615	ZHD9_1_peak_42334	SL4.0ch05:28112044-28113414	1371	28112709	176	187.462	25.3029	184.743	ZHD9_2_peak_42450	SL4.0ch05:28112016-28113308	1293	28112372	233	261.428	29.72	258.488	Solyc05g021510.2	NA
Merged-SL4.0ch10-64341898-3	SL4.0ch10:64340456-64343362	Promoter (1-2kb)	-1575	Solyc10g086320.2.1	ZHD9_1_peakname|ZHD9_2_peakname	3	64341942	2907	206	226.122	27.5078	223.282	ZHD9_1_peak_88429	SL4.0ch10:64340523-64343362	2840	64342306	220	254.4	31.5929	251.225	ZHD9_2_peak_88676,ZHD9_2_peak_88677	NA	NA	NA	NA	NA	NA	NA	Solyc10g086320.2	TMW93966.1 hypothetical protein EJD97_010944 [Solanum chilense]
Merged-SL4.0ch03-50331634-2	SL4.0ch03:50331158-50332112	Promoter (1-2kb)	-1621	Solyc03g094070.4.1	ZHD9_1_peakname|ZHD9_2_peakname	2	50331446	955	261	281.341	27.5058	278.147	ZHD9_1_peak_26913	SL4.0ch03:50331166-50332112	947	50331441	241	259.75	27.2347	256.538	ZHD9_2_peak_27015	SL4.0ch03:50331158-50332100	943	50331451	281	302.932	27.7769	299.756	Solyc03g094070.4	TMW99282.1 hypothetical protein EJD97_002812 [Solanum chilense]
Merged-SL4.0ch03-62429385-2	SL4.0ch03:62428660-62430140	Promoter (1-2kb)	-1345	Solyc03g119340.3.1	ZHD9_1_peakname|ZHD9_2_peakname	2	62429486	1481	204	223.523	27.5038	220.693	ZHD9_1_peak_29039	SL4.0ch03:62428660-62430079	1420	62429483	183	197.821	26.3036	195.034	ZHD9_2_peak_29125	SL4.0ch03:62428664-62430140	1477	62429488	225	249.224	28.704	246.352	Solyc03g119340.3	XP_004235787.1 putative receptor-like protein kinase At4g00960 isoform X1 [Solanum lycopersicum]
Merged-SL4.0ch09-5075535-2	SL4.0ch09:5074479-5076457	Promoter (<=1kb)	-657	Solyc09g011740.4.1	ZHD9_1_peakname|ZHD9_2_peakname	2	5075822	1979	204	223.556	27.4879	220.728	ZHD9_1_peak_72094	SL4.0ch09:5074747-5076457	1711	5075434	181	194.849	26.0177	192.082	ZHD9_2_peak_72306	SL4.0ch09:5074479-5076457	1979	5076209	227	252.264	28.958	249.374	Solyc09g011740.4	XP_004246371.1 phosphatidylinositol:ceramide inositolphosphotransferase 2 [Solanum lycopersicum]
Merged-SL4.0ch09-62229410-2	SL4.0ch09:62229020-62229823	Promoter (1-2kb)	-1655	Solyc09g074240.1.1	ZHD9_1_peakname|ZHD9_2_peakname	2	62229324	804	210	229.845	27.4752	226.984	ZHD9_1_peak_78769	SL4.0ch09:62229020-62229756	737	62229328	182	193.936	25.4688	191.176	ZHD9_2_peak_79002	SL4.0ch09:62229041-62229823	783	62229321	238	265.754	29.4817	262.792	Solyc09g074240.1	XP_004247481.1 probable LRR receptor-like serine/threonine-protein kinase RKF3 [Solanum lycopersicum]
Merged-SL4.0ch06-45744753-2	SL4.0ch06:45744170-45745295	Promoter (<=1kb)	-711	Solyc06g082290.4.1	ZHD9_1_peakname|ZHD9_2_peakname	2	45744892	1126	221	240.278	27.4729	237.334	ZHD9_1_peak_53538	SL4.0ch06:45744170-45745265	1096	45744896	214	236.175	28.2508	233.13	ZHD9_2_peak_53622	SL4.0ch06:45744282-45745295	1014	45744889	228	244.381	26.6949	241.539	Solyc06g082290.4	XP_004242500.1 mitoferrin [Solanum lycopersicum]
Merged-SL4.0ch01-88547765-2	SL4.0ch01:88547194-88548344	Promoter (1-2kb)	-1625	Solyc01g109150.4.1	ZHD9_1_peakname|ZHD9_2_peakname	2	88547499	1151	202	221.439	27.4728	218.601	ZHD9_1_peak_11929	SL4.0ch01:88547194-88548326	1133	88547498	203	228.041	29.1627	225.051	ZHD9_2_peak_12006	SL4.0ch01:88547197-88548344	1148	88547500	202	214.836	25.7828	212.151	Solyc01g109150.4	NP_001385603.1 cytochrome P450 CYP74C4 [Solanum lycopersicum]
Merged-SL4.0ch03-61300645-2	SL4.0ch03:61299891-61301407	Promoter (<=1kb)	-411	Solyc03g117840.4.1	ZHD9_1_peakname|ZHD9_2_peakname	2	61300207	1517	208	227.516	27.4725	224.662	ZHD9_1_peak_28836	SL4.0ch03:61299927-61301355	1429	61300210	188	201.245	25.86	198.437	ZHD9_2_peak_28928	SL4.0ch03:61299891-61301407	1517	61300204	228	253.787	29.085	250.888	Solyc03g117840.4	XP_049367291.1 uncharacterized protein LOC125832187 [Solanum verrucosum]
Merged-SL4.0ch08-1700076-2	SL4.0ch08:1699115-1701000	Promoter (1-2kb)	-1554	Solyc08g007120.3.1	ZHD9_1_peakname|ZHD9_2_peakname	2	1700184	1886	220	239.852	27.4551	236.919	ZHD9_1_peak_63023	SL4.0ch08:1699196-1700996	1801	1700183	206	224.496	27.298	221.533	ZHD9_2_peak_63174	SL4.0ch08:1699115-1701000	1886	1700186	235	255.209	27.6122	252.305	Solyc08g007120.3	XP_004244705.1 probable BOI-related E3 ubiquitin-protein ligase 2 [Solanum lycopersicum]
Merged-SL4.0ch01-78603578-2	SL4.0ch01:78602610-78604530	Promoter (<=1kb)	-433	Solyc01g094940.4.1	ZHD9_1_peakname|ZHD9_2_peakname	2	78604252	1921	260	279.87	27.4354	276.677	ZHD9_1_peak_10133	SL4.0ch01:78602661-78604530	1870	78604246	245	265.716	27.6849	262.458	ZHD9_2_peak_10216	SL4.0ch01:78602610-78604514	1905	78604257	275	294.023	27.1859	290.896	Solyc01g094940.4	XP_004229894.1 probable serine/threonine-protein kinase At1g01540 [Solanum lycopersicum]
Merged-SL4.0ch04-51451459-2	SL4.0ch04:51450250-51452673	Promoter (1-2kb)	-1945	Solyc04g054256.1.1	ZHD9_1_peakname|ZHD9_2_peakname	2	51451906	2424	204	222.779	27.4323	219.954	ZHD9_1_peak_35764	SL4.0ch04:51450302-51452613	2312	51451913	182	196.334	26.1607	193.557	ZHD9_2_peak_35872	SL4.0ch04:51450250-51452673	2424	51451899	225	249.224	28.704	246.352	Solyc04g054256.1	XP_004253509.1 cytochrome P450 CYP736A12 [Solanum lycopersicum]
Merged-SL4.0ch03-50166982-3	SL4.0ch03:50165480-50168702	Promoter (1-2kb)	-1897	Solyc03g093930.4.1	ZHD9_1_peakname|ZHD9_2_peakname	3	50166612	3223	200	220.766	27.4314	217.925	ZHD9_1_peak_26888,ZHD9_1_peak_26887	NA	NA	NA	NA	NA	NA	NA	ZHD9_2_peak_26989	SL4.0ch03:50165480-50168649	3170	50165742	253	292.449	32.2602	289.332	Solyc03g093930.4	XP_004235434.2 transcription factor WER-like [Solanum lycopersicum]
Merged-SL4.0ch09-62789687-2	SL4.0ch09:62789422-62789952	Promoter (1-2kb)	-1361	Solyc09g074760.1.1	ZHD9_1_peakname|ZHD9_2_peakname	2	62789665	531	208	226.683	27.4287	223.833	ZHD9_1_peak_78901	SL4.0ch09:62789422-62789940	519	62789676	192	207.174	26.4073	204.328	ZHD9_2_peak_79129	SL4.0ch09:62789436-62789952	517	62789654	223	246.192	28.45	243.337	Solyc09g074760.1	XP_004247445.1 nuclear transcription factor Y subunit B-5 [Solanum lycopersicum]
Merged-SL4.0ch01-73977482-2	SL4.0ch01:73976569-73978361	Promoter (<=1kb)	-746	Solyc01g086760.4.1	ZHD9_1_peakname|ZHD9_2_peakname	2	73977951	1793	203	221.968	27.4246	219.143	ZHD9_1_peak_9256	SL4.0ch01:73976655-73978361	1707	73977958	189	206.793	27.1613	203.947	ZHD9_2_peak_9340	SL4.0ch01:73976569-73978344	1776	73977944	217	237.143	27.6879	234.338	Solyc01g086760.4	XP_019070986.1 histone H3.2-like [Solanum lycopersicum]
Merged-SL4.0ch01-31632616-2	SL4.0ch01:31632265-31632968	Promoter (1-2kb)	-1501	Solyc01g020521.1.1	ZHD9_1_peakname|ZHD9_2_peakname	2	31632720	704	209	228.171	27.4231	225.313	ZHD9_1_peak_4122	SL4.0ch01:31632265-31632968	704	31632722	191	207.282	26.7214	204.434	ZHD9_2_peak_4162	SL4.0ch01:31632271-31632960	690	31632718	227	249.06	28.1248	246.192	Solyc01g020521.1	NA
Merged-SL4.0ch12-57806972-2	SL4.0ch12:57806566-57807451	Promoter (<=1kb)	-352	Solyc12g042740.2.1	ZHD9_1_peakname|ZHD9_2_peakname	2	57806894	886	204	222.837	27.4084	220.014	ZHD9_1_peak_102284	SL4.0ch12:57806632-57807451	820	57806899	179	191.887	25.7318	189.14	ZHD9_2_peak_102547	SL4.0ch12:57806566-57807239	674	57806889	228	253.787	29.085	250.888	Solyc12g042740.2	NP_001234428.1 signal recognition particle subunit SRP54 2 [Solanum lycopersicum]
Merged-SL4.0ch02-47399436-2	SL4.0ch02:47399087-47399799	Promoter (<=1kb)	-482	Solyc02g086770.3.1	ZHD9_1_peakname|ZHD9_2_peakname	2	47399495	713	204	222.837	27.4084	220.014	ZHD9_1_peak_19232	SL4.0ch02:47399122-47399736	615	47399493	179	191.887	25.7318	189.14	ZHD9_2_peak_19260	SL4.0ch02:47399087-47399799	713	47399497	228	253.787	29.085	250.888	Solyc02g086770.3	XP_004232300.1 cinnamoyl-CoA reductase-like SNL6 [Solanum lycopersicum]
Merged-SL4.0ch11-10635224-2	SL4.0ch11:10634565-10635920	Promoter (1-2kb)	-1780	Solyc11g020230.1.1	ZHD9_1_peakname|ZHD9_2_peakname	2	10634831	1356	207	225.86	27.4004	223.01	ZHD9_1_peak_90349	SL4.0ch11:10634566-10635920	1355	10634831	196	215.329	27.5751	212.428	ZHD9_2_peak_90570	SL4.0ch11:10634565-10635848	1284	10634831	218	236.391	27.2258	233.592	Solyc11g020230.1	XP_004250410.1 serine/threonine-protein kinase-like protein CCR4 [Solanum lycopersicum]
Merged-SL4.0ch02-31974403-2	SL4.0ch02:31973542-31975271	Promoter (<=1kb)	-746	Solyc02g062370.4.1	ZHD9_1_peakname|ZHD9_2_peakname	2	31974614	1730	214	232.677	27.3999	229.792	ZHD9_1_peak_16076	SL4.0ch02:31973543-31975271	1729	31974608	194	210.153	26.681	207.286	ZHD9_2_peak_16123	SL4.0ch02:31973542-31975258	1717	31974619	233	255.2	28.1187	252.297	Solyc02g062370.4	XP_010317233.1 zinc finger CCCH domain-containing protein 44 isoform X2 [Solanum lycopersicum]
Merged-SL4.0ch06-31320675-2	SL4.0ch06:31320216-31321140	Promoter (<=1kb)	-760	Solyc06g050790.3.1	ZHD9_1_peakname|ZHD9_2_peakname	2	31320549	925	203	221.985	27.3927	219.163	ZHD9_1_peak_50729	SL4.0ch06:31320226-31321121	896	31320533	185	200.802	26.5895	197.996	ZHD9_2_peak_50807	SL4.0ch06:31320216-31321140	925	31320565	221	243.168	28.1959	240.33	Solyc06g050790.3	XP_004240901.1 amino acid transporter AVT6C-like [Solanum lycopersicum]
Merged-SL4.0ch02-42362038-2	SL4.0ch02:42361591-42362483	Promoter (<=1kb)	-751	Solyc02g080050.1.1	ZHD9_1_peakname|ZHD9_2_peakname	2	42361900	893	203	221.985	27.3927	219.163	ZHD9_1_peak_18276	SL4.0ch02:42361591-42362483	893	42361903	185	200.802	26.5895	197.996	ZHD9_2_peak_18309	SL4.0ch02:42361634-42362447	814	42361897	221	243.168	28.1959	240.33	Solyc02g080050.1	TMW80916.1 hypothetical protein EJD97_013671, partial [Solanum chilense]
Merged-SL4.0ch07-57930782-2	SL4.0ch07:57929652-57931656	Promoter (1-2kb)	-1559	Solyc07g044990.3.1	ZHD9_1_peakname|ZHD9_2_peakname	2	57930463	2005	204	222.944	27.3765	220.123	ZHD9_1_peak_60689	SL4.0ch07:57930169-57931653	1485	57930451	175	185.991	25.16	183.282	ZHD9_2_peak_60837	SL4.0ch07:57929652-57931656	2005	57930475	232	259.896	29.593	256.964	Solyc07g044990.3	XP_004243613.1 transmembrane protein 56 [Solanum lycopersicum]
Merged-SL4.0ch06-30975979-2	SL4.0ch06:30975704-30976284	Promoter (1-2kb)	-1700	Solyc06g050540.1.1	ZHD9_1_peakname|ZHD9_2_peakname	2	30975938	581	214	232.356	27.3707	229.466	ZHD9_1_peak_50678	SL4.0ch06:30975713-30976284	572	30975944	204	223.318	27.5322	220.364	ZHD9_2_peak_50760	SL4.0ch06:30975704-30976215	512	30975933	223	241.394	27.2092	238.568	Solyc06g050540.1	NA
Merged-SL4.0ch12-4112318-2	SL4.0ch12:4112040-4112589	Promoter (1-2kb)	-1078	Solyc12g011230.1.1	ZHD9_1_peakname|ZHD9_2_peakname	2	4112313	550	202	220.077	27.3697	217.244	ZHD9_1_peak_96378	SL4.0ch12:4112040-4112589	550	4112309	206	232.649	29.5916	229.628	ZHD9_2_peak_96555	SL4.0ch12:4112066-4112579	514	4112317	197	207.506	25.1477	204.86	Solyc12g011230.1	NA
Merged-SL4.0ch10-59799048-2	SL4.0ch10:59798660-59799386	Promoter (1-2kb)	-1718	Solyc10g079050.2.1	ZHD9_1_peakname|ZHD9_2_peakname	2	59799026	727	230	249.357	27.359	246.379	ZHD9_1_peak_87456	SL4.0ch10:59798660-59799368	709	59799028	197	207.981	25.2735	205.13	ZHD9_2_peak_87721	SL4.0ch10:59798779-59799386	608	59799025	262	290.732	29.4446	287.628	Solyc10g079050.2	XP_004249190.1 transcription factor bHLH130-like [Solanum lycopersicum]
Merged-SL4.0ch02-51123037-2	SL4.0ch02:51122708-51123359	Promoter (<=1kb)	-515	Solyc02g091850.1.1	ZHD9_1_peakname|ZHD9_2_peakname	2	51123048	652	252	272.418	27.3578	269.295	ZHD9_1_peak_19957	SL4.0ch02:51122738-51123345	608	51123048	217	224.573	24.5338	221.61	ZHD9_2_peak_19985	SL4.0ch02:51122708-51123359	652	51123047	287	320.262	30.1818	316.98	Solyc02g091850.1	NA
Merged-SL4.0ch03-36968525-2	SL4.0ch03:36968261-36968790	Promoter (<=1kb)	-124	Solyc03g065237.1.1	ZHD9_1_peakname|ZHD9_2_peakname	2	36968532	530	229	248.698	27.3493	245.722	ZHD9_1_peak_25124	SL4.0ch03:36968279-36968772	494	36968521	199	210.462	25.4098	207.593	ZHD9_2_peak_25209	SL4.0ch03:36968261-36968790	530	36968543	259	286.935	29.2887	283.852	Solyc03g065237.1	NA
Merged-SL4.0ch01-85528206-2	SL4.0ch01:85527771-85528641	Promoter (1-2kb)	-1751	Solyc01g104900.3.1	ZHD9_1_peakname|ZHD9_2_peakname	2	85528028	871	204	223.316	27.3481	220.495	ZHD9_1_peak_11356	SL4.0ch01:85527771-85528625	855	85528021	176	187.147	25.2112	184.433	ZHD9_2_peak_11436	SL4.0ch01:85527787-85528641	855	85528036	232	259.485	29.485	256.558	Solyc01g104900.3	XP_004230640.1 NAC domain-containing protein 104 [Solanum lycopersicum]
Merged-SL4.0ch11-8141469-2	SL4.0ch11:8140720-8142216	Promoter (<=1kb)	-349	Solyc11g017240.3.1	ZHD9_1_peakname|ZHD9_2_peakname	2	8141030	1497	203	222.076	27.3449	219.257	ZHD9_1_peak_89975	SL4.0ch11:8140720-8142184	1465	8141039	179	191.887	25.7318	189.14	ZHD9_2_peak_90204	SL4.0ch11:8140758-8142216	1459	8141022	227	252.264	28.958	249.374	Solyc11g017240.3	NP_001234708.2 chorimate mutase [Solanum lycopersicum]
Merged-SL4.0ch03-57419171-2	SL4.0ch03:57418887-57419443	Promoter (<=1kb)	-899	Solyc03g112600.4.1	ZHD9_1_peakname|ZHD9_2_peakname	2	57419162	557	203	222.098	27.3369	219.28	ZHD9_1_peak_28128	SL4.0ch03:57418887-57419443	557	57419161	178	190.409	25.5888	187.672	ZHD9_2_peak_28224	SL4.0ch03:57418916-57419441	526	57419164	228	253.787	29.085	250.888	Solyc03g112600.4	XP_019068122.1 anti-PCD protein-like isoform X1 [Solanum lycopersicum]
Merged-SL4.0ch02-37369367-2	SL4.0ch02:37368899-37369840	Promoter (<=1kb)	-322	Solyc02g069480.3.1	ZHD9_1_peakname|ZHD9_2_peakname	2	37369208	942	220	238.249	27.3228	235.31	ZHD9_1_peak_17255	SL4.0ch02:37368899-37369840	942	37369197	220	242.19	28.2093	239.103	ZHD9_2_peak_17301	SL4.0ch02:37368905-37369827	923	37369220	219	234.307	26.4364	231.518	Solyc02g069480.3	TMW85896.1 hypothetical protein EJD97_022293 [Solanum chilense]
Merged-SL4.0ch04-56990764-2	SL4.0ch04:56990391-56991130	Promoter (<=1kb)	-303	Solyc04g072038.1.1	ZHD9_1_peakname|ZHD9_2_peakname	2	56990704	740	420	441.983	27.3106	437.495	ZHD9_1_peak_36824	SL4.0ch04:56990411-56991125	715	56990702	397	420.319	27.5618	415.639	ZHD9_2_peak_36913	SL4.0ch04:56990391-56991130	740	56990705	443	463.647	27.0594	459.352	Solyc04g072038.1	XP_019067269.1 uncharacterized protein LOC101262605 [Solanum lycopersicum]
Merged-SL4.0ch01-4891098-2	SL4.0ch01:4890424-4891776	Promoter (<=1kb)	-439	Solyc01g010130.4.1	ZHD9_1_peakname|ZHD9_2_peakname	2	4891489	1353	202	221.296	27.2894	218.481	ZHD9_1_peak_1144	SL4.0ch01:4890424-4891776	1353	4891486	180	193.367	25.8748	190.61	ZHD9_2_peak_1152	SL4.0ch01:4890424-4891771	1348	4891492	225	249.224	28.704	246.352	Solyc01g010130.4	XP_004228422.1 transcription factor bHLH49-like [Solanum lycopersicum]
Merged-SL4.0ch06-537386-2	SL4.0ch06:535116-539638	Promoter (<=1kb)	-341	Solyc06g005500.4.1	ZHD9_1_peakname|ZHD9_2_peakname	2	539342	4523	236	254.868	27.2816	251.845	ZHD9_1_peak_47084	SL4.0ch06:535155-539638	4484	539351	213	231.664	27.3158	228.65	ZHD9_2_peak_47171	SL4.0ch06:535116-539638	4523	539333	259	278.071	27.2474	275.039	Solyc06g005500.4	NP_001234409.2 protein kinase 1b [Solanum lycopersicum]
Merged-SL4.0ch02-33152860-2	SL4.0ch02:33152322-33153398	Promoter (1-2kb)	-1875	Solyc02g063075.1.1	ZHD9_1_peakname|ZHD9_2_peakname	2	33153080	1077	203	222.357	27.2732	219.543	ZHD9_1_peak_16314	SL4.0ch02:33152329-33153391	1063	33153081	170	178.677	24.4452	176.016	ZHD9_2_peak_16370	SL4.0ch02:33152322-33153398	1077	33153080	236	266.036	30.1011	263.07	Solyc02g063075.1	XP_004233499.1 bet1-like protein At4g14600 [Solanum lycopersicum]
Merged-SL4.0ch09-59842229-2	SL4.0ch09:59841850-59842662	Promoter (1-2kb)	-1842	Solyc09g065590.3.1	ZHD9_1_peakname|ZHD9_2_peakname	2	59842186	813	221	239.574	27.2631	236.642	ZHD9_1_peak_78339	SL4.0ch09:59841850-59842662	813	59842180	206	224.496	27.298	221.533	ZHD9_2_peak_78577	SL4.0ch09:59841927-59842479	553	59842192	236	254.652	27.2283	251.751	Solyc09g065590.3	XP_004247195.1 VAN3-binding protein [Solanum lycopersicum]
Merged-SL4.0ch02-49289902-2	SL4.0ch02:49289555-49290253	Promoter (<=1kb)	-362	Solyc02g089410.3.1	ZHD9_1_peakname|ZHD9_2_peakname	2	49289858	699	217	235.678	27.2523	232.774	ZHD9_1_peak_19580	SL4.0ch02:49289555-49290253	699	49289844	199	214.057	26.3749	211.166	ZHD9_2_peak_19614	SL4.0ch02:49289561-49290240	680	49289872	235	257.299	28.1296	254.382	Solyc02g089410.3	XP_004232122.1 E3 ubiquitin-protein ligase CIP8-like isoform X3 [Solanum lycopersicum]
Merged-SL4.0ch03-54443797-2	SL4.0ch03:54443250-54444345	Promoter (<=1kb)	-528	Solyc03g097540.2.1	ZHD9_1_peakname|ZHD9_2_peakname	2	54443566	1096	274	294.151	27.2521	290.877	ZHD9_1_peak_27548	SL4.0ch03:54443273-54444345	1073	54443569	247	261.986	26.3509	258.759	ZHD9_2_peak_27647	SL4.0ch03:54443250-54444321	1072	54443562	302	326.315	28.1533	322.995	Solyc03g097540.2	KAG5617540.1 hypothetical protein H5410_017364 [Solanum commersonii]
Merged-SL4.0ch12-53406347-2	SL4.0ch12:53405681-53406828	Promoter (<=1kb)	-224	Solyc12g040395.1.1	ZHD9_1_peakname|ZHD9_2_peakname	2	53406462	1148	202	219.717	27.2262	216.905	ZHD9_1_peak_101750	SL4.0ch12:53405681-53406827	1147	53406462	188	205.292	27.0184	202.456	ZHD9_2_peak_101992	SL4.0ch12:53406052-53406828	777	53406462	215	234.142	27.4339	231.354	Solyc12g040395.1	XP_006353824.2 PREDICTED: serine/threonine-protein kinase HT1-like [Solanum tuberosum]
Merged-SL4.0ch11-4781552-2	SL4.0ch11:4780742-4782226	Promoter (<=1kb)	-741	Solyc11g011750.1.1	ZHD9_1_peakname|ZHD9_2_peakname	2	4781920	1485	303	322.465	27.1826	318.973	ZHD9_1_peak_89373	SL4.0ch11:4781014-4782226	1213	4781919	293	310.114	26.7551	306.503	ZHD9_2_peak_89618	SL4.0ch11:4780742-4782226	1485	4781920	313	334.816	27.6101	331.442	Solyc11g011750.1	XP_004250229.1 ethylene-responsive transcription factor 1B-like [Solanum lycopersicum]
Merged-SL4.0ch06-34458525-2	SL4.0ch06:34458004-34459045	Promoter (<=1kb)	-801	Solyc06g053810.3.1	ZHD9_1_peakname|ZHD9_2_peakname	2	34458398	1042	235	253.385	27.1768	250.37	ZHD9_1_peak_51255	SL4.0ch06:34458004-34459045	1042	34458400	213	231.664	27.3158	228.65	ZHD9_2_peak_51328	SL4.0ch06:34458012-34459040	1029	34458395	257	275.105	27.0378	272.091	Solyc06g053810.3	XP_004241028.1 uncharacterized protein LOC101254392 [Solanum lycopersicum]
Merged-SL4.0ch06-39265244-2	SL4.0ch06:39264895-39265560	Promoter (<=1kb)	-888	Solyc06g066340.4.1	ZHD9_1_peakname|ZHD9_2_peakname	2	39265244	666	202	219.764	27.1703	216.957	ZHD9_1_peak_52242	SL4.0ch06:39264981-39265543	563	39265244	181	194.849	26.0177	192.082	ZHD9_2_peak_52305	SL4.0ch06:39264895-39265560	666	39265244	222	244.679	28.323	241.832	Solyc06g066340.4	XP_004241756.1 probable transcription factor KAN2 isoform X1 [Solanum lycopersicum]
Merged-SL4.0ch09-63382693-2	SL4.0ch09:63381871-63383507	Promoter (1-2kb)	-1081	Solyc09g075460.3.1	ZHD9_1_peakname|ZHD9_2_peakname	2	63382534	1637	238	255.293	27.1577	252.235	ZHD9_1_peak_79030	SL4.0ch09:63381898-63383496	1599	63382317	236	272.462	31.8299	269.155	ZHD9_2_peak_79262	SL4.0ch09:63381871-63383507	1637	63382750	241	238.124	22.4855	235.315	Solyc09g075460.3	XP_004247394.1 probable polygalacturonase [Solanum lycopersicum]
Merged-SL4.0ch02-38305765-2	SL4.0ch02:38305094-38306441	Promoter (<=1kb)	-372	Solyc02g070550.3.1	ZHD9_1_peakname|ZHD9_2_peakname	2	38305985	1348	201	218.968	27.1547	216.161	ZHD9_1_peak_17421	SL4.0ch02:38305138-38306390	1253	38305986	187	203.793	26.8754	200.967	ZHD9_2_peak_17463	SL4.0ch02:38305094-38306441	1348	38305984	215	234.142	27.4339	231.354	Solyc02g070550.3	NP_001316147.1 la-related protein 6A [Solanum lycopersicum]
Merged-SL4.0ch06-37643768-2	SL4.0ch06:37643388-37644149	Promoter (<=1kb)	-455	Solyc06g063290.3.1	ZHD9_1_peakname|ZHD9_2_peakname	2	37643782	762	214	233.035	27.1375	230.153	ZHD9_1_peak_51941	SL4.0ch06:37643390-37644147	758	37643783	188	199.707	25.4302	196.909	ZHD9_2_peak_52020	SL4.0ch06:37643388-37644149	762	37643782	241	266.363	28.8448	263.396	Solyc06g063290.3	XP_004241884.1 uncharacterized protein LOC101268193 isoform X3 [Solanum lycopersicum]
Merged-SL4.0ch06-42962715-2	SL4.0ch06:42961967-42963667	Promoter (<=1kb)	-367	Solyc06g073490.2.1	ZHD9_1_peakname|ZHD9_2_peakname	2	42962288	1701	216	234.471	27.1355	231.565	ZHD9_1_peak_52943	SL4.0ch06:42961997-42963667	1671	42962285	206	225.042	27.4469	222.072	ZHD9_2_peak_53026	SL4.0ch06:42961967-42963231	1265	42962292	227	243.9	26.8242	241.059	Solyc06g073490.2	XP_010322469.1 uncharacterized protein LOC101247624 [Solanum lycopersicum]
Merged-SL4.0ch03-4917207-2	SL4.0ch03:4916768-4917649	Promoter (<=1kb)	-506	Solyc03g033510.3.1	ZHD9_1_peakname|ZHD9_2_peakname	2	4916998	882	210	227.329	27.1354	224.465	ZHD9_1_peak_21368	SL4.0ch03:4916780-4917633	854	4917010	203	223.661	27.912	220.702	ZHD9_2_peak_21413	SL4.0ch03:4916768-4917649	882	4916986	216	230.998	26.3589	228.229	Solyc03g033510.3	XP_004234534.1 uncharacterized protein LOC101245822 [Solanum lycopersicum]
Merged-SL4.0ch02-50524986-2	SL4.0ch02:50524632-50525469	Promoter (<=1kb)	-687	Solyc02g091050.3.1	ZHD9_1_peakname|ZHD9_2_peakname	2	50524940	838	256	277.274	27.1354	274.121	ZHD9_1_peak_19838	SL4.0ch02:50524636-50525469	834	50524933	205	201.86	21.8883	199.049	ZHD9_2_peak_19868	SL4.0ch02:50524632-50525207	576	50524948	308	352.687	32.3825	349.193	Solyc02g091050.3	XP_004232021.1 protein DETOXIFICATION 14-like isoform X1 [Solanum lycopersicum]
Merged-SL4.0ch07-63136453-2	SL4.0ch07:63135909-63136998	Promoter (<=1kb)	-316	Solyc07g150147.1.1	ZHD9_1_peakname|ZHD9_2_peakname	2	63136734	1090	202	219.863	27.1304	217.059	ZHD9_1_peak_61773	SL4.0ch07:63135909-63136998	1090	63136737	176	187.462	25.3029	184.743	ZHD9_2_peak_61918	SL4.0ch07:63135918-63136988	1071	63136731	227	252.264	28.958	249.374	Solyc07g150147.1	XP_015081051.1 protein LIGHT-DEPENDENT SHORT HYPOCOTYLS 10 [Solanum pennellii]
Merged-SL4.0ch02-34869172-2	SL4.0ch02:34868617-34869733	Promoter (1-2kb)	-1089	Solyc02g065680.3.1	ZHD9_1_peakname|ZHD9_2_peakname	2	34868860	1117	212	231.087	27.1273	228.218	ZHD9_1_peak_16731	SL4.0ch02:34868623-34869733	1111	34868856	185	195.143	24.9804	192.374	ZHD9_2_peak_16778	SL4.0ch02:34868617-34869718	1102	34868863	240	267.031	29.2742	264.061	Solyc02g065680.3	XP_004233397.1 amino acid transporter AVT6A [Solanum lycopersicum]
Merged-SL4.0ch06-35068005-2	SL4.0ch06:35066540-35069431	Promoter (1-2kb)	-1557	Solyc06g054520.2.1	ZHD9_1_peakname|ZHD9_2_peakname	2	35068305	2892	208	225.413	27.113	222.567	ZHD9_1_peak_51376	SL4.0ch06:35066540-35069431	2892	35068312	194	210.153	26.681	207.286	ZHD9_2_peak_51448	SL4.0ch06:35066631-35069421	2791	35068298	221	240.673	27.545	237.849	Solyc06g054520.2	XP_015078810.1 3-hydroxyisobutyryl-CoA hydrolase-like protein 5 isoform X1 [Solanum pennellii]
Merged-SL4.0ch10-60980775-2	SL4.0ch10:60980234-60981319	Promoter (1-2kb)	-1787	Solyc10g080630.2.1	ZHD9_1_peakname|ZHD9_2_peakname	2	60980540	1086	212	229.357	27.1021	226.488	ZHD9_1_peak_87700	SL4.0ch10:60980234-60981290	1057	60980546	200	217.32	26.995	214.408	ZHD9_2_peak_87958	SL4.0ch10:60980260-60981319	1060	60980535	223	241.394	27.2092	238.568	Solyc10g080630.2	XP_010312155.1 pre-mRNA-splicing factor prp12 [Solanum lycopersicum]
Merged-SL4.0ch05-5950721-2	SL4.0ch05:5950202-5951248	Promoter (1-2kb)	-1997	Solyc05g012660.3.1	ZHD9_1_peakname|ZHD9_2_peakname	2	5950554	1047	225	242.801	27.0984	239.83	ZHD9_1_peak_39659	SL4.0ch05:5950209-5951248	1040	5950550	228	254.338	29.2305	251.168	ZHD9_2_peak_39764	SL4.0ch05:5950202-5951225	1024	5950558	222	231.264	24.9663	228.492	Solyc05g012660.3	XP_010320891.1 uncharacterized protein LOC101251980 isoform X1 [Solanum lycopersicum]
Merged-SL4.0ch01-83518612-2	SL4.0ch01:83518282-83518948	Promoter (<=1kb)	-710	Solyc01g102430.2.1	ZHD9_1_peakname|ZHD9_2_peakname	2	83518614	667	202	219.972	27.092	217.166	ZHD9_1_peak_11043	SL4.0ch01:83518307-83518948	642	83518628	182	195.659	25.9644	192.888	ZHD9_2_peak_11129	SL4.0ch01:83518282-83518914	633	83518601	222	244.286	28.2196	241.444	Solyc01g102430.2	TMW94494.1 hypothetical protein EJD97_010220 [Solanum chilense]
Merged-SL4.0ch03-57162503-2	SL4.0ch03:57161713-57163306	Promoter (1-2kb)	-1181	Solyc03g112280.3.1	ZHD9_1_peakname|ZHD9_2_peakname	2	57162671	1594	216	235.476	27.0722	232.585	ZHD9_1_peak_28074	SL4.0ch03:57161713-57163281	1569	57162670	180	186.269	23.8692	183.559	ZHD9_2_peak_28170	SL4.0ch03:57161713-57163306	1594	57162672	253	284.684	30.2751	281.612	Solyc03g112280.3	XP_004236263.1 C2 and GRAM domain-containing protein At5g50170 isoform X2 [Solanum lycopersicum]
Merged-SL4.0ch04-58745076-2	SL4.0ch04:58744811-58745342	Promoter (<=1kb)	-826	Solyc04g074860.4.1	ZHD9_1_peakname|ZHD9_2_peakname	2	58745104	532	200	218.226	27.0673	215.426	ZHD9_1_peak_37197	SL4.0ch04:58744837-58745342	506	58745108	184	199.31	26.4466	196.514	ZHD9_2_peak_37290	SL4.0ch04:58744811-58745316	506	58745100	217	237.143	27.6879	234.338	Solyc04g074860.4	XP_004237960.1 protein DETOXIFICATION 27 [Solanum lycopersicum]
Merged-SL4.0ch02-43394189-2	SL4.0ch02:43393846-43394540	Promoter (<=1kb)	-509	Solyc02g081430.3.1	ZHD9_1_peakname|ZHD9_2_peakname	2	43394157	695	204	221.316	27.0639	218.499	ZHD9_1_peak_18490	SL4.0ch02:43393846-43394522	677	43394159	185	199.41	26.1862	196.613	ZHD9_2_peak_18522	SL4.0ch02:43393851-43394540	690	43394155	222	243.223	27.9416	240.384	Solyc02g081430.3	XP_004232661.1 microsomal glutathione S-transferase 3 [Solanum lycopersicum]
Merged-SL4.0ch10-61284804-2	SL4.0ch10:61284412-61285195	Promoter (<=1kb)	-748	Solyc10g080990.3.1	ZHD9_1_peakname|ZHD9_2_peakname	2	61284900	784	240	258.249	27.0352	255.192	ZHD9_1_peak_87770	SL4.0ch10:61284417-61285193	777	61284900	232	253.186	27.8708	250.022	ZHD9_2_peak_88024	SL4.0ch10:61284412-61285195	784	61284899	249	263.312	26.1995	260.362	Solyc10g080990.3	XP_004249327.1 WAT1-related protein At5g07050-like [Solanum lycopersicum]
Merged-SL4.0ch09-13345912-2	SL4.0ch09:13345466-13346364	Promoter (<=1kb)	-597	Solyc09g018150.1.1	ZHD9_1_peakname|ZHD9_2_peakname	2	13345884	899	230	248.732	27.0315	245.758	ZHD9_1_peak_73119	SL4.0ch09:13345466-13346335	870	13345878	195	203.157	24.5171	200.338	ZHD9_2_peak_73362	SL4.0ch09:13345484-13346364	881	13345890	265	294.306	29.546	291.179	Solyc09g018150.1	XP_010326110.1 transcription factor bHLH95-like [Solanum lycopersicum]
Merged-SL4.0ch11-34807252-2	SL4.0ch11:34806492-34808011	Promoter (1-2kb)	-1651	Solyc11g042560.1.1	ZHD9_1_peakname|ZHD9_2_peakname	2	34807210	1520	200	216.796	27.02	213.994	ZHD9_1_peak_92938	SL4.0ch11:34806506-34808011	1506	34807194	194	214.332	27.8761	211.436	ZHD9_2_peak_93109	SL4.0ch11:34806492-34808002	1511	34807226	205	219.26	26.1638	216.552	Solyc11g042560.1	XP_004250806.1 ethylene-responsive transcription factor ERF022-like [Solanum lycopersicum]
Merged-SL4.0ch08-55268250-2	SL4.0ch08:55267955-55268543	Promoter (<=1kb)	-865	Solyc08g068090.3.1	ZHD9_1_peakname|ZHD9_2_peakname	2	55268263	589	201	219.286	27.0191	216.49	ZHD9_1_peak_69372	SL4.0ch08:55267987-55268515	529	55268260	170	178.677	24.4452	176.016	ZHD9_2_peak_69549	SL4.0ch08:55267955-55268543	589	55268266	232	259.896	29.593	256.964	Solyc08g068090.3	XP_004245252.1 two-on-two hemoglobin-3-like [Solanum lycopersicum]
Merged-SL4.0ch07-56729474-2	SL4.0ch07:56728954-56729964	Promoter (<=1kb)	-800	Solyc07g043240.4.1	ZHD9_1_peakname|ZHD9_2_peakname	2	56729391	1011	200	217.19	26.9953	214.379	ZHD9_1_peak_60466	SL4.0ch07:56728954-56729964	1011	56729389	202	225.952	28.8582	222.978	ZHD9_2_peak_60611	SL4.0ch07:56729027-56729954	928	56729393	198	208.428	25.1325	205.779	Solyc07g043240.4	XP_004243648.1 probable pectinesterase 8 [Solanum lycopersicum]
Merged-SL4.0ch08-2064670-2	SL4.0ch08:2064390-2064936	Promoter (<=1kb)	-192	Solyc08g007500.3.1	ZHD9_1_peakname|ZHD9_2_peakname	2	2064681	547	200	218.423	26.9795	215.628	ZHD9_1_peak_63112	SL4.0ch08:2064421-2064935	515	2064681	173	183.058	24.8741	180.368	ZHD9_2_peak_63260	SL4.0ch08:2064390-2064936	547	2064681	228	253.787	29.085	250.888	Solyc08g007500.3	XP_010324602.1 uncharacterized protein At4g22758 [Solanum lycopersicum]
Merged-SL4.0ch01-66680053-2	SL4.0ch01:66679562-66680543	Promoter (1-2kb)	-1193	Solyc01g066290.2.1	ZHD9_1_peakname|ZHD9_2_peakname	2	66679900	982	210	227.43	26.9793	224.573	ZHD9_1_peak_7913	SL4.0ch01:66679562-66680512	951	66679900	194	210.153	26.681	207.286	ZHD9_2_peak_7974	SL4.0ch01:66679598-66680543	946	66679901	226	244.707	27.2775	241.86	Solyc01g066290.2	KAH0730471.1 hypothetical protein KY289_001659 [Solanum tuberosum]
Merged-SL4.0ch08-879024-2	SL4.0ch08:878657-879323	Promoter (<=1kb)	-165	Solyc08g006130.3.1	ZHD9_1_peakname|ZHD9_2_peakname	2	879065	667	206	223.096	26.9555	220.27	ZHD9_1_peak_62856	SL4.0ch08:878797-879319	523	879063	183	195.41	25.608	192.64	ZHD9_2_peak_63004	SL4.0ch08:878657-879323	667	879067	228	250.782	28.3031	247.901	Solyc08g006130.3	NA
Merged-SL4.0ch10-64254722-2	SL4.0ch10:64254259-64255171	Promoter (<=1kb)	-579	Solyc10g086190.3.1	ZHD9_1_peakname|ZHD9_2_peakname	2	64254594	913	199	216.011	26.9325	213.216	ZHD9_1_peak_88406	SL4.0ch10:64254294-64255166	873	64254592	191	209.801	27.4472	206.936	ZHD9_2_peak_88655	SL4.0ch10:64254259-64255171	913	64254597	207	222.22	26.4178	219.496	Solyc10g086190.3	XP_004249586.1 adenosine kinase 2 [Solanum lycopersicum]
Merged-SL4.0ch10-51885432-2	SL4.0ch10:51885194-51885667	Promoter (1-2kb)	-1131	Solyc10g052515.1.1	ZHD9_1_peakname|ZHD9_2_peakname	2	51885433	474	200	216.748	26.9163	213.957	ZHD9_1_peak_86211	SL4.0ch10:51885207-51885667	461	51885426	181	194.849	26.0177	192.082	ZHD9_2_peak_86482	SL4.0ch10:51885194-51885661	468	51885440	218	238.646	27.8149	235.832	Solyc10g052515.1	XP_019070670.1 uncharacterized protein LOC109120875 [Solanum lycopersicum]
Merged-SL4.0ch01-72333235-2	SL4.0ch01:72332697-72333775	Promoter (1-2kb)	-1609	Solyc01g080510.3.1	ZHD9_1_peakname|ZHD9_2_peakname	2	72333472	1079	200	216.759	26.9083	213.97	ZHD9_1_peak_8953	SL4.0ch01:72332697-72333771	1075	72333483	180	193.367	25.8748	190.61	ZHD9_2_peak_9033	SL4.0ch01:72332700-72333775	1076	72333462	219	240.151	27.9419	237.329	Solyc01g080510.3	XP_004229480.1 uncharacterized protein At4g15545 isoform X1 [Solanum lycopersicum]
Merged-SL4.0ch08-48785658-2	SL4.0ch08:48785390-48785936	Promoter (<=1kb)	-121	Solyc08g062190.3.1	ZHD9_1_peakname|ZHD9_2_peakname	2	48785662	547	240	256.735	26.9081	253.69	ZHD9_1_peak_68283	SL4.0ch08:48785390-48785936	547	48785664	229	248.69	27.5119	245.558	ZHD9_2_peak_68454	SL4.0ch08:48785390-48785919	530	48785660	250	264.78	26.3043	261.822	Solyc08g062190.3	XP_004245058.1 omega-amidase, chloroplastic [Solanum lycopersicum]
Merged-SL4.0ch02-48836201-2	SL4.0ch02:48834996-48837558	Promoter (1-2kb)	-1223	Solyc02g088830.4.1	ZHD9_1_peakname|ZHD9_2_peakname	2	48836534	2563	198	215.248	26.853	212.459	ZHD9_1_peak_19488	SL4.0ch02:48834996-48837558	2563	48836539	189	206.793	27.1613	203.947	ZHD9_2_peak_19523	SL4.0ch02:48835023-48837228	2206	48836528	208	223.703	26.5448	220.971	Solyc02g088830.4	XP_004232163.1 uncharacterized protein LOC101260290 [Solanum lycopersicum]
Merged-SL4.0ch05-2888762-2	SL4.0ch05:2888040-2889521	Promoter (<=1kb)	-824	Solyc05g008500.3.1	ZHD9_1_peakname|ZHD9_2_peakname	2	2888756	1482	204	220.984	26.847	218.175	ZHD9_1_peak_38985	SL4.0ch05:2888044-2889445	1402	2888762	177	185.131	24.355	182.428	ZHD9_2_peak_39096	SL4.0ch05:2888040-2889521	1482	2888749	230	256.838	29.339	253.923	Solyc05g008500.3	XP_015075901.1 protein DETOXIFICATION 14-like [Solanum pennellii]
Merged-SL4.0ch01-41008423-2	SL4.0ch01:41007925-41008916	Promoter (1-2kb)	-1039	Solyc01g049650.3.1	ZHD9_1_peakname|ZHD9_2_peakname	2	41008604	992	199	216.006	26.8449	213.221	ZHD9_1_peak_5149	SL4.0ch01:41007943-41008909	967	41008608	180	193.367	25.8748	190.61	ZHD9_2_peak_5166	SL4.0ch01:41007925-41008916	992	41008600	218	238.646	27.8149	235.832	Solyc01g049650.3	KAG5631361.1 hypothetical protein H5410_003078 [Solanum commersonii]
Merged-SL4.0ch11-46352720-2	SL4.0ch11:46352465-46352957	Promoter (<=1kb)	-80	Solyc11g061770.2.1	ZHD9_1_peakname|ZHD9_2_peakname	2	46352728	493	211	228.276	26.8314	225.422	ZHD9_1_peak_94141	SL4.0ch11:46352502-46352957	456	46352728	186	197.108	25.2543	194.328	ZHD9_2_peak_94310	SL4.0ch11:46352465-46352956	492	46352728	236	259.444	28.4085	256.516	Solyc11g061770.2	NP_001307083.1 A20/AN1 zinc finger protein [Solanum lycopersicum]
Merged-SL4.0ch04-62278711-2	SL4.0ch04:62278400-62279011	Promoter (<=1kb)	-551	Solyc04g080000.1.1	ZHD9_1_peakname|ZHD9_2_peakname	2	62278707	612	204	221.974	26.8213	219.161	ZHD9_1_peak_37968	SL4.0ch04:62278425-62279010	586	62278714	175	183.852	24.5414	181.158	ZHD9_2_peak_38061	SL4.0ch04:62278400-62279011	612	62278700	234	260.096	29.1012	257.164	Solyc04g080000.1	XP_010320374.1 peroxisomal membrane protein 11A [Solanum lycopersicum]
Merged-SL4.0ch10-368397-2	SL4.0ch10:368002-368813	Promoter (<=1kb)	-291	Solyc10g005590.4.1	ZHD9_1_peakname|ZHD9_2_peakname	2	368268	812	226	243.689	26.8161	240.737	ZHD9_1_peak_80153	SL4.0ch10:368020-368813	794	368275	204	216.283	25.6429	213.374	ZHD9_2_peak_80388	SL4.0ch10:368002-368755	754	368262	249	271.094	27.9892	268.1	Solyc10g005590.4	XP_010327226.2 serine/arginine-rich splicing factor SR45 isoform X2 [Solanum lycopersicum]
Merged-SL4.0ch07-61776637-2	SL4.0ch07:61776365-61776911	Promoter (1-2kb)	-1137	Solyc07g053410.4.1	ZHD9_1_peakname|ZHD9_2_peakname	2	61776621	547	198	214.518	26.7976	211.732	ZHD9_1_peak_61434	SL4.0ch07:61776377-61776911	535	61776619	190	208.296	27.3043	205.441	ZHD9_2_peak_61584	SL4.0ch07:61776365-61776897	533	61776623	206	220.739	26.2908	218.023	Solyc07g053410.4	NP_001234576.1 TCP transcription factor 10 [Solanum lycopersicum]
Merged-SL4.0ch10-60431043-2	SL4.0ch10:60430736-60431367	Promoter (1-2kb)	-1915	Solyc10g079840.2.1	ZHD9_1_peakname|ZHD9_2_peakname	2	60431003	632	198	214.518	26.7976	211.732	ZHD9_1_peak_87587	SL4.0ch10:60430736-60431367	632	60431006	190	208.296	27.3043	205.441	ZHD9_2_peak_87855	SL4.0ch10:60430738-60431334	597	60431000	206	220.739	26.2908	218.023	Solyc10g079840.2	XP_004249223.1 peptide chain release factor PrfB3, chloroplastic isoform X1 [Solanum lycopersicum]
Merged-SL4.0ch04-52373791-2	SL4.0ch04:52373470-52374112	Promoter (1-2kb)	-1734	Solyc04g054700.3.1	ZHD9_1_peakname|ZHD9_2_peakname	2	52373812	643	231	248.032	26.7975	245.052	ZHD9_1_peak_35940	SL4.0ch04:52373470-52374093	624	52373816	214	226.469	25.7177	223.493	ZHD9_2_peak_36047	SL4.0ch04:52373490-52374112	623	52373809	248	269.596	27.8772	266.61	Solyc04g054700.3	XP_004237420.1 general transcription factor IIH subunit 2 isoform X1 [Solanum lycopersicum]
Merged-SL4.0ch01-18585836-2	SL4.0ch01:18585547-18586136	Promoter (1-2kb)	-1082	Solyc01g015297.1.1	ZHD9_1_peakname|ZHD9_2_peakname	2	18585830	590	214	231.11	26.7971	228.238	ZHD9_1_peak_2793	SL4.0ch01:18585547-18586112	566	18585836	190	201.462	25.3715	198.654	ZHD9_2_peak_2803	SL4.0ch01:18585552-18586136	585	18585824	238	260.758	28.2228	257.823	Solyc01g015297.1	NA
Merged-SL4.0ch03-9217315-2	SL4.0ch03:9217019-9217619	Promoter (<=1kb)	-294	Solyc03g044540.1.1	ZHD9_1_peakname|ZHD9_2_peakname	2	9217316	601	207	223.504	26.7964	220.66	ZHD9_1_peak_22112	SL4.0ch03:9217019-9217619	601	9217317	205	226.499	28.1328	223.523	ZHD9_2_peak_22163	SL4.0ch03:9217037-9217585	549	9217314	209	220.509	25.46	217.796	Solyc03g044540.1	KAG5614688.1 hypothetical protein H5410_014512 [Solanum commersonii]
Merged-SL4.0ch02-50321532-2	SL4.0ch02:50321154-50321924	Promoter (<=1kb)	-689	Solyc02g090770.1.1	ZHD9_1_peakname|ZHD9_2_peakname	2	50321470	771	199	216.169	26.7811	213.388	ZHD9_1_peak_19791	SL4.0ch02:50321154-50321895	742	50321483	172	181.595	24.7311	178.915	ZHD9_2_peak_19818	SL4.0ch02:50321158-50321924	767	50321458	226	250.743	28.831	247.862	Solyc02g090770.1	XP_015065485.1 ethylene-responsive transcription factor ERF095-like [Solanum pennellii]
Merged-SL4.0ch01-88782156-2	SL4.0ch01:88781773-88782526	Promoter (<=1kb)	-399	Solyc01g109510.3.1	ZHD9_1_peakname|ZHD9_2_peakname	2	88782124	754	238	254.285	26.7726	251.243	ZHD9_1_peak_11979	SL4.0ch01:88781773-88782492	720	88782164	242	261.239	27.3473	258.015	ZHD9_2_peak_12056	SL4.0ch01:88781833-88782526	694	88782083	233	247.33	26.1979	244.47	Solyc01g109510.3	XP_004230866.1 SWI/SNF complex subunit SWI3D [Solanum lycopersicum]
Merged-SL4.0ch04-63743525-2	SL4.0ch04:63743167-63743883	Promoter (<=1kb)	-764	Solyc04g081910.4.1	ZHD9_1_peakname|ZHD9_2_peakname	2	63743516	717	199	216.232	26.7651	213.452	ZHD9_1_peak_38281	SL4.0ch04:63743167-63743868	702	63743475	170	178.677	24.4452	176.016	ZHD9_2_peak_38378	SL4.0ch04:63743185-63743883	699	63743557	228	253.787	29.085	250.888	Solyc04g081910.4	XP_004238385.1 calcium-dependent protein kinase 29 [Solanum lycopersicum]
Merged-SL4.0ch10-59679603-2	SL4.0ch10:59679037-59680163	Promoter (<=1kb)	-841	Solyc10g078910.3.1	ZHD9_1_peakname|ZHD9_2_peakname	2	59679368	1127	198	214.483	26.7577	211.702	ZHD9_1_peak_87427	SL4.0ch10:59679037-59680145	1109	59679367	185	200.802	26.5895	197.996	ZHD9_2_peak_87691	SL4.0ch10:59679070-59680163	1094	59679368	211	228.165	26.9259	225.409	Solyc10g078910.3	XP_004249181.1 protein trichome birefringence [Solanum lycopersicum]
Merged-SL4.0ch02-47340490-2	SL4.0ch02:47340176-47340786	Promoter (<=1kb)	-535	Solyc02g086670.4.1	ZHD9_1_peakname|ZHD9_2_peakname	2	47340487	611	198	214.485	26.7417	211.706	ZHD9_1_peak_19215	SL4.0ch02:47340230-47340786	557	47340497	183	197.821	26.3036	195.034	ZHD9_2_peak_19243	SL4.0ch02:47340176-47340771	596	47340477	213	231.149	27.1799	228.377	Solyc02g086670.4	XP_004232308.1 shaggy-related protein kinase epsilon isoform X1 [Solanum lycopersicum]
Merged-SL4.0ch08-43853088-2	SL4.0ch08:43852240-43853915	Promoter (1-2kb)	-1365	Solyc08g060900.3.1	ZHD9_1_peakname|ZHD9_2_peakname	2	43852693	1676	198	213.766	26.7261	210.985	ZHD9_1_peak_67688	SL4.0ch08:43852357-43853841	1485	43852697	189	206.793	27.1613	203.947	ZHD9_2_peak_67860	SL4.0ch08:43852240-43853915	1676	43852689	206	220.739	26.2908	218.023	Solyc08g060900.3	TMW84949.1 hypothetical protein EJD97_024082 [Solanum chilense]
Merged-SL4.0ch04-739292-2	SL4.0ch04:738744-739972	Promoter (1-2kb)	-1053	Solyc04g006987.1.1	ZHD9_1_peakname|ZHD9_2_peakname	2	739009	1229	197	213.139	26.7105	210.356	ZHD9_1_peak_29673	SL4.0ch04:738783-739669	887	739005	195	215.846	28.0191	212.941	ZHD9_2_peak_29751	SL4.0ch04:738744-739972	1229	739013	199	210.432	25.4018	207.77	Solyc04g006987.1	TMW81978.1 hypothetical protein EJD97_007225 [Solanum chilense]
Merged-SL4.0ch08-49963146-2	SL4.0ch08:49962893-49963412	Promoter (<=1kb)	-556	Solyc08g062760.1.1	ZHD9_1_peakname|ZHD9_2_peakname	2	49963162	520	258	275.464	26.6993	272.317	ZHD9_1_peak_68451	SL4.0ch08:49962894-49963385	492	49963158	237	241.33	23.9505	238.251	ZHD9_2_peak_68624	SL4.0ch08:49962893-49963412	520	49963165	280	309.599	29.4482	306.383	Solyc08g062760.1	XP_004245075.1 proline-rich receptor-like protein kinase PERK8 [Solanum lycopersicum]
Merged-SL4.0ch03-49047045-2	SL4.0ch03:49046799-49047296	Promoter (1-2kb)	-1634	Solyc03g093310.3.1	ZHD9_1_peakname|ZHD9_2_peakname	2	49047036	498	197	213.093	26.6945	210.311	ZHD9_1_peak_26683	SL4.0ch03:49046799-49047296	498	49047027	193	212.819	27.7332	209.934	ZHD9_2_peak_26775	SL4.0ch03:49046800-49047288	489	49047045	201	213.366	25.6558	210.689	Solyc03g093310.3	XP_004235421.1 F-box protein At5g51370-like isoform X1 [Solanum lycopersicum]
Merged-SL4.0ch04-51856219-2	SL4.0ch04:51855857-51856590	Promoter (<=1kb)	-417	Solyc04g054470.3.1	ZHD9_1_peakname|ZHD9_2_peakname	2	51856270	734	202	217.647	26.6945	214.844	ZHD9_1_peak_35858	SL4.0ch04:51855857-51856552	696	51856283	193	211.182	27.2599	208.311	ZHD9_2_peak_35967	SL4.0ch04:51855878-51856590	713	51856257	210	224.111	26.1291	221.377	Solyc04g054470.3	NA
Merged-SL4.0ch09-60487103-2	SL4.0ch09:60486621-60487635	Promoter (<=1kb)	-815	Solyc09g066060.3.1	ZHD9_1_peakname|ZHD9_2_peakname	2	60487194	1015	224	241.297	26.6727	238.37	ZHD9_1_peak_78466	SL4.0ch09:60486621-60487509	889	60487190	188	194.902	24.1247	192.135	ZHD9_2_peak_78709	SL4.0ch09:60486647-60487635	989	60487198	260	287.692	29.2207	284.606	Solyc09g066060.3	XP_015087432.1 homeobox-leucine zipper protein ROC8-like [Solanum pennellii]
Merged-SL4.0ch01-3121586-2	SL4.0ch01:3120703-3122470	Promoter (<=1kb)	-476	Solyc01g009160.2.1	ZHD9_1_peakname|ZHD9_2_peakname	2	3120995	1768	198	213.742	26.6703	210.967	ZHD9_1_peak_777	SL4.0ch01:3120703-3122458	1756	3120994	182	196.334	26.1607	193.557	ZHD9_2_peak_795	SL4.0ch01:3120713-3122470	1758	3120996	213	231.149	27.1799	228.377	Solyc01g009160.2	NP_001315302.1 harpin-induced1-like [Solanum lycopersicum]
Merged-SL4.0ch08-12893422-2	SL4.0ch08:12893144-12893703	Promoter (<=1kb)	-346	Solyc08g048395.1.1	ZHD9_1_peakname|ZHD9_2_peakname	2	12893434	560	198	213.747	26.6623	210.974	ZHD9_1_peak_64470	SL4.0ch08:12893144-12893703	560	12893442	181	194.849	26.0177	192.082	ZHD9_2_peak_64630	SL4.0ch08:12893152-12893691	540	12893426	214	232.645	27.3069	229.865	Solyc08g048395.1	NA
Merged-SL4.0ch04-54472737-2	SL4.0ch04:54472186-54473309	Promoter (1-2kb)	-1213	Solyc04g058030.3.1	ZHD9_1_peakname|ZHD9_2_peakname	2	54472970	1124	198	214.625	26.6621	211.852	ZHD9_1_peak_36314	SL4.0ch04:54472186-54473260	1075	54472969	173	183.058	24.8741	180.368	ZHD9_2_peak_36419	SL4.0ch04:54472193-54473309	1117	54472971	223	246.192	28.45	243.337	Solyc04g058030.3	XP_010319705.1 uncharacterized protein LOC101268861 [Solanum lycopersicum]
Merged-SL4.0ch04-41121381-2	SL4.0ch04:41120876-41121882	Promoter (1-2kb)	-1091	Solyc04g049440.2.1	ZHD9_1_peakname|ZHD9_2_peakname	2	41121620	1007	222	237.591	26.6592	234.663	ZHD9_1_peak_34428	SL4.0ch04:41120888-41121881	994	41121622	214	232.858	27.3632	229.836	ZHD9_2_peak_34536	SL4.0ch04:41120876-41121882	1007	41121617	229	242.324	25.9552	239.491	Solyc04g049440.2	TMW88860.1 hypothetical protein EJD97_017980 [Solanum chilense]
Merged-SL4.0ch12-23540606-2	SL4.0ch12:23540151-23541050	Promoter (<=1kb)	-498	Solyc12g026400.2.1	ZHD9_1_peakname|ZHD9_2_peakname	2	23540772	900	234	250.125	26.6571	247.107	ZHD9_1_peak_98600	SL4.0ch12:23540151-23541050	900	23540777	236	259.207	28.3493	255.997	ZHD9_2_peak_98818	SL4.0ch12:23540192-23541032	841	23540767	232	241.042	24.9649	238.217	Solyc12g026400.2	XP_004252189.1 protease Do-like 9 [Solanum lycopersicum]
Merged-SL4.0ch02-36646452-2	SL4.0ch02:36646047-36646878	Promoter (<=1kb)	-46	Solyc02g068690.3.1	ZHD9_1_peakname|ZHD9_2_peakname	2	36646356	832	197	213.016	26.6546	210.239	ZHD9_1_peak_17133	SL4.0ch02:36646058-36646825	768	36646368	188	205.292	27.0184	202.456	ZHD9_2_peak_17174	SL4.0ch02:36646047-36646878	832	36646344	206	220.739	26.2908	218.023	Solyc02g068690.3	XP_004233247.1 probable arabinosyltransferase ARAD1 [Solanum lycopersicum]
Merged-SL4.0ch08-52176176-2	SL4.0ch08:52175765-52176582	Promoter (1-2kb)	-1040	Solyc08g065760.3.1	ZHD9_1_peakname|ZHD9_2_peakname	2	52176039	818	198	213.755	26.6544	210.982	ZHD9_1_peak_68815	SL4.0ch08:52175782-52176582	801	52176056	180	193.367	25.8748	190.61	ZHD9_2_peak_68988	SL4.0ch08:52175765-52176578	814	52176022	215	234.142	27.4339	231.354	Solyc08g065760.3	NP_001353729.1 54S ribosomal protein L24, mitochondrial-like [Solanum lycopersicum]
Merged-SL4.0ch09-62423337-2	SL4.0ch09:62422495-62424160	Promoter (<=1kb)	-709	Solyc09g074410.4.1	ZHD9_1_peakname|ZHD9_2_peakname	2	62423844	1666	198	214.246	26.6534	211.472	ZHD9_1_peak_78818	SL4.0ch09:62422495-62424109	1615	62423840	181	194.351	25.8729	191.59	ZHD9_2_peak_79052	SL4.0ch09:62422586-62424160	1575	62423848	215	234.142	27.4339	231.354	Solyc09g074410.4	XP_004247470.1 zerumbone synthase [Solanum lycopersicum]
Merged-SL4.0ch01-79700214-2	SL4.0ch01:79699881-79700554	Promoter (<=1kb)	-547	Solyc01g096360.3.1	ZHD9_1_peakname|ZHD9_2_peakname	2	79700229	674	197	213.006	26.6466	210.232	ZHD9_1_peak_10372	SL4.0ch01:79699881-79700541	661	79700220	187	203.793	26.8754	200.967	ZHD9_2_peak_10444	SL4.0ch01:79699882-79700554	673	79700238	207	222.22	26.4178	219.496	Solyc01g096360.3	NP_001316464.1 Rho GTPase activating protein 2 [Solanum lycopersicum]
Merged-SL4.0ch09-63891647-2	SL4.0ch09:63890995-63892278	Promoter (<=1kb)	-943	Solyc09g075990.3.1	ZHD9_1_peakname|ZHD9_2_peakname	2	63891298	1284	204	220.072	26.6418	217.268	ZHD9_1_peak_79151	SL4.0ch09:63891055-63892260	1206	63891304	178	188.066	24.9121	185.344	ZHD9_2_peak_79386	SL4.0ch09:63890995-63892278	1284	63891291	229	252.079	28.3715	249.193	Solyc09g075990.3	XP_004247359.1 uncharacterized protein LOC101253828 isoform X1 [Solanum lycopersicum]
Merged-SL4.0ch04-63668112-2	SL4.0ch04:63667637-63668596	Promoter (1-2kb)	-1970	Solyc04g081790.3.1	ZHD9_1_peakname|ZHD9_2_peakname	2	63668038	960	202	217.762	26.6383	214.953	ZHD9_1_peak_38262	SL4.0ch04:63667637-63668596	960	63668013	196	217.363	28.162	214.447	ZHD9_2_peak_38357	SL4.0ch04:63667667-63668550	884	63668062	208	218.161	25.1146	215.459	Solyc04g081790.3	TMW99384.1 hypothetical protein EJD97_002633 [Solanum chilense]
Merged-SL4.0ch08-8761563-2	SL4.0ch08:8761315-8761804	Promoter (1-2kb)	-1392	Solyc08g016725.1.1	ZHD9_1_peakname|ZHD9_2_peakname	2	8761567	490	242	259.654	26.6267	256.613	ZHD9_1_peak_64062	SL4.0ch08:8761332-8761804	473	8761565	206	212.672	24.2304	209.791	ZHD9_2_peak_64218	SL4.0ch08:8761315-8761802	488	8761569	279	306.636	29.0229	303.436	Solyc08g016725.1	XP_049370481.1 uncharacterized mitochondrial protein AtMg00810-like [Solanum verrucosum]
Merged-SL4.0ch12-7033912-2	SL4.0ch12:7033464-7034356	Promoter (<=1kb)	-276	Solyc12g017610.1.1	ZHD9_1_peakname|ZHD9_2_peakname	2	7034060	893	253	269.515	26.6266	266.403	ZHD9_1_peak_96845	SL4.0ch12:7033494-7034356	863	7034071	228	240.561	25.7717	237.485	ZHD9_2_peak_97038	SL4.0ch12:7033464-7034337	874	7034050	278	298.47	27.4814	295.321	Solyc12g017610.1	TMW85078.1 hypothetical protein EJD97_023831 [Solanum chilense]
[truncated: 17,590 more rows]

## Sheet: Others
merge_peakname	chr:start-end	annotation	distanceToTSS	transcriptId	Parent_Files	Total_subpeaks	mean_abs_summit	mean_length	mean_pileup	mean_-LOG10(pvalue)	mean_fold_enrichment	mean_-LOG10(qvalue)	ZHD9_1_peakname	ZHD9_1_chr:start-end	ZHD9_1_length	ZHD9_1_abs_summit	ZHD9_1_pileup	ZHD9_1_-LOG10(pvalue)	ZHD9_1_fold_enrichment	ZHD9_1_-LOG10(qvalue)	ZHD9_2_peakname	ZHD9_2_chr:start-end	ZHD9_2_length	ZHD9_2_abs_summit	ZHD9_2_pileup	ZHD9_2_-LOG10(pvalue)	ZHD9_2_fold_enrichment	ZHD9_2_-LOG10(qvalue)	geneId	description
[truncated: 91,015 more rows]
