# Supplementary material for: Salt-stress-induced tomato sweetening involves an SlSnRK2.6-SlZHD8 sugar accumulation cascade triggered by root-derived abscisic acid
Source: EMBO J. 2026 Feb 2;45(7):2134–56. doi: 10.1038/s44318-026-00708-0 (PMC13043847; doi:10.1038/s44318-026-00708-0)
Supplement: Supplementary file 5 — Dataset EV3 [file 44318_2026_708_MOESM5_ESM.xlsx]

## Sheet: Legends
Source data supports Fig. 4C: The enriched SlZHD8-binding motifs within promoter regions.

## Sheet: Motif
merge_sequence_name	motif_id	motif_alt_id	start	stop	strand	score	p-value	q-value	matched_sequence	chr:start-end	annotation	distanceToTSS	transcriptId	Parent_Files	Total_subpeaks	mean_abs_summit	mean_length	mean_pileup	mean_-LOG10(pvalue)	mean_fold_enrichment	mean_-LOG10(qvalue)	ZHD9_1_peakname	ZHD9_1_chr:start-end	ZHD9_1_length	ZHD9_1_abs_summit	ZHD9_1_pileup	ZHD9_1_-LOG10(pvalue)	ZHD9_1_fold_enrichment	ZHD9_1_-LOG10(qvalue)	ZHD9_2_peakname	ZHD9_2_chr:start-end	ZHD9_2_length	ZHD9_2_abs_summit	ZHD9_2_pileup	ZHD9_2_-LOG10(pvalue)	ZHD9_2_fold_enrichment	ZHD9_2_-LOG10(qvalue)	geneId	description	sequence_name
Merged-SL4.0ch01-67013086-2	TAATTAATWWWWWWW	MEME-1	536	550	-	7.76923	0.000978	0.621	TAATTAACAACCTTT	SL4.0ch01:67012722-67013435	Promoter (<=1kb)	-666	Solyc01g066420.3.1	ZHD9_1_peakname|ZHD9_2_peakname	2	67013064	714	447	635.574	60.1369	630.198	ZHD9_1_peak_7981	SL4.0ch01:67012761-67013435	675	67013072	405	571.249	58.0395	565.878	ZHD9_2_peak_8041	SL4.0ch01:67012722-67013429	708	67013055	489	699.899	62.2343	694.518	Solyc01g066420.3	XP_004229264.2 pectinesterase-like [Solanum lycopersicum]	Merged-SL4.0ch01-67013086-2
Merged-SL4.0ch01-67013086-2	TAATTAATWWWWWWW	MEME-1	545	559	+	9.41538	0.000401	0.53	TAATTAATTGAAATT	SL4.0ch01:67012722-67013435	Promoter (<=1kb)	-666	Solyc01g066420.3.1	ZHD9_1_peakname|ZHD9_2_peakname	2	67013064	714	447	635.574	60.1369	630.198	ZHD9_1_peak_7981	SL4.0ch01:67012761-67013435	675	67013072	405	571.249	58.0395	565.878	ZHD9_2_peak_8041	SL4.0ch01:67012722-67013429	708	67013055	489	699.899	62.2343	694.518	Solyc01g066420.3	XP_004229264.2 pectinesterase-like [Solanum lycopersicum]	Merged-SL4.0ch01-67013086-2
Merged-SL4.0ch04-57066409-2	TAATTAATWWWWWWW	MEME-1	969	983	+	7.86154	0.000942	0.617	TGATTAAAAATAATA	SL4.0ch04:57065596-57067256	Promoter (1-2kb)	-1785	Solyc04g072060.4.1	ZHD9_1_peakname|ZHD9_2_peakname	2	57066820	1661	398	547.302	53.7378	542.16	ZHD9_1_peak_36835	SL4.0ch04:57065606-57067178	1573	57066816	375	516.804	53.7509	511.579	ZHD9_2_peak_36924	SL4.0ch04:57065596-57067256	1661	57066823	422	577.8	53.7247	572.742	Solyc04g072060.4	XP_004237840.1 ras-related protein Rab7 [Solanum lycopersicum]	Merged-SL4.0ch04-57066409-2
Merged-SL4.0ch04-57066409-2	TAATTAATWWWWWWW	MEME-1	1306	1320	-	7.90769	0.000923	0.615	TCATTAAGTATATTT	SL4.0ch04:57065596-57067256	Promoter (1-2kb)	-1785	Solyc04g072060.4.1	ZHD9_1_peakname|ZHD9_2_peakname	2	57066820	1661	398	547.302	53.7378	542.16	ZHD9_1_peak_36835	SL4.0ch04:57065606-57067178	1573	57066816	375	516.804	53.7509	511.579	ZHD9_2_peak_36924	SL4.0ch04:57065596-57067256	1661	57066823	422	577.8	53.7247	572.742	Solyc04g072060.4	XP_004237840.1 ras-related protein Rab7 [Solanum lycopersicum]	Merged-SL4.0ch04-57066409-2
Merged-SL4.0ch04-57066409-2	TAATTAATWWWWWWW	MEME-1	1362	1376	+	8.87692	0.000569	0.558	TAATTAATATGTAAC	SL4.0ch04:57065596-57067256	Promoter (1-2kb)	-1785	Solyc04g072060.4.1	ZHD9_1_peakname|ZHD9_2_peakname	2	57066820	1661	398	547.302	53.7378	542.16	ZHD9_1_peak_36835	SL4.0ch04:57065606-57067178	1573	57066816	375	516.804	53.7509	511.579	ZHD9_2_peak_36924	SL4.0ch04:57065596-57067256	1661	57066823	422	577.8	53.7247	572.742	Solyc04g072060.4	XP_004237840.1 ras-related protein Rab7 [Solanum lycopersicum]	Merged-SL4.0ch04-57066409-2
Merged-SL4.0ch04-57066409-2	TAATTAATWWWWWWW	MEME-1	582	596	-	10.9077	0.000101	0.434	TAATTAATAATATAA	SL4.0ch04:57065596-57067256	Promoter (1-2kb)	-1785	Solyc04g072060.4.1	ZHD9_1_peakname|ZHD9_2_peakname	2	57066820	1661	398	547.302	53.7378	542.16	ZHD9_1_peak_36835	SL4.0ch04:57065606-57067178	1573	57066816	375	516.804	53.7509	511.579	ZHD9_2_peak_36924	SL4.0ch04:57065596-57067256	1661	57066823	422	577.8	53.7247	572.742	Solyc04g072060.4	XP_004237840.1 ras-related protein Rab7 [Solanum lycopersicum]	Merged-SL4.0ch04-57066409-2
Merged-SL4.0ch04-57066409-2	TAATTAATWWWWWWW	MEME-1	553	567	-	9.70769	0.000323	0.515	TGATTAATAAAAAAT	SL4.0ch04:57065596-57067256	Promoter (1-2kb)	-1785	Solyc04g072060.4.1	ZHD9_1_peakname|ZHD9_2_peakname	2	57066820	1661	398	547.302	53.7378	542.16	ZHD9_1_peak_36835	SL4.0ch04:57065606-57067178	1573	57066816	375	516.804	53.7509	511.579	ZHD9_2_peak_36924	SL4.0ch04:57065596-57067256	1661	57066823	422	577.8	53.7247	572.742	Solyc04g072060.4	XP_004237840.1 ras-related protein Rab7 [Solanum lycopersicum]	Merged-SL4.0ch04-57066409-2
Merged-SL4.0ch04-57066409-2	TAATTAATWWWWWWW	MEME-1	36	50	+	8.16923	0.000822	0.601	TAATTAATTAACATG	SL4.0ch04:57065596-57067256	Promoter (1-2kb)	-1785	Solyc04g072060.4.1	ZHD9_1_peakname|ZHD9_2_peakname	2	57066820	1661	398	547.302	53.7378	542.16	ZHD9_1_peak_36835	SL4.0ch04:57065606-57067178	1573	57066816	375	516.804	53.7509	511.579	ZHD9_2_peak_36924	SL4.0ch04:57065596-57067256	1661	57066823	422	577.8	53.7247	572.742	Solyc04g072060.4	XP_004237840.1 ras-related protein Rab7 [Solanum lycopersicum]	Merged-SL4.0ch04-57066409-2
Merged-SL4.0ch04-57066409-2	TAATTAATWWWWWWW	MEME-1	31	45	-	11.3538	5.55e-05	0.377	TAATTAATTAAAATT	SL4.0ch04:57065596-57067256	Promoter (1-2kb)	-1785	Solyc04g072060.4.1	ZHD9_1_peakname|ZHD9_2_peakname	2	57066820	1661	398	547.302	53.7378	542.16	ZHD9_1_peak_36835	SL4.0ch04:57065606-57067178	1573	57066816	375	516.804	53.7509	511.579	ZHD9_2_peak_36924	SL4.0ch04:57065596-57067256	1661	57066823	422	577.8	53.7247	572.742	Solyc04g072060.4	XP_004237840.1 ras-related protein Rab7 [Solanum lycopersicum]	Merged-SL4.0ch04-57066409-2
Merged-SL4.0ch01-1037970-2	TAATTAATWWWWWWW	MEME-1	251	265	+	7.93846	0.000912	0.613	TAATTACATAGTTAT	SL4.0ch01:1037652-1038291	Promoter (<=1kb)	-176	Solyc01g006420.3.1	ZHD9_1_peakname|ZHD9_2_peakname	2	1037990	640	398	542.245	52.079	537.125	ZHD9_1_peak_421	SL4.0ch01:1037652-1038291	640	1037987	347	462.621	48.5251	457.597	ZHD9_2_peak_426	SL4.0ch01:1037661-1038277	617	1037993	450	621.87	55.6329	616.653	Solyc01g006420.3		Merged-SL4.0ch01-1037970-2
Merged-SL4.0ch01-1037970-2	TAATTAATWWWWWWW	MEME-1	333	347	+	11.0769	8.05e-05	0.412	TAATTAACCATTAAA	SL4.0ch01:1037652-1038291	Promoter (<=1kb)	-176	Solyc01g006420.3.1	ZHD9_1_peakname|ZHD9_2_peakname	2	1037990	640	398	542.245	52.079	537.125	ZHD9_1_peak_421	SL4.0ch01:1037652-1038291	640	1037987	347	462.621	48.5251	457.597	ZHD9_2_peak_426	SL4.0ch01:1037661-1038277	617	1037993	450	621.87	55.6329	616.653	Solyc01g006420.3		Merged-SL4.0ch01-1037970-2
Merged-SL4.0ch01-1037970-2	TAATTAATWWWWWWW	MEME-1	264	278	-	12.1231	1.32e-05	0.37	TAATTAATAATTAAT	SL4.0ch01:1037652-1038291	Promoter (<=1kb)	-176	Solyc01g006420.3.1	ZHD9_1_peakname|ZHD9_2_peakname	2	1037990	640	398	542.245	52.079	537.125	ZHD9_1_peak_421	SL4.0ch01:1037652-1038291	640	1037987	347	462.621	48.5251	457.597	ZHD9_2_peak_426	SL4.0ch01:1037661-1038277	617	1037993	450	621.87	55.6329	616.653	Solyc01g006420.3		Merged-SL4.0ch01-1037970-2
Merged-SL4.0ch01-1037970-2	TAATTAATWWWWWWW	MEME-1	257	271	-	7.96923	0.0009	0.611	TAATTAATAACTATG	SL4.0ch01:1037652-1038291	Promoter (<=1kb)	-176	Solyc01g006420.3.1	ZHD9_1_peakname|ZHD9_2_peakname	2	1037990	640	398	542.245	52.079	537.125	ZHD9_1_peak_421	SL4.0ch01:1037652-1038291	640	1037987	347	462.621	48.5251	457.597	ZHD9_2_peak_426	SL4.0ch01:1037661-1038277	617	1037993	450	621.87	55.6329	616.653	Solyc01g006420.3		Merged-SL4.0ch01-1037970-2
Merged-SL4.0ch01-75888117-2	TAATTAATWWWWWWW	MEME-1	1313	1327	+	8.64615	0.000648	0.575	TAATTAAAAATCATA	SL4.0ch01:75887205-75889026	Promoter (<=1kb)	-964	Solyc01g089940.1.1	ZHD9_1_peakname|ZHD9_2_peakname	2	75887938	1822	407	552.805	51.993	547.64	ZHD9_1_peak_9609	SL4.0ch01:75887224-75889015	1792	75887938	355	473.339	48.7099	468.252	ZHD9_2_peak_9699	SL4.0ch01:75887205-75889026	1822	75887937	459	632.271	55.2761	627.028	Solyc01g089940.1	XP_019068286.2 bax inhibitor 1-like [Solanum lycopersicum]	Merged-SL4.0ch01-75888117-2
Merged-SL4.0ch01-75888117-2	TAATTAATWWWWWWW	MEME-1	830	844	+	7.83077	0.000953	0.618	TAATTAATAAAATAG	SL4.0ch01:75887205-75889026	Promoter (<=1kb)	-964	Solyc01g089940.1.1	ZHD9_1_peakname|ZHD9_2_peakname	2	75887938	1822	407	552.805	51.993	547.64	ZHD9_1_peak_9609	SL4.0ch01:75887224-75889015	1792	75887938	355	473.339	48.7099	468.252	ZHD9_2_peak_9699	SL4.0ch01:75887205-75889026	1822	75887937	459	632.271	55.2761	627.028	Solyc01g089940.1	XP_019068286.2 bax inhibitor 1-like [Solanum lycopersicum]	Merged-SL4.0ch01-75888117-2
Merged-SL4.0ch01-75888117-2	TAATTAATWWWWWWW	MEME-1	577	591	+	7.95385	0.000906	0.612	TGATTAATTTGCTAA	SL4.0ch01:75887205-75889026	Promoter (<=1kb)	-964	Solyc01g089940.1.1	ZHD9_1_peakname|ZHD9_2_peakname	2	75887938	1822	407	552.805	51.993	547.64	ZHD9_1_peak_9609	SL4.0ch01:75887224-75889015	1792	75887938	355	473.339	48.7099	468.252	ZHD9_2_peak_9699	SL4.0ch01:75887205-75889026	1822	75887937	459	632.271	55.2761	627.028	Solyc01g089940.1	XP_019068286.2 bax inhibitor 1-like [Solanum lycopersicum]	Merged-SL4.0ch01-75888117-2
Merged-SL4.0ch01-25376100-2	TAATTAATWWWWWWW	MEME-1	282	296	-	8.30769	0.00077	0.592	TAATTACCTATTATC	SL4.0ch01:25375788-25376414	Promoter (1-2kb)	-1586	Solyc01g017750.1.1	ZHD9_1_peakname|ZHD9_2_peakname	2	25376083	627	386	521.907	51.3098	516.855	ZHD9_1_peak_3498	SL4.0ch01:25375797-25376404	608	25376081	352	473.757	49.8902	468.67	ZHD9_2_peak_3522	SL4.0ch01:25375788-25376414	627	25376085	419	570.057	52.7293	565.039	Solyc01g017750.1		Merged-SL4.0ch01-25376100-2
Merged-SL4.0ch01-25376100-2	TAATTAATWWWWWWW	MEME-1	413	427	-	8.07692	0.000857	0.606	TAATTACCAATATTA	SL4.0ch01:25375788-25376414	Promoter (1-2kb)	-1586	Solyc01g017750.1.1	ZHD9_1_peakname|ZHD9_2_peakname	2	25376083	627	386	521.907	51.3098	516.855	ZHD9_1_peak_3498	SL4.0ch01:25375797-25376404	608	25376081	352	473.757	49.8902	468.67	ZHD9_2_peak_3522	SL4.0ch01:25375788-25376414	627	25376085	419	570.057	52.7293	565.039	Solyc01g017750.1		Merged-SL4.0ch01-25376100-2
Merged-SL4.0ch01-25376100-2	TAATTAATWWWWWWW	MEME-1	158	172	+	9.01538	0.000523	0.553	TAATTAATGTATGAT	SL4.0ch01:25375788-25376414	Promoter (1-2kb)	-1586	Solyc01g017750.1.1	ZHD9_1_peakname|ZHD9_2_peakname	2	25376083	627	386	521.907	51.3098	516.855	ZHD9_1_peak_3498	SL4.0ch01:25375797-25376404	608	25376081	352	473.757	49.8902	468.67	ZHD9_2_peak_3522	SL4.0ch01:25375788-25376414	627	25376085	419	570.057	52.7293	565.039	Solyc01g017750.1		Merged-SL4.0ch01-25376100-2
Merged-SL4.0ch04-59729435-2	TAATTAATWWWWWWW	MEME-1	1195	1209	-	8.46154	0.000713	0.583	TCATTAATTAATTAA	SL4.0ch04:59728163-59730721	Promoter (1-2kb)	-1001	Solyc04g076840.1.1	ZHD9_1_peakname|ZHD9_2_peakname	2	59729185	2559	372	499.389	49.9657	494.479	ZHD9_1_peak_37365	SL4.0ch04:59728163-59730689	2527	59729184	332	440.601	47.6038	435.737	ZHD9_2_peak_37460	SL4.0ch04:59728169-59730721	2553	59729186	411	558.176	52.3276	553.222	Solyc04g076840.1		Merged-SL4.0ch04-59729435-2
Merged-SL4.0ch04-59729435-2	TAATTAATWWWWWWW	MEME-1	1196	1210	+	10.2308	0.000207	0.489	TAATTAATTAATGAA	SL4.0ch04:59728163-59730721	Promoter (1-2kb)	-1001	Solyc04g076840.1.1	ZHD9_1_peakname|ZHD9_2_peakname	2	59729185	2559	372	499.389	49.9657	494.479	ZHD9_1_peak_37365	SL4.0ch04:59728163-59730689	2527	59729184	332	440.601	47.6038	435.737	ZHD9_2_peak_37460	SL4.0ch04:59728169-59730721	2553	59729186	411	558.176	52.3276	553.222	Solyc04g076840.1		Merged-SL4.0ch04-59729435-2
Merged-SL4.0ch04-59729435-2	TAATTAATWWWWWWW	MEME-1	1062	1076	+	7.84615	0.000948	0.618	TAATTACTTCAATTA	SL4.0ch04:59728163-59730721	Promoter (1-2kb)	-1001	Solyc04g076840.1.1	ZHD9_1_peakname|ZHD9_2_peakname	2	59729185	2559	372	499.389	49.9657	494.479	ZHD9_1_peak_37365	SL4.0ch04:59728163-59730689	2527	59729184	332	440.601	47.6038	435.737	ZHD9_2_peak_37460	SL4.0ch04:59728169-59730721	2553	59729186	411	558.176	52.3276	553.222	Solyc04g076840.1		Merged-SL4.0ch04-59729435-2
Merged-SL4.0ch04-59729435-2	TAATTAATWWWWWWW	MEME-1	1183	1197	-	10.9385	9.71e-05	0.43	TAATTAACTAATTAT	SL4.0ch04:59728163-59730721	Promoter (1-2kb)	-1001	Solyc04g076840.1.1	ZHD9_1_peakname|ZHD9_2_peakname	2	59729185	2559	372	499.389	49.9657	494.479	ZHD9_1_peak_37365	SL4.0ch04:59728163-59730689	2527	59729184	332	440.601	47.6038	435.737	ZHD9_2_peak_37460	SL4.0ch04:59728169-59730721	2553	59729186	411	558.176	52.3276	553.222	Solyc04g076840.1		Merged-SL4.0ch04-59729435-2
Merged-SL4.0ch04-59729435-2	TAATTAATWWWWWWW	MEME-1	2252	2266	-	9.35385	0.00042	0.532	TAATTAAACATAAAA	SL4.0ch04:59728163-59730721	Promoter (1-2kb)	-1001	Solyc04g076840.1.1	ZHD9_1_peakname|ZHD9_2_peakname	2	59729185	2559	372	499.389	49.9657	494.479	ZHD9_1_peak_37365	SL4.0ch04:59728163-59730689	2527	59729184	332	440.601	47.6038	435.737	ZHD9_2_peak_37460	SL4.0ch04:59728169-59730721	2553	59729186	411	558.176	52.3276	553.222	Solyc04g076840.1		Merged-SL4.0ch04-59729435-2
Merged-SL4.0ch04-59729435-2	TAATTAATWWWWWWW	MEME-1	1200	1214	+	9.13846	0.000484	0.548	TAATTAATGAAAAGT	SL4.0ch04:59728163-59730721	Promoter (1-2kb)	-1001	Solyc04g076840.1.1	ZHD9_1_peakname|ZHD9_2_peakname	2	59729185	2559	372	499.389	49.9657	494.479	ZHD9_1_peak_37365	SL4.0ch04:59728163-59730689	2527	59729184	332	440.601	47.6038	435.737	ZHD9_2_peak_37460	SL4.0ch04:59728169-59730721	2553	59729186	411	558.176	52.3276	553.222	Solyc04g076840.1		Merged-SL4.0ch04-59729435-2
Merged-SL4.0ch04-59729435-2	TAATTAATWWWWWWW	MEME-1	1663	1677	+	10.9231	9.87e-05	0.433	TAATTAATGTTTTAT	SL4.0ch04:59728163-59730721	Promoter (1-2kb)	-1001	Solyc04g076840.1.1	ZHD9_1_peakname|ZHD9_2_peakname	2	59729185	2559	372	499.389	49.9657	494.479	ZHD9_1_peak_37365	SL4.0ch04:59728163-59730689	2527	59729184	332	440.601	47.6038	435.737	ZHD9_2_peak_37460	SL4.0ch04:59728169-59730721	2553	59729186	411	558.176	52.3276	553.222	Solyc04g076840.1		Merged-SL4.0ch04-59729435-2
Merged-SL4.0ch04-59729435-2	TAATTAATWWWWWWW	MEME-1	1184	1198	+	9.96923	0.000263	0.507	TAATTAGTTAATTAA	SL4.0ch04:59728163-59730721	Promoter (1-2kb)	-1001	Solyc04g076840.1.1	ZHD9_1_peakname|ZHD9_2_peakname	2	59729185	2559	372	499.389	49.9657	494.479	ZHD9_1_peak_37365	SL4.0ch04:59728163-59730689	2527	59729184	332	440.601	47.6038	435.737	ZHD9_2_peak_37460	SL4.0ch04:59728169-59730721	2553	59729186	411	558.176	52.3276	553.222	Solyc04g076840.1		Merged-SL4.0ch04-59729435-2
Merged-SL4.0ch04-59729435-2	TAATTAATWWWWWWW	MEME-1	1741	1755	+	11.1385	7.46e-05	0.404	TGATTAAGTATAAAT	SL4.0ch04:59728163-59730721	Promoter (1-2kb)	-1001	Solyc04g076840.1.1	ZHD9_1_peakname|ZHD9_2_peakname	2	59729185	2559	372	499.389	49.9657	494.479	ZHD9_1_peak_37365	SL4.0ch04:59728163-59730689	2527	59729184	332	440.601	47.6038	435.737	ZHD9_2_peak_37460	SL4.0ch04:59728169-59730721	2553	59729186	411	558.176	52.3276	553.222	Solyc04g076840.1		Merged-SL4.0ch04-59729435-2
Merged-SL4.0ch04-59729435-2	TAATTAATWWWWWWW	MEME-1	502	516	-	9.21538	0.000461	0.543	TAATTAAATACTTAA	SL4.0ch04:59728163-59730721	Promoter (1-2kb)	-1001	Solyc04g076840.1.1	ZHD9_1_peakname|ZHD9_2_peakname	2	59729185	2559	372	499.389	49.9657	494.479	ZHD9_1_peak_37365	SL4.0ch04:59728163-59730689	2527	59729184	332	440.601	47.6038	435.737	ZHD9_2_peak_37460	SL4.0ch04:59728169-59730721	2553	59729186	411	558.176	52.3276	553.222	Solyc04g076840.1		Merged-SL4.0ch04-59729435-2
Merged-SL4.0ch04-59729435-2	TAATTAATWWWWWWW	MEME-1	1012	1026	-	11.3538	5.55e-05	0.377	TAATTAATTAAAATT	SL4.0ch04:59728163-59730721	Promoter (1-2kb)	-1001	Solyc04g076840.1.1	ZHD9_1_peakname|ZHD9_2_peakname	2	59729185	2559	372	499.389	49.9657	494.479	ZHD9_1_peak_37365	SL4.0ch04:59728163-59730689	2527	59729184	332	440.601	47.6038	435.737	ZHD9_2_peak_37460	SL4.0ch04:59728169-59730721	2553	59729186	411	558.176	52.3276	553.222	Solyc04g076840.1		Merged-SL4.0ch04-59729435-2
Merged-SL4.0ch04-59729435-2	TAATTAATWWWWWWW	MEME-1	1192	1206	+	11.6923	3.11e-05	0.37	TAATTAATTAATTAA	SL4.0ch04:59728163-59730721	Promoter (1-2kb)	-1001	Solyc04g076840.1.1	ZHD9_1_peakname|ZHD9_2_peakname	2	59729185	2559	372	499.389	49.9657	494.479	ZHD9_1_peak_37365	SL4.0ch04:59728163-59730689	2527	59729184	332	440.601	47.6038	435.737	ZHD9_2_peak_37460	SL4.0ch04:59728169-59730721	2553	59729186	411	558.176	52.3276	553.222	Solyc04g076840.1		Merged-SL4.0ch04-59729435-2
Merged-SL4.0ch04-59729435-2	TAATTAATWWWWWWW	MEME-1	1191	1205	-	11.6923	3.11e-05	0.37	TAATTAATTAATTAA	SL4.0ch04:59728163-59730721	Promoter (1-2kb)	-1001	Solyc04g076840.1.1	ZHD9_1_peakname|ZHD9_2_peakname	2	59729185	2559	372	499.389	49.9657	494.479	ZHD9_1_peak_37365	SL4.0ch04:59728163-59730689	2527	59729184	332	440.601	47.6038	435.737	ZHD9_2_peak_37460	SL4.0ch04:59728169-59730721	2553	59729186	411	558.176	52.3276	553.222	Solyc04g076840.1		Merged-SL4.0ch04-59729435-2
Merged-SL4.0ch04-59729435-2	TAATTAATWWWWWWW	MEME-1	1017	1031	+	11.2462	6.27e-05	0.389	TAATTAATTAACAAT	SL4.0ch04:59728163-59730721	Promoter (1-2kb)	-1001	Solyc04g076840.1.1	ZHD9_1_peakname|ZHD9_2_peakname	2	59729185	2559	372	499.389	49.9657	494.479	ZHD9_1_peak_37365	SL4.0ch04:59728163-59730689	2527	59729184	332	440.601	47.6038	435.737	ZHD9_2_peak_37460	SL4.0ch04:59728169-59730721	2553	59729186	411	558.176	52.3276	553.222	Solyc04g076840.1		Merged-SL4.0ch04-59729435-2
Merged-SL4.0ch04-59729435-2	TAATTAATWWWWWWW	MEME-1	1342	1356	-	9.38462	0.00041	0.532	TAATTACGAAATTAT	SL4.0ch04:59728163-59730721	Promoter (1-2kb)	-1001	Solyc04g076840.1.1	ZHD9_1_peakname|ZHD9_2_peakname	2	59729185	2559	372	499.389	49.9657	494.479	ZHD9_1_peak_37365	SL4.0ch04:59728163-59730689	2527	59729184	332	440.601	47.6038	435.737	ZHD9_2_peak_37460	SL4.0ch04:59728169-59730721	2553	59729186	411	558.176	52.3276	553.222	Solyc04g076840.1		Merged-SL4.0ch04-59729435-2
Merged-SL4.0ch04-59729435-2	TAATTAATWWWWWWW	MEME-1	1082	1096	-	9.35385	0.00042	0.532	TAATTAAAAAAAAAT	SL4.0ch04:59728163-59730721	Promoter (1-2kb)	-1001	Solyc04g076840.1.1	ZHD9_1_peakname|ZHD9_2_peakname	2	59729185	2559	372	499.389	49.9657	494.479	ZHD9_1_peak_37365	SL4.0ch04:59728163-59730689	2527	59729184	332	440.601	47.6038	435.737	ZHD9_2_peak_37460	SL4.0ch04:59728169-59730721	2553	59729186	411	558.176	52.3276	553.222	Solyc04g076840.1		Merged-SL4.0ch04-59729435-2
Merged-SL4.0ch04-59729435-2	TAATTAATWWWWWWW	MEME-1	1654	1668	-	9.53846	0.000368	0.525	TAATTAAATATTTTT	SL4.0ch04:59728163-59730721	Promoter (1-2kb)	-1001	Solyc04g076840.1.1	ZHD9_1_peakname|ZHD9_2_peakname	2	59729185	2559	372	499.389	49.9657	494.479	ZHD9_1_peak_37365	SL4.0ch04:59728163-59730689	2527	59729184	332	440.601	47.6038	435.737	ZHD9_2_peak_37460	SL4.0ch04:59728169-59730721	2553	59729186	411	558.176	52.3276	553.222	Solyc04g076840.1		Merged-SL4.0ch04-59729435-2
Merged-SL4.0ch04-59729435-2	TAATTAATWWWWWWW	MEME-1	1187	1201	-	10.5077	0.000156	0.467	TAATTAATTAACTAA	SL4.0ch04:59728163-59730721	Promoter (1-2kb)	-1001	Solyc04g076840.1.1	ZHD9_1_peakname|ZHD9_2_peakname	2	59729185	2559	372	499.389	49.9657	494.479	ZHD9_1_peak_37365	SL4.0ch04:59728163-59730689	2527	59729184	332	440.601	47.6038	435.737	ZHD9_2_peak_37460	SL4.0ch04:59728169-59730721	2553	59729186	411	558.176	52.3276	553.222	Solyc04g076840.1		Merged-SL4.0ch04-59729435-2
Merged-SL4.0ch09-49098000-2	TAATTAATWWWWWWW	MEME-1	239	253	+	7.86154	0.000942	0.617	TAATTAACTGTTAAG	SL4.0ch09:49097685-49098312	Promoter (1-2kb)	-1766	Solyc09g059030.4.1	ZHD9_1_peakname|ZHD9_2_peakname	2	49097995	628	380	508.816	49.4881	503.842	ZHD9_1_peak_76848	SL4.0ch09:49097699-49098312	614	49097999	339	451.247	48.1462	446.295	ZHD9_2_peak_77066	SL4.0ch09:49097685-49098306	622	49097991	422	566.385	50.8299	561.39	Solyc09g059030.4	XP_010326282.1 chloroplast envelope quinone oxidoreductase homolog [Solanum lycopersicum]	Merged-SL4.0ch09-49098000-2
Merged-SL4.0ch01-15844150-2	TAATTAATWWWWWWW	MEME-1	594	608	+	7.98462	0.000893	0.61	TGATTAAGCTATTAT	SL4.0ch01:15843621-15844684	Promoter (<=1kb)	-598	Solyc01g014910.2.1	ZHD9_1_peakname|ZHD9_2_peakname	2	15844210	1064	366	488.715	49.2754	483.854	ZHD9_1_peak_2471	SL4.0ch01:15843656-15844642	987	15844214	341	456.361	48.8904	451.372	ZHD9_2_peak_2479	SL4.0ch01:15843621-15844684	1064	15844207	390	521.069	49.6604	516.336	Solyc01g014910.2	XP_004228808.3 transcription factor bHLH95-like [Solanum lycopersicum]	Merged-SL4.0ch01-15844150-2
Merged-SL4.0ch01-15844150-2	TAATTAATWWWWWWW	MEME-1	711	725	-	9.44615	0.000394	0.53	TAATTACTAAATATT	SL4.0ch01:15843621-15844684	Promoter (<=1kb)	-598	Solyc01g014910.2.1	ZHD9_1_peakname|ZHD9_2_peakname	2	15844210	1064	366	488.715	49.2754	483.854	ZHD9_1_peak_2471	SL4.0ch01:15843656-15844642	987	15844214	341	456.361	48.8904	451.372	ZHD9_2_peak_2479	SL4.0ch01:15843621-15844684	1064	15844207	390	521.069	49.6604	516.336	Solyc01g014910.2	XP_004228808.3 transcription factor bHLH95-like [Solanum lycopersicum]	Merged-SL4.0ch01-15844150-2
Merged-SL4.0ch01-15844150-2	TAATTAATWWWWWWW	MEME-1	607	621	-	8.16923	0.000822	0.601	TAATTAGATCTTAAT	SL4.0ch01:15843621-15844684	Promoter (<=1kb)	-598	Solyc01g014910.2.1	ZHD9_1_peakname|ZHD9_2_peakname	2	15844210	1064	366	488.715	49.2754	483.854	ZHD9_1_peak_2471	SL4.0ch01:15843656-15844642	987	15844214	341	456.361	48.8904	451.372	ZHD9_2_peak_2479	SL4.0ch01:15843621-15844684	1064	15844207	390	521.069	49.6604	516.336	Solyc01g014910.2	XP_004228808.3 transcription factor bHLH95-like [Solanum lycopersicum]	Merged-SL4.0ch01-15844150-2
Merged-SL4.0ch01-15844150-2	TAATTAATWWWWWWW	MEME-1	791	805	+	8.15385	0.000829	0.601	TGATTAACTTTGTAA	SL4.0ch01:15843621-15844684	Promoter (<=1kb)	-598	Solyc01g014910.2.1	ZHD9_1_peakname|ZHD9_2_peakname	2	15844210	1064	366	488.715	49.2754	483.854	ZHD9_1_peak_2471	SL4.0ch01:15843656-15844642	987	15844214	341	456.361	48.8904	451.372	ZHD9_2_peak_2479	SL4.0ch01:15843621-15844684	1064	15844207	390	521.069	49.6604	516.336	Solyc01g014910.2	XP_004228808.3 transcription factor bHLH95-like [Solanum lycopersicum]	Merged-SL4.0ch01-15844150-2
Merged-SL4.0ch01-15844150-2	TAATTAATWWWWWWW	MEME-1	817	831	+	10.8615	0.000107	0.436	TAATTAATTTTAATT	SL4.0ch01:15843621-15844684	Promoter (<=1kb)	-598	Solyc01g014910.2.1	ZHD9_1_peakname|ZHD9_2_peakname	2	15844210	1064	366	488.715	49.2754	483.854	ZHD9_1_peak_2471	SL4.0ch01:15843656-15844642	987	15844214	341	456.361	48.8904	451.372	ZHD9_2_peak_2479	SL4.0ch01:15843621-15844684	1064	15844207	390	521.069	49.6604	516.336	Solyc01g014910.2	XP_004228808.3 transcription factor bHLH95-like [Solanum lycopersicum]	Merged-SL4.0ch01-15844150-2
Merged-SL4.0ch01-15844150-2	TAATTAATWWWWWWW	MEME-1	478	492	-	9.64615	0.000341	0.519	TAATTAATAATTAAG	SL4.0ch01:15843621-15844684	Promoter (<=1kb)	-598	Solyc01g014910.2.1	ZHD9_1_peakname|ZHD9_2_peakname	2	15844210	1064	366	488.715	49.2754	483.854	ZHD9_1_peak_2471	SL4.0ch01:15843656-15844642	987	15844214	341	456.361	48.8904	451.372	ZHD9_2_peak_2479	SL4.0ch01:15843621-15844684	1064	15844207	390	521.069	49.6604	516.336	Solyc01g014910.2	XP_004228808.3 transcription factor bHLH95-like [Solanum lycopersicum]	Merged-SL4.0ch01-15844150-2
Merged-SL4.0ch08-56035973-2	TAATTAATWWWWWWW	MEME-1	324	338	-	11.1231	7.54e-05	0.406	TAATTAATTAGCAAT	SL4.0ch08:56035636-56036306	Promoter (1-2kb)	-1144	Solyc08g068860.3.1	ZHD9_1_peakname|ZHD9_2_peakname	2	56035964	671	368	491.731	49.2263	486.851	ZHD9_1_peak_69515	SL4.0ch08:56035670-56036306	637	56035962	342	456.833	48.6655	451.843	ZHD9_2_peak_69696	SL4.0ch08:56035636-56036280	645	56035967	394	526.628	49.7872	521.86	Solyc08g068860.3	XP_004245293.1 aspartyl protease AED1-like [Solanum lycopersicum]	Merged-SL4.0ch08-56035973-2
Merged-SL4.0ch08-56035973-2	TAATTAATWWWWWWW	MEME-1	279	293	-	8.98462	0.000533	0.555	TAATTAACAATTAGA	SL4.0ch08:56035636-56036306	Promoter (1-2kb)	-1144	Solyc08g068860.3.1	ZHD9_1_peakname|ZHD9_2_peakname	2	56035964	671	368	491.731	49.2263	486.851	ZHD9_1_peak_69515	SL4.0ch08:56035670-56036306	637	56035962	342	456.833	48.6655	451.843	ZHD9_2_peak_69696	SL4.0ch08:56035636-56036280	645	56035967	394	526.628	49.7872	521.86	Solyc08g068860.3	XP_004245293.1 aspartyl protease AED1-like [Solanum lycopersicum]	Merged-SL4.0ch08-56035973-2
Merged-SL4.0ch08-56035973-2	TAATTAATWWWWWWW	MEME-1	488	502	+	8.15385	0.000829	0.601	TAATTAAGCTAAAAC	SL4.0ch08:56035636-56036306	Promoter (1-2kb)	-1144	Solyc08g068860.3.1	ZHD9_1_peakname|ZHD9_2_peakname	2	56035964	671	368	491.731	49.2263	486.851	ZHD9_1_peak_69515	SL4.0ch08:56035670-56036306	637	56035962	342	456.833	48.6655	451.843	ZHD9_2_peak_69696	SL4.0ch08:56035636-56036280	645	56035967	394	526.628	49.7872	521.86	Solyc08g068860.3	XP_004245293.1 aspartyl protease AED1-like [Solanum lycopersicum]	Merged-SL4.0ch08-56035973-2
Merged-SL4.0ch08-56035973-2	TAATTAATWWWWWWW	MEME-1	449	463	-	9.69231	0.000328	0.515	TAATTAATATTTTTT	SL4.0ch08:56035636-56036306	Promoter (1-2kb)	-1144	Solyc08g068860.3.1	ZHD9_1_peakname|ZHD9_2_peakname	2	56035964	671	368	491.731	49.2263	486.851	ZHD9_1_peak_69515	SL4.0ch08:56035670-56036306	637	56035962	342	456.833	48.6655	451.843	ZHD9_2_peak_69696	SL4.0ch08:56035636-56036280	645	56035967	394	526.628	49.7872	521.86	Solyc08g068860.3	XP_004245293.1 aspartyl protease AED1-like [Solanum lycopersicum]	Merged-SL4.0ch08-56035973-2
Merged-SL4.0ch08-56035973-2	TAATTAATWWWWWWW	MEME-1	288	302	+	7.8	0.000966	0.62	TAATTAATTTTCGTT	SL4.0ch08:56035636-56036306	Promoter (1-2kb)	-1144	Solyc08g068860.3.1	ZHD9_1_peakname|ZHD9_2_peakname	2	56035964	671	368	491.731	49.2263	486.851	ZHD9_1_peak_69515	SL4.0ch08:56035670-56036306	637	56035962	342	456.833	48.6655	451.843	ZHD9_2_peak_69696	SL4.0ch08:56035636-56036280	645	56035967	394	526.628	49.7872	521.86	Solyc08g068860.3	XP_004245293.1 aspartyl protease AED1-like [Solanum lycopersicum]	Merged-SL4.0ch08-56035973-2
Merged-SL4.0ch08-60532885-2	TAATTAATWWWWWWW	MEME-1	1192	1206	-	9.55385	0.000364	0.525	TAATTAACTTATTTA	SL4.0ch08:60532112-60533665	Promoter (1-2kb)	-1725	Solyc08g078660.3.1	ZHD9_1_peakname|ZHD9_2_peakname	2	60532499	1554	364	485.206	48.9895	480.37	ZHD9_1_peak_70412	SL4.0ch08:60532112-60533665	1554	60532541	337	449.343	48.3186	444.404	ZHD9_2_peak_70603	SL4.0ch08:60532114-60533649	1536	60532457	390	521.069	49.6604	516.336	Solyc08g078660.3	XP_004245765.1 chaperone protein dnaJ 13 isoform X2 [Solanum lycopersicum]	Merged-SL4.0ch08-60532885-2
Merged-SL4.0ch08-60532885-2	TAATTAATWWWWWWW	MEME-1	1098	1112	-	9.4	0.000405	0.532	TAATTAATGTAATTT	SL4.0ch08:60532112-60533665	Promoter (1-2kb)	-1725	Solyc08g078660.3.1	ZHD9_1_peakname|ZHD9_2_peakname	2	60532499	1554	364	485.206	48.9895	480.37	ZHD9_1_peak_70412	SL4.0ch08:60532112-60533665	1554	60532541	337	449.343	48.3186	444.404	ZHD9_2_peak_70603	SL4.0ch08:60532114-60533649	1536	60532457	390	521.069	49.6604	516.336	Solyc08g078660.3	XP_004245765.1 chaperone protein dnaJ 13 isoform X2 [Solanum lycopersicum]	Merged-SL4.0ch08-60532885-2
Merged-SL4.0ch08-60532885-2	TAATTAATWWWWWWW	MEME-1	1143	1157	-	8.27692	0.000782	0.593	TAATTAAATTTATTA	SL4.0ch08:60532112-60533665	Promoter (1-2kb)	-1725	Solyc08g078660.3.1	ZHD9_1_peakname|ZHD9_2_peakname	2	60532499	1554	364	485.206	48.9895	480.37	ZHD9_1_peak_70412	SL4.0ch08:60532112-60533665	1554	60532541	337	449.343	48.3186	444.404	ZHD9_2_peak_70603	SL4.0ch08:60532114-60533649	1536	60532457	390	521.069	49.6604	516.336	Solyc08g078660.3	XP_004245765.1 chaperone protein dnaJ 13 isoform X2 [Solanum lycopersicum]	Merged-SL4.0ch08-60532885-2
Merged-SL4.0ch10-61990790-2	TAATTAATWWWWWWW	MEME-1	1103	1117	+	10.2923	0.000196	0.485	TAATTAAATATTTAA	SL4.0ch10:61989358-61992209	Promoter (1-2kb)	-1514	Solyc10g150145.1.1	ZHD9_1_peakname|ZHD9_2_peakname	2	61990762	2852	362	480.724	48.5562	475.949	ZHD9_1_peak_87902	SL4.0ch10:61989358-61992148	2791	61990769	355	479.745	50.51	474.637	ZHD9_2_peak_88155	SL4.0ch10:61989448-61992209	2762	61990754	368	481.703	46.6024	477.261	Solyc10g150145.1	XP_004249410.1 NDR1/HIN1-like protein 1 [Solanum lycopersicum]	Merged-SL4.0ch10-61990790-2
Merged-SL4.0ch10-61990790-2	TAATTAATWWWWWWW	MEME-1	608	622	+	12.1385	1.25e-05	0.37	TAATTAATTATTTAA	SL4.0ch10:61989358-61992209	Promoter (1-2kb)	-1514	Solyc10g150145.1.1	ZHD9_1_peakname|ZHD9_2_peakname	2	61990762	2852	362	480.724	48.5562	475.949	ZHD9_1_peak_87902	SL4.0ch10:61989358-61992148	2791	61990769	355	479.745	50.51	474.637	ZHD9_2_peak_88155	SL4.0ch10:61989448-61992209	2762	61990754	368	481.703	46.6024	477.261	Solyc10g150145.1	XP_004249410.1 NDR1/HIN1-like protein 1 [Solanum lycopersicum]	Merged-SL4.0ch10-61990790-2
Merged-SL4.0ch10-61990790-2	TAATTAATWWWWWWW	MEME-1	611	625	-	9.84615	0.00029	0.51	TAATTAAATAATTAA	SL4.0ch10:61989358-61992209	Promoter (1-2kb)	-1514	Solyc10g150145.1.1	ZHD9_1_peakname|ZHD9_2_peakname	2	61990762	2852	362	480.724	48.5562	475.949	ZHD9_1_peak_87902	SL4.0ch10:61989358-61992148	2791	61990769	355	479.745	50.51	474.637	ZHD9_2_peak_88155	SL4.0ch10:61989448-61992209	2762	61990754	368	481.703	46.6024	477.261	Solyc10g150145.1	XP_004249410.1 NDR1/HIN1-like protein 1 [Solanum lycopersicum]	Merged-SL4.0ch10-61990790-2
Merged-SL4.0ch10-61990790-2	TAATTAATWWWWWWW	MEME-1	407	421	+	9.23077	0.000455	0.541	TAATTAATCACATAA	SL4.0ch10:61989358-61992209	Promoter (1-2kb)	-1514	Solyc10g150145.1.1	ZHD9_1_peakname|ZHD9_2_peakname	2	61990762	2852	362	480.724	48.5562	475.949	ZHD9_1_peak_87902	SL4.0ch10:61989358-61992148	2791	61990769	355	479.745	50.51	474.637	ZHD9_2_peak_88155	SL4.0ch10:61989448-61992209	2762	61990754	368	481.703	46.6024	477.261	Solyc10g150145.1	XP_004249410.1 NDR1/HIN1-like protein 1 [Solanum lycopersicum]	Merged-SL4.0ch10-61990790-2
Merged-SL4.0ch10-61990790-2	TAATTAATWWWWWWW	MEME-1	920	934	+	8.50769	0.000696	0.582	TCATTAATTCTTAAT	SL4.0ch10:61989358-61992209	Promoter (1-2kb)	-1514	Solyc10g150145.1.1	ZHD9_1_peakname|ZHD9_2_peakname	2	61990762	2852	362	480.724	48.5562	475.949	ZHD9_1_peak_87902	SL4.0ch10:61989358-61992148	2791	61990769	355	479.745	50.51	474.637	ZHD9_2_peak_88155	SL4.0ch10:61989448-61992209	2762	61990754	368	481.703	46.6024	477.261	Solyc10g150145.1	XP_004249410.1 NDR1/HIN1-like protein 1 [Solanum lycopersicum]	Merged-SL4.0ch10-61990790-2
Merged-SL4.0ch10-61990790-2	TAATTAATWWWWWWW	MEME-1	604	618	+	10.0462	0.000245	0.505	TGATTAATTAATTAT	SL4.0ch10:61989358-61992209	Promoter (1-2kb)	-1514	Solyc10g150145.1.1	ZHD9_1_peakname|ZHD9_2_peakname	2	61990762	2852	362	480.724	48.5562	475.949	ZHD9_1_peak_87902	SL4.0ch10:61989358-61992148	2791	61990769	355	479.745	50.51	474.637	ZHD9_2_peak_88155	SL4.0ch10:61989448-61992209	2762	61990754	368	481.703	46.6024	477.261	Solyc10g150145.1	XP_004249410.1 NDR1/HIN1-like protein 1 [Solanum lycopersicum]	Merged-SL4.0ch10-61990790-2
Merged-SL4.0ch10-61990790-2	TAATTAATWWWWWWW	MEME-1	620	634	+	8.84615	0.00058	0.561	TAATTAATAGATTAT	SL4.0ch10:61989358-61992209	Promoter (1-2kb)	-1514	Solyc10g150145.1.1	ZHD9_1_peakname|ZHD9_2_peakname	2	61990762	2852	362	480.724	48.5562	475.949	ZHD9_1_peak_87902	SL4.0ch10:61989358-61992148	2791	61990769	355	479.745	50.51	474.637	ZHD9_2_peak_88155	SL4.0ch10:61989448-61992209	2762	61990754	368	481.703	46.6024	477.261	Solyc10g150145.1	XP_004249410.1 NDR1/HIN1-like protein 1 [Solanum lycopersicum]	Merged-SL4.0ch10-61990790-2
Merged-SL4.0ch10-61990790-2	TAATTAATWWWWWWW	MEME-1	603	617	-	7.76923	0.000978	0.621	TAATTAATTAATCAA	SL4.0ch10:61989358-61992209	Promoter (1-2kb)	-1514	Solyc10g150145.1.1	ZHD9_1_peakname|ZHD9_2_peakname	2	61990762	2852	362	480.724	48.5562	475.949	ZHD9_1_peak_87902	SL4.0ch10:61989358-61992148	2791	61990769	355	479.745	50.51	474.637	ZHD9_2_peak_88155	SL4.0ch10:61989448-61992209	2762	61990754	368	481.703	46.6024	477.261	Solyc10g150145.1	XP_004249410.1 NDR1/HIN1-like protein 1 [Solanum lycopersicum]	Merged-SL4.0ch10-61990790-2
Merged-SL4.0ch03-6039456-2	TAATTAATWWWWWWW	MEME-1	388	402	+	8.63077	0.000652	0.575	TAATTAAGAGATTTA	SL4.0ch03:6039101-6039847	Promoter (<=1kb)	-403	Solyc03g034336.1.1	ZHD9_1_peakname|ZHD9_2_peakname	2	6039475	747	404	533.875	48.0485	528.822	ZHD9_1_peak_21590	SL4.0ch03:6039101-6039847	747	6039469	344	442.374	44.0372	437.496	ZHD9_2_peak_21630	SL4.0ch03:6039103-6039776	674	6039481	464	625.375	52.0599	620.149	Solyc03g034336.1	TMW87775.1 hypothetical protein EJD97_019497 [Solanum chilense]	Merged-SL4.0ch03-6039456-2
Merged-SL4.0ch03-6039456-2	TAATTAATWWWWWWW	MEME-1	276	290	-	8.56923	0.000676	0.578	TAATTAAATTAAATT	SL4.0ch03:6039101-6039847	Promoter (<=1kb)	-403	Solyc03g034336.1.1	ZHD9_1_peakname|ZHD9_2_peakname	2	6039475	747	404	533.875	48.0485	528.822	ZHD9_1_peak_21590	SL4.0ch03:6039101-6039847	747	6039469	344	442.374	44.0372	437.496	ZHD9_2_peak_21630	SL4.0ch03:6039103-6039776	674	6039481	464	625.375	52.0599	620.149	Solyc03g034336.1	TMW87775.1 hypothetical protein EJD97_019497 [Solanum chilense]	Merged-SL4.0ch03-6039456-2
Merged-SL4.0ch03-6039456-2	TAATTAATWWWWWWW	MEME-1	509	523	-	8.07692	0.000857	0.606	TAATTACTCAAATAT	SL4.0ch03:6039101-6039847	Promoter (<=1kb)	-403	Solyc03g034336.1.1	ZHD9_1_peakname|ZHD9_2_peakname	2	6039475	747	404	533.875	48.0485	528.822	ZHD9_1_peak_21590	SL4.0ch03:6039101-6039847	747	6039469	344	442.374	44.0372	437.496	ZHD9_2_peak_21630	SL4.0ch03:6039103-6039776	674	6039481	464	625.375	52.0599	620.149	Solyc03g034336.1	TMW87775.1 hypothetical protein EJD97_019497 [Solanum chilense]	Merged-SL4.0ch03-6039456-2
Merged-SL4.0ch03-6039456-2	TAATTAATWWWWWWW	MEME-1	379	393	-	8.18462	0.000816	0.6	TAATTAGTACTAATT	SL4.0ch03:6039101-6039847	Promoter (<=1kb)	-403	Solyc03g034336.1.1	ZHD9_1_peakname|ZHD9_2_peakname	2	6039475	747	404	533.875	48.0485	528.822	ZHD9_1_peak_21590	SL4.0ch03:6039101-6039847	747	6039469	344	442.374	44.0372	437.496	ZHD9_2_peak_21630	SL4.0ch03:6039103-6039776	674	6039481	464	625.375	52.0599	620.149	Solyc03g034336.1	TMW87775.1 hypothetical protein EJD97_019497 [Solanum chilense]	Merged-SL4.0ch03-6039456-2
Merged-SL4.0ch03-6039456-2	TAATTAATWWWWWWW	MEME-1	493	507	+	8.29231	0.000776	0.593	TAATTAGTATGTATT	SL4.0ch03:6039101-6039847	Promoter (<=1kb)	-403	Solyc03g034336.1.1	ZHD9_1_peakname|ZHD9_2_peakname	2	6039475	747	404	533.875	48.0485	528.822	ZHD9_1_peak_21590	SL4.0ch03:6039101-6039847	747	6039469	344	442.374	44.0372	437.496	ZHD9_2_peak_21630	SL4.0ch03:6039103-6039776	674	6039481	464	625.375	52.0599	620.149	Solyc03g034336.1	TMW87775.1 hypothetical protein EJD97_019497 [Solanum chilense]	Merged-SL4.0ch03-6039456-2
Merged-SL4.0ch05-62468188-2	TAATTAATWWWWWWW	MEME-1	414	428	+	10.2615	0.000202	0.487	TAATTAAATAAAAAA	SL4.0ch05:62467717-62468673	Promoter (1-2kb)	-1557	Solyc05g052900.3.1	ZHD9_1_peakname|ZHD9_2_peakname	2	62468034	957	356	471.461	47.7662	466.774	ZHD9_1_peak_46502	SL4.0ch05:62467722-62468673	952	62468033	311	404.242	44.6018	399.714	ZHD9_2_peak_46597	SL4.0ch05:62467717-62468641	925	62468036	400	538.68	50.9305	533.835	Solyc05g052900.3	XP_004239919.1 ras-related protein RABA2b-like [Solanum lycopersicum]	Merged-SL4.0ch05-62468188-2
Merged-SL4.0ch05-62468188-2	TAATTAATWWWWWWW	MEME-1	282	296	-	8.43077	0.000724	0.585	TGATTAATTATTGTT	SL4.0ch05:62467717-62468673	Promoter (1-2kb)	-1557	Solyc05g052900.3.1	ZHD9_1_peakname|ZHD9_2_peakname	2	62468034	957	356	471.461	47.7662	466.774	ZHD9_1_peak_46502	SL4.0ch05:62467722-62468673	952	62468033	311	404.242	44.6018	399.714	ZHD9_2_peak_46597	SL4.0ch05:62467717-62468641	925	62468036	400	538.68	50.9305	533.835	Solyc05g052900.3	XP_004239919.1 ras-related protein RABA2b-like [Solanum lycopersicum]	Merged-SL4.0ch05-62468188-2
Merged-SL4.0ch05-62468188-2	TAATTAATWWWWWWW	MEME-1	323	337	+	11.8308	2.53e-05	0.37	TAATTAATGACTAAA	SL4.0ch05:62467717-62468673	Promoter (1-2kb)	-1557	Solyc05g052900.3.1	ZHD9_1_peakname|ZHD9_2_peakname	2	62468034	957	356	471.461	47.7662	466.774	ZHD9_1_peak_46502	SL4.0ch05:62467722-62468673	952	62468033	311	404.242	44.6018	399.714	ZHD9_2_peak_46597	SL4.0ch05:62467717-62468641	925	62468036	400	538.68	50.9305	533.835	Solyc05g052900.3	XP_004239919.1 ras-related protein RABA2b-like [Solanum lycopersicum]	Merged-SL4.0ch05-62468188-2
Merged-SL4.0ch05-63997517-2	TAATTAATWWWWWWW	MEME-1	1278	1292	-	8.63077	0.000652	0.575	TAATTAAGAAAAGTA	SL4.0ch05:63996672-63998345	Promoter (<=1kb)	-550	Solyc05g054760.4.1	ZHD9_1_peakname|ZHD9_2_peakname	2	63997168	1674	354	467.779	47.5839	463.091	ZHD9_1_peak_46811	SL4.0ch05:63996672-63998337	1666	63997177	320	419.752	45.8884	415.075	ZHD9_2_peak_46906	SL4.0ch05:63996714-63998345	1632	63997158	387	515.807	49.2794	511.108	Solyc05g054760.4	NP_001234822.2 dehydroascorbate reductase 1 [Solanum lycopersicum]	Merged-SL4.0ch05-63997517-2
Merged-SL4.0ch05-63997517-2	TAATTAATWWWWWWW	MEME-1	194	208	-	8.41538	0.000731	0.585	TAATTAAATTCTATT	SL4.0ch05:63996672-63998345	Promoter (<=1kb)	-550	Solyc05g054760.4.1	ZHD9_1_peakname|ZHD9_2_peakname	2	63997168	1674	354	467.779	47.5839	463.091	ZHD9_1_peak_46811	SL4.0ch05:63996672-63998337	1666	63997177	320	419.752	45.8884	415.075	ZHD9_2_peak_46906	SL4.0ch05:63996714-63998345	1632	63997158	387	515.807	49.2794	511.108	Solyc05g054760.4	NP_001234822.2 dehydroascorbate reductase 1 [Solanum lycopersicum]	Merged-SL4.0ch05-63997517-2
Merged-SL4.0ch05-63997517-2	TAATTAATWWWWWWW	MEME-1	1287	1301	+	8.13846	0.000834	0.602	TAATTAGTTTACATA	SL4.0ch05:63996672-63998345	Promoter (<=1kb)	-550	Solyc05g054760.4.1	ZHD9_1_peakname|ZHD9_2_peakname	2	63997168	1674	354	467.779	47.5839	463.091	ZHD9_1_peak_46811	SL4.0ch05:63996672-63998337	1666	63997177	320	419.752	45.8884	415.075	ZHD9_2_peak_46906	SL4.0ch05:63996714-63998345	1632	63997158	387	515.807	49.2794	511.108	Solyc05g054760.4	NP_001234822.2 dehydroascorbate reductase 1 [Solanum lycopersicum]	Merged-SL4.0ch05-63997517-2
Merged-SL4.0ch05-63997517-2	TAATTAATWWWWWWW	MEME-1	458	472	-	8.15385	0.000829	0.601	TGATTAATAACGATA	SL4.0ch05:63996672-63998345	Promoter (<=1kb)	-550	Solyc05g054760.4.1	ZHD9_1_peakname|ZHD9_2_peakname	2	63997168	1674	354	467.779	47.5839	463.091	ZHD9_1_peak_46811	SL4.0ch05:63996672-63998337	1666	63997177	320	419.752	45.8884	415.075	ZHD9_2_peak_46906	SL4.0ch05:63996714-63998345	1632	63997158	387	515.807	49.2794	511.108	Solyc05g054760.4	NP_001234822.2 dehydroascorbate reductase 1 [Solanum lycopersicum]	Merged-SL4.0ch05-63997517-2
Merged-SL4.0ch05-63997517-2	TAATTAATWWWWWWW	MEME-1	377	391	-	9.66154	0.000337	0.517	TAATTAGTGATATAT	SL4.0ch05:63996672-63998345	Promoter (<=1kb)	-550	Solyc05g054760.4.1	ZHD9_1_peakname|ZHD9_2_peakname	2	63997168	1674	354	467.779	47.5839	463.091	ZHD9_1_peak_46811	SL4.0ch05:63996672-63998337	1666	63997177	320	419.752	45.8884	415.075	ZHD9_2_peak_46906	SL4.0ch05:63996714-63998345	1632	63997158	387	515.807	49.2794	511.108	Solyc05g054760.4	NP_001234822.2 dehydroascorbate reductase 1 [Solanum lycopersicum]	Merged-SL4.0ch05-63997517-2
Merged-SL4.0ch05-63997517-2	TAATTAATWWWWWWW	MEME-1	843	857	+	9.4	0.000405	0.532	TAATTAATTTGATTT	SL4.0ch05:63996672-63998345	Promoter (<=1kb)	-550	Solyc05g054760.4.1	ZHD9_1_peakname|ZHD9_2_peakname	2	63997168	1674	354	467.779	47.5839	463.091	ZHD9_1_peak_46811	SL4.0ch05:63996672-63998337	1666	63997177	320	419.752	45.8884	415.075	ZHD9_2_peak_46906	SL4.0ch05:63996714-63998345	1632	63997158	387	515.807	49.2794	511.108	Solyc05g054760.4	NP_001234822.2 dehydroascorbate reductase 1 [Solanum lycopersicum]	Merged-SL4.0ch05-63997517-2
Merged-SL4.0ch05-63997517-2	TAATTAATWWWWWWW	MEME-1	1441	1455	-	9.36923	0.000415	0.532	TAATTAATATAATAT	SL4.0ch05:63996672-63998345	Promoter (<=1kb)	-550	Solyc05g054760.4.1	ZHD9_1_peakname|ZHD9_2_peakname	2	63997168	1674	354	467.779	47.5839	463.091	ZHD9_1_peak_46811	SL4.0ch05:63996672-63998337	1666	63997177	320	419.752	45.8884	415.075	ZHD9_2_peak_46906	SL4.0ch05:63996714-63998345	1632	63997158	387	515.807	49.2794	511.108	Solyc05g054760.4	NP_001234822.2 dehydroascorbate reductase 1 [Solanum lycopersicum]	Merged-SL4.0ch05-63997517-2
Merged-SL4.0ch03-2811450-2	TAATTAATWWWWWWW	MEME-1	1547	1561	+	10.6769	0.000131	0.45	TAATTAAGTTTTTTT	SL4.0ch03:2810125-2812770	Promoter (1-2kb)	-1059	Solyc03g025410.4.1	ZHD9_1_peakname|ZHD9_2_peakname	2	2811227	2646	364	481.328	47.4897	476.548	ZHD9_1_peak_20942	SL4.0ch03:2810125-2812770	2646	2811225	326	425.187	45.3368	420.463	ZHD9_2_peak_20984	SL4.0ch03:2810139-2812766	2628	2811229	403	537.469	49.6426	532.632	Solyc03g025410.4	XP_004234415.1 short-chain dehydrogenase TIC 32, chloroplastic [Solanum lycopersicum]	Merged-SL4.0ch03-2811450-2
Merged-SL4.0ch03-2811450-2	TAATTAATWWWWWWW	MEME-1	2396	2410	+	10.6769	0.000131	0.45	TAATTAAGTTTTTTT	SL4.0ch03:2810125-2812770	Promoter (1-2kb)	-1059	Solyc03g025410.4.1	ZHD9_1_peakname|ZHD9_2_peakname	2	2811227	2646	364	481.328	47.4897	476.548	ZHD9_1_peak_20942	SL4.0ch03:2810125-2812770	2646	2811225	326	425.187	45.3368	420.463	ZHD9_2_peak_20984	SL4.0ch03:2810139-2812766	2628	2811229	403	537.469	49.6426	532.632	Solyc03g025410.4	XP_004234415.1 short-chain dehydrogenase TIC 32, chloroplastic [Solanum lycopersicum]	Merged-SL4.0ch03-2811450-2
Merged-SL4.0ch03-2811450-2	TAATTAATWWWWWWW	MEME-1	1049	1063	+	11.7077	3.02e-05	0.37	TAATTAATAAGTAAA	SL4.0ch03:2810125-2812770	Promoter (1-2kb)	-1059	Solyc03g025410.4.1	ZHD9_1_peakname|ZHD9_2_peakname	2	2811227	2646	364	481.328	47.4897	476.548	ZHD9_1_peak_20942	SL4.0ch03:2810125-2812770	2646	2811225	326	425.187	45.3368	420.463	ZHD9_2_peak_20984	SL4.0ch03:2810139-2812766	2628	2811229	403	537.469	49.6426	532.632	Solyc03g025410.4	XP_004234415.1 short-chain dehydrogenase TIC 32, chloroplastic [Solanum lycopersicum]	Merged-SL4.0ch03-2811450-2
Merged-SL4.0ch03-2811450-2	TAATTAATWWWWWWW	MEME-1	1983	1997	+	11.2615	6.16e-05	0.387	TAATTAACGATTTAT	SL4.0ch03:2810125-2812770	Promoter (1-2kb)	-1059	Solyc03g025410.4.1	ZHD9_1_peakname|ZHD9_2_peakname	2	2811227	2646	364	481.328	47.4897	476.548	ZHD9_1_peak_20942	SL4.0ch03:2810125-2812770	2646	2811225	326	425.187	45.3368	420.463	ZHD9_2_peak_20984	SL4.0ch03:2810139-2812766	2628	2811229	403	537.469	49.6426	532.632	Solyc03g025410.4	XP_004234415.1 short-chain dehydrogenase TIC 32, chloroplastic [Solanum lycopersicum]	Merged-SL4.0ch03-2811450-2
Merged-SL4.0ch03-2811450-2	TAATTAATWWWWWWW	MEME-1	1134	1148	+	11.2615	6.16e-05	0.387	TAATTAACGATTTAT	SL4.0ch03:2810125-2812770	Promoter (1-2kb)	-1059	Solyc03g025410.4.1	ZHD9_1_peakname|ZHD9_2_peakname	2	2811227	2646	364	481.328	47.4897	476.548	ZHD9_1_peak_20942	SL4.0ch03:2810125-2812770	2646	2811225	326	425.187	45.3368	420.463	ZHD9_2_peak_20984	SL4.0ch03:2810139-2812766	2628	2811229	403	537.469	49.6426	532.632	Solyc03g025410.4	XP_004234415.1 short-chain dehydrogenase TIC 32, chloroplastic [Solanum lycopersicum]	Merged-SL4.0ch03-2811450-2
Merged-SL4.0ch03-2811450-2	TAATTAATWWWWWWW	MEME-1	819	833	+	9.13846	0.000484	0.548	TAATTACTTTGTATT	SL4.0ch03:2810125-2812770	Promoter (1-2kb)	-1059	Solyc03g025410.4.1	ZHD9_1_peakname|ZHD9_2_peakname	2	2811227	2646	364	481.328	47.4897	476.548	ZHD9_1_peak_20942	SL4.0ch03:2810125-2812770	2646	2811225	326	425.187	45.3368	420.463	ZHD9_2_peak_20984	SL4.0ch03:2810139-2812766	2628	2811229	403	537.469	49.6426	532.632	Solyc03g025410.4	XP_004234415.1 short-chain dehydrogenase TIC 32, chloroplastic [Solanum lycopersicum]	Merged-SL4.0ch03-2811450-2
Merged-SL4.0ch03-2811450-2	TAATTAATWWWWWWW	MEME-1	259	273	-	9.75385	0.000311	0.512	TAATTAATAAACTAA	SL4.0ch03:2810125-2812770	Promoter (1-2kb)	-1059	Solyc03g025410.4.1	ZHD9_1_peakname|ZHD9_2_peakname	2	2811227	2646	364	481.328	47.4897	476.548	ZHD9_1_peak_20942	SL4.0ch03:2810125-2812770	2646	2811225	326	425.187	45.3368	420.463	ZHD9_2_peak_20984	SL4.0ch03:2810139-2812766	2628	2811229	403	537.469	49.6426	532.632	Solyc03g025410.4	XP_004234415.1 short-chain dehydrogenase TIC 32, chloroplastic [Solanum lycopersicum]	Merged-SL4.0ch03-2811450-2
Merged-SL4.0ch03-2811450-2	TAATTAATWWWWWWW	MEME-1	70	84	+	10.4769	0.000161	0.472	TAATTAACAAATATT	SL4.0ch03:2810125-2812770	Promoter (1-2kb)	-1059	Solyc03g025410.4.1	ZHD9_1_peakname|ZHD9_2_peakname	2	2811227	2646	364	481.328	47.4897	476.548	ZHD9_1_peak_20942	SL4.0ch03:2810125-2812770	2646	2811225	326	425.187	45.3368	420.463	ZHD9_2_peak_20984	SL4.0ch03:2810139-2812766	2628	2811229	403	537.469	49.6426	532.632	Solyc03g025410.4	XP_004234415.1 short-chain dehydrogenase TIC 32, chloroplastic [Solanum lycopersicum]	Merged-SL4.0ch03-2811450-2
Merged-SL4.0ch03-2811450-2	TAATTAATWWWWWWW	MEME-1	1921	1935	-	10.4923	0.00016	0.47	TAATTAATAAACAAT	SL4.0ch03:2810125-2812770	Promoter (1-2kb)	-1059	Solyc03g025410.4.1	ZHD9_1_peakname|ZHD9_2_peakname	2	2811227	2646	364	481.328	47.4897	476.548	ZHD9_1_peak_20942	SL4.0ch03:2810125-2812770	2646	2811225	326	425.187	45.3368	420.463	ZHD9_2_peak_20984	SL4.0ch03:2810139-2812766	2628	2811229	403	537.469	49.6426	532.632	Solyc03g025410.4	XP_004234415.1 short-chain dehydrogenase TIC 32, chloroplastic [Solanum lycopersicum]	Merged-SL4.0ch03-2811450-2
Merged-SL4.0ch03-2811450-2	TAATTAATWWWWWWW	MEME-1	316	330	-	8.24615	0.000795	0.595	TCATTAATTACAAAA	SL4.0ch03:2810125-2812770	Promoter (1-2kb)	-1059	Solyc03g025410.4.1	ZHD9_1_peakname|ZHD9_2_peakname	2	2811227	2646	364	481.328	47.4897	476.548	ZHD9_1_peak_20942	SL4.0ch03:2810125-2812770	2646	2811225	326	425.187	45.3368	420.463	ZHD9_2_peak_20984	SL4.0ch03:2810139-2812766	2628	2811229	403	537.469	49.6426	532.632	Solyc03g025410.4	XP_004234415.1 short-chain dehydrogenase TIC 32, chloroplastic [Solanum lycopersicum]	Merged-SL4.0ch03-2811450-2
Merged-SL4.0ch03-2811450-2	TAATTAATWWWWWWW	MEME-1	235	249	+	11.7077	3.02e-05	0.37	TAATTAATAAGTAAA	SL4.0ch03:2810125-2812770	Promoter (1-2kb)	-1059	Solyc03g025410.4.1	ZHD9_1_peakname|ZHD9_2_peakname	2	2811227	2646	364	481.328	47.4897	476.548	ZHD9_1_peak_20942	SL4.0ch03:2810125-2812770	2646	2811225	326	425.187	45.3368	420.463	ZHD9_2_peak_20984	SL4.0ch03:2810139-2812766	2628	2811229	403	537.469	49.6426	532.632	Solyc03g025410.4	XP_004234415.1 short-chain dehydrogenase TIC 32, chloroplastic [Solanum lycopersicum]	Merged-SL4.0ch03-2811450-2
Merged-SL4.0ch03-2811450-2	TAATTAATWWWWWWW	MEME-1	321	335	+	11.8615	2.28e-05	0.37	TAATTAATGATTTAT	SL4.0ch03:2810125-2812770	Promoter (1-2kb)	-1059	Solyc03g025410.4.1	ZHD9_1_peakname|ZHD9_2_peakname	2	2811227	2646	364	481.328	47.4897	476.548	ZHD9_1_peak_20942	SL4.0ch03:2810125-2812770	2646	2811225	326	425.187	45.3368	420.463	ZHD9_2_peak_20984	SL4.0ch03:2810139-2812766	2628	2811229	403	537.469	49.6426	532.632	Solyc03g025410.4	XP_004234415.1 short-chain dehydrogenase TIC 32, chloroplastic [Solanum lycopersicum]	Merged-SL4.0ch03-2811450-2
Merged-SL4.0ch03-2811450-2	TAATTAATWWWWWWW	MEME-1	1300	1314	+	7.95385	0.000906	0.612	TAATTAATGCTCAAG	SL4.0ch03:2810125-2812770	Promoter (1-2kb)	-1059	Solyc03g025410.4.1	ZHD9_1_peakname|ZHD9_2_peakname	2	2811227	2646	364	481.328	47.4897	476.548	ZHD9_1_peak_20942	SL4.0ch03:2810125-2812770	2646	2811225	326	425.187	45.3368	420.463	ZHD9_2_peak_20984	SL4.0ch03:2810139-2812766	2628	2811229	403	537.469	49.6426	532.632	Solyc03g025410.4	XP_004234415.1 short-chain dehydrogenase TIC 32, chloroplastic [Solanum lycopersicum]	Merged-SL4.0ch03-2811450-2
Merged-SL4.0ch03-2811450-2	TAATTAATWWWWWWW	MEME-1	1897	1911	+	11.7077	3.02e-05	0.37	TAATTAATAAGTAAA	SL4.0ch03:2810125-2812770	Promoter (1-2kb)	-1059	Solyc03g025410.4.1	ZHD9_1_peakname|ZHD9_2_peakname	2	2811227	2646	364	481.328	47.4897	476.548	ZHD9_1_peak_20942	SL4.0ch03:2810125-2812770	2646	2811225	326	425.187	45.3368	420.463	ZHD9_2_peak_20984	SL4.0ch03:2810139-2812766	2628	2811229	403	537.469	49.6426	532.632	Solyc03g025410.4	XP_004234415.1 short-chain dehydrogenase TIC 32, chloroplastic [Solanum lycopersicum]	Merged-SL4.0ch03-2811450-2
Merged-SL4.0ch03-2811450-2	TAATTAATWWWWWWW	MEME-1	1292	1306	+	8.21538	0.000806	0.597	TAATTACATAATTAA	SL4.0ch03:2810125-2812770	Promoter (1-2kb)	-1059	Solyc03g025410.4.1	ZHD9_1_peakname|ZHD9_2_peakname	2	2811227	2646	364	481.328	47.4897	476.548	ZHD9_1_peak_20942	SL4.0ch03:2810125-2812770	2646	2811225	326	425.187	45.3368	420.463	ZHD9_2_peak_20984	SL4.0ch03:2810139-2812766	2628	2811229	403	537.469	49.6426	532.632	Solyc03g025410.4	XP_004234415.1 short-chain dehydrogenase TIC 32, chloroplastic [Solanum lycopersicum]	Merged-SL4.0ch03-2811450-2
Merged-SL4.0ch03-2811450-2	TAATTAATWWWWWWW	MEME-1	602	616	+	9.75385	0.000311	0.512	TAATTACTAATTTAA	SL4.0ch03:2810125-2812770	Promoter (1-2kb)	-1059	Solyc03g025410.4.1	ZHD9_1_peakname|ZHD9_2_peakname	2	2811227	2646	364	481.328	47.4897	476.548	ZHD9_1_peak_20942	SL4.0ch03:2810125-2812770	2646	2811225	326	425.187	45.3368	420.463	ZHD9_2_peak_20984	SL4.0ch03:2810139-2812766	2628	2811229	403	537.469	49.6426	532.632	Solyc03g025410.4	XP_004234415.1 short-chain dehydrogenase TIC 32, chloroplastic [Solanum lycopersicum]	Merged-SL4.0ch03-2811450-2
Merged-SL4.0ch12-65931550-2	TAATTAATWWWWWWW	MEME-1	322	336	-	7.95385	0.000906	0.612	TAATTAGTTTAATTA	SL4.0ch12:65931206-65931867	Promoter (<=1kb)	-252	Solyc12g099140.2.1	ZHD9_1_peakname|ZHD9_2_peakname	2	65931540	662	354	468.331	47.4085	463.716	ZHD9_1_peak_103814	SL4.0ch12:65931261-65931867	607	65931544	298	382.04	42.7434	377.741	ZHD9_2_peak_104062	SL4.0ch12:65931206-65931866	661	65931536	409	554.622	52.0736	549.69	Solyc12g099140.2	XP_004252934.1 transcription factor MYB108-like [Solanum lycopersicum]	Merged-SL4.0ch12-65931550-2
Merged-SL4.0ch12-65931550-2	TAATTAATWWWWWWW	MEME-1	353	367	-	8.29231	0.000776	0.593	TAATTAATTGATGAA	SL4.0ch12:65931206-65931867	Promoter (<=1kb)	-252	Solyc12g099140.2.1	ZHD9_1_peakname|ZHD9_2_peakname	2	65931540	662	354	468.331	47.4085	463.716	ZHD9_1_peak_103814	SL4.0ch12:65931261-65931867	607	65931544	298	382.04	42.7434	377.741	ZHD9_2_peak_104062	SL4.0ch12:65931206-65931866	661	65931536	409	554.622	52.0736	549.69	Solyc12g099140.2	XP_004252934.1 transcription factor MYB108-like [Solanum lycopersicum]	Merged-SL4.0ch12-65931550-2
Merged-SL4.0ch12-65931550-2	TAATTAATWWWWWWW	MEME-1	309	323	+	9.67692	0.000332	0.516	TAATTAATTTAATTA	SL4.0ch12:65931206-65931867	Promoter (<=1kb)	-252	Solyc12g099140.2.1	ZHD9_1_peakname|ZHD9_2_peakname	2	65931540	662	354	468.331	47.4085	463.716	ZHD9_1_peak_103814	SL4.0ch12:65931261-65931867	607	65931544	298	382.04	42.7434	377.741	ZHD9_2_peak_104062	SL4.0ch12:65931206-65931866	661	65931536	409	554.622	52.0736	549.69	Solyc12g099140.2	XP_004252934.1 transcription factor MYB108-like [Solanum lycopersicum]	Merged-SL4.0ch12-65931550-2
Merged-SL4.0ch12-65931550-2	TAATTAATWWWWWWW	MEME-1	309	323	-	7.83077	0.000953	0.618	TAATTAAATTAATTA	SL4.0ch12:65931206-65931867	Promoter (<=1kb)	-252	Solyc12g099140.2.1	ZHD9_1_peakname|ZHD9_2_peakname	2	65931540	662	354	468.331	47.4085	463.716	ZHD9_1_peak_103814	SL4.0ch12:65931261-65931867	607	65931544	298	382.04	42.7434	377.741	ZHD9_2_peak_104062	SL4.0ch12:65931206-65931866	661	65931536	409	554.622	52.0736	549.69	Solyc12g099140.2	XP_004252934.1 transcription factor MYB108-like [Solanum lycopersicum]	Merged-SL4.0ch12-65931550-2
Merged-SL4.0ch12-65931550-2	TAATTAATWWWWWWW	MEME-1	430	444	-	11.4462	4.77e-05	0.377	TAATTAATGAGTTAA	SL4.0ch12:65931206-65931867	Promoter (<=1kb)	-252	Solyc12g099140.2.1	ZHD9_1_peakname|ZHD9_2_peakname	2	65931540	662	354	468.331	47.4085	463.716	ZHD9_1_peak_103814	SL4.0ch12:65931261-65931867	607	65931544	298	382.04	42.7434	377.741	ZHD9_2_peak_104062	SL4.0ch12:65931206-65931866	661	65931536	409	554.622	52.0736	549.69	Solyc12g099140.2	XP_004252934.1 transcription factor MYB108-like [Solanum lycopersicum]	Merged-SL4.0ch12-65931550-2
Merged-SL4.0ch12-65931550-2	TAATTAATWWWWWWW	MEME-1	313	327	-	10.6154	0.000139	0.455	TAATTAATTAAATTA	SL4.0ch12:65931206-65931867	Promoter (<=1kb)	-252	Solyc12g099140.2.1	ZHD9_1_peakname|ZHD9_2_peakname	2	65931540	662	354	468.331	47.4085	463.716	ZHD9_1_peak_103814	SL4.0ch12:65931261-65931867	607	65931544	298	382.04	42.7434	377.741	ZHD9_2_peak_104062	SL4.0ch12:65931206-65931866	661	65931536	409	554.622	52.0736	549.69	Solyc12g099140.2	XP_004252934.1 transcription factor MYB108-like [Solanum lycopersicum]	Merged-SL4.0ch12-65931550-2
Merged-SL4.0ch12-65931550-2	TAATTAATWWWWWWW	MEME-1	435	449	+	8.12308	0.000841	0.602	TCATTAATTAAAATT	SL4.0ch12:65931206-65931867	Promoter (<=1kb)	-252	Solyc12g099140.2.1	ZHD9_1_peakname|ZHD9_2_peakname	2	65931540	662	354	468.331	47.4085	463.716	ZHD9_1_peak_103814	SL4.0ch12:65931261-65931867	607	65931544	298	382.04	42.7434	377.741	ZHD9_2_peak_104062	SL4.0ch12:65931206-65931866	661	65931536	409	554.622	52.0736	549.69	Solyc12g099140.2	XP_004252934.1 transcription factor MYB108-like [Solanum lycopersicum]	Merged-SL4.0ch12-65931550-2
Merged-SL4.0ch12-65931550-2	TAATTAATWWWWWWW	MEME-1	297	311	+	11.2154	6.63e-05	0.394	TAATTAATTAAATAA	SL4.0ch12:65931206-65931867	Promoter (<=1kb)	-252	Solyc12g099140.2.1	ZHD9_1_peakname|ZHD9_2_peakname	2	65931540	662	354	468.331	47.4085	463.716	ZHD9_1_peak_103814	SL4.0ch12:65931261-65931867	607	65931544	298	382.04	42.7434	377.741	ZHD9_2_peak_104062	SL4.0ch12:65931206-65931866	661	65931536	409	554.622	52.0736	549.69	Solyc12g099140.2	XP_004252934.1 transcription factor MYB108-like [Solanum lycopersicum]	Merged-SL4.0ch12-65931550-2
Merged-SL4.0ch12-65931550-2	TAATTAATWWWWWWW	MEME-1	301	315	+	9.84615	0.00029	0.51	TAATTAAATAATTAA	SL4.0ch12:65931206-65931867	Promoter (<=1kb)	-252	Solyc12g099140.2.1	ZHD9_1_peakname|ZHD9_2_peakname	2	65931540	662	354	468.331	47.4085	463.716	ZHD9_1_peak_103814	SL4.0ch12:65931261-65931867	607	65931544	298	382.04	42.7434	377.741	ZHD9_2_peak_104062	SL4.0ch12:65931206-65931866	661	65931536	409	554.622	52.0736	549.69	Solyc12g099140.2	XP_004252934.1 transcription factor MYB108-like [Solanum lycopersicum]	Merged-SL4.0ch12-65931550-2
Merged-SL4.0ch07-739712-2	TAATTAATWWWWWWW	MEME-1	1006	1020	+	7.98462	0.000893	0.61	TAATTAAGCTTAGAT	SL4.0ch07:738970-740523	Promoter (1-2kb)	-1493	Solyc07g005920.3.1	ZHD9_1_peakname|ZHD9_2_peakname	2	739951	1554	381	501.043	47.1708	496.142	ZHD9_1_peak_53901	SL4.0ch07:738970-740338	1369	739951	338	432.174	43.2713	427.389	ZHD9_2_peak_53993	SL4.0ch07:739018-740523	1506	739951	424	569.911	51.0703	564.895	Solyc07g005920.3	TMW91050.1 hypothetical protein EJD97_014842 [Solanum chilense]	Merged-SL4.0ch07-739712-2
Merged-SL4.0ch07-739712-2	TAATTAATWWWWWWW	MEME-1	1196	1210	+	9.04615	0.000515	0.551	TAATTAACTTAGTAT	SL4.0ch07:738970-740523	Promoter (1-2kb)	-1493	Solyc07g005920.3.1	ZHD9_1_peakname|ZHD9_2_peakname	2	739951	1554	381	501.043	47.1708	496.142	ZHD9_1_peak_53901	SL4.0ch07:738970-740338	1369	739951	338	432.174	43.2713	427.389	ZHD9_2_peak_53993	SL4.0ch07:739018-740523	1506	739951	424	569.911	51.0703	564.895	Solyc07g005920.3	TMW91050.1 hypothetical protein EJD97_014842 [Solanum chilense]	Merged-SL4.0ch07-739712-2
Merged-SL4.0ch07-739712-2	TAATTAATWWWWWWW	MEME-1	562	576	-	11.3846	5.26e-05	0.377	TAATTAATAATTTAA	SL4.0ch07:738970-740523	Promoter (1-2kb)	-1493	Solyc07g005920.3.1	ZHD9_1_peakname|ZHD9_2_peakname	2	739951	1554	381	501.043	47.1708	496.142	ZHD9_1_peak_53901	SL4.0ch07:738970-740338	1369	739951	338	432.174	43.2713	427.389	ZHD9_2_peak_53993	SL4.0ch07:739018-740523	1506	739951	424	569.911	51.0703	564.895	Solyc07g005920.3	TMW91050.1 hypothetical protein EJD97_014842 [Solanum chilense]	Merged-SL4.0ch07-739712-2
Merged-SL4.0ch07-739712-2	TAATTAATWWWWWWW	MEME-1	997	1011	-	7.95385	0.000906	0.612	TAATTAAAGCCTTAA	SL4.0ch07:738970-740523	Promoter (1-2kb)	-1493	Solyc07g005920.3.1	ZHD9_1_peakname|ZHD9_2_peakname	2	739951	1554	381	501.043	47.1708	496.142	ZHD9_1_peak_53901	SL4.0ch07:738970-740338	1369	739951	338	432.174	43.2713	427.389	ZHD9_2_peak_53993	SL4.0ch07:739018-740523	1506	739951	424	569.911	51.0703	564.895	Solyc07g005920.3	TMW91050.1 hypothetical protein EJD97_014842 [Solanum chilense]	Merged-SL4.0ch07-739712-2
Merged-SL4.0ch07-62248186-2	TAATTAATWWWWWWW	MEME-1	1237	1251	-	8.23077	0.0008	0.596	TAATTAAATCAATAA	SL4.0ch07:62246983-62249386	Promoter (1-2kb)	-1816	Solyc07g053910.3.1	ZHD9_1_peakname|ZHD9_2_peakname	2	62248198	2404	363	476.216	46.8439	471.457	ZHD9_1_peak_61552	SL4.0ch07:62246983-62249368	2386	62248198	353	469.506	48.3448	464.44	ZHD9_2_peak_61702	SL4.0ch07:62247007-62249386	2380	62248198	373	482.926	45.3431	478.474	Solyc07g053910.3	XP_004243358.1 probable serine/threonine-protein kinase At1g54610 [Solanum lycopersicum]	Merged-SL4.0ch07-62248186-2
Merged-SL4.0ch07-62248186-2	TAATTAATWWWWWWW	MEME-1	1337	1351	-	10.1538	0.000222	0.495	TAATTAATTTATTTA	SL4.0ch07:62246983-62249386	Promoter (1-2kb)	-1816	Solyc07g053910.3.1	ZHD9_1_peakname|ZHD9_2_peakname	2	62248198	2404	363	476.216	46.8439	471.457	ZHD9_1_peak_61552	SL4.0ch07:62246983-62249368	2386	62248198	353	469.506	48.3448	464.44	ZHD9_2_peak_61702	SL4.0ch07:62247007-62249386	2380	62248198	373	482.926	45.3431	478.474	Solyc07g053910.3	XP_004243358.1 probable serine/threonine-protein kinase At1g54610 [Solanum lycopersicum]	Merged-SL4.0ch07-62248186-2
Merged-SL4.0ch07-62248186-2	TAATTAATWWWWWWW	MEME-1	1006	1020	+	10.1846	0.000216	0.494	TAATTAATGTTCATA	SL4.0ch07:62246983-62249386	Promoter (1-2kb)	-1816	Solyc07g053910.3.1	ZHD9_1_peakname|ZHD9_2_peakname	2	62248198	2404	363	476.216	46.8439	471.457	ZHD9_1_peak_61552	SL4.0ch07:62246983-62249368	2386	62248198	353	469.506	48.3448	464.44	ZHD9_2_peak_61702	SL4.0ch07:62247007-62249386	2380	62248198	373	482.926	45.3431	478.474	Solyc07g053910.3	XP_004243358.1 probable serine/threonine-protein kinase At1g54610 [Solanum lycopersicum]	Merged-SL4.0ch07-62248186-2
Merged-SL4.0ch07-62248186-2	TAATTAATWWWWWWW	MEME-1	879	893	-	8.61538	0.000659	0.576	TAATTAACCTAAATA	SL4.0ch07:62246983-62249386	Promoter (1-2kb)	-1816	Solyc07g053910.3.1	ZHD9_1_peakname|ZHD9_2_peakname	2	62248198	2404	363	476.216	46.8439	471.457	ZHD9_1_peak_61552	SL4.0ch07:62246983-62249368	2386	62248198	353	469.506	48.3448	464.44	ZHD9_2_peak_61702	SL4.0ch07:62247007-62249386	2380	62248198	373	482.926	45.3431	478.474	Solyc07g053910.3	XP_004243358.1 probable serine/threonine-protein kinase At1g54610 [Solanum lycopersicum]	Merged-SL4.0ch07-62248186-2
Merged-SL4.0ch07-62248186-2	TAATTAATWWWWWWW	MEME-1	475	489	-	8.86154	0.000574	0.559	TAATTAATTGTCTAT	SL4.0ch07:62246983-62249386	Promoter (1-2kb)	-1816	Solyc07g053910.3.1	ZHD9_1_peakname|ZHD9_2_peakname	2	62248198	2404	363	476.216	46.8439	471.457	ZHD9_1_peak_61552	SL4.0ch07:62246983-62249368	2386	62248198	353	469.506	48.3448	464.44	ZHD9_2_peak_61702	SL4.0ch07:62247007-62249386	2380	62248198	373	482.926	45.3431	478.474	Solyc07g053910.3	XP_004243358.1 probable serine/threonine-protein kinase At1g54610 [Solanum lycopersicum]	Merged-SL4.0ch07-62248186-2
Merged-SL4.0ch07-62248186-2	TAATTAATWWWWWWW	MEME-1	1099	1113	+	8.52308	0.000691	0.58	TAATTAATAGAATAA	SL4.0ch07:62246983-62249386	Promoter (1-2kb)	-1816	Solyc07g053910.3.1	ZHD9_1_peakname|ZHD9_2_peakname	2	62248198	2404	363	476.216	46.8439	471.457	ZHD9_1_peak_61552	SL4.0ch07:62246983-62249368	2386	62248198	353	469.506	48.3448	464.44	ZHD9_2_peak_61702	SL4.0ch07:62247007-62249386	2380	62248198	373	482.926	45.3431	478.474	Solyc07g053910.3	XP_004243358.1 probable serine/threonine-protein kinase At1g54610 [Solanum lycopersicum]	Merged-SL4.0ch07-62248186-2
Merged-SL4.0ch07-62248186-2	TAATTAATWWWWWWW	MEME-1	484	498	+	8.46154	0.000713	0.583	TAATTAGGTAGTGAT	SL4.0ch07:62246983-62249386	Promoter (1-2kb)	-1816	Solyc07g053910.3.1	ZHD9_1_peakname|ZHD9_2_peakname	2	62248198	2404	363	476.216	46.8439	471.457	ZHD9_1_peak_61552	SL4.0ch07:62246983-62249368	2386	62248198	353	469.506	48.3448	464.44	ZHD9_2_peak_61702	SL4.0ch07:62247007-62249386	2380	62248198	373	482.926	45.3431	478.474	Solyc07g053910.3	XP_004243358.1 probable serine/threonine-protein kinase At1g54610 [Solanum lycopersicum]	Merged-SL4.0ch07-62248186-2
Merged-SL4.0ch07-62248186-2	TAATTAATWWWWWWW	MEME-1	2151	2165	-	9.49231	0.000382	0.527	TAATTAGCGTTTAAT	SL4.0ch07:62246983-62249386	Promoter (1-2kb)	-1816	Solyc07g053910.3.1	ZHD9_1_peakname|ZHD9_2_peakname	2	62248198	2404	363	476.216	46.8439	471.457	ZHD9_1_peak_61552	SL4.0ch07:62246983-62249368	2386	62248198	353	469.506	48.3448	464.44	ZHD9_2_peak_61702	SL4.0ch07:62247007-62249386	2380	62248198	373	482.926	45.3431	478.474	Solyc07g053910.3	XP_004243358.1 probable serine/threonine-protein kinase At1g54610 [Solanum lycopersicum]	Merged-SL4.0ch07-62248186-2
Merged-SL4.0ch07-62248186-2	TAATTAATWWWWWWW	MEME-1	1346	1360	+	7.90769	0.000923	0.615	TAATTAATATAAGAT	SL4.0ch07:62246983-62249386	Promoter (1-2kb)	-1816	Solyc07g053910.3.1	ZHD9_1_peakname|ZHD9_2_peakname	2	62248198	2404	363	476.216	46.8439	471.457	ZHD9_1_peak_61552	SL4.0ch07:62246983-62249368	2386	62248198	353	469.506	48.3448	464.44	ZHD9_2_peak_61702	SL4.0ch07:62247007-62249386	2380	62248198	373	482.926	45.3431	478.474	Solyc07g053910.3	XP_004243358.1 probable serine/threonine-protein kinase At1g54610 [Solanum lycopersicum]	Merged-SL4.0ch07-62248186-2
Merged-SL4.0ch07-62248186-2	TAATTAATWWWWWWW	MEME-1	1209	1223	-	9.29231	0.000437	0.538	TAATTAATTATGTAC	SL4.0ch07:62246983-62249386	Promoter (1-2kb)	-1816	Solyc07g053910.3.1	ZHD9_1_peakname|ZHD9_2_peakname	2	62248198	2404	363	476.216	46.8439	471.457	ZHD9_1_peak_61552	SL4.0ch07:62246983-62249368	2386	62248198	353	469.506	48.3448	464.44	ZHD9_2_peak_61702	SL4.0ch07:62247007-62249386	2380	62248198	373	482.926	45.3431	478.474	Solyc07g053910.3	XP_004243358.1 probable serine/threonine-protein kinase At1g54610 [Solanum lycopersicum]	Merged-SL4.0ch07-62248186-2
Merged-SL4.0ch08-60951625-2	TAATTAATWWWWWWW	MEME-1	140	154	+	7.87692	0.000935	0.617	TGATTAATTTCTTTT	SL4.0ch08:60951294-60951968	Promoter (<=1kb)	-842	Solyc08g079230.1.1	ZHD9_1_peakname|ZHD9_2_peakname	2	60951636	675	344	450.448	46.4015	445.882	ZHD9_1_peak_70501	SL4.0ch08:60951294-60951931	638	60951629	331	438.856	47.4609	434.011	ZHD9_2_peak_70692	SL4.0ch08:60951309-60951968	660	60951642	356	462.04	45.3421	457.754	Solyc08g079230.1	XP_004245728.1 14 kDa proline-rich protein DC2.15-like [Solanum lycopersicum]	Merged-SL4.0ch08-60951625-2
Merged-SL4.0ch08-60951625-2	TAATTAATWWWWWWW	MEME-1	370	384	-	9.2	0.000467	0.544	TAATTAAAAACTAAT	SL4.0ch08:60951294-60951968	Promoter (<=1kb)	-842	Solyc08g079230.1.1	ZHD9_1_peakname|ZHD9_2_peakname	2	60951636	675	344	450.448	46.4015	445.882	ZHD9_1_peak_70501	SL4.0ch08:60951294-60951931	638	60951629	331	438.856	47.4609	434.011	ZHD9_2_peak_70692	SL4.0ch08:60951309-60951968	660	60951642	356	462.04	45.3421	457.754	Solyc08g079230.1	XP_004245728.1 14 kDa proline-rich protein DC2.15-like [Solanum lycopersicum]	Merged-SL4.0ch08-60951625-2
Merged-SL4.0ch08-60951625-2	TAATTAATWWWWWWW	MEME-1	619	633	+	7.73846	0.000991	0.622	TAATTAATTCGAGTT	SL4.0ch08:60951294-60951968	Promoter (<=1kb)	-842	Solyc08g079230.1.1	ZHD9_1_peakname|ZHD9_2_peakname	2	60951636	675	344	450.448	46.4015	445.882	ZHD9_1_peak_70501	SL4.0ch08:60951294-60951931	638	60951629	331	438.856	47.4609	434.011	ZHD9_2_peak_70692	SL4.0ch08:60951309-60951968	660	60951642	356	462.04	45.3421	457.754	Solyc08g079230.1	XP_004245728.1 14 kDa proline-rich protein DC2.15-like [Solanum lycopersicum]	Merged-SL4.0ch08-60951625-2
Merged-SL4.0ch08-60891978-2	TAATTAATWWWWWWW	MEME-1	535	549	-	11.8	2.73e-05	0.37	TAATTAATTATAATT	SL4.0ch08:60891465-60892490	Promoter (1-2kb)	-1105	Solyc08g079130.1.1	ZHD9_1_peakname|ZHD9_2_peakname	2	60891996	1026	358	467.815	46.118	463.125	ZHD9_1_peak_70493	SL4.0ch08:60891465-60892490	1026	60892000	326	423.051	44.7413	418.35	ZHD9_2_peak_70683	SL4.0ch08:60891471-60892486	1016	60891991	390	512.578	47.4947	507.901	Solyc08g079130.1	XP_010325681.1 auxin-responsive protein SAUR36-like [Solanum lycopersicum]	Merged-SL4.0ch08-60891978-2
Merged-SL4.0ch08-60891978-2	TAATTAATWWWWWWW	MEME-1	540	554	+	10.1385	0.000226	0.495	TAATTAATTAAGTTA	SL4.0ch08:60891465-60892490	Promoter (1-2kb)	-1105	Solyc08g079130.1.1	ZHD9_1_peakname|ZHD9_2_peakname	2	60891996	1026	358	467.815	46.118	463.125	ZHD9_1_peak_70493	SL4.0ch08:60891465-60892490	1026	60892000	326	423.051	44.7413	418.35	ZHD9_2_peak_70683	SL4.0ch08:60891471-60892486	1016	60891991	390	512.578	47.4947	507.901	Solyc08g079130.1	XP_010325681.1 auxin-responsive protein SAUR36-like [Solanum lycopersicum]	Merged-SL4.0ch08-60891978-2
Merged-SL4.0ch08-60891978-2	TAATTAATWWWWWWW	MEME-1	225	239	+	12.0923	1.46e-05	0.37	TAATTAAGTAGTATA	SL4.0ch08:60891465-60892490	Promoter (1-2kb)	-1105	Solyc08g079130.1.1	ZHD9_1_peakname|ZHD9_2_peakname	2	60891996	1026	358	467.815	46.118	463.125	ZHD9_1_peak_70493	SL4.0ch08:60891465-60892490	1026	60892000	326	423.051	44.7413	418.35	ZHD9_2_peak_70683	SL4.0ch08:60891471-60892486	1016	60891991	390	512.578	47.4947	507.901	Solyc08g079130.1	XP_010325681.1 auxin-responsive protein SAUR36-like [Solanum lycopersicum]	Merged-SL4.0ch08-60891978-2
Merged-SL4.0ch08-60891978-2	TAATTAATWWWWWWW	MEME-1	709	723	-	10.7538	0.00012	0.444	TAATTAAGGAACATT	SL4.0ch08:60891465-60892490	Promoter (1-2kb)	-1105	Solyc08g079130.1.1	ZHD9_1_peakname|ZHD9_2_peakname	2	60891996	1026	358	467.815	46.118	463.125	ZHD9_1_peak_70493	SL4.0ch08:60891465-60892490	1026	60892000	326	423.051	44.7413	418.35	ZHD9_2_peak_70683	SL4.0ch08:60891471-60892486	1016	60891991	390	512.578	47.4947	507.901	Solyc08g079130.1	XP_010325681.1 auxin-responsive protein SAUR36-like [Solanum lycopersicum]	Merged-SL4.0ch08-60891978-2
Merged-SL4.0ch08-60891978-2	TAATTAATWWWWWWW	MEME-1	521	535	+	8.29231	0.000776	0.593	TAATTAATCTTGTTA	SL4.0ch08:60891465-60892490	Promoter (1-2kb)	-1105	Solyc08g079130.1.1	ZHD9_1_peakname|ZHD9_2_peakname	2	60891996	1026	358	467.815	46.118	463.125	ZHD9_1_peak_70493	SL4.0ch08:60891465-60892490	1026	60892000	326	423.051	44.7413	418.35	ZHD9_2_peak_70683	SL4.0ch08:60891471-60892486	1016	60891991	390	512.578	47.4947	507.901	Solyc08g079130.1	XP_010325681.1 auxin-responsive protein SAUR36-like [Solanum lycopersicum]	Merged-SL4.0ch08-60891978-2
Merged-SL4.0ch08-60891978-2	TAATTAATWWWWWWW	MEME-1	525	539	-	9.13846	0.000484	0.548	TAATTAACAAGATTA	SL4.0ch08:60891465-60892490	Promoter (1-2kb)	-1105	Solyc08g079130.1.1	ZHD9_1_peakname|ZHD9_2_peakname	2	60891996	1026	358	467.815	46.118	463.125	ZHD9_1_peak_70493	SL4.0ch08:60891465-60892490	1026	60892000	326	423.051	44.7413	418.35	ZHD9_2_peak_70683	SL4.0ch08:60891471-60892486	1016	60891991	390	512.578	47.4947	507.901	Solyc08g079130.1	XP_010325681.1 auxin-responsive protein SAUR36-like [Solanum lycopersicum]	Merged-SL4.0ch08-60891978-2
Merged-SL4.0ch08-60891978-2	TAATTAATWWWWWWW	MEME-1	512	526	-	8.63077	0.000652	0.575	TAATTACGTTGTTTA	SL4.0ch08:60891465-60892490	Promoter (1-2kb)	-1105	Solyc08g079130.1.1	ZHD9_1_peakname|ZHD9_2_peakname	2	60891996	1026	358	467.815	46.118	463.125	ZHD9_1_peak_70493	SL4.0ch08:60891465-60892490	1026	60892000	326	423.051	44.7413	418.35	ZHD9_2_peak_70683	SL4.0ch08:60891471-60892486	1016	60891991	390	512.578	47.4947	507.901	Solyc08g079130.1	XP_010325681.1 auxin-responsive protein SAUR36-like [Solanum lycopersicum]	Merged-SL4.0ch08-60891978-2
Merged-SL4.0ch08-60891978-2	TAATTAATWWWWWWW	MEME-1	166	180	+	11.3692	5.34e-05	0.377	TAATTAATGTATAAT	SL4.0ch08:60891465-60892490	Promoter (1-2kb)	-1105	Solyc08g079130.1.1	ZHD9_1_peakname|ZHD9_2_peakname	2	60891996	1026	358	467.815	46.118	463.125	ZHD9_1_peak_70493	SL4.0ch08:60891465-60892490	1026	60892000	326	423.051	44.7413	418.35	ZHD9_2_peak_70683	SL4.0ch08:60891471-60892486	1016	60891991	390	512.578	47.4947	507.901	Solyc08g079130.1	XP_010325681.1 auxin-responsive protein SAUR36-like [Solanum lycopersicum]	Merged-SL4.0ch08-60891978-2
Merged-SL4.0ch08-60891978-2	TAATTAATWWWWWWW	MEME-1	837	851	+	8.72308	0.000622	0.568	TAATTAATGAATTGT	SL4.0ch08:60891465-60892490	Promoter (1-2kb)	-1105	Solyc08g079130.1.1	ZHD9_1_peakname|ZHD9_2_peakname	2	60891996	1026	358	467.815	46.118	463.125	ZHD9_1_peak_70493	SL4.0ch08:60891465-60892490	1026	60892000	326	423.051	44.7413	418.35	ZHD9_2_peak_70683	SL4.0ch08:60891471-60892486	1016	60891991	390	512.578	47.4947	507.901	Solyc08g079130.1	XP_010325681.1 auxin-responsive protein SAUR36-like [Solanum lycopersicum]	Merged-SL4.0ch08-60891978-2
Merged-SL4.0ch01-89027731-2	TAATTAATWWWWWWW	MEME-1	743	757	+	7.83077	0.000953	0.618	TGATTAATTATAATG	SL4.0ch01:89026818-89028645	Promoter (1-2kb)	-1063	Solyc01g109830.3.1	ZHD9_1_peakname|ZHD9_2_peakname	2	89027918	1828	385	501.33	45.9969	496.432	ZHD9_1_peak_12034	SL4.0ch01:89026834-89028645	1812	89027918	337	429.996	43.0175	425.233	ZHD9_2_peak_12113	SL4.0ch01:89026818-89028627	1810	89027919	433	572.664	48.9764	567.631	Solyc01g109830.3	XP_004230872.1 bifunctional dihydrofolate reductase-thymidylate synthase [Solanum lycopersicum]	Merged-SL4.0ch01-89027731-2
Merged-SL4.0ch01-89027731-2	TAATTAATWWWWWWW	MEME-1	1159	1173	-	7.93846	0.000912	0.613	TAATTAAACTTGAAA	SL4.0ch01:89026818-89028645	Promoter (1-2kb)	-1063	Solyc01g109830.3.1	ZHD9_1_peakname|ZHD9_2_peakname	2	89027918	1828	385	501.33	45.9969	496.432	ZHD9_1_peak_12034	SL4.0ch01:89026834-89028645	1812	89027918	337	429.996	43.0175	425.233	ZHD9_2_peak_12113	SL4.0ch01:89026818-89028627	1810	89027919	433	572.664	48.9764	567.631	Solyc01g109830.3	XP_004230872.1 bifunctional dihydrofolate reductase-thymidylate synthase [Solanum lycopersicum]	Merged-SL4.0ch01-89027731-2
Merged-SL4.0ch01-89027731-2	TAATTAATWWWWWWW	MEME-1	1466	1480	-	10.0154	0.000251	0.505	TAATTAAATAGTATA	SL4.0ch01:89026818-89028645	Promoter (1-2kb)	-1063	Solyc01g109830.3.1	ZHD9_1_peakname|ZHD9_2_peakname	2	89027918	1828	385	501.33	45.9969	496.432	ZHD9_1_peak_12034	SL4.0ch01:89026834-89028645	1812	89027918	337	429.996	43.0175	425.233	ZHD9_2_peak_12113	SL4.0ch01:89026818-89028627	1810	89027919	433	572.664	48.9764	567.631	Solyc01g109830.3	XP_004230872.1 bifunctional dihydrofolate reductase-thymidylate synthase [Solanum lycopersicum]	Merged-SL4.0ch01-89027731-2
Merged-SL4.0ch01-89027731-2	TAATTAATWWWWWWW	MEME-1	581	595	-	7.81538	0.00096	0.619	TAATTACGCCGTATT	SL4.0ch01:89026818-89028645	Promoter (1-2kb)	-1063	Solyc01g109830.3.1	ZHD9_1_peakname|ZHD9_2_peakname	2	89027918	1828	385	501.33	45.9969	496.432	ZHD9_1_peak_12034	SL4.0ch01:89026834-89028645	1812	89027918	337	429.996	43.0175	425.233	ZHD9_2_peak_12113	SL4.0ch01:89026818-89028627	1810	89027919	433	572.664	48.9764	567.631	Solyc01g109830.3	XP_004230872.1 bifunctional dihydrofolate reductase-thymidylate synthase [Solanum lycopersicum]	Merged-SL4.0ch01-89027731-2
Merged-SL4.0ch01-89027731-2	TAATTAATWWWWWWW	MEME-1	434	448	+	8.53846	0.000685	0.58	TAATTAAAATTGAAA	SL4.0ch01:89026818-89028645	Promoter (1-2kb)	-1063	Solyc01g109830.3.1	ZHD9_1_peakname|ZHD9_2_peakname	2	89027918	1828	385	501.33	45.9969	496.432	ZHD9_1_peak_12034	SL4.0ch01:89026834-89028645	1812	89027918	337	429.996	43.0175	425.233	ZHD9_2_peak_12113	SL4.0ch01:89026818-89028627	1810	89027919	433	572.664	48.9764	567.631	Solyc01g109830.3	XP_004230872.1 bifunctional dihydrofolate reductase-thymidylate synthase [Solanum lycopersicum]	Merged-SL4.0ch01-89027731-2
Merged-SL4.0ch01-89027731-2	TAATTAATWWWWWWW	MEME-1	934	948	+	8	0.000887	0.61	TAATTACGTCTTATC	SL4.0ch01:89026818-89028645	Promoter (1-2kb)	-1063	Solyc01g109830.3.1	ZHD9_1_peakname|ZHD9_2_peakname	2	89027918	1828	385	501.33	45.9969	496.432	ZHD9_1_peak_12034	SL4.0ch01:89026834-89028645	1812	89027918	337	429.996	43.0175	425.233	ZHD9_2_peak_12113	SL4.0ch01:89026818-89028627	1810	89027919	433	572.664	48.9764	567.631	Solyc01g109830.3	XP_004230872.1 bifunctional dihydrofolate reductase-thymidylate synthase [Solanum lycopersicum]	Merged-SL4.0ch01-89027731-2
Merged-SL4.0ch01-89027731-2	TAATTAATWWWWWWW	MEME-1	56	70	+	10.1077	0.000234	0.499	TAATTAAATATAATA	SL4.0ch01:89026818-89028645	Promoter (1-2kb)	-1063	Solyc01g109830.3.1	ZHD9_1_peakname|ZHD9_2_peakname	2	89027918	1828	385	501.33	45.9969	496.432	ZHD9_1_peak_12034	SL4.0ch01:89026834-89028645	1812	89027918	337	429.996	43.0175	425.233	ZHD9_2_peak_12113	SL4.0ch01:89026818-89028627	1810	89027919	433	572.664	48.9764	567.631	Solyc01g109830.3	XP_004230872.1 bifunctional dihydrofolate reductase-thymidylate synthase [Solanum lycopersicum]	Merged-SL4.0ch01-89027731-2
Merged-SL4.0ch01-89027731-2	TAATTAATWWWWWWW	MEME-1	257	271	+	8.6	0.000665	0.576	TAATTAACTAATTTC	SL4.0ch01:89026818-89028645	Promoter (1-2kb)	-1063	Solyc01g109830.3.1	ZHD9_1_peakname|ZHD9_2_peakname	2	89027918	1828	385	501.33	45.9969	496.432	ZHD9_1_peak_12034	SL4.0ch01:89026834-89028645	1812	89027918	337	429.996	43.0175	425.233	ZHD9_2_peak_12113	SL4.0ch01:89026818-89028627	1810	89027919	433	572.664	48.9764	567.631	Solyc01g109830.3	XP_004230872.1 bifunctional dihydrofolate reductase-thymidylate synthase [Solanum lycopersicum]	Merged-SL4.0ch01-89027731-2
Merged-SL4.0ch01-89027731-2	TAATTAATWWWWWWW	MEME-1	1028	1042	+	10.0154	0.000251	0.505	TAATTAAGCCTTATT	SL4.0ch01:89026818-89028645	Promoter (1-2kb)	-1063	Solyc01g109830.3.1	ZHD9_1_peakname|ZHD9_2_peakname	2	89027918	1828	385	501.33	45.9969	496.432	ZHD9_1_peak_12034	SL4.0ch01:89026834-89028645	1812	89027918	337	429.996	43.0175	425.233	ZHD9_2_peak_12113	SL4.0ch01:89026818-89028627	1810	89027919	433	572.664	48.9764	567.631	Solyc01g109830.3	XP_004230872.1 bifunctional dihydrofolate reductase-thymidylate synthase [Solanum lycopersicum]	Merged-SL4.0ch01-89027731-2
Merged-SL4.0ch01-89027731-2	TAATTAATWWWWWWW	MEME-1	165	179	-	10.2154	0.000209	0.491	TAATTAATACAAAAA	SL4.0ch01:89026818-89028645	Promoter (1-2kb)	-1063	Solyc01g109830.3.1	ZHD9_1_peakname|ZHD9_2_peakname	2	89027918	1828	385	501.33	45.9969	496.432	ZHD9_1_peak_12034	SL4.0ch01:89026834-89028645	1812	89027918	337	429.996	43.0175	425.233	ZHD9_2_peak_12113	SL4.0ch01:89026818-89028627	1810	89027919	433	572.664	48.9764	567.631	Solyc01g109830.3	XP_004230872.1 bifunctional dihydrofolate reductase-thymidylate synthase [Solanum lycopersicum]	Merged-SL4.0ch01-89027731-2
Merged-SL4.0ch02-32317995-2	TAATTAATWWWWWWW	MEME-1	891	905	-	9.47692	0.000386	0.528	TAATTAAATCGTAAA	SL4.0ch02:32316878-32319123	Promoter (1-2kb)	-1206	Solyc02g062590.3.1	ZHD9_1_peakname|ZHD9_2_peakname	2	32317597	2246	356	464.295	45.608	459.651	ZHD9_1_peak_16158	SL4.0ch02:32316878-32319123	2246	32317596	317	407.67	43.5105	403.111	ZHD9_2_peak_16205	SL4.0ch02:32316919-32319062	2144	32317598	396	520.92	47.7056	516.192	Solyc02g062590.3	XP_004233531.1 galactinol synthase 2-like [Solanum lycopersicum]	Merged-SL4.0ch02-32317995-2
Merged-SL4.0ch02-32317995-2	TAATTAATWWWWWWW	MEME-1	2168	2182	-	11	9e-05	0.423	TAATTACGTATAAAT	SL4.0ch02:32316878-32319123	Promoter (1-2kb)	-1206	Solyc02g062590.3.1	ZHD9_1_peakname|ZHD9_2_peakname	2	32317597	2246	356	464.295	45.608	459.651	ZHD9_1_peak_16158	SL4.0ch02:32316878-32319123	2246	32317596	317	407.67	43.5105	403.111	ZHD9_2_peak_16205	SL4.0ch02:32316919-32319062	2144	32317598	396	520.92	47.7056	516.192	Solyc02g062590.3	XP_004233531.1 galactinol synthase 2-like [Solanum lycopersicum]	Merged-SL4.0ch02-32317995-2
Merged-SL4.0ch02-32317995-2	TAATTAATWWWWWWW	MEME-1	948	962	+	8.47692	0.000707	0.583	TGATTAACTTAAATA	SL4.0ch02:32316878-32319123	Promoter (1-2kb)	-1206	Solyc02g062590.3.1	ZHD9_1_peakname|ZHD9_2_peakname	2	32317597	2246	356	464.295	45.608	459.651	ZHD9_1_peak_16158	SL4.0ch02:32316878-32319123	2246	32317596	317	407.67	43.5105	403.111	ZHD9_2_peak_16205	SL4.0ch02:32316919-32319062	2144	32317598	396	520.92	47.7056	516.192	Solyc02g062590.3	XP_004233531.1 galactinol synthase 2-like [Solanum lycopersicum]	Merged-SL4.0ch02-32317995-2
Merged-SL4.0ch02-32317995-2	TAATTAATWWWWWWW	MEME-1	708	722	-	9.07692	0.000504	0.551	TAATTAAGAAAAGAT	SL4.0ch02:32316878-32319123	Promoter (1-2kb)	-1206	Solyc02g062590.3.1	ZHD9_1_peakname|ZHD9_2_peakname	2	32317597	2246	356	464.295	45.608	459.651	ZHD9_1_peak_16158	SL4.0ch02:32316878-32319123	2246	32317596	317	407.67	43.5105	403.111	ZHD9_2_peak_16205	SL4.0ch02:32316919-32319062	2144	32317598	396	520.92	47.7056	516.192	Solyc02g062590.3	XP_004233531.1 galactinol synthase 2-like [Solanum lycopersicum]	Merged-SL4.0ch02-32317995-2
Merged-SL4.0ch02-32317995-2	TAATTAATWWWWWWW	MEME-1	1171	1185	-	7.92308	0.000917	0.614	TAATTAACTACAGTA	SL4.0ch02:32316878-32319123	Promoter (1-2kb)	-1206	Solyc02g062590.3.1	ZHD9_1_peakname|ZHD9_2_peakname	2	32317597	2246	356	464.295	45.608	459.651	ZHD9_1_peak_16158	SL4.0ch02:32316878-32319123	2246	32317596	317	407.67	43.5105	403.111	ZHD9_2_peak_16205	SL4.0ch02:32316919-32319062	2144	32317598	396	520.92	47.7056	516.192	Solyc02g062590.3	XP_004233531.1 galactinol synthase 2-like [Solanum lycopersicum]	Merged-SL4.0ch02-32317995-2
Merged-SL4.0ch02-32317995-2	TAATTAATWWWWWWW	MEME-1	1158	1172	-	10.3538	0.000182	0.477	TAATTAAGAAAGATT	SL4.0ch02:32316878-32319123	Promoter (1-2kb)	-1206	Solyc02g062590.3.1	ZHD9_1_peakname|ZHD9_2_peakname	2	32317597	2246	356	464.295	45.608	459.651	ZHD9_1_peak_16158	SL4.0ch02:32316878-32319123	2246	32317596	317	407.67	43.5105	403.111	ZHD9_2_peak_16205	SL4.0ch02:32316919-32319062	2144	32317598	396	520.92	47.7056	516.192	Solyc02g062590.3	XP_004233531.1 galactinol synthase 2-like [Solanum lycopersicum]	Merged-SL4.0ch02-32317995-2
Merged-SL4.0ch02-32317995-2	TAATTAATWWWWWWW	MEME-1	1678	1692	-	10.1385	0.000226	0.495	TAATTAGTGAGAAAA	SL4.0ch02:32316878-32319123	Promoter (1-2kb)	-1206	Solyc02g062590.3.1	ZHD9_1_peakname|ZHD9_2_peakname	2	32317597	2246	356	464.295	45.608	459.651	ZHD9_1_peak_16158	SL4.0ch02:32316878-32319123	2246	32317596	317	407.67	43.5105	403.111	ZHD9_2_peak_16205	SL4.0ch02:32316919-32319062	2144	32317598	396	520.92	47.7056	516.192	Solyc02g062590.3	XP_004233531.1 galactinol synthase 2-like [Solanum lycopersicum]	Merged-SL4.0ch02-32317995-2
Merged-SL4.0ch02-32317995-2	TAATTAATWWWWWWW	MEME-1	1080	1094	-	8.06154	0.000864	0.607	TAATTACATATTTTA	SL4.0ch02:32316878-32319123	Promoter (1-2kb)	-1206	Solyc02g062590.3.1	ZHD9_1_peakname|ZHD9_2_peakname	2	32317597	2246	356	464.295	45.608	459.651	ZHD9_1_peak_16158	SL4.0ch02:32316878-32319123	2246	32317596	317	407.67	43.5105	403.111	ZHD9_2_peak_16205	SL4.0ch02:32316919-32319062	2144	32317598	396	520.92	47.7056	516.192	Solyc02g062590.3	XP_004233531.1 galactinol synthase 2-like [Solanum lycopersicum]	Merged-SL4.0ch02-32317995-2
Merged-SL4.0ch02-32317995-2	TAATTAATWWWWWWW	MEME-1	337	351	-	10.3538	0.000182	0.477	TAATTAAGAAAGATT	SL4.0ch02:32316878-32319123	Promoter (1-2kb)	-1206	Solyc02g062590.3.1	ZHD9_1_peakname|ZHD9_2_peakname	2	32317597	2246	356	464.295	45.608	459.651	ZHD9_1_peak_16158	SL4.0ch02:32316878-32319123	2246	32317596	317	407.67	43.5105	403.111	ZHD9_2_peak_16205	SL4.0ch02:32316919-32319062	2144	32317598	396	520.92	47.7056	516.192	Solyc02g062590.3	XP_004233531.1 galactinol synthase 2-like [Solanum lycopersicum]	Merged-SL4.0ch02-32317995-2
Merged-SL4.0ch02-32317995-2	TAATTAATWWWWWWW	MEME-1	807	821	-	11.0923	7.84e-05	0.407	TAATTAACTAATTAA	SL4.0ch02:32316878-32319123	Promoter (1-2kb)	-1206	Solyc02g062590.3.1	ZHD9_1_peakname|ZHD9_2_peakname	2	32317597	2246	356	464.295	45.608	459.651	ZHD9_1_peak_16158	SL4.0ch02:32316878-32319123	2246	32317596	317	407.67	43.5105	403.111	ZHD9_2_peak_16205	SL4.0ch02:32316919-32319062	2144	32317598	396	520.92	47.7056	516.192	Solyc02g062590.3	XP_004233531.1 galactinol synthase 2-like [Solanum lycopersicum]	Merged-SL4.0ch02-32317995-2
Merged-SL4.0ch02-32317995-2	TAATTAATWWWWWWW	MEME-1	1375	1389	+	7.83077	0.000953	0.618	TAATTAAATTAATTA	SL4.0ch02:32316878-32319123	Promoter (1-2kb)	-1206	Solyc02g062590.3.1	ZHD9_1_peakname|ZHD9_2_peakname	2	32317597	2246	356	464.295	45.608	459.651	ZHD9_1_peak_16158	SL4.0ch02:32316878-32319123	2246	32317596	317	407.67	43.5105	403.111	ZHD9_2_peak_16205	SL4.0ch02:32316919-32319062	2144	32317598	396	520.92	47.7056	516.192	Solyc02g062590.3	XP_004233531.1 galactinol synthase 2-like [Solanum lycopersicum]	Merged-SL4.0ch02-32317995-2
Merged-SL4.0ch02-32317995-2	TAATTAATWWWWWWW	MEME-1	834	848	-	9.12308	0.000488	0.549	TAATTAAAGAGATAA	SL4.0ch02:32316878-32319123	Promoter (1-2kb)	-1206	Solyc02g062590.3.1	ZHD9_1_peakname|ZHD9_2_peakname	2	32317597	2246	356	464.295	45.608	459.651	ZHD9_1_peak_16158	SL4.0ch02:32316878-32319123	2246	32317596	317	407.67	43.5105	403.111	ZHD9_2_peak_16205	SL4.0ch02:32316919-32319062	2144	32317598	396	520.92	47.7056	516.192	Solyc02g062590.3	XP_004233531.1 galactinol synthase 2-like [Solanum lycopersicum]	Merged-SL4.0ch02-32317995-2
Merged-SL4.0ch02-32317995-2	TAATTAATWWWWWWW	MEME-1	2086	2100	+	9.07692	0.000504	0.551	TAATTAAAGTTTTAT	SL4.0ch02:32316878-32319123	Promoter (1-2kb)	-1206	Solyc02g062590.3.1	ZHD9_1_peakname|ZHD9_2_peakname	2	32317597	2246	356	464.295	45.608	459.651	ZHD9_1_peak_16158	SL4.0ch02:32316878-32319123	2246	32317596	317	407.67	43.5105	403.111	ZHD9_2_peak_16205	SL4.0ch02:32316919-32319062	2144	32317598	396	520.92	47.7056	516.192	Solyc02g062590.3	XP_004233531.1 galactinol synthase 2-like [Solanum lycopersicum]	Merged-SL4.0ch02-32317995-2
Merged-SL4.0ch02-32317995-2	TAATTAATWWWWWWW	MEME-1	808	822	+	8.07692	0.000857	0.606	TAATTAGTTAATTAC	SL4.0ch02:32316878-32319123	Promoter (1-2kb)	-1206	Solyc02g062590.3.1	ZHD9_1_peakname|ZHD9_2_peakname	2	32317597	2246	356	464.295	45.608	459.651	ZHD9_1_peak_16158	SL4.0ch02:32316878-32319123	2246	32317596	317	407.67	43.5105	403.111	ZHD9_2_peak_16205	SL4.0ch02:32316919-32319062	2144	32317598	396	520.92	47.7056	516.192	Solyc02g062590.3	XP_004233531.1 galactinol synthase 2-like [Solanum lycopersicum]	Merged-SL4.0ch02-32317995-2
Merged-SL4.0ch02-32317995-2	TAATTAATWWWWWWW	MEME-1	1850	1864	+	8.46154	0.000713	0.583	TAATTAAAAAAATAT	SL4.0ch02:32316878-32319123	Promoter (1-2kb)	-1206	Solyc02g062590.3.1	ZHD9_1_peakname|ZHD9_2_peakname	2	32317597	2246	356	464.295	45.608	459.651	ZHD9_1_peak_16158	SL4.0ch02:32316878-32319123	2246	32317596	317	407.67	43.5105	403.111	ZHD9_2_peak_16205	SL4.0ch02:32316919-32319062	2144	32317598	396	520.92	47.7056	516.192	Solyc02g062590.3	XP_004233531.1 galactinol synthase 2-like [Solanum lycopersicum]	Merged-SL4.0ch02-32317995-2
Merged-SL4.0ch02-32317995-2	TAATTAATWWWWWWW	MEME-1	921	935	+	9.06154	0.000509	0.551	TAATTAAAGAAGATA	SL4.0ch02:32316878-32319123	Promoter (1-2kb)	-1206	Solyc02g062590.3.1	ZHD9_1_peakname|ZHD9_2_peakname	2	32317597	2246	356	464.295	45.608	459.651	ZHD9_1_peak_16158	SL4.0ch02:32316878-32319123	2246	32317596	317	407.67	43.5105	403.111	ZHD9_2_peak_16205	SL4.0ch02:32316919-32319062	2144	32317598	396	520.92	47.7056	516.192	Solyc02g062590.3	XP_004233531.1 galactinol synthase 2-like [Solanum lycopersicum]	Merged-SL4.0ch02-32317995-2
Merged-SL4.0ch02-32317995-2	TAATTAATWWWWWWW	MEME-1	1375	1389	-	9.67692	0.000332	0.516	TAATTAATTTAATTA	SL4.0ch02:32316878-32319123	Promoter (1-2kb)	-1206	Solyc02g062590.3.1	ZHD9_1_peakname|ZHD9_2_peakname	2	32317597	2246	356	464.295	45.608	459.651	ZHD9_1_peak_16158	SL4.0ch02:32316878-32319123	2246	32317596	317	407.67	43.5105	403.111	ZHD9_2_peak_16205	SL4.0ch02:32316919-32319062	2144	32317598	396	520.92	47.7056	516.192	Solyc02g062590.3	XP_004233531.1 galactinol synthase 2-like [Solanum lycopersicum]	Merged-SL4.0ch02-32317995-2
Merged-SL4.0ch10-63556240-2	TAATTAATWWWWWWW	MEME-1	457	471	-	11	9e-05	0.423	TAATTAATTCTTTAA	SL4.0ch10:63555860-63556601	Promoter (<=1kb)	-473	Solyc10g085090.3.1	ZHD9_1_peakname|ZHD9_2_peakname	2	63556230	742	338	440.894	45.5355	436.426	ZHD9_1_peak_88262	SL4.0ch10:63555908-63556592	685	63556225	310	402.526	44.4588	398.015	ZHD9_2_peak_88514	SL4.0ch10:63555860-63556601	742	63556234	366	479.261	46.6122	474.837	Solyc10g085090.3	XP_004249583.1 laccase-4-like [Solanum lycopersicum]	Merged-SL4.0ch10-63556240-2
Merged-SL4.0ch10-63556240-2	TAATTAATWWWWWWW	MEME-1	446	460	+	9.63077	0.000345	0.519	TAATTAATGGATTAA	SL4.0ch10:63555860-63556601	Promoter (<=1kb)	-473	Solyc10g085090.3.1	ZHD9_1_peakname|ZHD9_2_peakname	2	63556230	742	338	440.894	45.5355	436.426	ZHD9_1_peak_88262	SL4.0ch10:63555908-63556592	685	63556225	310	402.526	44.4588	398.015	ZHD9_2_peak_88514	SL4.0ch10:63555860-63556601	742	63556234	366	479.261	46.6122	474.837	Solyc10g085090.3	XP_004249583.1 laccase-4-like [Solanum lycopersicum]	Merged-SL4.0ch10-63556240-2
Merged-SL4.0ch10-63556240-2	TAATTAATWWWWWWW	MEME-1	277	291	+	7.96923	0.0009	0.611	TCATTAATTTTTTAA	SL4.0ch10:63555860-63556601	Promoter (<=1kb)	-473	Solyc10g085090.3.1	ZHD9_1_peakname|ZHD9_2_peakname	2	63556230	742	338	440.894	45.5355	436.426	ZHD9_1_peak_88262	SL4.0ch10:63555908-63556592	685	63556225	310	402.526	44.4588	398.015	ZHD9_2_peak_88514	SL4.0ch10:63555860-63556601	742	63556234	366	479.261	46.6122	474.837	Solyc10g085090.3	XP_004249583.1 laccase-4-like [Solanum lycopersicum]	Merged-SL4.0ch10-63556240-2
Merged-SL4.0ch10-63556240-2	TAATTAATWWWWWWW	MEME-1	239	253	+	9.2	0.000467	0.544	TAATTAACACATTAA	SL4.0ch10:63555860-63556601	Promoter (<=1kb)	-473	Solyc10g085090.3.1	ZHD9_1_peakname|ZHD9_2_peakname	2	63556230	742	338	440.894	45.5355	436.426	ZHD9_1_peak_88262	SL4.0ch10:63555908-63556592	685	63556225	310	402.526	44.4588	398.015	ZHD9_2_peak_88514	SL4.0ch10:63555860-63556601	742	63556234	366	479.261	46.6122	474.837	Solyc10g085090.3	XP_004249583.1 laccase-4-like [Solanum lycopersicum]	Merged-SL4.0ch10-63556240-2
Merged-SL4.0ch10-63556240-2	TAATTAATWWWWWWW	MEME-1	466	480	+	9.98462	0.000259	0.505	TAATTACTTTTAAAA	SL4.0ch10:63555860-63556601	Promoter (<=1kb)	-473	Solyc10g085090.3.1	ZHD9_1_peakname|ZHD9_2_peakname	2	63556230	742	338	440.894	45.5355	436.426	ZHD9_1_peak_88262	SL4.0ch10:63555908-63556592	685	63556225	310	402.526	44.4588	398.015	ZHD9_2_peak_88514	SL4.0ch10:63555860-63556601	742	63556234	366	479.261	46.6122	474.837	Solyc10g085090.3	XP_004249583.1 laccase-4-like [Solanum lycopersicum]	Merged-SL4.0ch10-63556240-2
Merged-SL4.0ch10-63556240-2	TAATTAATWWWWWWW	MEME-1	230	244	-	8.81538	0.000589	0.564	TAATTACTTTTTTTT	SL4.0ch10:63555860-63556601	Promoter (<=1kb)	-473	Solyc10g085090.3.1	ZHD9_1_peakname|ZHD9_2_peakname	2	63556230	742	338	440.894	45.5355	436.426	ZHD9_1_peak_88262	SL4.0ch10:63555908-63556592	685	63556225	310	402.526	44.4588	398.015	ZHD9_2_peak_88514	SL4.0ch10:63555860-63556601	742	63556234	366	479.261	46.6122	474.837	Solyc10g085090.3	XP_004249583.1 laccase-4-like [Solanum lycopersicum]	Merged-SL4.0ch10-63556240-2
Merged-SL4.0ch01-81875313-2	TAATTAATWWWWWWW	MEME-1	952	966	+	8.66154	0.000642	0.574	TAATTAATAAAAAGA	SL4.0ch01:81874799-81875821	Promoter (<=1kb)	-431	Solyc01g099320.4.1	ZHD9_1_peakname|ZHD9_2_peakname	2	81875155	1023	344	448.563	45.4915	444.021	ZHD9_1_peak_10728	SL4.0ch01:81874799-81875796	998	81875214	327	424.769	44.8788	420.053	ZHD9_2_peak_10808	SL4.0ch01:81874837-81875821	985	81875096	362	472.358	46.1042	467.989	Solyc01g099320.4	XP_004231278.1 nuclear transcription factor Y subunit B-4-like [Solanum lycopersicum]	Merged-SL4.0ch01-81875313-2
Merged-SL4.0ch01-81875313-2	TAATTAATWWWWWWW	MEME-1	627	641	+	9.50769	0.000377	0.526	TAATTAAAAAAAAAA	SL4.0ch01:81874799-81875821	Promoter (<=1kb)	-431	Solyc01g099320.4.1	ZHD9_1_peakname|ZHD9_2_peakname	2	81875155	1023	344	448.563	45.4915	444.021	ZHD9_1_peak_10728	SL4.0ch01:81874799-81875796	998	81875214	327	424.769	44.8788	420.053	ZHD9_2_peak_10808	SL4.0ch01:81874837-81875821	985	81875096	362	472.358	46.1042	467.989	Solyc01g099320.4	XP_004231278.1 nuclear transcription factor Y subunit B-4-like [Solanum lycopersicum]	Merged-SL4.0ch01-81875313-2
Merged-SL4.0ch01-81875313-2	TAATTAATWWWWWWW	MEME-1	186	200	+	10.5077	0.000156	0.467	TAATTAATTAACTAA	SL4.0ch01:81874799-81875821	Promoter (<=1kb)	-431	Solyc01g099320.4.1	ZHD9_1_peakname|ZHD9_2_peakname	2	81875155	1023	344	448.563	45.4915	444.021	ZHD9_1_peak_10728	SL4.0ch01:81874799-81875796	998	81875214	327	424.769	44.8788	420.053	ZHD9_2_peak_10808	SL4.0ch01:81874837-81875821	985	81875096	362	472.358	46.1042	467.989	Solyc01g099320.4	XP_004231278.1 nuclear transcription factor Y subunit B-4-like [Solanum lycopersicum]	Merged-SL4.0ch01-81875313-2
Merged-SL4.0ch01-81875313-2	TAATTAATWWWWWWW	MEME-1	490	504	-	8.6	0.000665	0.576	TGATTAATTAATATC	SL4.0ch01:81874799-81875821	Promoter (<=1kb)	-431	Solyc01g099320.4.1	ZHD9_1_peakname|ZHD9_2_peakname	2	81875155	1023	344	448.563	45.4915	444.021	ZHD9_1_peak_10728	SL4.0ch01:81874799-81875796	998	81875214	327	424.769	44.8788	420.053	ZHD9_2_peak_10808	SL4.0ch01:81874837-81875821	985	81875096	362	472.358	46.1042	467.989	Solyc01g099320.4	XP_004231278.1 nuclear transcription factor Y subunit B-4-like [Solanum lycopersicum]	Merged-SL4.0ch01-81875313-2
Merged-SL4.0ch01-81875313-2	TAATTAATWWWWWWW	MEME-1	495	509	+	9.26154	0.000445	0.54	TAATTAATCAAATTA	SL4.0ch01:81874799-81875821	Promoter (<=1kb)	-431	Solyc01g099320.4.1	ZHD9_1_peakname|ZHD9_2_peakname	2	81875155	1023	344	448.563	45.4915	444.021	ZHD9_1_peak_10728	SL4.0ch01:81874799-81875796	998	81875214	327	424.769	44.8788	420.053	ZHD9_2_peak_10808	SL4.0ch01:81874837-81875821	985	81875096	362	472.358	46.1042	467.989	Solyc01g099320.4	XP_004231278.1 nuclear transcription factor Y subunit B-4-like [Solanum lycopersicum]	Merged-SL4.0ch01-81875313-2
Merged-SL4.0ch01-81875313-2	TAATTAATWWWWWWW	MEME-1	118	132	+	11.4462	4.77e-05	0.377	TAATTAAGTAAATAA	SL4.0ch01:81874799-81875821	Promoter (<=1kb)	-431	Solyc01g099320.4.1	ZHD9_1_peakname|ZHD9_2_peakname	2	81875155	1023	344	448.563	45.4915	444.021	ZHD9_1_peak_10728	SL4.0ch01:81874799-81875796	998	81875214	327	424.769	44.8788	420.053	ZHD9_2_peak_10808	SL4.0ch01:81874837-81875821	985	81875096	362	472.358	46.1042	467.989	Solyc01g099320.4	XP_004231278.1 nuclear transcription factor Y subunit B-4-like [Solanum lycopersicum]	Merged-SL4.0ch01-81875313-2
Merged-SL4.0ch01-81875313-2	TAATTAATWWWWWWW	MEME-1	618	632	-	8.13846	0.000834	0.602	TAATTAGTAAAATTA	SL4.0ch01:81874799-81875821	Promoter (<=1kb)	-431	Solyc01g099320.4.1	ZHD9_1_peakname|ZHD9_2_peakname	2	81875155	1023	344	448.563	45.4915	444.021	ZHD9_1_peak_10728	SL4.0ch01:81874799-81875796	998	81875214	327	424.769	44.8788	420.053	ZHD9_2_peak_10808	SL4.0ch01:81874837-81875821	985	81875096	362	472.358	46.1042	467.989	Solyc01g099320.4	XP_004231278.1 nuclear transcription factor Y subunit B-4-like [Solanum lycopersicum]	Merged-SL4.0ch01-81875313-2
Merged-SL4.0ch01-81875313-2	TAATTAATWWWWWWW	MEME-1	181	195	-	9.70769	0.000323	0.515	TAATTAATTATAAGT	SL4.0ch01:81874799-81875821	Promoter (<=1kb)	-431	Solyc01g099320.4.1	ZHD9_1_peakname|ZHD9_2_peakname	2	81875155	1023	344	448.563	45.4915	444.021	ZHD9_1_peak_10728	SL4.0ch01:81874799-81875796	998	81875214	327	424.769	44.8788	420.053	ZHD9_2_peak_10808	SL4.0ch01:81874837-81875821	985	81875096	362	472.358	46.1042	467.989	Solyc01g099320.4	XP_004231278.1 nuclear transcription factor Y subunit B-4-like [Solanum lycopersicum]	Merged-SL4.0ch01-81875313-2
Merged-SL4.0ch01-81875313-2	TAATTAATWWWWWWW	MEME-1	398	412	-	10.7231	0.000126	0.445	TAATTAAGGAAATTA	SL4.0ch01:81874799-81875821	Promoter (<=1kb)	-431	Solyc01g099320.4.1	ZHD9_1_peakname|ZHD9_2_peakname	2	81875155	1023	344	448.563	45.4915	444.021	ZHD9_1_peak_10728	SL4.0ch01:81874799-81875796	998	81875214	327	424.769	44.8788	420.053	ZHD9_2_peak_10808	SL4.0ch01:81874837-81875821	985	81875096	362	472.358	46.1042	467.989	Solyc01g099320.4	XP_004231278.1 nuclear transcription factor Y subunit B-4-like [Solanum lycopersicum]	Merged-SL4.0ch01-81875313-2
Merged-SL4.0ch10-313427-2	TAATTAATWWWWWWW	MEME-1	1263	1277	+	7.83077	0.000953	0.618	TGATTAATGATTTGA	SL4.0ch10:312254-314617	Promoter (<=1kb)	-452	Solyc10g005510.3.1	ZHD9_1_peakname|ZHD9_2_peakname	2	312572	2364	356	461.371	45.3563	456.719	ZHD9_1_peak_80147	SL4.0ch10:312254-314578	2325	312579	339	443.582	46.002	438.696	ZHD9_2_peak_80382	SL4.0ch10:312259-314617	2359	312566	372	479.16	44.7105	474.741	Solyc10g005510.3	XP_004248314.1 glyceraldehyde-3-phosphate dehydrogenase GAPCP1, chloroplastic [Solanum lycopersicum]	Merged-SL4.0ch10-313427-2
Merged-SL4.0ch10-313427-2	TAATTAATWWWWWWW	MEME-1	1144	1158	+	10.2615	0.000202	0.487	TAATTAATATAAAAT	SL4.0ch10:312254-314617	Promoter (<=1kb)	-452	Solyc10g005510.3.1	ZHD9_1_peakname|ZHD9_2_peakname	2	312572	2364	356	461.371	45.3563	456.719	ZHD9_1_peak_80147	SL4.0ch10:312254-314578	2325	312579	339	443.582	46.002	438.696	ZHD9_2_peak_80382	SL4.0ch10:312259-314617	2359	312566	372	479.16	44.7105	474.741	Solyc10g005510.3	XP_004248314.1 glyceraldehyde-3-phosphate dehydrogenase GAPCP1, chloroplastic [Solanum lycopersicum]	Merged-SL4.0ch10-313427-2
Merged-SL4.0ch10-313427-2	TAATTAATWWWWWWW	MEME-1	2192	2206	-	8.69231	0.000633	0.571	TAATTAAAACATAAT	SL4.0ch10:312254-314617	Promoter (<=1kb)	-452	Solyc10g005510.3.1	ZHD9_1_peakname|ZHD9_2_peakname	2	312572	2364	356	461.371	45.3563	456.719	ZHD9_1_peak_80147	SL4.0ch10:312254-314578	2325	312579	339	443.582	46.002	438.696	ZHD9_2_peak_80382	SL4.0ch10:312259-314617	2359	312566	372	479.16	44.7105	474.741	Solyc10g005510.3	XP_004248314.1 glyceraldehyde-3-phosphate dehydrogenase GAPCP1, chloroplastic [Solanum lycopersicum]	Merged-SL4.0ch10-313427-2
Merged-SL4.0ch10-313427-2	TAATTAATWWWWWWW	MEME-1	1991	2005	-	8.33846	0.000759	0.591	TGATTAAACATTAAA	SL4.0ch10:312254-314617	Promoter (<=1kb)	-452	Solyc10g005510.3.1	ZHD9_1_peakname|ZHD9_2_peakname	2	312572	2364	356	461.371	45.3563	456.719	ZHD9_1_peak_80147	SL4.0ch10:312254-314578	2325	312579	339	443.582	46.002	438.696	ZHD9_2_peak_80382	SL4.0ch10:312259-314617	2359	312566	372	479.16	44.7105	474.741	Solyc10g005510.3	XP_004248314.1 glyceraldehyde-3-phosphate dehydrogenase GAPCP1, chloroplastic [Solanum lycopersicum]	Merged-SL4.0ch10-313427-2
Merged-SL4.0ch10-313427-2	TAATTAATWWWWWWW	MEME-1	1289	1303	-	8.6	0.000665	0.576	TAATTAAATTTTTTT	SL4.0ch10:312254-314617	Promoter (<=1kb)	-452	Solyc10g005510.3.1	ZHD9_1_peakname|ZHD9_2_peakname	2	312572	2364	356	461.371	45.3563	456.719	ZHD9_1_peak_80147	SL4.0ch10:312254-314578	2325	312579	339	443.582	46.002	438.696	ZHD9_2_peak_80382	SL4.0ch10:312259-314617	2359	312566	372	479.16	44.7105	474.741	Solyc10g005510.3	XP_004248314.1 glyceraldehyde-3-phosphate dehydrogenase GAPCP1, chloroplastic [Solanum lycopersicum]	Merged-SL4.0ch10-313427-2
Merged-SL4.0ch10-313427-2	TAATTAATWWWWWWW	MEME-1	1487	1501	-	10.0462	0.000245	0.505	TGATTAATTATTTTA	SL4.0ch10:312254-314617	Promoter (<=1kb)	-452	Solyc10g005510.3.1	ZHD9_1_peakname|ZHD9_2_peakname	2	312572	2364	356	461.371	45.3563	456.719	ZHD9_1_peak_80147	SL4.0ch10:312254-314578	2325	312579	339	443.582	46.002	438.696	ZHD9_2_peak_80382	SL4.0ch10:312259-314617	2359	312566	372	479.16	44.7105	474.741	Solyc10g005510.3	XP_004248314.1 glyceraldehyde-3-phosphate dehydrogenase GAPCP1, chloroplastic [Solanum lycopersicum]	Merged-SL4.0ch10-313427-2
Merged-SL4.0ch11-9852439-2	TAATTAATWWWWWWW	MEME-1	412	426	-	9.21538	0.000461	0.543	TAATTAGTTAGATAT	SL4.0ch11:9851810-9853066	Promoter (1-2kb)	-1150	Solyc11g019910.1.1	ZHD9_1_peakname|ZHD9_2_peakname	2	9852764	1257	336	436.635	45.3137	432.185	ZHD9_1_peak_90247	SL4.0ch11:9851810-9853064	1255	9852765	322	423.213	46.1743	418.506	ZHD9_2_peak_90463	SL4.0ch11:9851816-9853066	1251	9852764	349	450.057	44.4531	445.864	Solyc11g019910.1	XP_004250403.1 pectinesterase inhibitor 4 [Solanum lycopersicum]	Merged-SL4.0ch11-9852439-2
Merged-SL4.0ch11-9852439-2	TAATTAATWWWWWWW	MEME-1	952	966	+	7.98462	0.000893	0.61	TAATTAGTGCGTTTA	SL4.0ch11:9851810-9853066	Promoter (1-2kb)	-1150	Solyc11g019910.1.1	ZHD9_1_peakname|ZHD9_2_peakname	2	9852764	1257	336	436.635	45.3137	432.185	ZHD9_1_peak_90247	SL4.0ch11:9851810-9853064	1255	9852765	322	423.213	46.1743	418.506	ZHD9_2_peak_90463	SL4.0ch11:9851816-9853066	1251	9852764	349	450.057	44.4531	445.864	Solyc11g019910.1	XP_004250403.1 pectinesterase inhibitor 4 [Solanum lycopersicum]	Merged-SL4.0ch11-9852439-2
Merged-SL4.0ch11-9852439-2	TAATTAATWWWWWWW	MEME-1	851	865	+	8.30769	0.00077	0.592	TAATTAAGTGCCATT	SL4.0ch11:9851810-9853066	Promoter (1-2kb)	-1150	Solyc11g019910.1.1	ZHD9_1_peakname|ZHD9_2_peakname	2	9852764	1257	336	436.635	45.3137	432.185	ZHD9_1_peak_90247	SL4.0ch11:9851810-9853064	1255	9852765	322	423.213	46.1743	418.506	ZHD9_2_peak_90463	SL4.0ch11:9851816-9853066	1251	9852764	349	450.057	44.4531	445.864	Solyc11g019910.1	XP_004250403.1 pectinesterase inhibitor 4 [Solanum lycopersicum]	Merged-SL4.0ch11-9852439-2
Merged-SL4.0ch11-9852439-2	TAATTAATWWWWWWW	MEME-1	1005	1019	-	9.09231	0.000499	0.551	TGATTAAATATTATA	SL4.0ch11:9851810-9853066	Promoter (1-2kb)	-1150	Solyc11g019910.1.1	ZHD9_1_peakname|ZHD9_2_peakname	2	9852764	1257	336	436.635	45.3137	432.185	ZHD9_1_peak_90247	SL4.0ch11:9851810-9853064	1255	9852765	322	423.213	46.1743	418.506	ZHD9_2_peak_90463	SL4.0ch11:9851816-9853066	1251	9852764	349	450.057	44.4531	445.864	Solyc11g019910.1	XP_004250403.1 pectinesterase inhibitor 4 [Solanum lycopersicum]	Merged-SL4.0ch11-9852439-2
Merged-SL4.0ch08-48873230-2	TAATTAATWWWWWWW	MEME-1	1250	1264	+	10.8615	0.000107	0.436	TAATTAATTTTAATT	SL4.0ch08:48872197-48874210	Promoter (1-2kb)	-1367	Solyc08g062220.3.1	ZHD9_1_peakname|ZHD9_2_peakname	2	48873436	2014	365	472.774	44.9811	468.089	ZHD9_1_peak_68304	SL4.0ch08:48872333-48874210	1878	48873430	320	401.854	40.9737	397.353	ZHD9_2_peak_68472	SL4.0ch08:48872197-48874181	1985	48873442	410	543.695	48.9885	538.825	Solyc08g062220.3	XP_004245060.1 UDP-glycosyltransferase 74F2 [Solanum lycopersicum]	Merged-SL4.0ch08-48873230-2
Merged-SL4.0ch08-48873230-2	TAATTAATWWWWWWW	MEME-1	1310	1324	+	10.8615	0.000107	0.436	TAATTAATTTTAATT	SL4.0ch08:48872197-48874210	Promoter (1-2kb)	-1367	Solyc08g062220.3.1	ZHD9_1_peakname|ZHD9_2_peakname	2	48873436	2014	365	472.774	44.9811	468.089	ZHD9_1_peak_68304	SL4.0ch08:48872333-48874210	1878	48873430	320	401.854	40.9737	397.353	ZHD9_2_peak_68472	SL4.0ch08:48872197-48874181	1985	48873442	410	543.695	48.9885	538.825	Solyc08g062220.3	XP_004245060.1 UDP-glycosyltransferase 74F2 [Solanum lycopersicum]	Merged-SL4.0ch08-48873230-2
Merged-SL4.0ch08-48873230-2	TAATTAATWWWWWWW	MEME-1	1195	1209	-	11.3538	5.55e-05	0.377	TAATTAATTAAAATT	SL4.0ch08:48872197-48874210	Promoter (1-2kb)	-1367	Solyc08g062220.3.1	ZHD9_1_peakname|ZHD9_2_peakname	2	48873436	2014	365	472.774	44.9811	468.089	ZHD9_1_peak_68304	SL4.0ch08:48872333-48874210	1878	48873430	320	401.854	40.9737	397.353	ZHD9_2_peak_68472	SL4.0ch08:48872197-48874181	1985	48873442	410	543.695	48.9885	538.825	Solyc08g062220.3	XP_004245060.1 UDP-glycosyltransferase 74F2 [Solanum lycopersicum]	Merged-SL4.0ch08-48873230-2
Merged-SL4.0ch08-48873230-2	TAATTAATWWWWWWW	MEME-1	1320	1334	+	8.90769	0.000558	0.556	TAATTAATTATTTTG	SL4.0ch08:48872197-48874210	Promoter (1-2kb)	-1367	Solyc08g062220.3.1	ZHD9_1_peakname|ZHD9_2_peakname	2	48873436	2014	365	472.774	44.9811	468.089	ZHD9_1_peak_68304	SL4.0ch08:48872333-48874210	1878	48873430	320	401.854	40.9737	397.353	ZHD9_2_peak_68472	SL4.0ch08:48872197-48874181	1985	48873442	410	543.695	48.9885	538.825	Solyc08g062220.3	XP_004245060.1 UDP-glycosyltransferase 74F2 [Solanum lycopersicum]	Merged-SL4.0ch08-48873230-2
Merged-SL4.0ch08-48873230-2	TAATTAATWWWWWWW	MEME-1	1255	1269	-	11.3538	5.55e-05	0.377	TAATTAATTAAAATT	SL4.0ch08:48872197-48874210	Promoter (1-2kb)	-1367	Solyc08g062220.3.1	ZHD9_1_peakname|ZHD9_2_peakname	2	48873436	2014	365	472.774	44.9811	468.089	ZHD9_1_peak_68304	SL4.0ch08:48872333-48874210	1878	48873430	320	401.854	40.9737	397.353	ZHD9_2_peak_68472	SL4.0ch08:48872197-48874181	1985	48873442	410	543.695	48.9885	538.825	Solyc08g062220.3	XP_004245060.1 UDP-glycosyltransferase 74F2 [Solanum lycopersicum]	Merged-SL4.0ch08-48873230-2
Merged-SL4.0ch08-48873230-2	TAATTAATWWWWWWW	MEME-1	1315	1329	-	11.3538	5.55e-05	0.377	TAATTAATTAAAATT	SL4.0ch08:48872197-48874210	Promoter (1-2kb)	-1367	Solyc08g062220.3.1	ZHD9_1_peakname|ZHD9_2_peakname	2	48873436	2014	365	472.774	44.9811	468.089	ZHD9_1_peak_68304	SL4.0ch08:48872333-48874210	1878	48873430	320	401.854	40.9737	397.353	ZHD9_2_peak_68472	SL4.0ch08:48872197-48874181	1985	48873442	410	543.695	48.9885	538.825	Solyc08g062220.3	XP_004245060.1 UDP-glycosyltransferase 74F2 [Solanum lycopersicum]	Merged-SL4.0ch08-48873230-2
Merged-SL4.0ch08-48873230-2	TAATTAATWWWWWWW	MEME-1	363	377	-	10.4923	0.00016	0.47	TAATTAATCATCAAA	SL4.0ch08:48872197-48874210	Promoter (1-2kb)	-1367	Solyc08g062220.3.1	ZHD9_1_peakname|ZHD9_2_peakname	2	48873436	2014	365	472.774	44.9811	468.089	ZHD9_1_peak_68304	SL4.0ch08:48872333-48874210	1878	48873430	320	401.854	40.9737	397.353	ZHD9_2_peak_68472	SL4.0ch08:48872197-48874181	1985	48873442	410	543.695	48.9885	538.825	Solyc08g062220.3	XP_004245060.1 UDP-glycosyltransferase 74F2 [Solanum lycopersicum]	Merged-SL4.0ch08-48873230-2
Merged-SL4.0ch08-48873230-2	TAATTAATWWWWWWW	MEME-1	1190	1204	+	10.8615	0.000107	0.436	TAATTAATTTTAATT	SL4.0ch08:48872197-48874210	Promoter (1-2kb)	-1367	Solyc08g062220.3.1	ZHD9_1_peakname|ZHD9_2_peakname	2	48873436	2014	365	472.774	44.9811	468.089	ZHD9_1_peak_68304	SL4.0ch08:48872333-48874210	1878	48873430	320	401.854	40.9737	397.353	ZHD9_2_peak_68472	SL4.0ch08:48872197-48874181	1985	48873442	410	543.695	48.9885	538.825	Solyc08g062220.3	XP_004245060.1 UDP-glycosyltransferase 74F2 [Solanum lycopersicum]	Merged-SL4.0ch08-48873230-2
Merged-SL4.0ch08-48873230-2	TAATTAATWWWWWWW	MEME-1	1260	1274	+	12.1385	1.25e-05	0.37	TAATTAATTATTTAA	SL4.0ch08:48872197-48874210	Promoter (1-2kb)	-1367	Solyc08g062220.3.1	ZHD9_1_peakname|ZHD9_2_peakname	2	48873436	2014	365	472.774	44.9811	468.089	ZHD9_1_peak_68304	SL4.0ch08:48872333-48874210	1878	48873430	320	401.854	40.9737	397.353	ZHD9_2_peak_68472	SL4.0ch08:48872197-48874181	1985	48873442	410	543.695	48.9885	538.825	Solyc08g062220.3	XP_004245060.1 UDP-glycosyltransferase 74F2 [Solanum lycopersicum]	Merged-SL4.0ch08-48873230-2
Merged-SL4.0ch08-48873230-2	TAATTAATWWWWWWW	MEME-1	1311	1325	-	8.26154	0.000788	0.593	TAATTAAAATTAATT	SL4.0ch08:48872197-48874210	Promoter (1-2kb)	-1367	Solyc08g062220.3.1	ZHD9_1_peakname|ZHD9_2_peakname	2	48873436	2014	365	472.774	44.9811	468.089	ZHD9_1_peak_68304	SL4.0ch08:48872333-48874210	1878	48873430	320	401.854	40.9737	397.353	ZHD9_2_peak_68472	SL4.0ch08:48872197-48874181	1985	48873442	410	543.695	48.9885	538.825	Solyc08g062220.3	XP_004245060.1 UDP-glycosyltransferase 74F2 [Solanum lycopersicum]	Merged-SL4.0ch08-48873230-2
Merged-SL4.0ch08-48873230-2	TAATTAATWWWWWWW	MEME-1	1301	1315	-	8.29231	0.000776	0.593	TAATTAGGATCAAAA	SL4.0ch08:48872197-48874210	Promoter (1-2kb)	-1367	Solyc08g062220.3.1	ZHD9_1_peakname|ZHD9_2_peakname	2	48873436	2014	365	472.774	44.9811	468.089	ZHD9_1_peak_68304	SL4.0ch08:48872333-48874210	1878	48873430	320	401.854	40.9737	397.353	ZHD9_2_peak_68472	SL4.0ch08:48872197-48874181	1985	48873442	410	543.695	48.9885	538.825	Solyc08g062220.3	XP_004245060.1 UDP-glycosyltransferase 74F2 [Solanum lycopersicum]	Merged-SL4.0ch08-48873230-2
Merged-SL4.0ch08-48873230-2	TAATTAATWWWWWWW	MEME-1	1241	1255	-	8.29231	0.000776	0.593	TAATTAGGATCAAAA	SL4.0ch08:48872197-48874210	Promoter (1-2kb)	-1367	Solyc08g062220.3.1	ZHD9_1_peakname|ZHD9_2_peakname	2	48873436	2014	365	472.774	44.9811	468.089	ZHD9_1_peak_68304	SL4.0ch08:48872333-48874210	1878	48873430	320	401.854	40.9737	397.353	ZHD9_2_peak_68472	SL4.0ch08:48872197-48874181	1985	48873442	410	543.695	48.9885	538.825	Solyc08g062220.3	XP_004245060.1 UDP-glycosyltransferase 74F2 [Solanum lycopersicum]	Merged-SL4.0ch08-48873230-2
Merged-SL4.0ch08-48873230-2	TAATTAATWWWWWWW	MEME-1	1181	1195	-	8.29231	0.000776	0.593	TAATTAGGATCAAAA	SL4.0ch08:48872197-48874210	Promoter (1-2kb)	-1367	Solyc08g062220.3.1	ZHD9_1_peakname|ZHD9_2_peakname	2	48873436	2014	365	472.774	44.9811	468.089	ZHD9_1_peak_68304	SL4.0ch08:48872333-48874210	1878	48873430	320	401.854	40.9737	397.353	ZHD9_2_peak_68472	SL4.0ch08:48872197-48874181	1985	48873442	410	543.695	48.9885	538.825	Solyc08g062220.3	XP_004245060.1 UDP-glycosyltransferase 74F2 [Solanum lycopersicum]	Merged-SL4.0ch08-48873230-2
Merged-SL4.0ch08-48873230-2	TAATTAATWWWWWWW	MEME-1	1251	1265	-	8.26154	0.000788	0.593	TAATTAAAATTAATT	SL4.0ch08:48872197-48874210	Promoter (1-2kb)	-1367	Solyc08g062220.3.1	ZHD9_1_peakname|ZHD9_2_peakname	2	48873436	2014	365	472.774	44.9811	468.089	ZHD9_1_peak_68304	SL4.0ch08:48872333-48874210	1878	48873430	320	401.854	40.9737	397.353	ZHD9_2_peak_68472	SL4.0ch08:48872197-48874181	1985	48873442	410	543.695	48.9885	538.825	Solyc08g062220.3	XP_004245060.1 UDP-glycosyltransferase 74F2 [Solanum lycopersicum]	Merged-SL4.0ch08-48873230-2
Merged-SL4.0ch08-48873230-2	TAATTAATWWWWWWW	MEME-1	1191	1205	-	8.26154	0.000788	0.593	TAATTAAAATTAATT	SL4.0ch08:48872197-48874210	Promoter (1-2kb)	-1367	Solyc08g062220.3.1	ZHD9_1_peakname|ZHD9_2_peakname	2	48873436	2014	365	472.774	44.9811	468.089	ZHD9_1_peak_68304	SL4.0ch08:48872333-48874210	1878	48873430	320	401.854	40.9737	397.353	ZHD9_2_peak_68472	SL4.0ch08:48872197-48874181	1985	48873442	410	543.695	48.9885	538.825	Solyc08g062220.3	XP_004245060.1 UDP-glycosyltransferase 74F2 [Solanum lycopersicum]	Merged-SL4.0ch08-48873230-2
Merged-SL4.0ch08-48873230-2	TAATTAATWWWWWWW	MEME-1	1691	1705	-	12.0923	1.46e-05	0.37	TAATTAATTTTTAAA	SL4.0ch08:48872197-48874210	Promoter (1-2kb)	-1367	Solyc08g062220.3.1	ZHD9_1_peakname|ZHD9_2_peakname	2	48873436	2014	365	472.774	44.9811	468.089	ZHD9_1_peak_68304	SL4.0ch08:48872333-48874210	1878	48873430	320	401.854	40.9737	397.353	ZHD9_2_peak_68472	SL4.0ch08:48872197-48874181	1985	48873442	410	543.695	48.9885	538.825	Solyc08g062220.3	XP_004245060.1 UDP-glycosyltransferase 74F2 [Solanum lycopersicum]	Merged-SL4.0ch08-48873230-2
Merged-SL4.0ch08-48873230-2	TAATTAATWWWWWWW	MEME-1	368	382	+	10.9385	9.71e-05	0.43	TGATTAATTAATAAT	SL4.0ch08:48872197-48874210	Promoter (1-2kb)	-1367	Solyc08g062220.3.1	ZHD9_1_peakname|ZHD9_2_peakname	2	48873436	2014	365	472.774	44.9811	468.089	ZHD9_1_peak_68304	SL4.0ch08:48872333-48874210	1878	48873430	320	401.854	40.9737	397.353	ZHD9_2_peak_68472	SL4.0ch08:48872197-48874181	1985	48873442	410	543.695	48.9885	538.825	Solyc08g062220.3	XP_004245060.1 UDP-glycosyltransferase 74F2 [Solanum lycopersicum]	Merged-SL4.0ch08-48873230-2
Merged-SL4.0ch08-48873230-2	TAATTAATWWWWWWW	MEME-1	1200	1214	+	12.1385	1.25e-05	0.37	TAATTAATTATTTAA	SL4.0ch08:48872197-48874210	Promoter (1-2kb)	-1367	Solyc08g062220.3.1	ZHD9_1_peakname|ZHD9_2_peakname	2	48873436	2014	365	472.774	44.9811	468.089	ZHD9_1_peak_68304	SL4.0ch08:48872333-48874210	1878	48873430	320	401.854	40.9737	397.353	ZHD9_2_peak_68472	SL4.0ch08:48872197-48874181	1985	48873442	410	543.695	48.9885	538.825	Solyc08g062220.3	XP_004245060.1 UDP-glycosyltransferase 74F2 [Solanum lycopersicum]	Merged-SL4.0ch08-48873230-2
Merged-SL4.0ch11-31663371-2	TAATTAATWWWWWWW	MEME-1	375	389	+	8.18462	0.000816	0.6	TAATTAGTTGTCAAA	SL4.0ch11:31663035-31663690	Promoter (1-2kb)	-1784	Solyc11g044340.3.1	ZHD9_1_peakname|ZHD9_2_peakname	2	31663374	656	404	520.042	44.9653	515.019	ZHD9_1_peak_92613	SL4.0ch11:31663035-31663690	656	31663381	382	491.889	44.832	486.738	ZHD9_2_peak_92787	SL4.0ch11:31663071-31663690	620	31663367	427	548.194	45.0986	543.3	Solyc11g044340.3	XP_004250825.1 pre-mRNA-processing protein 40A isoform X2 [Solanum lycopersicum]	Merged-SL4.0ch11-31663371-2
Merged-SL4.0ch11-31663371-2	TAATTAATWWWWWWW	MEME-1	482	496	+	8.55385	0.00068	0.579	TAATTACTAAATTTT	SL4.0ch11:31663035-31663690	Promoter (1-2kb)	-1784	Solyc11g044340.3.1	ZHD9_1_peakname|ZHD9_2_peakname	2	31663374	656	404	520.042	44.9653	515.019	ZHD9_1_peak_92613	SL4.0ch11:31663035-31663690	656	31663381	382	491.889	44.832	486.738	ZHD9_2_peak_92787	SL4.0ch11:31663071-31663690	620	31663367	427	548.194	45.0986	543.3	Solyc11g044340.3	XP_004250825.1 pre-mRNA-processing protein 40A isoform X2 [Solanum lycopersicum]	Merged-SL4.0ch11-31663371-2
Merged-SL4.0ch11-31663371-2	TAATTAATWWWWWWW	MEME-1	271	285	+	8.47692	0.000707	0.583	TAATTAACGGTTAAC	SL4.0ch11:31663035-31663690	Promoter (1-2kb)	-1784	Solyc11g044340.3.1	ZHD9_1_peakname|ZHD9_2_peakname	2	31663374	656	404	520.042	44.9653	515.019	ZHD9_1_peak_92613	SL4.0ch11:31663035-31663690	656	31663381	382	491.889	44.832	486.738	ZHD9_2_peak_92787	SL4.0ch11:31663071-31663690	620	31663367	427	548.194	45.0986	543.3	Solyc11g044340.3	XP_004250825.1 pre-mRNA-processing protein 40A isoform X2 [Solanum lycopersicum]	Merged-SL4.0ch11-31663371-2
Merged-SL4.0ch11-31663371-2	TAATTAATWWWWWWW	MEME-1	460	474	+	10.3692	0.00018	0.477	TAATTAACGGTTAAA	SL4.0ch11:31663035-31663690	Promoter (1-2kb)	-1784	Solyc11g044340.3.1	ZHD9_1_peakname|ZHD9_2_peakname	2	31663374	656	404	520.042	44.9653	515.019	ZHD9_1_peak_92613	SL4.0ch11:31663035-31663690	656	31663381	382	491.889	44.832	486.738	ZHD9_2_peak_92787	SL4.0ch11:31663071-31663690	620	31663367	427	548.194	45.0986	543.3	Solyc11g044340.3	XP_004250825.1 pre-mRNA-processing protein 40A isoform X2 [Solanum lycopersicum]	Merged-SL4.0ch11-31663371-2
Merged-SL4.0ch11-31663371-2	TAATTAATWWWWWWW	MEME-1	329	343	+	10.3692	0.00018	0.477	TAATTAACGGTTAAA	SL4.0ch11:31663035-31663690	Promoter (1-2kb)	-1784	Solyc11g044340.3.1	ZHD9_1_peakname|ZHD9_2_peakname	2	31663374	656	404	520.042	44.9653	515.019	ZHD9_1_peak_92613	SL4.0ch11:31663035-31663690	656	31663381	382	491.889	44.832	486.738	ZHD9_2_peak_92787	SL4.0ch11:31663071-31663690	620	31663367	427	548.194	45.0986	543.3	Solyc11g044340.3	XP_004250825.1 pre-mRNA-processing protein 40A isoform X2 [Solanum lycopersicum]	Merged-SL4.0ch11-31663371-2
Merged-SL4.0ch12-65594230-2	TAATTAATWWWWWWW	MEME-1	598	612	-	8.26154	0.000788	0.593	TAATTAAGTTTGGTT	SL4.0ch12:65593406-65595057	Promoter (1-2kb)	-1511	Solyc12g098620.2.1	ZHD9_1_peakname|ZHD9_2_peakname	2	65594724	1652	360	463.837	44.6924	459.168	ZHD9_1_peak_103771	SL4.0ch12:65593406-65595048	1643	65594728	337	435.87	44.5735	431.052	ZHD9_2_peak_104020	SL4.0ch12:65593410-65595057	1648	65594721	382	491.803	44.8113	487.285	Solyc12g098620.2	XP_004253164.1 transcription factor bHLH62-like isoform X1 [Solanum lycopersicum]	Merged-SL4.0ch12-65594230-2
Merged-SL4.0ch12-65594230-2	TAATTAATWWWWWWW	MEME-1	1302	1316	-	12.1077	1.38e-05	0.37	TAATTAATTAAAAAA	SL4.0ch12:65593406-65595057	Promoter (1-2kb)	-1511	Solyc12g098620.2.1	ZHD9_1_peakname|ZHD9_2_peakname	2	65594724	1652	360	463.837	44.6924	459.168	ZHD9_1_peak_103771	SL4.0ch12:65593406-65595048	1643	65594728	337	435.87	44.5735	431.052	ZHD9_2_peak_104020	SL4.0ch12:65593410-65595057	1648	65594721	382	491.803	44.8113	487.285	Solyc12g098620.2	XP_004253164.1 transcription factor bHLH62-like isoform X1 [Solanum lycopersicum]	Merged-SL4.0ch12-65594230-2
Merged-SL4.0ch12-65594230-2	TAATTAATWWWWWWW	MEME-1	215	229	-	10.2154	0.000209	0.491	TAATTAATTCAAATT	SL4.0ch12:65593406-65595057	Promoter (1-2kb)	-1511	Solyc12g098620.2.1	ZHD9_1_peakname|ZHD9_2_peakname	2	65594724	1652	360	463.837	44.6924	459.168	ZHD9_1_peak_103771	SL4.0ch12:65593406-65595048	1643	65594728	337	435.87	44.5735	431.052	ZHD9_2_peak_104020	SL4.0ch12:65593410-65595057	1648	65594721	382	491.803	44.8113	487.285	Solyc12g098620.2	XP_004253164.1 transcription factor bHLH62-like isoform X1 [Solanum lycopersicum]	Merged-SL4.0ch12-65594230-2
Merged-SL4.0ch12-65594230-2	TAATTAATWWWWWWW	MEME-1	105	119	+	8.50769	0.000696	0.582	TAATTAATAAAAAGT	SL4.0ch12:65593406-65595057	Promoter (1-2kb)	-1511	Solyc12g098620.2.1	ZHD9_1_peakname|ZHD9_2_peakname	2	65594724	1652	360	463.837	44.6924	459.168	ZHD9_1_peak_103771	SL4.0ch12:65593406-65595048	1643	65594728	337	435.87	44.5735	431.052	ZHD9_2_peak_104020	SL4.0ch12:65593410-65595057	1648	65594721	382	491.803	44.8113	487.285	Solyc12g098620.2	XP_004253164.1 transcription factor bHLH62-like isoform X1 [Solanum lycopersicum]	Merged-SL4.0ch12-65594230-2
Merged-SL4.0ch12-65594230-2	TAATTAATWWWWWWW	MEME-1	307	321	+	8.16923	0.000822	0.601	TGATTAAAGAAGAAA	SL4.0ch12:65593406-65595057	Promoter (1-2kb)	-1511	Solyc12g098620.2.1	ZHD9_1_peakname|ZHD9_2_peakname	2	65594724	1652	360	463.837	44.6924	459.168	ZHD9_1_peak_103771	SL4.0ch12:65593406-65595048	1643	65594728	337	435.87	44.5735	431.052	ZHD9_2_peak_104020	SL4.0ch12:65593410-65595057	1648	65594721	382	491.803	44.8113	487.285	Solyc12g098620.2	XP_004253164.1 transcription factor bHLH62-like isoform X1 [Solanum lycopersicum]	Merged-SL4.0ch12-65594230-2
Merged-SL4.0ch12-65594230-2	TAATTAATWWWWWWW	MEME-1	602	616	-	9.98462	0.000259	0.505	TAATTAATTAAGTTT	SL4.0ch12:65593406-65595057	Promoter (1-2kb)	-1511	Solyc12g098620.2.1	ZHD9_1_peakname|ZHD9_2_peakname	2	65594724	1652	360	463.837	44.6924	459.168	ZHD9_1_peak_103771	SL4.0ch12:65593406-65595048	1643	65594728	337	435.87	44.5735	431.052	ZHD9_2_peak_104020	SL4.0ch12:65593410-65595057	1648	65594721	382	491.803	44.8113	487.285	Solyc12g098620.2	XP_004253164.1 transcription factor bHLH62-like isoform X1 [Solanum lycopersicum]	Merged-SL4.0ch12-65594230-2
Merged-SL4.0ch12-65594230-2	TAATTAATWWWWWWW	MEME-1	1395	1409	-	9.52308	0.000373	0.526	TCATTAATGATTAAT	SL4.0ch12:65593406-65595057	Promoter (1-2kb)	-1511	Solyc12g098620.2.1	ZHD9_1_peakname|ZHD9_2_peakname	2	65594724	1652	360	463.837	44.6924	459.168	ZHD9_1_peak_103771	SL4.0ch12:65593406-65595048	1643	65594728	337	435.87	44.5735	431.052	ZHD9_2_peak_104020	SL4.0ch12:65593410-65595057	1648	65594721	382	491.803	44.8113	487.285	Solyc12g098620.2	XP_004253164.1 transcription factor bHLH62-like isoform X1 [Solanum lycopersicum]	Merged-SL4.0ch12-65594230-2
Merged-SL4.0ch12-65594230-2	TAATTAATWWWWWWW	MEME-1	1306	1320	-	11.6923	3.11e-05	0.37	TAATTAATTAATTAA	SL4.0ch12:65593406-65595057	Promoter (1-2kb)	-1511	Solyc12g098620.2.1	ZHD9_1_peakname|ZHD9_2_peakname	2	65594724	1652	360	463.837	44.6924	459.168	ZHD9_1_peak_103771	SL4.0ch12:65593406-65595048	1643	65594728	337	435.87	44.5735	431.052	ZHD9_2_peak_104020	SL4.0ch12:65593410-65595057	1648	65594721	382	491.803	44.8113	487.285	Solyc12g098620.2	XP_004253164.1 transcription factor bHLH62-like isoform X1 [Solanum lycopersicum]	Merged-SL4.0ch12-65594230-2
Merged-SL4.0ch12-65594230-2	TAATTAATWWWWWWW	MEME-1	1393	1407	+	11.5231	4.2e-05	0.377	TAATTAATCATTAAT	SL4.0ch12:65593406-65595057	Promoter (1-2kb)	-1511	Solyc12g098620.2.1	ZHD9_1_peakname|ZHD9_2_peakname	2	65594724	1652	360	463.837	44.6924	459.168	ZHD9_1_peak_103771	SL4.0ch12:65593406-65595048	1643	65594728	337	435.87	44.5735	431.052	ZHD9_2_peak_104020	SL4.0ch12:65593410-65595057	1648	65594721	382	491.803	44.8113	487.285	Solyc12g098620.2	XP_004253164.1 transcription factor bHLH62-like isoform X1 [Solanum lycopersicum]	Merged-SL4.0ch12-65594230-2
Merged-SL4.0ch12-65594230-2	TAATTAATWWWWWWW	MEME-1	1264	1278	+	10.9385	9.71e-05	0.43	TGATTAATTAATAAT	SL4.0ch12:65593406-65595057	Promoter (1-2kb)	-1511	Solyc12g098620.2.1	ZHD9_1_peakname|ZHD9_2_peakname	2	65594724	1652	360	463.837	44.6924	459.168	ZHD9_1_peak_103771	SL4.0ch12:65593406-65595048	1643	65594728	337	435.87	44.5735	431.052	ZHD9_2_peak_104020	SL4.0ch12:65593410-65595057	1648	65594721	382	491.803	44.8113	487.285	Solyc12g098620.2	XP_004253164.1 transcription factor bHLH62-like isoform X1 [Solanum lycopersicum]	Merged-SL4.0ch12-65594230-2
Merged-SL4.0ch12-65594230-2	TAATTAATWWWWWWW	MEME-1	1307	1321	+	11.6923	3.11e-05	0.37	TAATTAATTAATTAA	SL4.0ch12:65593406-65595057	Promoter (1-2kb)	-1511	Solyc12g098620.2.1	ZHD9_1_peakname|ZHD9_2_peakname	2	65594724	1652	360	463.837	44.6924	459.168	ZHD9_1_peak_103771	SL4.0ch12:65593406-65595048	1643	65594728	337	435.87	44.5735	431.052	ZHD9_2_peak_104020	SL4.0ch12:65593410-65595057	1648	65594721	382	491.803	44.8113	487.285	Solyc12g098620.2	XP_004253164.1 transcription factor bHLH62-like isoform X1 [Solanum lycopersicum]	Merged-SL4.0ch12-65594230-2
Merged-SL4.0ch12-65594230-2	TAATTAATWWWWWWW	MEME-1	1268	1282	+	12.2769	1.04e-05	0.37	TAATTAATAATTAAA	SL4.0ch12:65593406-65595057	Promoter (1-2kb)	-1511	Solyc12g098620.2.1	ZHD9_1_peakname|ZHD9_2_peakname	2	65594724	1652	360	463.837	44.6924	459.168	ZHD9_1_peak_103771	SL4.0ch12:65593406-65595048	1643	65594728	337	435.87	44.5735	431.052	ZHD9_2_peak_104020	SL4.0ch12:65593410-65595057	1648	65594721	382	491.803	44.8113	487.285	Solyc12g098620.2	XP_004253164.1 transcription factor bHLH62-like isoform X1 [Solanum lycopersicum]	Merged-SL4.0ch12-65594230-2
Merged-SL4.0ch12-65594230-2	TAATTAATWWWWWWW	MEME-1	1388	1402	-	8.69231	0.000633	0.571	TGATTAATTATTAGT	SL4.0ch12:65593406-65595057	Promoter (1-2kb)	-1511	Solyc12g098620.2.1	ZHD9_1_peakname|ZHD9_2_peakname	2	65594724	1652	360	463.837	44.6924	459.168	ZHD9_1_peak_103771	SL4.0ch12:65593406-65595048	1643	65594728	337	435.87	44.5735	431.052	ZHD9_2_peak_104020	SL4.0ch12:65593410-65595057	1648	65594721	382	491.803	44.8113	487.285	Solyc12g098620.2	XP_004253164.1 transcription factor bHLH62-like isoform X1 [Solanum lycopersicum]	Merged-SL4.0ch12-65594230-2
Merged-SL4.0ch12-65594230-2	TAATTAATWWWWWWW	MEME-1	607	621	+	9.46154	0.000389	0.528	TAATTAATTACTATC	SL4.0ch12:65593406-65595057	Promoter (1-2kb)	-1511	Solyc12g098620.2.1	ZHD9_1_peakname|ZHD9_2_peakname	2	65594724	1652	360	463.837	44.6924	459.168	ZHD9_1_peak_103771	SL4.0ch12:65593406-65595048	1643	65594728	337	435.87	44.5735	431.052	ZHD9_2_peak_104020	SL4.0ch12:65593410-65595057	1648	65594721	382	491.803	44.8113	487.285	Solyc12g098620.2	XP_004253164.1 transcription factor bHLH62-like isoform X1 [Solanum lycopersicum]	Merged-SL4.0ch12-65594230-2
Merged-SL4.0ch12-65594230-2	TAATTAATWWWWWWW	MEME-1	498	512	+	8.61538	0.000659	0.576	TAATTAAAAAAATAA	SL4.0ch12:65593406-65595057	Promoter (1-2kb)	-1511	Solyc12g098620.2.1	ZHD9_1_peakname|ZHD9_2_peakname	2	65594724	1652	360	463.837	44.6924	459.168	ZHD9_1_peak_103771	SL4.0ch12:65593406-65595048	1643	65594728	337	435.87	44.5735	431.052	ZHD9_2_peak_104020	SL4.0ch12:65593410-65595057	1648	65594721	382	491.803	44.8113	487.285	Solyc12g098620.2	XP_004253164.1 transcription factor bHLH62-like isoform X1 [Solanum lycopersicum]	Merged-SL4.0ch12-65594230-2
Merged-SL4.0ch12-65594230-2	TAATTAATWWWWWWW	MEME-1	436	450	+	9.35385	0.00042	0.532	TAATTAAAAAAAAAT	SL4.0ch12:65593406-65595057	Promoter (1-2kb)	-1511	Solyc12g098620.2.1	ZHD9_1_peakname|ZHD9_2_peakname	2	65594724	1652	360	463.837	44.6924	459.168	ZHD9_1_peak_103771	SL4.0ch12:65593406-65595048	1643	65594728	337	435.87	44.5735	431.052	ZHD9_2_peak_104020	SL4.0ch12:65593410-65595057	1648	65594721	382	491.803	44.8113	487.285	Solyc12g098620.2	XP_004253164.1 transcription factor bHLH62-like isoform X1 [Solanum lycopersicum]	Merged-SL4.0ch12-65594230-2
Merged-SL4.0ch12-65594230-2	TAATTAATWWWWWWW	MEME-1	224	238	+	8.4	0.000737	0.586	TAATTAAATCGAATA	SL4.0ch12:65593406-65595057	Promoter (1-2kb)	-1511	Solyc12g098620.2.1	ZHD9_1_peakname|ZHD9_2_peakname	2	65594724	1652	360	463.837	44.6924	459.168	ZHD9_1_peak_103771	SL4.0ch12:65593406-65595048	1643	65594728	337	435.87	44.5735	431.052	ZHD9_2_peak_104020	SL4.0ch12:65593410-65595057	1648	65594721	382	491.803	44.8113	487.285	Solyc12g098620.2	XP_004253164.1 transcription factor bHLH62-like isoform X1 [Solanum lycopersicum]	Merged-SL4.0ch12-65594230-2
Merged-SL4.0ch11-52473627-2	TAATTAATWWWWWWW	MEME-1	3187	3201	-	9.93846	0.00027	0.509	TAATTAATTTCAATA	SL4.0ch11:52471882-52475369	Promoter (1-2kb)	-1603	Solyc11g069780.3.1	ZHD9_1_peakname|ZHD9_2_peakname	2	52473304	3488	331	428.911	44.5588	424.561	ZHD9_1_peak_95248	SL4.0ch11:52471901-52475369	3469	52473307	299	383.739	42.8863	379.423	ZHD9_2_peak_95400	SL4.0ch11:52471882-52475358	3477	52473302	363	474.082	46.2312	469.699	Solyc11g069780.3	XP_004251159.2 P-loop NTPase domain-containing protein LPA1 homolog 2 [Solanum lycopersicum]	Merged-SL4.0ch11-52473627-2
Merged-SL4.0ch11-52473627-2	TAATTAATWWWWWWW	MEME-1	2362	2376	-	8.2	0.000811	0.599	TAATTAGTTATAAAG	SL4.0ch11:52471882-52475369	Promoter (1-2kb)	-1603	Solyc11g069780.3.1	ZHD9_1_peakname|ZHD9_2_peakname	2	52473304	3488	331	428.911	44.5588	424.561	ZHD9_1_peak_95248	SL4.0ch11:52471901-52475369	3469	52473307	299	383.739	42.8863	379.423	ZHD9_2_peak_95400	SL4.0ch11:52471882-52475358	3477	52473302	363	474.082	46.2312	469.699	Solyc11g069780.3	XP_004251159.2 P-loop NTPase domain-containing protein LPA1 homolog 2 [Solanum lycopersicum]	Merged-SL4.0ch11-52473627-2
Merged-SL4.0ch11-52473627-2	TAATTAATWWWWWWW	MEME-1	1419	1433	+	8.55385	0.00068	0.579	TAATTAATTGGATTA	SL4.0ch11:52471882-52475369	Promoter (1-2kb)	-1603	Solyc11g069780.3.1	ZHD9_1_peakname|ZHD9_2_peakname	2	52473304	3488	331	428.911	44.5588	424.561	ZHD9_1_peak_95248	SL4.0ch11:52471901-52475369	3469	52473307	299	383.739	42.8863	379.423	ZHD9_2_peak_95400	SL4.0ch11:52471882-52475358	3477	52473302	363	474.082	46.2312	469.699	Solyc11g069780.3	XP_004251159.2 P-loop NTPase domain-containing protein LPA1 homolog 2 [Solanum lycopersicum]	Merged-SL4.0ch11-52473627-2
Merged-SL4.0ch11-52473627-2	TAATTAATWWWWWWW	MEME-1	2371	2385	+	9.24615	0.000451	0.54	TAATTAATGTCTTTT	SL4.0ch11:52471882-52475369	Promoter (1-2kb)	-1603	Solyc11g069780.3.1	ZHD9_1_peakname|ZHD9_2_peakname	2	52473304	3488	331	428.911	44.5588	424.561	ZHD9_1_peak_95248	SL4.0ch11:52471901-52475369	3469	52473307	299	383.739	42.8863	379.423	ZHD9_2_peak_95400	SL4.0ch11:52471882-52475358	3477	52473302	363	474.082	46.2312	469.699	Solyc11g069780.3	XP_004251159.2 P-loop NTPase domain-containing protein LPA1 homolog 2 [Solanum lycopersicum]	Merged-SL4.0ch11-52473627-2
Merged-SL4.0ch11-52473627-2	TAATTAATWWWWWWW	MEME-1	502	516	+	8.55385	0.00068	0.579	TAATTAACTTATATC	SL4.0ch11:52471882-52475369	Promoter (1-2kb)	-1603	Solyc11g069780.3.1	ZHD9_1_peakname|ZHD9_2_peakname	2	52473304	3488	331	428.911	44.5588	424.561	ZHD9_1_peak_95248	SL4.0ch11:52471901-52475369	3469	52473307	299	383.739	42.8863	379.423	ZHD9_2_peak_95400	SL4.0ch11:52471882-52475358	3477	52473302	363	474.082	46.2312	469.699	Solyc11g069780.3	XP_004251159.2 P-loop NTPase domain-containing protein LPA1 homolog 2 [Solanum lycopersicum]	Merged-SL4.0ch11-52473627-2
Merged-SL4.0ch11-52473627-2	TAATTAATWWWWWWW	MEME-1	2793	2807	-	11.2308	6.53e-05	0.394	TAATTAATAATTTAT	SL4.0ch11:52471882-52475369	Promoter (1-2kb)	-1603	Solyc11g069780.3.1	ZHD9_1_peakname|ZHD9_2_peakname	2	52473304	3488	331	428.911	44.5588	424.561	ZHD9_1_peak_95248	SL4.0ch11:52471901-52475369	3469	52473307	299	383.739	42.8863	379.423	ZHD9_2_peak_95400	SL4.0ch11:52471882-52475358	3477	52473302	363	474.082	46.2312	469.699	Solyc11g069780.3	XP_004251159.2 P-loop NTPase domain-containing protein LPA1 homolog 2 [Solanum lycopersicum]	Merged-SL4.0ch11-52473627-2
Merged-SL4.0ch11-52473627-2	TAATTAATWWWWWWW	MEME-1	3204	3218	+	9.66154	0.000337	0.517	TAATTAAATAAAATA	SL4.0ch11:52471882-52475369	Promoter (1-2kb)	-1603	Solyc11g069780.3.1	ZHD9_1_peakname|ZHD9_2_peakname	2	52473304	3488	331	428.911	44.5588	424.561	ZHD9_1_peak_95248	SL4.0ch11:52471901-52475369	3469	52473307	299	383.739	42.8863	379.423	ZHD9_2_peak_95400	SL4.0ch11:52471882-52475358	3477	52473302	363	474.082	46.2312	469.699	Solyc11g069780.3	XP_004251159.2 P-loop NTPase domain-containing protein LPA1 homolog 2 [Solanum lycopersicum]	Merged-SL4.0ch11-52473627-2
Merged-SL4.0ch11-52473627-2	TAATTAATWWWWWWW	MEME-1	2802	2816	+	8.86154	0.000574	0.559	TAATTAAAATTAAAT	SL4.0ch11:52471882-52475369	Promoter (1-2kb)	-1603	Solyc11g069780.3.1	ZHD9_1_peakname|ZHD9_2_peakname	2	52473304	3488	331	428.911	44.5588	424.561	ZHD9_1_peak_95248	SL4.0ch11:52471901-52475369	3469	52473307	299	383.739	42.8863	379.423	ZHD9_2_peak_95400	SL4.0ch11:52471882-52475358	3477	52473302	363	474.082	46.2312	469.699	Solyc11g069780.3	XP_004251159.2 P-loop NTPase domain-containing protein LPA1 homolog 2 [Solanum lycopersicum]	Merged-SL4.0ch11-52473627-2
Merged-SL4.0ch11-52473627-2	TAATTAATWWWWWWW	MEME-1	1024	1038	-	7.78462	0.000972	0.62	TAATTAGAAAAAAAA	SL4.0ch11:52471882-52475369	Promoter (1-2kb)	-1603	Solyc11g069780.3.1	ZHD9_1_peakname|ZHD9_2_peakname	2	52473304	3488	331	428.911	44.5588	424.561	ZHD9_1_peak_95248	SL4.0ch11:52471901-52475369	3469	52473307	299	383.739	42.8863	379.423	ZHD9_2_peak_95400	SL4.0ch11:52471882-52475358	3477	52473302	363	474.082	46.2312	469.699	Solyc11g069780.3	XP_004251159.2 P-loop NTPase domain-containing protein LPA1 homolog 2 [Solanum lycopersicum]	Merged-SL4.0ch11-52473627-2
Merged-SL4.0ch11-52473627-2	TAATTAATWWWWWWW	MEME-1	1033	1047	+	10.8	0.000113	0.444	TAATTACTTAATAAT	SL4.0ch11:52471882-52475369	Promoter (1-2kb)	-1603	Solyc11g069780.3.1	ZHD9_1_peakname|ZHD9_2_peakname	2	52473304	3488	331	428.911	44.5588	424.561	ZHD9_1_peak_95248	SL4.0ch11:52471901-52475369	3469	52473307	299	383.739	42.8863	379.423	ZHD9_2_peak_95400	SL4.0ch11:52471882-52475358	3477	52473302	363	474.082	46.2312	469.699	Solyc11g069780.3	XP_004251159.2 P-loop NTPase domain-containing protein LPA1 homolog 2 [Solanum lycopersicum]	Merged-SL4.0ch11-52473627-2
Merged-SL4.0ch11-52473627-2	TAATTAATWWWWWWW	MEME-1	3217	3231	+	7.73846	0.000991	0.622	TAATTAATACATGTA	SL4.0ch11:52471882-52475369	Promoter (1-2kb)	-1603	Solyc11g069780.3.1	ZHD9_1_peakname|ZHD9_2_peakname	2	52473304	3488	331	428.911	44.5588	424.561	ZHD9_1_peak_95248	SL4.0ch11:52471901-52475369	3469	52473307	299	383.739	42.8863	379.423	ZHD9_2_peak_95400	SL4.0ch11:52471882-52475358	3477	52473302	363	474.082	46.2312	469.699	Solyc11g069780.3	XP_004251159.2 P-loop NTPase domain-containing protein LPA1 homolog 2 [Solanum lycopersicum]	Merged-SL4.0ch11-52473627-2
Merged-SL4.0ch11-52473627-2	TAATTAATWWWWWWW	MEME-1	3316	3330	+	8.43077	0.000724	0.585	TAATTAAATTAATAA	SL4.0ch11:52471882-52475369	Promoter (1-2kb)	-1603	Solyc11g069780.3.1	ZHD9_1_peakname|ZHD9_2_peakname	2	52473304	3488	331	428.911	44.5588	424.561	ZHD9_1_peak_95248	SL4.0ch11:52471901-52475369	3469	52473307	299	383.739	42.8863	379.423	ZHD9_2_peak_95400	SL4.0ch11:52471882-52475358	3477	52473302	363	474.082	46.2312	469.699	Solyc11g069780.3	XP_004251159.2 P-loop NTPase domain-containing protein LPA1 homolog 2 [Solanum lycopersicum]	Merged-SL4.0ch11-52473627-2
Merged-SL4.0ch09-62655390-2	TAATTAATWWWWWWW	MEME-1	709	723	+	8.18462	0.000816	0.6	TAATTAGTACTAATT	SL4.0ch09:62654657-62656127	Promoter (<=1kb)	-598	Solyc09g074600.2.1	ZHD9_1_peakname|ZHD9_2_peakname	2	62655809	1471	328	423.748	44.2814	419.411	ZHD9_1_peak_78875	SL4.0ch09:62654671-62656105	1435	62655809	312	405.96	44.7447	401.414	ZHD9_2_peak_79106	SL4.0ch09:62654657-62656127	1471	62655809	344	441.535	43.818	437.408	Solyc09g074600.2	XP_015087557.1 monothiol glutaredoxin-S2-like [Solanum pennellii]	Merged-SL4.0ch09-62655390-2
Merged-SL4.0ch09-62655390-2	TAATTAATWWWWWWW	MEME-1	930	944	+	8.18462	0.000816	0.6	TAATTAATTTCCTTT	SL4.0ch09:62654657-62656127	Promoter (<=1kb)	-598	Solyc09g074600.2.1	ZHD9_1_peakname|ZHD9_2_peakname	2	62655809	1471	328	423.748	44.2814	419.411	ZHD9_1_peak_78875	SL4.0ch09:62654671-62656105	1435	62655809	312	405.96	44.7447	401.414	ZHD9_2_peak_79106	SL4.0ch09:62654657-62656127	1471	62655809	344	441.535	43.818	437.408	Solyc09g074600.2	XP_015087557.1 monothiol glutaredoxin-S2-like [Solanum pennellii]	Merged-SL4.0ch09-62655390-2
Merged-SL4.0ch09-62655390-2	TAATTAATWWWWWWW	MEME-1	403	417	-	11.8	2.73e-05	0.37	TAATTAATTATAATT	SL4.0ch09:62654657-62656127	Promoter (<=1kb)	-598	Solyc09g074600.2.1	ZHD9_1_peakname|ZHD9_2_peakname	2	62655809	1471	328	423.748	44.2814	419.411	ZHD9_1_peak_78875	SL4.0ch09:62654671-62656105	1435	62655809	312	405.96	44.7447	401.414	ZHD9_2_peak_79106	SL4.0ch09:62654657-62656127	1471	62655809	344	441.535	43.818	437.408	Solyc09g074600.2	XP_015087557.1 monothiol glutaredoxin-S2-like [Solanum pennellii]	Merged-SL4.0ch09-62655390-2
Merged-SL4.0ch09-62655390-2	TAATTAATWWWWWWW	MEME-1	1139	1153	+	9.15385	0.00048	0.547	TAATTAAGATAATTA	SL4.0ch09:62654657-62656127	Promoter (<=1kb)	-598	Solyc09g074600.2.1	ZHD9_1_peakname|ZHD9_2_peakname	2	62655809	1471	328	423.748	44.2814	419.411	ZHD9_1_peak_78875	SL4.0ch09:62654671-62656105	1435	62655809	312	405.96	44.7447	401.414	ZHD9_2_peak_79106	SL4.0ch09:62654657-62656127	1471	62655809	344	441.535	43.818	437.408	Solyc09g074600.2	XP_015087557.1 monothiol glutaredoxin-S2-like [Solanum pennellii]	Merged-SL4.0ch09-62655390-2
Merged-SL4.0ch09-62655390-2	TAATTAATWWWWWWW	MEME-1	595	609	-	8.01538	0.000881	0.609	TGATTAGGTCTTTAA	SL4.0ch09:62654657-62656127	Promoter (<=1kb)	-598	Solyc09g074600.2.1	ZHD9_1_peakname|ZHD9_2_peakname	2	62655809	1471	328	423.748	44.2814	419.411	ZHD9_1_peak_78875	SL4.0ch09:62654671-62656105	1435	62655809	312	405.96	44.7447	401.414	ZHD9_2_peak_79106	SL4.0ch09:62654657-62656127	1471	62655809	344	441.535	43.818	437.408	Solyc09g074600.2	XP_015087557.1 monothiol glutaredoxin-S2-like [Solanum pennellii]	Merged-SL4.0ch09-62655390-2
Merged-SL4.0ch09-62655390-2	TAATTAATWWWWWWW	MEME-1	638	652	-	10.8154	0.000111	0.443	TAATTAATTCAAAAT	SL4.0ch09:62654657-62656127	Promoter (<=1kb)	-598	Solyc09g074600.2.1	ZHD9_1_peakname|ZHD9_2_peakname	2	62655809	1471	328	423.748	44.2814	419.411	ZHD9_1_peak_78875	SL4.0ch09:62654671-62656105	1435	62655809	312	405.96	44.7447	401.414	ZHD9_2_peak_79106	SL4.0ch09:62654657-62656127	1471	62655809	344	441.535	43.818	437.408	Solyc09g074600.2	XP_015087557.1 monothiol glutaredoxin-S2-like [Solanum pennellii]	Merged-SL4.0ch09-62655390-2
Merged-SL4.0ch09-62655390-2	TAATTAATWWWWWWW	MEME-1	439	453	-	10.1231	0.00023	0.497	TAATTAATTTTATTA	SL4.0ch09:62654657-62656127	Promoter (<=1kb)	-598	Solyc09g074600.2.1	ZHD9_1_peakname|ZHD9_2_peakname	2	62655809	1471	328	423.748	44.2814	419.411	ZHD9_1_peak_78875	SL4.0ch09:62654671-62656105	1435	62655809	312	405.96	44.7447	401.414	ZHD9_2_peak_79106	SL4.0ch09:62654657-62656127	1471	62655809	344	441.535	43.818	437.408	Solyc09g074600.2	XP_015087557.1 monothiol glutaredoxin-S2-like [Solanum pennellii]	Merged-SL4.0ch09-62655390-2
Merged-SL4.0ch09-62655390-2	TAATTAATWWWWWWW	MEME-1	647	661	+	8.89231	0.000564	0.557	TAATTAATCCTTTTT	SL4.0ch09:62654657-62656127	Promoter (<=1kb)	-598	Solyc09g074600.2.1	ZHD9_1_peakname|ZHD9_2_peakname	2	62655809	1471	328	423.748	44.2814	419.411	ZHD9_1_peak_78875	SL4.0ch09:62654671-62656105	1435	62655809	312	405.96	44.7447	401.414	ZHD9_2_peak_79106	SL4.0ch09:62654657-62656127	1471	62655809	344	441.535	43.818	437.408	Solyc09g074600.2	XP_015087557.1 monothiol glutaredoxin-S2-like [Solanum pennellii]	Merged-SL4.0ch09-62655390-2
Merged-SL4.0ch09-62655390-2	TAATTAATWWWWWWW	MEME-1	134	148	-	8.30769	0.00077	0.592	TAATTAAAAATATTT	SL4.0ch09:62654657-62656127	Promoter (<=1kb)	-598	Solyc09g074600.2.1	ZHD9_1_peakname|ZHD9_2_peakname	2	62655809	1471	328	423.748	44.2814	419.411	ZHD9_1_peak_78875	SL4.0ch09:62654671-62656105	1435	62655809	312	405.96	44.7447	401.414	ZHD9_2_peak_79106	SL4.0ch09:62654657-62656127	1471	62655809	344	441.535	43.818	437.408	Solyc09g074600.2	XP_015087557.1 monothiol glutaredoxin-S2-like [Solanum pennellii]	Merged-SL4.0ch09-62655390-2
Merged-SL4.0ch09-62655390-2	TAATTAATWWWWWWW	MEME-1	309	323	-	7.76923	0.000978	0.621	TAATTAACAGTATTA	SL4.0ch09:62654657-62656127	Promoter (<=1kb)	-598	Solyc09g074600.2.1	ZHD9_1_peakname|ZHD9_2_peakname	2	62655809	1471	328	423.748	44.2814	419.411	ZHD9_1_peak_78875	SL4.0ch09:62654671-62656105	1435	62655809	312	405.96	44.7447	401.414	ZHD9_2_peak_79106	SL4.0ch09:62654657-62656127	1471	62655809	344	441.535	43.818	437.408	Solyc09g074600.2	XP_015087557.1 monothiol glutaredoxin-S2-like [Solanum pennellii]	Merged-SL4.0ch09-62655390-2
Merged-SL4.0ch09-62655390-2	TAATTAATWWWWWWW	MEME-1	1147	1161	-	9.69231	0.000328	0.515	TAATTAAATAATTAT	SL4.0ch09:62654657-62656127	Promoter (<=1kb)	-598	Solyc09g074600.2.1	ZHD9_1_peakname|ZHD9_2_peakname	2	62655809	1471	328	423.748	44.2814	419.411	ZHD9_1_peak_78875	SL4.0ch09:62654671-62656105	1435	62655809	312	405.96	44.7447	401.414	ZHD9_2_peak_79106	SL4.0ch09:62654657-62656127	1471	62655809	344	441.535	43.818	437.408	Solyc09g074600.2	XP_015087557.1 monothiol glutaredoxin-S2-like [Solanum pennellii]	Merged-SL4.0ch09-62655390-2
Merged-SL4.0ch09-62655390-2	TAATTAATWWWWWWW	MEME-1	408	422	+	10.9692	9.26e-05	0.427	TAATTAATTAGTTTA	SL4.0ch09:62654657-62656127	Promoter (<=1kb)	-598	Solyc09g074600.2.1	ZHD9_1_peakname|ZHD9_2_peakname	2	62655809	1471	328	423.748	44.2814	419.411	ZHD9_1_peak_78875	SL4.0ch09:62654671-62656105	1435	62655809	312	405.96	44.7447	401.414	ZHD9_2_peak_79106	SL4.0ch09:62654657-62656127	1471	62655809	344	441.535	43.818	437.408	Solyc09g074600.2	XP_015087557.1 monothiol glutaredoxin-S2-like [Solanum pennellii]	Merged-SL4.0ch09-62655390-2
Merged-SL4.0ch09-62655390-2	TAATTAATWWWWWWW	MEME-1	1135	1149	+	11.0308	8.71e-05	0.418	TAATTAATTAAGATA	SL4.0ch09:62654657-62656127	Promoter (<=1kb)	-598	Solyc09g074600.2.1	ZHD9_1_peakname|ZHD9_2_peakname	2	62655809	1471	328	423.748	44.2814	419.411	ZHD9_1_peak_78875	SL4.0ch09:62654671-62656105	1435	62655809	312	405.96	44.7447	401.414	ZHD9_2_peak_79106	SL4.0ch09:62654657-62656127	1471	62655809	344	441.535	43.818	437.408	Solyc09g074600.2	XP_015087557.1 monothiol glutaredoxin-S2-like [Solanum pennellii]	Merged-SL4.0ch09-62655390-2
Merged-SL4.0ch09-62655390-2	TAATTAATWWWWWWW	MEME-1	909	923	+	8.50769	0.000696	0.582	TAATTAATTTTTTGA	SL4.0ch09:62654657-62656127	Promoter (<=1kb)	-598	Solyc09g074600.2.1	ZHD9_1_peakname|ZHD9_2_peakname	2	62655809	1471	328	423.748	44.2814	419.411	ZHD9_1_peak_78875	SL4.0ch09:62654671-62656105	1435	62655809	312	405.96	44.7447	401.414	ZHD9_2_peak_79106	SL4.0ch09:62654657-62656127	1471	62655809	344	441.535	43.818	437.408	Solyc09g074600.2	XP_015087557.1 monothiol glutaredoxin-S2-like [Solanum pennellii]	Merged-SL4.0ch09-62655390-2
Merged-SL4.0ch09-62655390-2	TAATTAATWWWWWWW	MEME-1	1126	1140	-	8.90769	0.000558	0.556	TAATTACCGCTAAAT	SL4.0ch09:62654657-62656127	Promoter (<=1kb)	-598	Solyc09g074600.2.1	ZHD9_1_peakname|ZHD9_2_peakname	2	62655809	1471	328	423.748	44.2814	419.411	ZHD9_1_peak_78875	SL4.0ch09:62654671-62656105	1435	62655809	312	405.96	44.7447	401.414	ZHD9_2_peak_79106	SL4.0ch09:62654657-62656127	1471	62655809	344	441.535	43.818	437.408	Solyc09g074600.2	XP_015087557.1 monothiol glutaredoxin-S2-like [Solanum pennellii]	Merged-SL4.0ch09-62655390-2
Merged-SL4.0ch09-62655390-2	TAATTAATWWWWWWW	MEME-1	448	462	+	9.33846	0.000424	0.533	TAATTAGTTATATTA	SL4.0ch09:62654657-62656127	Promoter (<=1kb)	-598	Solyc09g074600.2.1	ZHD9_1_peakname|ZHD9_2_peakname	2	62655809	1471	328	423.748	44.2814	419.411	ZHD9_1_peak_78875	SL4.0ch09:62654671-62656105	1435	62655809	312	405.96	44.7447	401.414	ZHD9_2_peak_79106	SL4.0ch09:62654657-62656127	1471	62655809	344	441.535	43.818	437.408	Solyc09g074600.2	XP_015087557.1 monothiol glutaredoxin-S2-like [Solanum pennellii]	Merged-SL4.0ch09-62655390-2
Merged-SL4.0ch09-62655390-2	TAATTAATWWWWWWW	MEME-1	318	332	+	7.72308	0.000996	0.623	TAATTAGGGATCGAT	SL4.0ch09:62654657-62656127	Promoter (<=1kb)	-598	Solyc09g074600.2.1	ZHD9_1_peakname|ZHD9_2_peakname	2	62655809	1471	328	423.748	44.2814	419.411	ZHD9_1_peak_78875	SL4.0ch09:62654671-62656105	1435	62655809	312	405.96	44.7447	401.414	ZHD9_2_peak_79106	SL4.0ch09:62654657-62656127	1471	62655809	344	441.535	43.818	437.408	Solyc09g074600.2	XP_015087557.1 monothiol glutaredoxin-S2-like [Solanum pennellii]	Merged-SL4.0ch09-62655390-2
Merged-SL4.0ch04-4956666-2	TAATTAATWWWWWWW	MEME-1	475	489	-	9.53846	0.000368	0.525	TAATTAAAAATTTAA	SL4.0ch04:4956073-4957259	Promoter (1-2kb)	-1754	Solyc04g014670.3.1	ZHD9_1_peakname|ZHD9_2_peakname	2	4956750	1187	337	435.238	44.2529	430.842	ZHD9_1_peak_30511	SL4.0ch04:4956110-4957259	1150	4956761	301	383.703	42.1916	379.393	ZHD9_2_peak_30613	SL4.0ch04:4956073-4957224	1152	4956740	373	486.774	46.3142	482.292	Solyc04g014670.3	XP_004236675.1 tropinone reductase-like 3 [Solanum lycopersicum]	Merged-SL4.0ch04-4956666-2
Merged-SL4.0ch04-4956666-2	TAATTAATWWWWWWW	MEME-1	275	289	+	12.8769	1.84e-06	0.37	TAATTAATTATTAAT	SL4.0ch04:4956073-4957259	Promoter (1-2kb)	-1754	Solyc04g014670.3.1	ZHD9_1_peakname|ZHD9_2_peakname	2	4956750	1187	337	435.238	44.2529	430.842	ZHD9_1_peak_30511	SL4.0ch04:4956110-4957259	1150	4956761	301	383.703	42.1916	379.393	ZHD9_2_peak_30613	SL4.0ch04:4956073-4957224	1152	4956740	373	486.774	46.3142	482.292	Solyc04g014670.3	XP_004236675.1 tropinone reductase-like 3 [Solanum lycopersicum]	Merged-SL4.0ch04-4956666-2
Merged-SL4.0ch04-4956666-2	TAATTAATWWWWWWW	MEME-1	329	343	-	9.53846	0.000368	0.525	TAATTAAAAATTTAA	SL4.0ch04:4956073-4957259	Promoter (1-2kb)	-1754	Solyc04g014670.3.1	ZHD9_1_peakname|ZHD9_2_peakname	2	4956750	1187	337	435.238	44.2529	430.842	ZHD9_1_peak_30511	SL4.0ch04:4956110-4957259	1150	4956761	301	383.703	42.1916	379.393	ZHD9_2_peak_30613	SL4.0ch04:4956073-4957224	1152	4956740	373	486.774	46.3142	482.292	Solyc04g014670.3	XP_004236675.1 tropinone reductase-like 3 [Solanum lycopersicum]	Merged-SL4.0ch04-4956666-2
Merged-SL4.0ch04-4956666-2	TAATTAATWWWWWWW	MEME-1	353	367	-	7.86154	0.000942	0.617	TAATTAAACAAATAT	SL4.0ch04:4956073-4957259	Promoter (1-2kb)	-1754	Solyc04g014670.3.1	ZHD9_1_peakname|ZHD9_2_peakname	2	4956750	1187	337	435.238	44.2529	430.842	ZHD9_1_peak_30511	SL4.0ch04:4956110-4957259	1150	4956761	301	383.703	42.1916	379.393	ZHD9_2_peak_30613	SL4.0ch04:4956073-4957224	1152	4956740	373	486.774	46.3142	482.292	Solyc04g014670.3	XP_004236675.1 tropinone reductase-like 3 [Solanum lycopersicum]	Merged-SL4.0ch04-4956666-2
Merged-SL4.0ch04-4956666-2	TAATTAATWWWWWWW	MEME-1	49	63	+	7.90769	0.000923	0.615	TAATTACTGCACATA	SL4.0ch04:4956073-4957259	Promoter (1-2kb)	-1754	Solyc04g014670.3.1	ZHD9_1_peakname|ZHD9_2_peakname	2	4956750	1187	337	435.238	44.2529	430.842	ZHD9_1_peak_30511	SL4.0ch04:4956110-4957259	1150	4956761	301	383.703	42.1916	379.393	ZHD9_2_peak_30613	SL4.0ch04:4956073-4957224	1152	4956740	373	486.774	46.3142	482.292	Solyc04g014670.3	XP_004236675.1 tropinone reductase-like 3 [Solanum lycopersicum]	Merged-SL4.0ch04-4956666-2
Merged-SL4.0ch04-4956666-2	TAATTAATWWWWWWW	MEME-1	179	193	+	9.58462	0.000356	0.522	TAATTAATTTGCATT	SL4.0ch04:4956073-4957259	Promoter (1-2kb)	-1754	Solyc04g014670.3.1	ZHD9_1_peakname|ZHD9_2_peakname	2	4956750	1187	337	435.238	44.2529	430.842	ZHD9_1_peak_30511	SL4.0ch04:4956110-4957259	1150	4956761	301	383.703	42.1916	379.393	ZHD9_2_peak_30613	SL4.0ch04:4956073-4957224	1152	4956740	373	486.774	46.3142	482.292	Solyc04g014670.3	XP_004236675.1 tropinone reductase-like 3 [Solanum lycopersicum]	Merged-SL4.0ch04-4956666-2
Merged-SL4.0ch04-4956666-2	TAATTAATWWWWWWW	MEME-1	499	513	-	7.86154	0.000942	0.617	TAATTAAACAAATAT	SL4.0ch04:4956073-4957259	Promoter (1-2kb)	-1754	Solyc04g014670.3.1	ZHD9_1_peakname|ZHD9_2_peakname	2	4956750	1187	337	435.238	44.2529	430.842	ZHD9_1_peak_30511	SL4.0ch04:4956110-4957259	1150	4956761	301	383.703	42.1916	379.393	ZHD9_2_peak_30613	SL4.0ch04:4956073-4957224	1152	4956740	373	486.774	46.3142	482.292	Solyc04g014670.3	XP_004236675.1 tropinone reductase-like 3 [Solanum lycopersicum]	Merged-SL4.0ch04-4956666-2
Merged-SL4.0ch09-1284511-2	TAATTAATWWWWWWW	MEME-1	547	561	-	8.21538	0.000806	0.597	TAATTAATTACTTGT	SL4.0ch09:1283805-1285213	Promoter (<=1kb)	-905	Solyc09g007720.4.1	ZHD9_1_peakname|ZHD9_2_peakname	2	1284340	1409	328	422.865	44.1541	418.554	ZHD9_1_peak_71279	SL4.0ch09:1283818-1285213	1396	1284345	304	392.257	43.6011	387.853	ZHD9_2_peak_71474	SL4.0ch09:1283805-1285208	1404	1284336	351	453.474	44.7071	449.255	Solyc09g007720.4		Merged-SL4.0ch09-1284511-2
Merged-SL4.0ch09-1284511-2	TAATTAATWWWWWWW	MEME-1	439	453	-	11.2	6.94e-05	0.396	TAATTAATCATAAAA	SL4.0ch09:1283805-1285213	Promoter (<=1kb)	-905	Solyc09g007720.4.1	ZHD9_1_peakname|ZHD9_2_peakname	2	1284340	1409	328	422.865	44.1541	418.554	ZHD9_1_peak_71279	SL4.0ch09:1283818-1285213	1396	1284345	304	392.257	43.6011	387.853	ZHD9_2_peak_71474	SL4.0ch09:1283805-1285208	1404	1284336	351	453.474	44.7071	449.255	Solyc09g007720.4		Merged-SL4.0ch09-1284511-2
Merged-SL4.0ch09-1284511-2	TAATTAATWWWWWWW	MEME-1	28	42	+	7.8	0.000966	0.62	TGATTACGACATAAA	SL4.0ch09:1283805-1285213	Promoter (<=1kb)	-905	Solyc09g007720.4.1	ZHD9_1_peakname|ZHD9_2_peakname	2	1284340	1409	328	422.865	44.1541	418.554	ZHD9_1_peak_71279	SL4.0ch09:1283818-1285213	1396	1284345	304	392.257	43.6011	387.853	ZHD9_2_peak_71474	SL4.0ch09:1283805-1285208	1404	1284336	351	453.474	44.7071	449.255	Solyc09g007720.4		Merged-SL4.0ch09-1284511-2
Merged-SL4.0ch09-1284511-2	TAATTAATWWWWWWW	MEME-1	552	566	+	8.87692	0.000569	0.558	TAATTAATTAGTTGA	SL4.0ch09:1283805-1285213	Promoter (<=1kb)	-905	Solyc09g007720.4.1	ZHD9_1_peakname|ZHD9_2_peakname	2	1284340	1409	328	422.865	44.1541	418.554	ZHD9_1_peak_71279	SL4.0ch09:1283818-1285213	1396	1284345	304	392.257	43.6011	387.853	ZHD9_2_peak_71474	SL4.0ch09:1283805-1285208	1404	1284336	351	453.474	44.7071	449.255	Solyc09g007720.4		Merged-SL4.0ch09-1284511-2
Merged-SL4.0ch09-1284511-2	TAATTAATWWWWWWW	MEME-1	1084	1098	+	11.0154	8.95e-05	0.422	TAATTAAGGATATTT	SL4.0ch09:1283805-1285213	Promoter (<=1kb)	-905	Solyc09g007720.4.1	ZHD9_1_peakname|ZHD9_2_peakname	2	1284340	1409	328	422.865	44.1541	418.554	ZHD9_1_peak_71279	SL4.0ch09:1283818-1285213	1396	1284345	304	392.257	43.6011	387.853	ZHD9_2_peak_71474	SL4.0ch09:1283805-1285208	1404	1284336	351	453.474	44.7071	449.255	Solyc09g007720.4		Merged-SL4.0ch09-1284511-2
Merged-SL4.0ch09-1284511-2	TAATTAATWWWWWWW	MEME-1	543	557	-	7.81538	0.00096	0.619	TAATTACTTGTTTTT	SL4.0ch09:1283805-1285213	Promoter (<=1kb)	-905	Solyc09g007720.4.1	ZHD9_1_peakname|ZHD9_2_peakname	2	1284340	1409	328	422.865	44.1541	418.554	ZHD9_1_peak_71279	SL4.0ch09:1283818-1285213	1396	1284345	304	392.257	43.6011	387.853	ZHD9_2_peak_71474	SL4.0ch09:1283805-1285208	1404	1284336	351	453.474	44.7071	449.255	Solyc09g007720.4		Merged-SL4.0ch09-1284511-2
Merged-SL4.0ch10-60398585-2	TAATTAATWWWWWWW	MEME-1	328	342	+	9.12308	0.000488	0.549	TAATTAGGTAAATTA	SL4.0ch10:60398132-60399060	Promoter (1-2kb)	-1873	Solyc10g079795.1.1	ZHD9_1_peakname|ZHD9_2_peakname	2	60398598	929	326	421.168	43.9952	416.878	ZHD9_1_peak_87581	SL4.0ch10:60398142-60399060	919	60398598	300	385.44	43.0293	381.106	ZHD9_2_peak_87849	SL4.0ch10:60398132-60399008	877	60398598	353	456.897	44.9611	452.65	Solyc10g079795.1		Merged-SL4.0ch10-60398585-2
Merged-SL4.0ch10-60398585-2	TAATTAATWWWWWWW	MEME-1	318	332	+	10.4462	0.000169	0.472	TAATTAACAATAATT	SL4.0ch10:60398132-60399060	Promoter (1-2kb)	-1873	Solyc10g079795.1.1	ZHD9_1_peakname|ZHD9_2_peakname	2	60398598	929	326	421.168	43.9952	416.878	ZHD9_1_peak_87581	SL4.0ch10:60398142-60399060	919	60398598	300	385.44	43.0293	381.106	ZHD9_2_peak_87849	SL4.0ch10:60398132-60399008	877	60398598	353	456.897	44.9611	452.65	Solyc10g079795.1		Merged-SL4.0ch10-60398585-2
Merged-SL4.0ch10-60264809-2	TAATTAATWWWWWWW	MEME-1	870	884	+	8.49231	0.000703	0.583	TAATTAAAGTACAAA	SL4.0ch10:60264240-60265365	Promoter (<=1kb)	-386	Solyc10g079650.2.1	ZHD9_1_peakname|ZHD9_2_peakname	2	60264765	1126	326	421.427	43.8676	417.167	ZHD9_1_peak_87553	SL4.0ch10:60264240-60265365	1126	60264770	284	358.403	40.742	354.348	ZHD9_2_peak_87819	SL4.0ch10:60264326-60265307	982	60264760	369	484.451	46.9932	479.986	Solyc10g079650.2	XP_004249748.1 transcription factor bHLH100-like [Solanum lycopersicum]	Merged-SL4.0ch10-60264809-2
Merged-SL4.0ch10-60264809-2	TAATTAATWWWWWWW	MEME-1	497	511	+	9.06154	0.000509	0.551	TAATTAGTCATTTAA	SL4.0ch10:60264240-60265365	Promoter (<=1kb)	-386	Solyc10g079650.2.1	ZHD9_1_peakname|ZHD9_2_peakname	2	60264765	1126	326	421.427	43.8676	417.167	ZHD9_1_peak_87553	SL4.0ch10:60264240-60265365	1126	60264770	284	358.403	40.742	354.348	ZHD9_2_peak_87819	SL4.0ch10:60264326-60265307	982	60264760	369	484.451	46.9932	479.986	Solyc10g079650.2	XP_004249748.1 transcription factor bHLH100-like [Solanum lycopersicum]	Merged-SL4.0ch10-60264809-2
Merged-SL4.0ch10-60264809-2	TAATTAATWWWWWWW	MEME-1	863	877	+	10.5538	0.000151	0.463	TAATTAGTAATTAAA	SL4.0ch10:60264240-60265365	Promoter (<=1kb)	-386	Solyc10g079650.2.1	ZHD9_1_peakname|ZHD9_2_peakname	2	60264765	1126	326	421.427	43.8676	417.167	ZHD9_1_peak_87553	SL4.0ch10:60264240-60265365	1126	60264770	284	358.403	40.742	354.348	ZHD9_2_peak_87819	SL4.0ch10:60264326-60265307	982	60264760	369	484.451	46.9932	479.986	Solyc10g079650.2	XP_004249748.1 transcription factor bHLH100-like [Solanum lycopersicum]	Merged-SL4.0ch10-60264809-2
Merged-SL4.0ch10-60264809-2	TAATTAATWWWWWWW	MEME-1	362	376	-	11.0615	8.25e-05	0.413	TAATTAATTAAATAT	SL4.0ch10:60264240-60265365	Promoter (<=1kb)	-386	Solyc10g079650.2.1	ZHD9_1_peakname|ZHD9_2_peakname	2	60264765	1126	326	421.427	43.8676	417.167	ZHD9_1_peak_87553	SL4.0ch10:60264240-60265365	1126	60264770	284	358.403	40.742	354.348	ZHD9_2_peak_87819	SL4.0ch10:60264326-60265307	982	60264760	369	484.451	46.9932	479.986	Solyc10g079650.2	XP_004249748.1 transcription factor bHLH100-like [Solanum lycopersicum]	Merged-SL4.0ch10-60264809-2
Merged-SL4.0ch10-60264809-2	TAATTAATWWWWWWW	MEME-1	861	875	-	7.8	0.000966	0.62	TAATTACTAATTAGT	SL4.0ch10:60264240-60265365	Promoter (<=1kb)	-386	Solyc10g079650.2.1	ZHD9_1_peakname|ZHD9_2_peakname	2	60264765	1126	326	421.427	43.8676	417.167	ZHD9_1_peak_87553	SL4.0ch10:60264240-60265365	1126	60264770	284	358.403	40.742	354.348	ZHD9_2_peak_87819	SL4.0ch10:60264326-60265307	982	60264760	369	484.451	46.9932	479.986	Solyc10g079650.2	XP_004249748.1 transcription factor bHLH100-like [Solanum lycopersicum]	Merged-SL4.0ch10-60264809-2
Merged-SL4.0ch10-60264809-2	TAATTAATWWWWWWW	MEME-1	770	784	-	9.36923	0.000415	0.532	TAATTAAGAGATATT	SL4.0ch10:60264240-60265365	Promoter (<=1kb)	-386	Solyc10g079650.2.1	ZHD9_1_peakname|ZHD9_2_peakname	2	60264765	1126	326	421.427	43.8676	417.167	ZHD9_1_peak_87553	SL4.0ch10:60264240-60265365	1126	60264770	284	358.403	40.742	354.348	ZHD9_2_peak_87819	SL4.0ch10:60264326-60265307	982	60264760	369	484.451	46.9932	479.986	Solyc10g079650.2	XP_004249748.1 transcription factor bHLH100-like [Solanum lycopersicum]	Merged-SL4.0ch10-60264809-2
Merged-SL4.0ch01-83797627-2	TAATTAATWWWWWWW	MEME-1	253	267	-	10.9385	9.71e-05	0.43	TAATTAATTGTTAAT	SL4.0ch01:83797279-83797974	Promoter (<=1kb)	-632	Solyc01g102820.4.1	ZHD9_1_peakname|ZHD9_2_peakname	2	83797596	696	325	418.69	43.733	414.44	ZHD9_1_peak_11081	SL4.0ch01:83797286-83797969	684	83797602	291	370.185	41.7427	366.012	ZHD9_2_peak_11164	SL4.0ch01:83797279-83797974	696	83797591	359	467.194	45.7232	462.867	Solyc01g102820.4	XP_010314187.1 2-C-methyl-D-erythritol 4-phosphate cytidylyltransferase, chloroplastic isoform X1 [Solanum lycopersicum]	Merged-SL4.0ch01-83797627-2
Merged-SL4.0ch01-83797627-2	TAATTAATWWWWWWW	MEME-1	419	433	+	9.49231	0.000382	0.527	TAATTAAAGTTAAAT	SL4.0ch01:83797279-83797974	Promoter (<=1kb)	-632	Solyc01g102820.4.1	ZHD9_1_peakname|ZHD9_2_peakname	2	83797596	696	325	418.69	43.733	414.44	ZHD9_1_peak_11081	SL4.0ch01:83797286-83797969	684	83797602	291	370.185	41.7427	366.012	ZHD9_2_peak_11164	SL4.0ch01:83797279-83797974	696	83797591	359	467.194	45.7232	462.867	Solyc01g102820.4	XP_010314187.1 2-C-methyl-D-erythritol 4-phosphate cytidylyltransferase, chloroplastic isoform X1 [Solanum lycopersicum]	Merged-SL4.0ch01-83797627-2
Merged-SL4.0ch01-83797627-2	TAATTAATWWWWWWW	MEME-1	294	308	+	10.8923	0.000104	0.434	TAATTAATGTTAATA	SL4.0ch01:83797279-83797974	Promoter (<=1kb)	-632	Solyc01g102820.4.1	ZHD9_1_peakname|ZHD9_2_peakname	2	83797596	696	325	418.69	43.733	414.44	ZHD9_1_peak_11081	SL4.0ch01:83797286-83797969	684	83797602	291	370.185	41.7427	366.012	ZHD9_2_peak_11164	SL4.0ch01:83797279-83797974	696	83797591	359	467.194	45.7232	462.867	Solyc01g102820.4	XP_010314187.1 2-C-methyl-D-erythritol 4-phosphate cytidylyltransferase, chloroplastic isoform X1 [Solanum lycopersicum]	Merged-SL4.0ch01-83797627-2
Merged-SL4.0ch01-83797627-2	TAATTAATWWWWWWW	MEME-1	216	230	-	8.67692	0.000636	0.572	TAATTACCAATATAA	SL4.0ch01:83797279-83797974	Promoter (<=1kb)	-632	Solyc01g102820.4.1	ZHD9_1_peakname|ZHD9_2_peakname	2	83797596	696	325	418.69	43.733	414.44	ZHD9_1_peak_11081	SL4.0ch01:83797286-83797969	684	83797602	291	370.185	41.7427	366.012	ZHD9_2_peak_11164	SL4.0ch01:83797279-83797974	696	83797591	359	467.194	45.7232	462.867	Solyc01g102820.4	XP_010314187.1 2-C-methyl-D-erythritol 4-phosphate cytidylyltransferase, chloroplastic isoform X1 [Solanum lycopersicum]	Merged-SL4.0ch01-83797627-2
Merged-SL4.0ch07-64604168-2	TAATTAATWWWWWWW	MEME-1	331	345	-	11.3692	5.34e-05	0.377	TAATTAATGTATAAT	SL4.0ch07:64603844-64604496	Promoter (<=1kb)	-592	Solyc07g061840.1.1	ZHD9_1_peakname|ZHD9_2_peakname	2	64604174	653	366	467.245	43.7304	462.546	ZHD9_1_peak_62095	SL4.0ch07:64603844-64604461	618	64604175	343	440.671	43.9095	435.806	ZHD9_2_peak_62233	SL4.0ch07:64603871-64604496	626	64604172	388	493.82	43.5512	489.285	Solyc07g061840.1	XP_049374143.1 uncharacterized protein LOC125839216 [Solanum verrucosum]	Merged-SL4.0ch07-64604168-2
Merged-SL4.0ch07-64604168-2	TAATTAATWWWWWWW	MEME-1	451	465	-	7.87692	0.000935	0.617	TAATTAATCTCCATA	SL4.0ch07:64603844-64604496	Promoter (<=1kb)	-592	Solyc07g061840.1.1	ZHD9_1_peakname|ZHD9_2_peakname	2	64604174	653	366	467.245	43.7304	462.546	ZHD9_1_peak_62095	SL4.0ch07:64603844-64604461	618	64604175	343	440.671	43.9095	435.806	ZHD9_2_peak_62233	SL4.0ch07:64603871-64604496	626	64604172	388	493.82	43.5512	489.285	Solyc07g061840.1	XP_049374143.1 uncharacterized protein LOC125839216 [Solanum verrucosum]	Merged-SL4.0ch07-64604168-2
Merged-SL4.0ch07-64604168-2	TAATTAATWWWWWWW	MEME-1	281	295	+	8.26154	0.000788	0.593	TAATTACTCATCATA	SL4.0ch07:64603844-64604496	Promoter (<=1kb)	-592	Solyc07g061840.1.1	ZHD9_1_peakname|ZHD9_2_peakname	2	64604174	653	366	467.245	43.7304	462.546	ZHD9_1_peak_62095	SL4.0ch07:64603844-64604461	618	64604175	343	440.671	43.9095	435.806	ZHD9_2_peak_62233	SL4.0ch07:64603871-64604496	626	64604172	388	493.82	43.5512	489.285	Solyc07g061840.1	XP_049374143.1 uncharacterized protein LOC125839216 [Solanum verrucosum]	Merged-SL4.0ch07-64604168-2
Merged-SL4.0ch07-64604168-2	TAATTAATWWWWWWW	MEME-1	258	272	+	7.84615	0.000948	0.618	TGATTAAGCAAATTT	SL4.0ch07:64603844-64604496	Promoter (<=1kb)	-592	Solyc07g061840.1.1	ZHD9_1_peakname|ZHD9_2_peakname	2	64604174	653	366	467.245	43.7304	462.546	ZHD9_1_peak_62095	SL4.0ch07:64603844-64604461	618	64604175	343	440.671	43.9095	435.806	ZHD9_2_peak_62233	SL4.0ch07:64603871-64604496	626	64604172	388	493.82	43.5512	489.285	Solyc07g061840.1	XP_049374143.1 uncharacterized protein LOC125839216 [Solanum verrucosum]	Merged-SL4.0ch07-64604168-2
Merged-SL4.0ch07-64604168-2	TAATTAATWWWWWWW	MEME-1	272	286	-	10.1385	0.000226	0.495	TAATTAAATAATATA	SL4.0ch07:64603844-64604496	Promoter (<=1kb)	-592	Solyc07g061840.1.1	ZHD9_1_peakname|ZHD9_2_peakname	2	64604174	653	366	467.245	43.7304	462.546	ZHD9_1_peak_62095	SL4.0ch07:64603844-64604461	618	64604175	343	440.671	43.9095	435.806	ZHD9_2_peak_62233	SL4.0ch07:64603871-64604496	626	64604172	388	493.82	43.5512	489.285	Solyc07g061840.1	XP_049374143.1 uncharacterized protein LOC125839216 [Solanum verrucosum]	Merged-SL4.0ch07-64604168-2
Merged-SL4.0ch12-2541830-2	TAATTAATWWWWWWW	MEME-1	395	409	-	10.7077	0.000128	0.448	TAATTAAGTTGTTAT	SL4.0ch12:2541175-2542494	Promoter (1-2kb)	-1056	Solyc12g009200.2.1	ZHD9_1_peakname|ZHD9_2_peakname	2	2541476	1320	322	413.683	43.5592	409.411	ZHD9_1_peak_96060	SL4.0ch12:2541185-2542494	1310	2541475	317	414.57	45.4595	409.938	ZHD9_2_peak_96229	SL4.0ch12:2541175-2542466	1292	2541476	327	412.797	41.6589	408.885	Solyc12g009200.2	XP_004251698.1 photosystem I chlorophyll a/b-binding protein 6, chloroplastic [Solanum lycopersicum]	Merged-SL4.0ch12-2541830-2
Merged-SL4.0ch12-2541830-2	TAATTAATWWWWWWW	MEME-1	306	320	+	10.2615	0.000202	0.487	TAATTAATATAAAAT	SL4.0ch12:2541175-2542494	Promoter (1-2kb)	-1056	Solyc12g009200.2.1	ZHD9_1_peakname|ZHD9_2_peakname	2	2541476	1320	322	413.683	43.5592	409.411	ZHD9_1_peak_96060	SL4.0ch12:2541185-2542494	1310	2541475	317	414.57	45.4595	409.938	ZHD9_2_peak_96229	SL4.0ch12:2541175-2542466	1292	2541476	327	412.797	41.6589	408.885	Solyc12g009200.2	XP_004251698.1 photosystem I chlorophyll a/b-binding protein 6, chloroplastic [Solanum lycopersicum]	Merged-SL4.0ch12-2541830-2
Merged-SL4.0ch08-61879268-2	TAATTAATWWWWWWW	MEME-1	741	755	+	9.30769	0.000432	0.535	TAATTACTAAATTAA	SL4.0ch08:61878526-61880027	Promoter (1-2kb)	-1539	Solyc08g080490.3.1	ZHD9_1_peakname|ZHD9_2_peakname	2	61879712	1502	333	428.844	43.5378	424.545	ZHD9_1_peak_70711	SL4.0ch08:61878535-61879986	1452	61879712	278	344.928	38.9038	341.009	ZHD9_2_peak_70904	SL4.0ch08:61878526-61880027	1502	61879712	388	512.759	48.1717	508.081	Solyc08g080490.3	XP_004245640.1 2S sulfur-rich seed storage protein 2 [Solanum lycopersicum]	Merged-SL4.0ch08-61879268-2
Merged-SL4.0ch08-61879268-2	TAATTAATWWWWWWW	MEME-1	668	682	+	8.13846	0.000834	0.602	TGATTAAGATATTTA	SL4.0ch08:61878526-61880027	Promoter (1-2kb)	-1539	Solyc08g080490.3.1	ZHD9_1_peakname|ZHD9_2_peakname	2	61879712	1502	333	428.844	43.5378	424.545	ZHD9_1_peak_70711	SL4.0ch08:61878535-61879986	1452	61879712	278	344.928	38.9038	341.009	ZHD9_2_peak_70904	SL4.0ch08:61878526-61880027	1502	61879712	388	512.759	48.1717	508.081	Solyc08g080490.3	XP_004245640.1 2S sulfur-rich seed storage protein 2 [Solanum lycopersicum]	Merged-SL4.0ch08-61879268-2
Merged-SL4.0ch08-61879268-2	TAATTAATWWWWWWW	MEME-1	12	26	-	12.2769	1.04e-05	0.37	TAATTAATTATTATT	SL4.0ch08:61878526-61880027	Promoter (1-2kb)	-1539	Solyc08g080490.3.1	ZHD9_1_peakname|ZHD9_2_peakname	2	61879712	1502	333	428.844	43.5378	424.545	ZHD9_1_peak_70711	SL4.0ch08:61878535-61879986	1452	61879712	278	344.928	38.9038	341.009	ZHD9_2_peak_70904	SL4.0ch08:61878526-61880027	1502	61879712	388	512.759	48.1717	508.081	Solyc08g080490.3	XP_004245640.1 2S sulfur-rich seed storage protein 2 [Solanum lycopersicum]	Merged-SL4.0ch08-61879268-2
Merged-SL4.0ch08-61879268-2	TAATTAATWWWWWWW	MEME-1	1186	1200	+	10.6462	0.000134	0.454	TAATTAATTGATAAA	SL4.0ch08:61878526-61880027	Promoter (1-2kb)	-1539	Solyc08g080490.3.1	ZHD9_1_peakname|ZHD9_2_peakname	2	61879712	1502	333	428.844	43.5378	424.545	ZHD9_1_peak_70711	SL4.0ch08:61878535-61879986	1452	61879712	278	344.928	38.9038	341.009	ZHD9_2_peak_70904	SL4.0ch08:61878526-61880027	1502	61879712	388	512.759	48.1717	508.081	Solyc08g080490.3	XP_004245640.1 2S sulfur-rich seed storage protein 2 [Solanum lycopersicum]	Merged-SL4.0ch08-61879268-2
Merged-SL4.0ch08-61879268-2	TAATTAATWWWWWWW	MEME-1	187	201	+	9.90769	0.000274	0.509	TAATTAATAATAAAC	SL4.0ch08:61878526-61880027	Promoter (1-2kb)	-1539	Solyc08g080490.3.1	ZHD9_1_peakname|ZHD9_2_peakname	2	61879712	1502	333	428.844	43.5378	424.545	ZHD9_1_peak_70711	SL4.0ch08:61878535-61879986	1452	61879712	278	344.928	38.9038	341.009	ZHD9_2_peak_70904	SL4.0ch08:61878526-61880027	1502	61879712	388	512.759	48.1717	508.081	Solyc08g080490.3	XP_004245640.1 2S sulfur-rich seed storage protein 2 [Solanum lycopersicum]	Merged-SL4.0ch08-61879268-2
Merged-SL4.0ch08-61879268-2	TAATTAATWWWWWWW	MEME-1	1211	1225	-	9.73846	0.000315	0.514	TAATTAATCATCATT	SL4.0ch08:61878526-61880027	Promoter (1-2kb)	-1539	Solyc08g080490.3.1	ZHD9_1_peakname|ZHD9_2_peakname	2	61879712	1502	333	428.844	43.5378	424.545	ZHD9_1_peak_70711	SL4.0ch08:61878535-61879986	1452	61879712	278	344.928	38.9038	341.009	ZHD9_2_peak_70904	SL4.0ch08:61878526-61880027	1502	61879712	388	512.759	48.1717	508.081	Solyc08g080490.3	XP_004245640.1 2S sulfur-rich seed storage protein 2 [Solanum lycopersicum]	Merged-SL4.0ch08-61879268-2
Merged-SL4.0ch08-61879268-2	TAATTAATWWWWWWW	MEME-1	17	31	+	12.0769	1.48e-05	0.37	TAATTAATTATGAAA	SL4.0ch08:61878526-61880027	Promoter (1-2kb)	-1539	Solyc08g080490.3.1	ZHD9_1_peakname|ZHD9_2_peakname	2	61879712	1502	333	428.844	43.5378	424.545	ZHD9_1_peak_70711	SL4.0ch08:61878535-61879986	1452	61879712	278	344.928	38.9038	341.009	ZHD9_2_peak_70904	SL4.0ch08:61878526-61880027	1502	61879712	388	512.759	48.1717	508.081	Solyc08g080490.3	XP_004245640.1 2S sulfur-rich seed storage protein 2 [Solanum lycopersicum]	Merged-SL4.0ch08-61879268-2
Merged-SL4.0ch01-1526921-2	TAATTAATWWWWWWW	MEME-1	309	323	-	8.86154	0.000574	0.559	TAATTAACTTTTAAG	SL4.0ch01:1526605-1527220	Promoter (1-2kb)	-1590	Solyc01g006950.3.1	ZHD9_1_peakname|ZHD9_2_peakname	2	1526945	616	326	421.079	43.5029	416.849	ZHD9_1_peak_513	SL4.0ch01:1526605-1527204	600	1526946	269	332.663	38.3828	328.857	ZHD9_2_peak_519	SL4.0ch01:1526656-1527220	565	1526944	384	509.494	48.6231	504.841	Solyc01g006950.3	XP_004228675.1 syntaxin-121 [Solanum lycopersicum]	Merged-SL4.0ch01-1526921-2
Merged-SL4.0ch01-1526921-2	TAATTAATWWWWWWW	MEME-1	428	442	-	7.76923	0.000978	0.621	TAATTAGATTTTATT	SL4.0ch01:1526605-1527220	Promoter (1-2kb)	-1590	Solyc01g006950.3.1	ZHD9_1_peakname|ZHD9_2_peakname	2	1526945	616	326	421.079	43.5029	416.849	ZHD9_1_peak_513	SL4.0ch01:1526605-1527204	600	1526946	269	332.663	38.3828	328.857	ZHD9_2_peak_519	SL4.0ch01:1526656-1527220	565	1526944	384	509.494	48.6231	504.841	Solyc01g006950.3	XP_004228675.1 syntaxin-121 [Solanum lycopersicum]	Merged-SL4.0ch01-1526921-2
Merged-SL4.0ch01-1526921-2	TAATTAATWWWWWWW	MEME-1	351	365	+	10.2923	0.000196	0.485	TAATTAAATATTTAA	SL4.0ch01:1526605-1527220	Promoter (1-2kb)	-1590	Solyc01g006950.3.1	ZHD9_1_peakname|ZHD9_2_peakname	2	1526945	616	326	421.079	43.5029	416.849	ZHD9_1_peak_513	SL4.0ch01:1526605-1527204	600	1526946	269	332.663	38.3828	328.857	ZHD9_2_peak_519	SL4.0ch01:1526656-1527220	565	1526944	384	509.494	48.6231	504.841	Solyc01g006950.3	XP_004228675.1 syntaxin-121 [Solanum lycopersicum]	Merged-SL4.0ch01-1526921-2
Merged-SL4.0ch11-2090690-2	TAATTAATWWWWWWW	MEME-1	532	546	-	9.66154	0.000337	0.517	TAATTAAATATATAT	SL4.0ch11:2089312-2092068	Promoter (<=1kb)	-125	Solyc11g007840.3.1	ZHD9_1_peakname|ZHD9_2_peakname	2	2091798	2757	328	420.622	43.3115	416.293	ZHD9_1_peak_88855	SL4.0ch11:2089320-2092068	2749	2091795	326	425.803	45.5098	421.076	ZHD9_2_peak_89111	SL4.0ch11:2089312-2092061	2750	2091801	331	415.441	41.1132	411.511	Solyc11g007840.3	XP_004250018.1 uncharacterized protein LOC101258810 [Solanum lycopersicum]	Merged-SL4.0ch11-2090690-2
Merged-SL4.0ch11-2090690-2	TAATTAATWWWWWWW	MEME-1	2519	2533	+	11.2308	6.53e-05	0.394	TAATTAACAAATAAA	SL4.0ch11:2089312-2092068	Promoter (<=1kb)	-125	Solyc11g007840.3.1	ZHD9_1_peakname|ZHD9_2_peakname	2	2091798	2757	328	420.622	43.3115	416.293	ZHD9_1_peak_88855	SL4.0ch11:2089320-2092068	2749	2091795	326	425.803	45.5098	421.076	ZHD9_2_peak_89111	SL4.0ch11:2089312-2092061	2750	2091801	331	415.441	41.1132	411.511	Solyc11g007840.3	XP_004250018.1 uncharacterized protein LOC101258810 [Solanum lycopersicum]	Merged-SL4.0ch11-2090690-2
Merged-SL4.0ch11-2090690-2	TAATTAATWWWWWWW	MEME-1	2425	2439	+	7.93846	0.000912	0.613	TAATTAAAGGTCAAA	SL4.0ch11:2089312-2092068	Promoter (<=1kb)	-125	Solyc11g007840.3.1	ZHD9_1_peakname|ZHD9_2_peakname	2	2091798	2757	328	420.622	43.3115	416.293	ZHD9_1_peak_88855	SL4.0ch11:2089320-2092068	2749	2091795	326	425.803	45.5098	421.076	ZHD9_2_peak_89111	SL4.0ch11:2089312-2092061	2750	2091801	331	415.441	41.1132	411.511	Solyc11g007840.3	XP_004250018.1 uncharacterized protein LOC101258810 [Solanum lycopersicum]	Merged-SL4.0ch11-2090690-2
Merged-SL4.0ch11-2090690-2	TAATTAATWWWWWWW	MEME-1	1362	1376	+	9.75385	0.000311	0.512	TAATTACTTATTTTT	SL4.0ch11:2089312-2092068	Promoter (<=1kb)	-125	Solyc11g007840.3.1	ZHD9_1_peakname|ZHD9_2_peakname	2	2091798	2757	328	420.622	43.3115	416.293	ZHD9_1_peak_88855	SL4.0ch11:2089320-2092068	2749	2091795	326	425.803	45.5098	421.076	ZHD9_2_peak_89111	SL4.0ch11:2089312-2092061	2750	2091801	331	415.441	41.1132	411.511	Solyc11g007840.3	XP_004250018.1 uncharacterized protein LOC101258810 [Solanum lycopersicum]	Merged-SL4.0ch11-2090690-2
Merged-SL4.0ch11-2090690-2	TAATTAATWWWWWWW	MEME-1	2510	2524	-	12.5077	4.86e-06	0.37	TAATTAAGTATTATT	SL4.0ch11:2089312-2092068	Promoter (<=1kb)	-125	Solyc11g007840.3.1	ZHD9_1_peakname|ZHD9_2_peakname	2	2091798	2757	328	420.622	43.3115	416.293	ZHD9_1_peak_88855	SL4.0ch11:2089320-2092068	2749	2091795	326	425.803	45.5098	421.076	ZHD9_2_peak_89111	SL4.0ch11:2089312-2092061	2750	2091801	331	415.441	41.1132	411.511	Solyc11g007840.3	XP_004250018.1 uncharacterized protein LOC101258810 [Solanum lycopersicum]	Merged-SL4.0ch11-2090690-2
Merged-SL4.0ch11-2090690-2	TAATTAATWWWWWWW	MEME-1	1041	1055	+	8.52308	0.000691	0.58	TAATTAATGGCATAA	SL4.0ch11:2089312-2092068	Promoter (<=1kb)	-125	Solyc11g007840.3.1	ZHD9_1_peakname|ZHD9_2_peakname	2	2091798	2757	328	420.622	43.3115	416.293	ZHD9_1_peak_88855	SL4.0ch11:2089320-2092068	2749	2091795	326	425.803	45.5098	421.076	ZHD9_2_peak_89111	SL4.0ch11:2089312-2092061	2750	2091801	331	415.441	41.1132	411.511	Solyc11g007840.3	XP_004250018.1 uncharacterized protein LOC101258810 [Solanum lycopersicum]	Merged-SL4.0ch11-2090690-2
Merged-SL4.0ch11-2090690-2	TAATTAATWWWWWWW	MEME-1	205	219	-	11.6154	3.68e-05	0.377	TAATTAATGCTTAAT	SL4.0ch11:2089312-2092068	Promoter (<=1kb)	-125	Solyc11g007840.3.1	ZHD9_1_peakname|ZHD9_2_peakname	2	2091798	2757	328	420.622	43.3115	416.293	ZHD9_1_peak_88855	SL4.0ch11:2089320-2092068	2749	2091795	326	425.803	45.5098	421.076	ZHD9_2_peak_89111	SL4.0ch11:2089312-2092061	2750	2091801	331	415.441	41.1132	411.511	Solyc11g007840.3	XP_004250018.1 uncharacterized protein LOC101258810 [Solanum lycopersicum]	Merged-SL4.0ch11-2090690-2
Merged-SL4.0ch11-2090690-2	TAATTAATWWWWWWW	MEME-1	1374	1388	-	8.86154	0.000574	0.559	TAATTAAATCTCAAA	SL4.0ch11:2089312-2092068	Promoter (<=1kb)	-125	Solyc11g007840.3.1	ZHD9_1_peakname|ZHD9_2_peakname	2	2091798	2757	328	420.622	43.3115	416.293	ZHD9_1_peak_88855	SL4.0ch11:2089320-2092068	2749	2091795	326	425.803	45.5098	421.076	ZHD9_2_peak_89111	SL4.0ch11:2089312-2092061	2750	2091801	331	415.441	41.1132	411.511	Solyc11g007840.3	XP_004250018.1 uncharacterized protein LOC101258810 [Solanum lycopersicum]	Merged-SL4.0ch11-2090690-2
Merged-SL4.0ch11-2090690-2	TAATTAATWWWWWWW	MEME-1	1197	1211	-	8.16923	0.000822	0.601	TAATTACAAATAAAT	SL4.0ch11:2089312-2092068	Promoter (<=1kb)	-125	Solyc11g007840.3.1	ZHD9_1_peakname|ZHD9_2_peakname	2	2091798	2757	328	420.622	43.3115	416.293	ZHD9_1_peak_88855	SL4.0ch11:2089320-2092068	2749	2091795	326	425.803	45.5098	421.076	ZHD9_2_peak_89111	SL4.0ch11:2089312-2092061	2750	2091801	331	415.441	41.1132	411.511	Solyc11g007840.3	XP_004250018.1 uncharacterized protein LOC101258810 [Solanum lycopersicum]	Merged-SL4.0ch11-2090690-2
Merged-SL4.0ch11-2090690-2	TAATTAATWWWWWWW	MEME-1	203	217	+	10.2615	0.000202	0.487	TGATTAAGCATTAAT	SL4.0ch11:2089312-2092068	Promoter (<=1kb)	-125	Solyc11g007840.3.1	ZHD9_1_peakname|ZHD9_2_peakname	2	2091798	2757	328	420.622	43.3115	416.293	ZHD9_1_peak_88855	SL4.0ch11:2089320-2092068	2749	2091795	326	425.803	45.5098	421.076	ZHD9_2_peak_89111	SL4.0ch11:2089312-2092061	2750	2091801	331	415.441	41.1132	411.511	Solyc11g007840.3	XP_004250018.1 uncharacterized protein LOC101258810 [Solanum lycopersicum]	Merged-SL4.0ch11-2090690-2
Merged-SL4.0ch11-2090690-2	TAATTAATWWWWWWW	MEME-1	2386	2400	+	10.8462	0.000108	0.438	TAATTAAGTGTAAAA	SL4.0ch11:2089312-2092068	Promoter (<=1kb)	-125	Solyc11g007840.3.1	ZHD9_1_peakname|ZHD9_2_peakname	2	2091798	2757	328	420.622	43.3115	416.293	ZHD9_1_peak_88855	SL4.0ch11:2089320-2092068	2749	2091795	326	425.803	45.5098	421.076	ZHD9_2_peak_89111	SL4.0ch11:2089312-2092061	2750	2091801	331	415.441	41.1132	411.511	Solyc11g007840.3	XP_004250018.1 uncharacterized protein LOC101258810 [Solanum lycopersicum]	Merged-SL4.0ch11-2090690-2
Merged-SL4.0ch08-58291291-2	TAATTAATWWWWWWW	MEME-1	354	368	-	10.3077	0.000192	0.483	TAATTAATAAAATAT	SL4.0ch08:58290714-58291868	Promoter (1-2kb)	-1288	Solyc08g076150.4.1	ZHD9_1_peakname|ZHD9_2_peakname	2	58291061	1155	322	414.774	43.2878	410.58	ZHD9_1_peak_69923	SL4.0ch08:58290714-58291868	1155	58291066	275	343.365	39.4554	339.456	ZHD9_2_peak_70112	SL4.0ch08:58290727-58291856	1130	58291056	370	486.183	47.1202	481.704	Solyc08g076150.4	XP_004245945.1 pentatricopeptide repeat-containing protein At1g31920 [Solanum lycopersicum]	Merged-SL4.0ch08-58291291-2
Merged-SL4.0ch08-58291291-2	TAATTAATWWWWWWW	MEME-1	308	322	-	9.56923	0.000359	0.524	TAATTAGGTATATTA	SL4.0ch08:58290714-58291868	Promoter (1-2kb)	-1288	Solyc08g076150.4.1	ZHD9_1_peakname|ZHD9_2_peakname	2	58291061	1155	322	414.774	43.2878	410.58	ZHD9_1_peak_69923	SL4.0ch08:58290714-58291868	1155	58291066	275	343.365	39.4554	339.456	ZHD9_2_peak_70112	SL4.0ch08:58290727-58291856	1130	58291056	370	486.183	47.1202	481.704	Solyc08g076150.4	XP_004245945.1 pentatricopeptide repeat-containing protein At1g31920 [Solanum lycopersicum]	Merged-SL4.0ch08-58291291-2
Merged-SL4.0ch08-58291291-2	TAATTAATWWWWWWW	MEME-1	424	438	+	10.2769	0.000198	0.486	TAATTAAAAATTAAT	SL4.0ch08:58290714-58291868	Promoter (1-2kb)	-1288	Solyc08g076150.4.1	ZHD9_1_peakname|ZHD9_2_peakname	2	58291061	1155	322	414.774	43.2878	410.58	ZHD9_1_peak_69923	SL4.0ch08:58290714-58291868	1155	58291066	275	343.365	39.4554	339.456	ZHD9_2_peak_70112	SL4.0ch08:58290727-58291856	1130	58291056	370	486.183	47.1202	481.704	Solyc08g076150.4	XP_004245945.1 pentatricopeptide repeat-containing protein At1g31920 [Solanum lycopersicum]	Merged-SL4.0ch08-58291291-2
Merged-SL4.0ch08-58291291-2	TAATTAATWWWWWWW	MEME-1	228	242	-	9.21538	0.000461	0.543	TAATTAACATTATAT	SL4.0ch08:58290714-58291868	Promoter (1-2kb)	-1288	Solyc08g076150.4.1	ZHD9_1_peakname|ZHD9_2_peakname	2	58291061	1155	322	414.774	43.2878	410.58	ZHD9_1_peak_69923	SL4.0ch08:58290714-58291868	1155	58291066	275	343.365	39.4554	339.456	ZHD9_2_peak_70112	SL4.0ch08:58290727-58291856	1130	58291056	370	486.183	47.1202	481.704	Solyc08g076150.4	XP_004245945.1 pentatricopeptide repeat-containing protein At1g31920 [Solanum lycopersicum]	Merged-SL4.0ch08-58291291-2
Merged-SL4.0ch07-29776277-2	TAATTAATWWWWWWW	MEME-1	288	302	+	7.92308	0.000917	0.614	TAATTACTTTGATTA	SL4.0ch07:29775992-29776555	Promoter (<=1kb)	-222	Solyc07g026605.1.1	ZHD9_1_peakname|ZHD9_2_peakname	2	29776284	564	323	413.93	43.2814	409.667	ZHD9_1_peak_57438	SL4.0ch07:29775992-29776551	560	29776287	313	406.202	44.4644	401.654	ZHD9_2_peak_57561	SL4.0ch07:29776011-29776555	545	29776280	333	421.657	42.0985	417.68	Solyc07g026605.1		Merged-SL4.0ch07-29776277-2
Merged-SL4.0ch07-29776277-2	TAATTAATWWWWWWW	MEME-1	56	70	-	9.4	0.000405	0.532	TGATTAATTTATATT	SL4.0ch07:29775992-29776555	Promoter (<=1kb)	-222	Solyc07g026605.1.1	ZHD9_1_peakname|ZHD9_2_peakname	2	29776284	564	323	413.93	43.2814	409.667	ZHD9_1_peak_57438	SL4.0ch07:29775992-29776551	560	29776287	313	406.202	44.4644	401.654	ZHD9_2_peak_57561	SL4.0ch07:29776011-29776555	545	29776280	333	421.657	42.0985	417.68	Solyc07g026605.1		Merged-SL4.0ch07-29776277-2
Merged-SL4.0ch07-29776277-2	TAATTAATWWWWWWW	MEME-1	279	293	-	9.53846	0.000368	0.525	TAATTAACTCGCAAA	SL4.0ch07:29775992-29776555	Promoter (<=1kb)	-222	Solyc07g026605.1.1	ZHD9_1_peakname|ZHD9_2_peakname	2	29776284	564	323	413.93	43.2814	409.667	ZHD9_1_peak_57438	SL4.0ch07:29775992-29776551	560	29776287	313	406.202	44.4644	401.654	ZHD9_2_peak_57561	SL4.0ch07:29776011-29776555	545	29776280	333	421.657	42.0985	417.68	Solyc07g026605.1		Merged-SL4.0ch07-29776277-2
Merged-SL4.0ch07-29776277-2	TAATTAATWWWWWWW	MEME-1	329	343	+	10.4769	0.000161	0.472	TAATTAATCAATATT	SL4.0ch07:29775992-29776555	Promoter (<=1kb)	-222	Solyc07g026605.1.1	ZHD9_1_peakname|ZHD9_2_peakname	2	29776284	564	323	413.93	43.2814	409.667	ZHD9_1_peak_57438	SL4.0ch07:29775992-29776551	560	29776287	313	406.202	44.4644	401.654	ZHD9_2_peak_57561	SL4.0ch07:29776011-29776555	545	29776280	333	421.657	42.0985	417.68	Solyc07g026605.1		Merged-SL4.0ch07-29776277-2
Merged-SL4.0ch01-76309313-2	TAATTAATWWWWWWW	MEME-1	343	357	+	7.87692	0.000935	0.617	TAATTACTCTTAATT	SL4.0ch01:76308833-76309805	Promoter (<=1kb)	-370	Solyc01g090370.3.1	ZHD9_1_peakname|ZHD9_2_peakname	2	76309181	973	320	410.945	43.2491	406.728	ZHD9_1_peak_9704	SL4.0ch01:76308839-76309777	939	76309180	302	388.846	43.3152	384.474	ZHD9_2_peak_9789	SL4.0ch01:76308833-76309805	973	76309182	339	433.044	43.183	428.981	Solyc01g090370.3	XP_015081434.2 ethylene-responsive transcription factor 13-like [Solanum pennellii]	Merged-SL4.0ch01-76309313-2
Merged-SL4.0ch01-76309313-2	TAATTAATWWWWWWW	MEME-1	868	882	-	11.1692	7.27e-05	0.4	TAATTAATGCATAAT	SL4.0ch01:76308833-76309805	Promoter (<=1kb)	-370	Solyc01g090370.3.1	ZHD9_1_peakname|ZHD9_2_peakname	2	76309181	973	320	410.945	43.2491	406.728	ZHD9_1_peak_9704	SL4.0ch01:76308839-76309777	939	76309180	302	388.846	43.3152	384.474	ZHD9_2_peak_9789	SL4.0ch01:76308833-76309805	973	76309182	339	433.044	43.183	428.981	Solyc01g090370.3	XP_015081434.2 ethylene-responsive transcription factor 13-like [Solanum pennellii]	Merged-SL4.0ch01-76309313-2
Merged-SL4.0ch01-76309313-2	TAATTAATWWWWWWW	MEME-1	334	348	-	12.2769	1.04e-05	0.37	TAATTAATTATTATT	SL4.0ch01:76308833-76309805	Promoter (<=1kb)	-370	Solyc01g090370.3.1	ZHD9_1_peakname|ZHD9_2_peakname	2	76309181	973	320	410.945	43.2491	406.728	ZHD9_1_peak_9704	SL4.0ch01:76308839-76309777	939	76309180	302	388.846	43.3152	384.474	ZHD9_2_peak_9789	SL4.0ch01:76308833-76309805	973	76309182	339	433.044	43.183	428.981	Solyc01g090370.3	XP_015081434.2 ethylene-responsive transcription factor 13-like [Solanum pennellii]	Merged-SL4.0ch01-76309313-2
Merged-SL4.0ch01-76309313-2	TAATTAATWWWWWWW	MEME-1	809	823	-	10.0154	0.000251	0.505	TAATTAAATAGTATA	SL4.0ch01:76308833-76309805	Promoter (<=1kb)	-370	Solyc01g090370.3.1	ZHD9_1_peakname|ZHD9_2_peakname	2	76309181	973	320	410.945	43.2491	406.728	ZHD9_1_peak_9704	SL4.0ch01:76308839-76309777	939	76309180	302	388.846	43.3152	384.474	ZHD9_2_peak_9789	SL4.0ch01:76308833-76309805	973	76309182	339	433.044	43.183	428.981	Solyc01g090370.3	XP_015081434.2 ethylene-responsive transcription factor 13-like [Solanum pennellii]	Merged-SL4.0ch01-76309313-2
Merged-SL4.0ch01-76309313-2	TAATTAATWWWWWWW	MEME-1	818	832	+	8.26154	0.000788	0.593	TAATTACTCATCATA	SL4.0ch01:76308833-76309805	Promoter (<=1kb)	-370	Solyc01g090370.3.1	ZHD9_1_peakname|ZHD9_2_peakname	2	76309181	973	320	410.945	43.2491	406.728	ZHD9_1_peak_9704	SL4.0ch01:76308839-76309777	939	76309180	302	388.846	43.3152	384.474	ZHD9_2_peak_9789	SL4.0ch01:76308833-76309805	973	76309182	339	433.044	43.183	428.981	Solyc01g090370.3	XP_015081434.2 ethylene-responsive transcription factor 13-like [Solanum pennellii]	Merged-SL4.0ch01-76309313-2
Merged-SL4.0ch01-76309313-2	TAATTAATWWWWWWW	MEME-1	355	369	-	8.47692	0.000707	0.583	TGATTAATCACAAAT	SL4.0ch01:76308833-76309805	Promoter (<=1kb)	-370	Solyc01g090370.3.1	ZHD9_1_peakname|ZHD9_2_peakname	2	76309181	973	320	410.945	43.2491	406.728	ZHD9_1_peak_9704	SL4.0ch01:76308839-76309777	939	76309180	302	388.846	43.3152	384.474	ZHD9_2_peak_9789	SL4.0ch01:76308833-76309805	973	76309182	339	433.044	43.183	428.981	Solyc01g090370.3	XP_015081434.2 ethylene-responsive transcription factor 13-like [Solanum pennellii]	Merged-SL4.0ch01-76309313-2
Merged-SL4.0ch05-1366849-2	TAATTAATWWWWWWW	MEME-1	537	551	-	9.75385	0.000311	0.512	TAATTACTAATTTAA	SL4.0ch05:1366427-1367250	Promoter (<=1kb)	-699	Solyc05g006650.3.1	ZHD9_1_peakname|ZHD9_2_peakname	2	1366756	824	321	411.82	43.2328	407.622	ZHD9_1_peak_38638	SL4.0ch05:1366476-1367245	770	1366767	292	371.874	41.8856	367.684	ZHD9_2_peak_38743	SL4.0ch05:1366427-1367250	824	1366744	350	451.765	44.5801	447.559	Solyc05g006650.3	XP_004238742.1 transcription factor BHLH094 [Solanum lycopersicum]	Merged-SL4.0ch05-1366849-2
Merged-SL4.0ch05-1366849-2	TAATTAATWWWWWWW	MEME-1	570	584	+	9.6	0.000352	0.521	TAATTAAGGTCATAT	SL4.0ch05:1366427-1367250	Promoter (<=1kb)	-699	Solyc05g006650.3.1	ZHD9_1_peakname|ZHD9_2_peakname	2	1366756	824	321	411.82	43.2328	407.622	ZHD9_1_peak_38638	SL4.0ch05:1366476-1367245	770	1366767	292	371.874	41.8856	367.684	ZHD9_2_peak_38743	SL4.0ch05:1366427-1367250	824	1366744	350	451.765	44.5801	447.559	Solyc05g006650.3	XP_004238742.1 transcription factor BHLH094 [Solanum lycopersicum]	Merged-SL4.0ch05-1366849-2
Merged-SL4.0ch05-1366849-2	TAATTAATWWWWWWW	MEME-1	292	306	-	9.50769	0.000377	0.526	TAATTACTACTTAAA	SL4.0ch05:1366427-1367250	Promoter (<=1kb)	-699	Solyc05g006650.3.1	ZHD9_1_peakname|ZHD9_2_peakname	2	1366756	824	321	411.82	43.2328	407.622	ZHD9_1_peak_38638	SL4.0ch05:1366476-1367245	770	1366767	292	371.874	41.8856	367.684	ZHD9_2_peak_38743	SL4.0ch05:1366427-1367250	824	1366744	350	451.765	44.5801	447.559	Solyc05g006650.3	XP_004238742.1 transcription factor BHLH094 [Solanum lycopersicum]	Merged-SL4.0ch05-1366849-2
Merged-SL4.0ch12-356116-2	TAATTAATWWWWWWW	MEME-1	926	940	+	7.75385	0.000984	0.622	TAATTACTCAAGTAA	SL4.0ch12:354618-357637	Promoter (1-2kb)	-1254	Solyc12g005645.1.1	ZHD9_1_peakname|ZHD9_2_peakname	2	356604	3020	318	407.543	42.9393	403.37	ZHD9_1_peak_95628	SL4.0ch12:354618-357575	2958	356606	295	376.95	42.3145	372.706	ZHD9_2_peak_95790	SL4.0ch12:354636-357637	3002	356603	342	438.135	43.564	434.033	Solyc12g005645.1	XP_016541249.1 uncharacterized protein LOC107841914 [Capsicum annuum]	Merged-SL4.0ch12-356116-2
Merged-SL4.0ch12-356116-2	TAATTAATWWWWWWW	MEME-1	908	922	+	10.7385	0.000123	0.444	TAATTAATTAAGTAA	SL4.0ch12:354618-357637	Promoter (1-2kb)	-1254	Solyc12g005645.1.1	ZHD9_1_peakname|ZHD9_2_peakname	2	356604	3020	318	407.543	42.9393	403.37	ZHD9_1_peak_95628	SL4.0ch12:354618-357575	2958	356606	295	376.95	42.3145	372.706	ZHD9_2_peak_95790	SL4.0ch12:354636-357637	3002	356603	342	438.135	43.564	434.033	Solyc12g005645.1	XP_016541249.1 uncharacterized protein LOC107841914 [Capsicum annuum]	Merged-SL4.0ch12-356116-2
Merged-SL4.0ch12-356116-2	TAATTAATWWWWWWW	MEME-1	1955	1969	-	11.2	6.94e-05	0.396	TAATTAATCATAAAA	SL4.0ch12:354618-357637	Promoter (1-2kb)	-1254	Solyc12g005645.1.1	ZHD9_1_peakname|ZHD9_2_peakname	2	356604	3020	318	407.543	42.9393	403.37	ZHD9_1_peak_95628	SL4.0ch12:354618-357575	2958	356606	295	376.95	42.3145	372.706	ZHD9_2_peak_95790	SL4.0ch12:354636-357637	3002	356603	342	438.135	43.564	434.033	Solyc12g005645.1	XP_016541249.1 uncharacterized protein LOC107841914 [Capsicum annuum]	Merged-SL4.0ch12-356116-2
Merged-SL4.0ch12-356116-2	TAATTAATWWWWWWW	MEME-1	2627	2641	-	10.5846	0.000147	0.458	TAATTAATTATGTTA	SL4.0ch12:354618-357637	Promoter (1-2kb)	-1254	Solyc12g005645.1.1	ZHD9_1_peakname|ZHD9_2_peakname	2	356604	3020	318	407.543	42.9393	403.37	ZHD9_1_peak_95628	SL4.0ch12:354618-357575	2958	356606	295	376.95	42.3145	372.706	ZHD9_2_peak_95790	SL4.0ch12:354636-357637	3002	356603	342	438.135	43.564	434.033	Solyc12g005645.1	XP_016541249.1 uncharacterized protein LOC107841914 [Capsicum annuum]	Merged-SL4.0ch12-356116-2
Merged-SL4.0ch12-356116-2	TAATTAATWWWWWWW	MEME-1	1960	1974	+	9.72308	0.000318	0.515	TGATTAATTAAATAA	SL4.0ch12:354618-357637	Promoter (1-2kb)	-1254	Solyc12g005645.1.1	ZHD9_1_peakname|ZHD9_2_peakname	2	356604	3020	318	407.543	42.9393	403.37	ZHD9_1_peak_95628	SL4.0ch12:354618-357575	2958	356606	295	376.95	42.3145	372.706	ZHD9_2_peak_95790	SL4.0ch12:354636-357637	3002	356603	342	438.135	43.564	434.033	Solyc12g005645.1	XP_016541249.1 uncharacterized protein LOC107841914 [Capsicum annuum]	Merged-SL4.0ch12-356116-2
Merged-SL4.0ch12-356116-2	TAATTAATWWWWWWW	MEME-1	515	529	+	9.84615	0.00029	0.51	TAATTAACTTTTTTT	SL4.0ch12:354618-357637	Promoter (1-2kb)	-1254	Solyc12g005645.1.1	ZHD9_1_peakname|ZHD9_2_peakname	2	356604	3020	318	407.543	42.9393	403.37	ZHD9_1_peak_95628	SL4.0ch12:354618-357575	2958	356606	295	376.95	42.3145	372.706	ZHD9_2_peak_95790	SL4.0ch12:354636-357637	3002	356603	342	438.135	43.564	434.033	Solyc12g005645.1	XP_016541249.1 uncharacterized protein LOC107841914 [Capsicum annuum]	Merged-SL4.0ch12-356116-2
Merged-SL4.0ch12-356116-2	TAATTAATWWWWWWW	MEME-1	938	952	+	8.90769	0.000558	0.556	TAATTACCGCTAAAT	SL4.0ch12:354618-357637	Promoter (1-2kb)	-1254	Solyc12g005645.1.1	ZHD9_1_peakname|ZHD9_2_peakname	2	356604	3020	318	407.543	42.9393	403.37	ZHD9_1_peak_95628	SL4.0ch12:354618-357575	2958	356606	295	376.95	42.3145	372.706	ZHD9_2_peak_95790	SL4.0ch12:354636-357637	3002	356603	342	438.135	43.564	434.033	Solyc12g005645.1	XP_016541249.1 uncharacterized protein LOC107841914 [Capsicum annuum]	Merged-SL4.0ch12-356116-2
Merged-SL4.0ch12-356116-2	TAATTAATWWWWWWW	MEME-1	899	913	-	8.56923	0.000676	0.578	TAATTAATCATAAAG	SL4.0ch12:354618-357637	Promoter (1-2kb)	-1254	Solyc12g005645.1.1	ZHD9_1_peakname|ZHD9_2_peakname	2	356604	3020	318	407.543	42.9393	403.37	ZHD9_1_peak_95628	SL4.0ch12:354618-357575	2958	356606	295	376.95	42.3145	372.706	ZHD9_2_peak_95790	SL4.0ch12:354636-357637	3002	356603	342	438.135	43.564	434.033	Solyc12g005645.1	XP_016541249.1 uncharacterized protein LOC107841914 [Capsicum annuum]	Merged-SL4.0ch12-356116-2
Merged-SL4.0ch12-356116-2	TAATTAATWWWWWWW	MEME-1	1982	1996	+	10.0615	0.000242	0.502	TAATTACTTAATTAA	SL4.0ch12:354618-357637	Promoter (1-2kb)	-1254	Solyc12g005645.1.1	ZHD9_1_peakname|ZHD9_2_peakname	2	356604	3020	318	407.543	42.9393	403.37	ZHD9_1_peak_95628	SL4.0ch12:354618-357575	2958	356606	295	376.95	42.3145	372.706	ZHD9_2_peak_95790	SL4.0ch12:354636-357637	3002	356603	342	438.135	43.564	434.033	Solyc12g005645.1	XP_016541249.1 uncharacterized protein LOC107841914 [Capsicum annuum]	Merged-SL4.0ch12-356116-2
Merged-SL4.0ch12-356116-2	TAATTAATWWWWWWW	MEME-1	2786	2800	+	8.27692	0.000782	0.593	TAATTAAATTAATAT	SL4.0ch12:354618-357637	Promoter (1-2kb)	-1254	Solyc12g005645.1.1	ZHD9_1_peakname|ZHD9_2_peakname	2	356604	3020	318	407.543	42.9393	403.37	ZHD9_1_peak_95628	SL4.0ch12:354618-357575	2958	356606	295	376.95	42.3145	372.706	ZHD9_2_peak_95790	SL4.0ch12:354636-357637	3002	356603	342	438.135	43.564	434.033	Solyc12g005645.1	XP_016541249.1 uncharacterized protein LOC107841914 [Capsicum annuum]	Merged-SL4.0ch12-356116-2
Merged-SL4.0ch12-356116-2	TAATTAATWWWWWWW	MEME-1	1964	1978	+	8.66154	0.000642	0.574	TAATTAAATAACTAA	SL4.0ch12:354618-357637	Promoter (1-2kb)	-1254	Solyc12g005645.1.1	ZHD9_1_peakname|ZHD9_2_peakname	2	356604	3020	318	407.543	42.9393	403.37	ZHD9_1_peak_95628	SL4.0ch12:354618-357575	2958	356606	295	376.95	42.3145	372.706	ZHD9_2_peak_95790	SL4.0ch12:354636-357637	3002	356603	342	438.135	43.564	434.033	Solyc12g005645.1	XP_016541249.1 uncharacterized protein LOC107841914 [Capsicum annuum]	Merged-SL4.0ch12-356116-2
Merged-SL4.0ch12-356116-2	TAATTAATWWWWWWW	MEME-1	904	918	+	10.2	0.000212	0.491	TGATTAATTAATTAA	SL4.0ch12:354618-357637	Promoter (1-2kb)	-1254	Solyc12g005645.1.1	ZHD9_1_peakname|ZHD9_2_peakname	2	356604	3020	318	407.543	42.9393	403.37	ZHD9_1_peak_95628	SL4.0ch12:354618-357575	2958	356606	295	376.95	42.3145	372.706	ZHD9_2_peak_95790	SL4.0ch12:354636-357637	3002	356603	342	438.135	43.564	434.033	Solyc12g005645.1	XP_016541249.1 uncharacterized protein LOC107841914 [Capsicum annuum]	Merged-SL4.0ch12-356116-2
Merged-SL4.0ch12-356116-2	TAATTAATWWWWWWW	MEME-1	50	64	-	9.53846	0.000368	0.525	TAATTAAATATTTTT	SL4.0ch12:354618-357637	Promoter (1-2kb)	-1254	Solyc12g005645.1.1	ZHD9_1_peakname|ZHD9_2_peakname	2	356604	3020	318	407.543	42.9393	403.37	ZHD9_1_peak_95628	SL4.0ch12:354618-357575	2958	356606	295	376.95	42.3145	372.706	ZHD9_2_peak_95790	SL4.0ch12:354636-357637	3002	356603	342	438.135	43.564	434.033	Solyc12g005645.1	XP_016541249.1 uncharacterized protein LOC107841914 [Capsicum annuum]	Merged-SL4.0ch12-356116-2
Merged-SL4.0ch12-356116-2	TAATTAATWWWWWWW	MEME-1	1981	1995	-	10.0308	0.000247	0.505	TAATTAAGTAATTAC	SL4.0ch12:354618-357637	Promoter (1-2kb)	-1254	Solyc12g005645.1.1	ZHD9_1_peakname|ZHD9_2_peakname	2	356604	3020	318	407.543	42.9393	403.37	ZHD9_1_peak_95628	SL4.0ch12:354618-357575	2958	356606	295	376.95	42.3145	372.706	ZHD9_2_peak_95790	SL4.0ch12:354636-357637	3002	356603	342	438.135	43.564	434.033	Solyc12g005645.1	XP_016541249.1 uncharacterized protein LOC107841914 [Capsicum annuum]	Merged-SL4.0ch12-356116-2
Merged-SL4.0ch01-68485087-2	TAATTAATWWWWWWW	MEME-1	807	821	-	7.8	0.000966	0.62	TAATTAAAAATTAAG	SL4.0ch01:68484523-68485618	Promoter (1-2kb)	-1408	Solyc01g067290.3.1	ZHD9_1_peakname|ZHD9_2_peakname	2	68485323	1096	318	407.58	42.8914	403.421	ZHD9_1_peak_8230	SL4.0ch01:68484592-68485615	1024	68485316	289	366.811	41.4568	362.673	ZHD9_2_peak_8300	SL4.0ch01:68484523-68485618	1096	68485330	348	448.35	44.3261	444.17	Solyc01g067290.3	XP_010321210.1 divinyl chlorophyllide a 8-vinyl-reductase, chloroplastic [Solanum lycopersicum]	Merged-SL4.0ch01-68485087-2
Merged-SL4.0ch01-68485087-2	TAATTAATWWWWWWW	MEME-1	852	866	+	10.3077	0.000192	0.483	TAATTAACAATATAA	SL4.0ch01:68484523-68485618	Promoter (1-2kb)	-1408	Solyc01g067290.3.1	ZHD9_1_peakname|ZHD9_2_peakname	2	68485323	1096	318	407.58	42.8914	403.421	ZHD9_1_peak_8230	SL4.0ch01:68484592-68485615	1024	68485316	289	366.811	41.4568	362.673	ZHD9_2_peak_8300	SL4.0ch01:68484523-68485618	1096	68485330	348	448.35	44.3261	444.17	Solyc01g067290.3	XP_010321210.1 divinyl chlorophyllide a 8-vinyl-reductase, chloroplastic [Solanum lycopersicum]	Merged-SL4.0ch01-68485087-2
Merged-SL4.0ch01-68485087-2	TAATTAATWWWWWWW	MEME-1	7	21	+	8.90769	0.000558	0.556	TAATTACTACATAAT	SL4.0ch01:68484523-68485618	Promoter (1-2kb)	-1408	Solyc01g067290.3.1	ZHD9_1_peakname|ZHD9_2_peakname	2	68485323	1096	318	407.58	42.8914	403.421	ZHD9_1_peak_8230	SL4.0ch01:68484592-68485615	1024	68485316	289	366.811	41.4568	362.673	ZHD9_2_peak_8300	SL4.0ch01:68484523-68485618	1096	68485330	348	448.35	44.3261	444.17	Solyc01g067290.3	XP_010321210.1 divinyl chlorophyllide a 8-vinyl-reductase, chloroplastic [Solanum lycopersicum]	Merged-SL4.0ch01-68485087-2
Merged-SL4.0ch01-68485087-2	TAATTAATWWWWWWW	MEME-1	864	878	+	10.1692	0.000218	0.495	TAATTACTAATAAAA	SL4.0ch01:68484523-68485618	Promoter (1-2kb)	-1408	Solyc01g067290.3.1	ZHD9_1_peakname|ZHD9_2_peakname	2	68485323	1096	318	407.58	42.8914	403.421	ZHD9_1_peak_8230	SL4.0ch01:68484592-68485615	1024	68485316	289	366.811	41.4568	362.673	ZHD9_2_peak_8300	SL4.0ch01:68484523-68485618	1096	68485330	348	448.35	44.3261	444.17	Solyc01g067290.3	XP_010321210.1 divinyl chlorophyllide a 8-vinyl-reductase, chloroplastic [Solanum lycopersicum]	Merged-SL4.0ch01-68485087-2
Merged-SL4.0ch01-68485087-2	TAATTAATWWWWWWW	MEME-1	714	728	-	8.2	0.000811	0.599	TAATTACTGCATTTA	SL4.0ch01:68484523-68485618	Promoter (1-2kb)	-1408	Solyc01g067290.3.1	ZHD9_1_peakname|ZHD9_2_peakname	2	68485323	1096	318	407.58	42.8914	403.421	ZHD9_1_peak_8230	SL4.0ch01:68484592-68485615	1024	68485316	289	366.811	41.4568	362.673	ZHD9_2_peak_8300	SL4.0ch01:68484523-68485618	1096	68485330	348	448.35	44.3261	444.17	Solyc01g067290.3	XP_010321210.1 divinyl chlorophyllide a 8-vinyl-reductase, chloroplastic [Solanum lycopersicum]	Merged-SL4.0ch01-68485087-2
Merged-SL4.0ch01-68485087-2	TAATTAATWWWWWWW	MEME-1	816	830	+	11.9385	2.04e-05	0.37	TAATTAATTTTTAAT	SL4.0ch01:68484523-68485618	Promoter (1-2kb)	-1408	Solyc01g067290.3.1	ZHD9_1_peakname|ZHD9_2_peakname	2	68485323	1096	318	407.58	42.8914	403.421	ZHD9_1_peak_8230	SL4.0ch01:68484592-68485615	1024	68485316	289	366.811	41.4568	362.673	ZHD9_2_peak_8300	SL4.0ch01:68484523-68485618	1096	68485330	348	448.35	44.3261	444.17	Solyc01g067290.3	XP_010321210.1 divinyl chlorophyllide a 8-vinyl-reductase, chloroplastic [Solanum lycopersicum]	Merged-SL4.0ch01-68485087-2
Merged-SL4.0ch07-2840535-3	TAATTAATWWWWWWW	MEME-1	615	629	+	9.07692	0.000504	0.551	TAATTAACTTAATTA	SL4.0ch07:2839316-2841768	Promoter (<=1kb)	-991	Solyc07g008160.3.1	ZHD9_1_peakname|ZHD9_2_peakname	3	2840745	2453	323	416.832	42.8251	412.641	ZHD9_1_peak_54344	SL4.0ch07:2839332-2841768	2437	2841190	314	409.4	45.0306	404.818	ZHD9_2_peak_54445,ZHD9_2_peak_54446								Solyc07g008160.3	XP_004242776.1 nuclear pore complex protein NUP155 [Solanum lycopersicum]	Merged-SL4.0ch07-2840535-3
Merged-SL4.0ch07-2840535-3	TAATTAATWWWWWWW	MEME-1	764	778	+	8.18462	0.000816	0.6	TAATTACATATATAA	SL4.0ch07:2839316-2841768	Promoter (<=1kb)	-991	Solyc07g008160.3.1	ZHD9_1_peakname|ZHD9_2_peakname	3	2840745	2453	323	416.832	42.8251	412.641	ZHD9_1_peak_54344	SL4.0ch07:2839332-2841768	2437	2841190	314	409.4	45.0306	404.818	ZHD9_2_peak_54445,ZHD9_2_peak_54446								Solyc07g008160.3	XP_004242776.1 nuclear pore complex protein NUP155 [Solanum lycopersicum]	Merged-SL4.0ch07-2840535-3
Merged-SL4.0ch07-2840535-3	TAATTAATWWWWWWW	MEME-1	246	260	+	8.90769	0.000558	0.556	TAATTAAATTATTAA	SL4.0ch07:2839316-2841768	Promoter (<=1kb)	-991	Solyc07g008160.3.1	ZHD9_1_peakname|ZHD9_2_peakname	3	2840745	2453	323	416.832	42.8251	412.641	ZHD9_1_peak_54344	SL4.0ch07:2839332-2841768	2437	2841190	314	409.4	45.0306	404.818	ZHD9_2_peak_54445,ZHD9_2_peak_54446								Solyc07g008160.3	XP_004242776.1 nuclear pore complex protein NUP155 [Solanum lycopersicum]	Merged-SL4.0ch07-2840535-3
Merged-SL4.0ch07-2840535-3	TAATTAATWWWWWWW	MEME-1	903	917	-	8.66154	0.000642	0.574	TAATTAATTTCTGAA	SL4.0ch07:2839316-2841768	Promoter (<=1kb)	-991	Solyc07g008160.3.1	ZHD9_1_peakname|ZHD9_2_peakname	3	2840745	2453	323	416.832	42.8251	412.641	ZHD9_1_peak_54344	SL4.0ch07:2839332-2841768	2437	2841190	314	409.4	45.0306	404.818	ZHD9_2_peak_54445,ZHD9_2_peak_54446								Solyc07g008160.3	XP_004242776.1 nuclear pore complex protein NUP155 [Solanum lycopersicum]	Merged-SL4.0ch07-2840535-3
Merged-SL4.0ch07-2840535-3	TAATTAATWWWWWWW	MEME-1	1865	1879	+	8.53846	0.000685	0.58	TAATTACGGATAATC	SL4.0ch07:2839316-2841768	Promoter (<=1kb)	-991	Solyc07g008160.3.1	ZHD9_1_peakname|ZHD9_2_peakname	3	2840745	2453	323	416.832	42.8251	412.641	ZHD9_1_peak_54344	SL4.0ch07:2839332-2841768	2437	2841190	314	409.4	45.0306	404.818	ZHD9_2_peak_54445,ZHD9_2_peak_54446								Solyc07g008160.3	XP_004242776.1 nuclear pore complex protein NUP155 [Solanum lycopersicum]	Merged-SL4.0ch07-2840535-3
Merged-SL4.0ch07-2840535-3	TAATTAATWWWWWWW	MEME-1	634	648	+	10.5692	0.00015	0.462	TAATTAATTTAAATA	SL4.0ch07:2839316-2841768	Promoter (<=1kb)	-991	Solyc07g008160.3.1	ZHD9_1_peakname|ZHD9_2_peakname	3	2840745	2453	323	416.832	42.8251	412.641	ZHD9_1_peak_54344	SL4.0ch07:2839332-2841768	2437	2841190	314	409.4	45.0306	404.818	ZHD9_2_peak_54445,ZHD9_2_peak_54446								Solyc07g008160.3	XP_004242776.1 nuclear pore complex protein NUP155 [Solanum lycopersicum]	Merged-SL4.0ch07-2840535-3
Merged-SL4.0ch07-2840535-3	TAATTAATWWWWWWW	MEME-1	237	251	-	9.47692	0.000386	0.528	TAATTAGTAAAAAAT	SL4.0ch07:2839316-2841768	Promoter (<=1kb)	-991	Solyc07g008160.3.1	ZHD9_1_peakname|ZHD9_2_peakname	3	2840745	2453	323	416.832	42.8251	412.641	ZHD9_1_peak_54344	SL4.0ch07:2839332-2841768	2437	2841190	314	409.4	45.0306	404.818	ZHD9_2_peak_54445,ZHD9_2_peak_54446								Solyc07g008160.3	XP_004242776.1 nuclear pore complex protein NUP155 [Solanum lycopersicum]	Merged-SL4.0ch07-2840535-3
Merged-SL4.0ch07-2840535-3	TAATTAATWWWWWWW	MEME-1	615	629	-	9.90769	0.000274	0.509	TAATTAAGTTAATTA	SL4.0ch07:2839316-2841768	Promoter (<=1kb)	-991	Solyc07g008160.3.1	ZHD9_1_peakname|ZHD9_2_peakname	3	2840745	2453	323	416.832	42.8251	412.641	ZHD9_1_peak_54344	SL4.0ch07:2839332-2841768	2437	2841190	314	409.4	45.0306	404.818	ZHD9_2_peak_54445,ZHD9_2_peak_54446								Solyc07g008160.3	XP_004242776.1 nuclear pore complex protein NUP155 [Solanum lycopersicum]	Merged-SL4.0ch07-2840535-3
Merged-SL4.0ch07-2840535-3	TAATTAATWWWWWWW	MEME-1	155	169	-	7.81538	0.00096	0.619	TAATTAAATCTCTAT	SL4.0ch07:2839316-2841768	Promoter (<=1kb)	-991	Solyc07g008160.3.1	ZHD9_1_peakname|ZHD9_2_peakname	3	2840745	2453	323	416.832	42.8251	412.641	ZHD9_1_peak_54344	SL4.0ch07:2839332-2841768	2437	2841190	314	409.4	45.0306	404.818	ZHD9_2_peak_54445,ZHD9_2_peak_54446								Solyc07g008160.3	XP_004242776.1 nuclear pore complex protein NUP155 [Solanum lycopersicum]	Merged-SL4.0ch07-2840535-3
Merged-SL4.0ch11-47236880-2	TAATTAATWWWWWWW	MEME-1	214	228	-	8.26154	0.000788	0.593	TAATTACTCATCATA	SL4.0ch11:47236272-47237497	Promoter (1-2kb)	-1224	Solyc11g062320.2.1	ZHD9_1_peakname|ZHD9_2_peakname	2	47236594	1226	340	433.94	42.7327	429.568	ZHD9_1_peak_94279	SL4.0ch11:47236275-47237478	1204	47236581	299	373.681	40.0696	369.472	ZHD9_2_peak_94441	SL4.0ch11:47236272-47237497	1226	47236606	382	494.199	45.3958	489.664	Solyc11g062320.2	KAG5577531.1 hypothetical protein H5410_057665, partial [Solanum commersonii]	Merged-SL4.0ch11-47236880-2
Merged-SL4.0ch11-47236880-2	TAATTAATWWWWWWW	MEME-1	223	237	+	11.2615	6.16e-05	0.387	TAATTAACTAGTATA	SL4.0ch11:47236272-47237497	Promoter (1-2kb)	-1224	Solyc11g062320.2.1	ZHD9_1_peakname|ZHD9_2_peakname	2	47236594	1226	340	433.94	42.7327	429.568	ZHD9_1_peak_94279	SL4.0ch11:47236275-47237478	1204	47236581	299	373.681	40.0696	369.472	ZHD9_2_peak_94441	SL4.0ch11:47236272-47237497	1226	47236606	382	494.199	45.3958	489.664	Solyc11g062320.2	KAG5577531.1 hypothetical protein H5410_057665, partial [Solanum commersonii]	Merged-SL4.0ch11-47236880-2
Merged-SL4.0ch11-47236880-2	TAATTAATWWWWWWW	MEME-1	164	178	+	10.8154	0.000111	0.443	TAATTAATGGTTAAT	SL4.0ch11:47236272-47237497	Promoter (1-2kb)	-1224	Solyc11g062320.2.1	ZHD9_1_peakname|ZHD9_2_peakname	2	47236594	1226	340	433.94	42.7327	429.568	ZHD9_1_peak_94279	SL4.0ch11:47236275-47237478	1204	47236581	299	373.681	40.0696	369.472	ZHD9_2_peak_94441	SL4.0ch11:47236272-47237497	1226	47236606	382	494.199	45.3958	489.664	Solyc11g062320.2	KAG5577531.1 hypothetical protein H5410_057665, partial [Solanum commersonii]	Merged-SL4.0ch11-47236880-2
Merged-SL4.0ch11-47236880-2	TAATTAATWWWWWWW	MEME-1	264	278	-	8.76923	0.000604	0.567	TGATTAATATTAATA	SL4.0ch11:47236272-47237497	Promoter (1-2kb)	-1224	Solyc11g062320.2.1	ZHD9_1_peakname|ZHD9_2_peakname	2	47236594	1226	340	433.94	42.7327	429.568	ZHD9_1_peak_94279	SL4.0ch11:47236275-47237478	1204	47236581	299	373.681	40.0696	369.472	ZHD9_2_peak_94441	SL4.0ch11:47236272-47237497	1226	47236606	382	494.199	45.3958	489.664	Solyc11g062320.2	KAG5577531.1 hypothetical protein H5410_057665, partial [Solanum commersonii]	Merged-SL4.0ch11-47236880-2
Merged-SL4.0ch01-71965009-2	TAATTAATWWWWWWW	MEME-1	375	389	-	8.26154	0.000788	0.593	TAATTAAAATTAATT	SL4.0ch01:71964682-71965333	Promoter (<=1kb)	-28	Solyc01g080170.3.1	ZHD9_1_peakname|ZHD9_2_peakname	2	71965052	652	332	421.634	42.4374	417.356	ZHD9_1_peak_8873	SL4.0ch01:71964702-71965333	632	71965050	297	373.884	40.774	369.672	ZHD9_2_peak_8957	SL4.0ch01:71964682-71965320	639	71965055	366	469.383	44.1007	465.039	Solyc01g080170.3	XP_004229450.1 hydroxymethylglutaryl-CoA lyase, mitochondrial-like [Solanum lycopersicum]	Merged-SL4.0ch01-71965009-2
Merged-SL4.0ch01-71965009-2	TAATTAATWWWWWWW	MEME-1	355	369	+	9.4	0.000405	0.532	TAATTACATATTAAT	SL4.0ch01:71964682-71965333	Promoter (<=1kb)	-28	Solyc01g080170.3.1	ZHD9_1_peakname|ZHD9_2_peakname	2	71965052	652	332	421.634	42.4374	417.356	ZHD9_1_peak_8873	SL4.0ch01:71964702-71965333	632	71965050	297	373.884	40.774	369.672	ZHD9_2_peak_8957	SL4.0ch01:71964682-71965320	639	71965055	366	469.383	44.1007	465.039	Solyc01g080170.3	XP_004229450.1 hydroxymethylglutaryl-CoA lyase, mitochondrial-like [Solanum lycopersicum]	Merged-SL4.0ch01-71965009-2
Merged-SL4.0ch01-71965009-2	TAATTAATWWWWWWW	MEME-1	130	144	-	8.01538	0.000881	0.609	TAATTAAAAGTAAAA	SL4.0ch01:71964682-71965333	Promoter (<=1kb)	-28	Solyc01g080170.3.1	ZHD9_1_peakname|ZHD9_2_peakname	2	71965052	652	332	421.634	42.4374	417.356	ZHD9_1_peak_8873	SL4.0ch01:71964702-71965333	632	71965050	297	373.884	40.774	369.672	ZHD9_2_peak_8957	SL4.0ch01:71964682-71965320	639	71965055	366	469.383	44.1007	465.039	Solyc01g080170.3	XP_004229450.1 hydroxymethylglutaryl-CoA lyase, mitochondrial-like [Solanum lycopersicum]	Merged-SL4.0ch01-71965009-2
Merged-SL4.0ch01-71965009-2	TAATTAATWWWWWWW	MEME-1	139	153	+	12.1692	1.17e-05	0.37	TAATTAAGTTTTAAT	SL4.0ch01:71964682-71965333	Promoter (<=1kb)	-28	Solyc01g080170.3.1	ZHD9_1_peakname|ZHD9_2_peakname	2	71965052	652	332	421.634	42.4374	417.356	ZHD9_1_peak_8873	SL4.0ch01:71964702-71965333	632	71965050	297	373.884	40.774	369.672	ZHD9_2_peak_8957	SL4.0ch01:71964682-71965320	639	71965055	366	469.383	44.1007	465.039	Solyc01g080170.3	XP_004229450.1 hydroxymethylglutaryl-CoA lyase, mitochondrial-like [Solanum lycopersicum]	Merged-SL4.0ch01-71965009-2
Merged-SL4.0ch01-71965009-2	TAATTAATWWWWWWW	MEME-1	374	388	+	10.8615	0.000107	0.436	TAATTAATTTTAATT	SL4.0ch01:71964682-71965333	Promoter (<=1kb)	-28	Solyc01g080170.3.1	ZHD9_1_peakname|ZHD9_2_peakname	2	71965052	652	332	421.634	42.4374	417.356	ZHD9_1_peak_8873	SL4.0ch01:71964702-71965333	632	71965050	297	373.884	40.774	369.672	ZHD9_2_peak_8957	SL4.0ch01:71964682-71965320	639	71965055	366	469.383	44.1007	465.039	Solyc01g080170.3	XP_004229450.1 hydroxymethylglutaryl-CoA lyase, mitochondrial-like [Solanum lycopersicum]	Merged-SL4.0ch01-71965009-2
Merged-SL4.0ch03-57924292-2	TAATTAATWWWWWWW	MEME-1	968	982	-	7.92308	0.000917	0.614	TGATTAGTTCTTATT	SL4.0ch03:57923159-57925422	Promoter (1-2kb)	-1973	Solyc03g113350.3.1	ZHD9_1_peakname|ZHD9_2_peakname	2	57924135	2264	314	400.765	42.4233	396.647	ZHD9_1_peak_28210	SL4.0ch03:57923186-57925422	2237	57924143	294	375.257	42.1716	371.031	ZHD9_2_peak_28307	SL4.0ch03:57923159-57925402	2244	57924127	335	426.274	42.6749	422.263	Solyc03g113350.3	XP_010318962.1 zinc finger protein BRUTUS-like At1g74770 isoform X1 [Solanum lycopersicum]	Merged-SL4.0ch03-57924292-2
Merged-SL4.0ch03-57924292-2	TAATTAATWWWWWWW	MEME-1	1066	1080	+	9.95385	0.000267	0.507	TAATTAATACTCAAA	SL4.0ch03:57923159-57925422	Promoter (1-2kb)	-1973	Solyc03g113350.3.1	ZHD9_1_peakname|ZHD9_2_peakname	2	57924135	2264	314	400.765	42.4233	396.647	ZHD9_1_peak_28210	SL4.0ch03:57923186-57925422	2237	57924143	294	375.257	42.1716	371.031	ZHD9_2_peak_28307	SL4.0ch03:57923159-57925402	2244	57924127	335	426.274	42.6749	422.263	Solyc03g113350.3	XP_010318962.1 zinc finger protein BRUTUS-like At1g74770 isoform X1 [Solanum lycopersicum]	Merged-SL4.0ch03-57924292-2
Merged-SL4.0ch03-57924292-2	TAATTAATWWWWWWW	MEME-1	2031	2045	-	9.33846	0.000424	0.533	TAATTAGAGATTAAA	SL4.0ch03:57923159-57925422	Promoter (1-2kb)	-1973	Solyc03g113350.3.1	ZHD9_1_peakname|ZHD9_2_peakname	2	57924135	2264	314	400.765	42.4233	396.647	ZHD9_1_peak_28210	SL4.0ch03:57923186-57925422	2237	57924143	294	375.257	42.1716	371.031	ZHD9_2_peak_28307	SL4.0ch03:57923159-57925402	2244	57924127	335	426.274	42.6749	422.263	Solyc03g113350.3	XP_010318962.1 zinc finger protein BRUTUS-like At1g74770 isoform X1 [Solanum lycopersicum]	Merged-SL4.0ch03-57924292-2
Merged-SL4.0ch04-58206737-2	TAATTAATWWWWWWW	MEME-1	211	225	+	10.1538	0.000222	0.495	TAATTAAGAATTGAA	SL4.0ch04:58206115-58207330	Promoter (1-2kb)	-1393	Solyc04g074250.3.1	ZHD9_1_peakname|ZHD9_2_peakname	2	58207060	1216	380	479.33	42.3356	474.589	ZHD9_1_peak_37076	SL4.0ch04:58206115-58207330	1216	58207058	331	409.875	39.7129	405.29	ZHD9_2_peak_37167	SL4.0ch04:58206176-58207327	1152	58207061	428	548.785	44.9583	543.888	Solyc04g074250.3	XP_004238529.1 uncharacterized protein LOC101267888 isoform X2 [Solanum lycopersicum]	Merged-SL4.0ch04-58206737-2
Merged-SL4.0ch04-58206737-2	TAATTAATWWWWWWW	MEME-1	1039	1053	-	11.4154	4.95e-05	0.377	TAATTAAGTATGTAA	SL4.0ch04:58206115-58207330	Promoter (1-2kb)	-1393	Solyc04g074250.3.1	ZHD9_1_peakname|ZHD9_2_peakname	2	58207060	1216	380	479.33	42.3356	474.589	ZHD9_1_peak_37076	SL4.0ch04:58206115-58207330	1216	58207058	331	409.875	39.7129	405.29	ZHD9_2_peak_37167	SL4.0ch04:58206176-58207327	1152	58207061	428	548.785	44.9583	543.888	Solyc04g074250.3	XP_004238529.1 uncharacterized protein LOC101267888 isoform X2 [Solanum lycopersicum]	Merged-SL4.0ch04-58206737-2
Merged-SL4.0ch04-58206737-2	TAATTAATWWWWWWW	MEME-1	965	979	+	8.53846	0.000685	0.58	TAATTAGCTTCTAAT	SL4.0ch04:58206115-58207330	Promoter (1-2kb)	-1393	Solyc04g074250.3.1	ZHD9_1_peakname|ZHD9_2_peakname	2	58207060	1216	380	479.33	42.3356	474.589	ZHD9_1_peak_37076	SL4.0ch04:58206115-58207330	1216	58207058	331	409.875	39.7129	405.29	ZHD9_2_peak_37167	SL4.0ch04:58206176-58207327	1152	58207061	428	548.785	44.9583	543.888	Solyc04g074250.3	XP_004238529.1 uncharacterized protein LOC101267888 isoform X2 [Solanum lycopersicum]	Merged-SL4.0ch04-58206737-2
Merged-SL4.0ch04-58206737-2	TAATTAATWWWWWWW	MEME-1	777	791	-	8.53846	0.000685	0.58	TAATTAACAAATAGA	SL4.0ch04:58206115-58207330	Promoter (1-2kb)	-1393	Solyc04g074250.3.1	ZHD9_1_peakname|ZHD9_2_peakname	2	58207060	1216	380	479.33	42.3356	474.589	ZHD9_1_peak_37076	SL4.0ch04:58206115-58207330	1216	58207058	331	409.875	39.7129	405.29	ZHD9_2_peak_37167	SL4.0ch04:58206176-58207327	1152	58207061	428	548.785	44.9583	543.888	Solyc04g074250.3	XP_004238529.1 uncharacterized protein LOC101267888 isoform X2 [Solanum lycopersicum]	Merged-SL4.0ch04-58206737-2
Merged-SL4.0ch03-53681410-2	TAATTAATWWWWWWW	MEME-1	464	478	-	10.0923	0.000237	0.5	TAATTAAGAAAATTA	SL4.0ch03:53681019-53681798	Promoter (<=1kb)	-737	Solyc03g096760.1.1	ZHD9_1_peakname|ZHD9_2_peakname	2	53681486	780	314	399.933	42.3119	395.835	ZHD9_1_peak_27407	SL4.0ch03:53681041-53681798	758	53681487	288	365.127	41.3138	361.006	ZHD9_2_peak_27516	SL4.0ch03:53681019-53681783	765	53681486	340	434.74	43.31	430.664	Solyc03g096760.1	XP_004235266.1 protein RESPONSE TO LOW SULFUR 3-like [Solanum lycopersicum]	Merged-SL4.0ch03-53681410-2
Merged-SL4.0ch03-53681410-2	TAATTAATWWWWWWW	MEME-1	460	474	+	9.41538	0.000401	0.53	TAATTAATTTTCTTA	SL4.0ch03:53681019-53681798	Promoter (<=1kb)	-737	Solyc03g096760.1.1	ZHD9_1_peakname|ZHD9_2_peakname	2	53681486	780	314	399.933	42.3119	395.835	ZHD9_1_peak_27407	SL4.0ch03:53681041-53681798	758	53681487	288	365.127	41.3138	361.006	ZHD9_2_peak_27516	SL4.0ch03:53681019-53681783	765	53681486	340	434.74	43.31	430.664	Solyc03g096760.1	XP_004235266.1 protein RESPONSE TO LOW SULFUR 3-like [Solanum lycopersicum]	Merged-SL4.0ch03-53681410-2
Merged-SL4.0ch03-53681410-2	TAATTAATWWWWWWW	MEME-1	422	436	-	8.16923	0.000822	0.601	TAATTACTTCATTTT	SL4.0ch03:53681019-53681798	Promoter (<=1kb)	-737	Solyc03g096760.1.1	ZHD9_1_peakname|ZHD9_2_peakname	2	53681486	780	314	399.933	42.3119	395.835	ZHD9_1_peak_27407	SL4.0ch03:53681041-53681798	758	53681487	288	365.127	41.3138	361.006	ZHD9_2_peak_27516	SL4.0ch03:53681019-53681783	765	53681486	340	434.74	43.31	430.664	Solyc03g096760.1	XP_004235266.1 protein RESPONSE TO LOW SULFUR 3-like [Solanum lycopersicum]	Merged-SL4.0ch03-53681410-2
Merged-SL4.0ch06-38480769-2	TAATTAATWWWWWWW	MEME-1	212	226	-	9	0.000529	0.553	TAATTAAGATAATTT	SL4.0ch06:38480483-38481067	Promoter (1-2kb)	-1936	Solyc06g065420.2.1	ZHD9_1_peakname|ZHD9_2_peakname	2	38480774	585	313	398.339	42.1131	394.269	ZHD9_1_peak_52096	SL4.0ch06:38480483-38481040	558	38480776	279	350.033	40.0272	346.059	ZHD9_2_peak_52162	SL4.0ch06:38480487-38481067	581	38480773	347	446.644	44.199	442.478	Solyc06g065420.2	XP_004242231.1 beta-amyrin 28-monooxygenase-like [Solanum lycopersicum]	Merged-SL4.0ch06-38480769-2
Merged-SL4.0ch06-38480769-2	TAATTAATWWWWWWW	MEME-1	300	314	-	11.9385	2.04e-05	0.37	TAATTAATTTTTAAT	SL4.0ch06:38480483-38481067	Promoter (1-2kb)	-1936	Solyc06g065420.2.1	ZHD9_1_peakname|ZHD9_2_peakname	2	38480774	585	313	398.339	42.1131	394.269	ZHD9_1_peak_52096	SL4.0ch06:38480483-38481040	558	38480776	279	350.033	40.0272	346.059	ZHD9_2_peak_52162	SL4.0ch06:38480487-38481067	581	38480773	347	446.644	44.199	442.478	Solyc06g065420.2	XP_004242231.1 beta-amyrin 28-monooxygenase-like [Solanum lycopersicum]	Merged-SL4.0ch06-38480769-2
Merged-SL4.0ch06-38480769-2	TAATTAATWWWWWWW	MEME-1	216	230	-	11.0308	8.71e-05	0.418	TAATTAATTAAGATA	SL4.0ch06:38480483-38481067	Promoter (1-2kb)	-1936	Solyc06g065420.2.1	ZHD9_1_peakname|ZHD9_2_peakname	2	38480774	585	313	398.339	42.1131	394.269	ZHD9_1_peak_52096	SL4.0ch06:38480483-38481040	558	38480776	279	350.033	40.0272	346.059	ZHD9_2_peak_52162	SL4.0ch06:38480487-38481067	581	38480773	347	446.644	44.199	442.478	Solyc06g065420.2	XP_004242231.1 beta-amyrin 28-monooxygenase-like [Solanum lycopersicum]	Merged-SL4.0ch06-38480769-2
Merged-SL4.0ch06-38480769-2	TAATTAATWWWWWWW	MEME-1	298	312	+	10.2769	0.000198	0.486	TAATTAAAAATTAAT	SL4.0ch06:38480483-38481067	Promoter (1-2kb)	-1936	Solyc06g065420.2.1	ZHD9_1_peakname|ZHD9_2_peakname	2	38480774	585	313	398.339	42.1131	394.269	ZHD9_1_peak_52096	SL4.0ch06:38480483-38481040	558	38480776	279	350.033	40.0272	346.059	ZHD9_2_peak_52162	SL4.0ch06:38480487-38481067	581	38480773	347	446.644	44.199	442.478	Solyc06g065420.2	XP_004242231.1 beta-amyrin 28-monooxygenase-like [Solanum lycopersicum]	Merged-SL4.0ch06-38480769-2
Merged-SL4.0ch08-55719293-2	TAATTAATWWWWWWW	MEME-1	1098	1112	-	10.6769	0.000131	0.45	TAATTAAGATTTTAA	SL4.0ch08:55718380-55720191	Promoter (<=1kb)	-584	Solyc08g068460.1.1	ZHD9_1_peakname|ZHD9_2_peakname	2	55718750	1812	312	396.543	42.0898	392.459	ZHD9_1_peak_69465	SL4.0ch08:55718380-55720187	1808	55718747	292	371.874	41.8856	367.684	ZHD9_2_peak_69647	SL4.0ch08:55718416-55720191	1776	55718753	332	421.211	42.2939	417.235	Solyc08g068460.1	TMX04425.1 hypothetical protein EJD97_008923 [Solanum chilense]	Merged-SL4.0ch08-55719293-2
Merged-SL4.0ch08-55719293-2	TAATTAATWWWWWWW	MEME-1	353	367	+	8.53846	0.000685	0.58	TAATTAAACCTTAAT	SL4.0ch08:55718380-55720191	Promoter (<=1kb)	-584	Solyc08g068460.1.1	ZHD9_1_peakname|ZHD9_2_peakname	2	55718750	1812	312	396.543	42.0898	392.459	ZHD9_1_peak_69465	SL4.0ch08:55718380-55720187	1808	55718747	292	371.874	41.8856	367.684	ZHD9_2_peak_69647	SL4.0ch08:55718416-55720191	1776	55718753	332	421.211	42.2939	417.235	Solyc08g068460.1	TMX04425.1 hypothetical protein EJD97_008923 [Solanum chilense]	Merged-SL4.0ch08-55719293-2
Merged-SL4.0ch08-55719293-2	TAATTAATWWWWWWW	MEME-1	162	176	-	8.67692	0.000636	0.572	TAATTAATGTATAGT	SL4.0ch08:55718380-55720191	Promoter (<=1kb)	-584	Solyc08g068460.1.1	ZHD9_1_peakname|ZHD9_2_peakname	2	55718750	1812	312	396.543	42.0898	392.459	ZHD9_1_peak_69465	SL4.0ch08:55718380-55720187	1808	55718747	292	371.874	41.8856	367.684	ZHD9_2_peak_69647	SL4.0ch08:55718416-55720191	1776	55718753	332	421.211	42.2939	417.235	Solyc08g068460.1	TMX04425.1 hypothetical protein EJD97_008923 [Solanum chilense]	Merged-SL4.0ch08-55719293-2
Merged-SL4.0ch08-55719293-2	TAATTAATWWWWWWW	MEME-1	363	377	-	9.84615	0.00029	0.51	TAATTAAATAATTAA	SL4.0ch08:55718380-55720191	Promoter (<=1kb)	-584	Solyc08g068460.1.1	ZHD9_1_peakname|ZHD9_2_peakname	2	55718750	1812	312	396.543	42.0898	392.459	ZHD9_1_peak_69465	SL4.0ch08:55718380-55720187	1808	55718747	292	371.874	41.8856	367.684	ZHD9_2_peak_69647	SL4.0ch08:55718416-55720191	1776	55718753	332	421.211	42.2939	417.235	Solyc08g068460.1	TMX04425.1 hypothetical protein EJD97_008923 [Solanum chilense]	Merged-SL4.0ch08-55719293-2
Merged-SL4.0ch08-55719293-2	TAATTAATWWWWWWW	MEME-1	372	386	+	10.6154	0.000139	0.455	TAATTAAGCCTTAAT	SL4.0ch08:55718380-55720191	Promoter (<=1kb)	-584	Solyc08g068460.1.1	ZHD9_1_peakname|ZHD9_2_peakname	2	55718750	1812	312	396.543	42.0898	392.459	ZHD9_1_peak_69465	SL4.0ch08:55718380-55720187	1808	55718747	292	371.874	41.8856	367.684	ZHD9_2_peak_69647	SL4.0ch08:55718416-55720191	1776	55718753	332	421.211	42.2939	417.235	Solyc08g068460.1	TMX04425.1 hypothetical protein EJD97_008923 [Solanum chilense]	Merged-SL4.0ch08-55719293-2
Merged-SL4.0ch08-55719293-2	TAATTAATWWWWWWW	MEME-1	1107	1121	+	9.61538	0.000348	0.519	TAATTAAATTTAAAT	SL4.0ch08:55718380-55720191	Promoter (<=1kb)	-584	Solyc08g068460.1.1	ZHD9_1_peakname|ZHD9_2_peakname	2	55718750	1812	312	396.543	42.0898	392.459	ZHD9_1_peak_69465	SL4.0ch08:55718380-55720187	1808	55718747	292	371.874	41.8856	367.684	ZHD9_2_peak_69647	SL4.0ch08:55718416-55720191	1776	55718753	332	421.211	42.2939	417.235	Solyc08g068460.1	TMX04425.1 hypothetical protein EJD97_008923 [Solanum chilense]	Merged-SL4.0ch08-55719293-2
Merged-SL4.0ch08-55719293-2	TAATTAATWWWWWWW	MEME-1	355	369	-	12.0462	1.54e-05	0.37	TAATTAAGGTTTAAT	SL4.0ch08:55718380-55720191	Promoter (<=1kb)	-584	Solyc08g068460.1.1	ZHD9_1_peakname|ZHD9_2_peakname	2	55718750	1812	312	396.543	42.0898	392.459	ZHD9_1_peak_69465	SL4.0ch08:55718380-55720187	1808	55718747	292	371.874	41.8856	367.684	ZHD9_2_peak_69647	SL4.0ch08:55718416-55720191	1776	55718753	332	421.211	42.2939	417.235	Solyc08g068460.1	TMX04425.1 hypothetical protein EJD97_008923 [Solanum chilense]	Merged-SL4.0ch08-55719293-2
Merged-SL4.0ch07-57208319-2	TAATTAATWWWWWWW	MEME-1	256	270	-	9.23077	0.000455	0.541	TAATTAAAAAATATT	SL4.0ch07:57207982-57208651	Promoter (<=1kb)	-363	Solyc07g043510.3.1	ZHD9_1_peakname|ZHD9_2_peakname	2	57208358	670	312	395.721	42.0582	391.634	ZHD9_1_peak_60569	SL4.0ch07:57208004-57208651	648	57208363	296	378.645	42.4575	374.383	ZHD9_2_peak_60712	SL4.0ch07:57207982-57208639	658	57208353	327	412.797	41.6589	408.885	Solyc07g043510.3	XP_004243635.1 OTU domain-containing protein DDB_G0284757-like [Solanum lycopersicum]	Merged-SL4.0ch07-57208319-2
Merged-SL4.0ch07-57208319-2	TAATTAATWWWWWWW	MEME-1	304	318	-	8.29231	0.000776	0.593	TAATTAGATAGTATA	SL4.0ch07:57207982-57208651	Promoter (<=1kb)	-363	Solyc07g043510.3.1	ZHD9_1_peakname|ZHD9_2_peakname	2	57208358	670	312	395.721	42.0582	391.634	ZHD9_1_peak_60569	SL4.0ch07:57208004-57208651	648	57208363	296	378.645	42.4575	374.383	ZHD9_2_peak_60712	SL4.0ch07:57207982-57208639	658	57208353	327	412.797	41.6589	408.885	Solyc07g043510.3	XP_004243635.1 OTU domain-containing protein DDB_G0284757-like [Solanum lycopersicum]	Merged-SL4.0ch07-57208319-2
Merged-SL4.0ch07-57208319-2	TAATTAATWWWWWWW	MEME-1	201	215	+	9.27692	0.00044	0.539	TAATTAAGACGATAT	SL4.0ch07:57207982-57208651	Promoter (<=1kb)	-363	Solyc07g043510.3.1	ZHD9_1_peakname|ZHD9_2_peakname	2	57208358	670	312	395.721	42.0582	391.634	ZHD9_1_peak_60569	SL4.0ch07:57208004-57208651	648	57208363	296	378.645	42.4575	374.383	ZHD9_2_peak_60712	SL4.0ch07:57207982-57208639	658	57208353	327	412.797	41.6589	408.885	Solyc07g043510.3	XP_004243635.1 OTU domain-containing protein DDB_G0284757-like [Solanum lycopersicum]	Merged-SL4.0ch07-57208319-2
Merged-SL4.0ch07-57208319-2	TAATTAATWWWWWWW	MEME-1	192	206	-	8.6	0.000665	0.576	TAATTAAGTAAATGT	SL4.0ch07:57207982-57208651	Promoter (<=1kb)	-363	Solyc07g043510.3.1	ZHD9_1_peakname|ZHD9_2_peakname	2	57208358	670	312	395.721	42.0582	391.634	ZHD9_1_peak_60569	SL4.0ch07:57208004-57208651	648	57208363	296	378.645	42.4575	374.383	ZHD9_2_peak_60712	SL4.0ch07:57207982-57208639	658	57208353	327	412.797	41.6589	408.885	Solyc07g043510.3	XP_004243635.1 OTU domain-containing protein DDB_G0284757-like [Solanum lycopersicum]	Merged-SL4.0ch07-57208319-2
Merged-SL4.0ch07-57208319-2	TAATTAATWWWWWWW	MEME-1	401	415	+	8	0.000887	0.61	TAATTAATCACGTTT	SL4.0ch07:57207982-57208651	Promoter (<=1kb)	-363	Solyc07g043510.3.1	ZHD9_1_peakname|ZHD9_2_peakname	2	57208358	670	312	395.721	42.0582	391.634	ZHD9_1_peak_60569	SL4.0ch07:57208004-57208651	648	57208363	296	378.645	42.4575	374.383	ZHD9_2_peak_60712	SL4.0ch07:57207982-57208639	658	57208353	327	412.797	41.6589	408.885	Solyc07g043510.3	XP_004243635.1 OTU domain-containing protein DDB_G0284757-like [Solanum lycopersicum]	Merged-SL4.0ch07-57208319-2
Merged-SL4.0ch07-57208319-2	TAATTAATWWWWWWW	MEME-1	363	377	-	7.86154	0.000942	0.617	TAATTAGCAGTTAAT	SL4.0ch07:57207982-57208651	Promoter (<=1kb)	-363	Solyc07g043510.3.1	ZHD9_1_peakname|ZHD9_2_peakname	2	57208358	670	312	395.721	42.0582	391.634	ZHD9_1_peak_60569	SL4.0ch07:57208004-57208651	648	57208363	296	378.645	42.4575	374.383	ZHD9_2_peak_60712	SL4.0ch07:57207982-57208639	658	57208353	327	412.797	41.6589	408.885	Solyc07g043510.3	XP_004243635.1 OTU domain-containing protein DDB_G0284757-like [Solanum lycopersicum]	Merged-SL4.0ch07-57208319-2
Merged-SL4.0ch06-45729515-2	TAATTAATWWWWWWW	MEME-1	533	547	+	8.61538	0.000659	0.576	TAATTAAAAAAATAA	SL4.0ch06:45729210-45729804	Promoter (<=1kb)	-71	Solyc06g082250.1.1	ZHD9_1_peakname|ZHD9_2_peakname	2	45729544	595	322	408.137	42.0056	403.948	ZHD9_1_peak_53535	SL4.0ch06:45729263-45729804	542	45729540	303	385.656	42.068	381.319	ZHD9_2_peak_53620	SL4.0ch06:45729210-45729784	575	45729548	341	430.619	41.9432	426.577	Solyc06g082250.1	TMW81571.1 hypothetical protein EJD97_008893 [Solanum chilense]	Merged-SL4.0ch06-45729515-2
Merged-SL4.0ch06-45729515-2	TAATTAATWWWWWWW	MEME-1	328	342	+	9.36923	0.000415	0.532	TAATTAACATTATAA	SL4.0ch06:45729210-45729804	Promoter (<=1kb)	-71	Solyc06g082250.1.1	ZHD9_1_peakname|ZHD9_2_peakname	2	45729544	595	322	408.137	42.0056	403.948	ZHD9_1_peak_53535	SL4.0ch06:45729263-45729804	542	45729540	303	385.656	42.068	381.319	ZHD9_2_peak_53620	SL4.0ch06:45729210-45729784	575	45729548	341	430.619	41.9432	426.577	Solyc06g082250.1	TMW81571.1 hypothetical protein EJD97_008893 [Solanum chilense]	Merged-SL4.0ch06-45729515-2
Merged-SL4.0ch02-42692301-2	TAATTAATWWWWWWW	MEME-1	830	844	-	12.5077	4.86e-06	0.37	TAATTAAGAATTAAA	SL4.0ch02:42691606-42693019	Promoter (<=1kb)	-899	Solyc02g080500.3.1	ZHD9_1_peakname|ZHD9_2_peakname	2	42692484	1414	352	445.507	41.9926	441.038	ZHD9_1_peak_18333	SL4.0ch02:42691622-42693019	1398	42692489	307	380.227	39.3144	375.954	ZHD9_2_peak_18371	SL4.0ch02:42691606-42692957	1352	42692480	398	510.786	44.6707	506.122	Solyc02g080500.3	XP_004232714.1 uncharacterized GPI-anchored protein At1g61900 [Solanum lycopersicum]	Merged-SL4.0ch02-42692301-2
Merged-SL4.0ch02-42692301-2	TAATTAATWWWWWWW	MEME-1	245	259	-	12.0923	1.46e-05	0.37	TAATTAATTTTTAAA	SL4.0ch02:42691606-42693019	Promoter (<=1kb)	-899	Solyc02g080500.3.1	ZHD9_1_peakname|ZHD9_2_peakname	2	42692484	1414	352	445.507	41.9926	441.038	ZHD9_1_peak_18333	SL4.0ch02:42691622-42693019	1398	42692489	307	380.227	39.3144	375.954	ZHD9_2_peak_18371	SL4.0ch02:42691606-42692957	1352	42692480	398	510.786	44.6707	506.122	Solyc02g080500.3	XP_004232714.1 uncharacterized GPI-anchored protein At1g61900 [Solanum lycopersicum]	Merged-SL4.0ch02-42692301-2
Merged-SL4.0ch02-42692301-2	TAATTAATWWWWWWW	MEME-1	770	784	+	8.64615	0.000648	0.575	TGATTAACATTTATA	SL4.0ch02:42691606-42693019	Promoter (<=1kb)	-899	Solyc02g080500.3.1	ZHD9_1_peakname|ZHD9_2_peakname	2	42692484	1414	352	445.507	41.9926	441.038	ZHD9_1_peak_18333	SL4.0ch02:42691622-42693019	1398	42692489	307	380.227	39.3144	375.954	ZHD9_2_peak_18371	SL4.0ch02:42691606-42692957	1352	42692480	398	510.786	44.6707	506.122	Solyc02g080500.3	XP_004232714.1 uncharacterized GPI-anchored protein At1g61900 [Solanum lycopersicum]	Merged-SL4.0ch02-42692301-2
Merged-SL4.0ch02-42692301-2	TAATTAATWWWWWWW	MEME-1	1301	1315	-	9.70769	0.000323	0.515	TGATTAATGATGATT	SL4.0ch02:42691606-42693019	Promoter (<=1kb)	-899	Solyc02g080500.3.1	ZHD9_1_peakname|ZHD9_2_peakname	2	42692484	1414	352	445.507	41.9926	441.038	ZHD9_1_peak_18333	SL4.0ch02:42691622-42693019	1398	42692489	307	380.227	39.3144	375.954	ZHD9_2_peak_18371	SL4.0ch02:42691606-42692957	1352	42692480	398	510.786	44.6707	506.122	Solyc02g080500.3	XP_004232714.1 uncharacterized GPI-anchored protein At1g61900 [Solanum lycopersicum]	Merged-SL4.0ch02-42692301-2
Merged-SL4.0ch02-42692301-2	TAATTAATWWWWWWW	MEME-1	310	324	+	8.21538	0.000806	0.597	TAATTAAAACAAAAT	SL4.0ch02:42691606-42693019	Promoter (<=1kb)	-899	Solyc02g080500.3.1	ZHD9_1_peakname|ZHD9_2_peakname	2	42692484	1414	352	445.507	41.9926	441.038	ZHD9_1_peak_18333	SL4.0ch02:42691622-42693019	1398	42692489	307	380.227	39.3144	375.954	ZHD9_2_peak_18371	SL4.0ch02:42691606-42692957	1352	42692480	398	510.786	44.6707	506.122	Solyc02g080500.3	XP_004232714.1 uncharacterized GPI-anchored protein At1g61900 [Solanum lycopersicum]	Merged-SL4.0ch02-42692301-2
Merged-SL4.0ch09-8764386-2	TAATTAATWWWWWWW	MEME-1	1937	1951	+	9.03077	0.000518	0.553	TAATTACGTATGTTT	SL4.0ch09:8763342-8765415	Promoter (<=1kb)	-968	Solyc09g015420.3.1	ZHD9_1_peakname|ZHD9_2_peakname	2	8763978	2074	312	395.756	41.9385	391.702	ZHD9_1_peak_72639	SL4.0ch09:8763402-8765415	2014	8763979	281	353.377	40.3131	349.371	ZHD9_2_peak_72873	SL4.0ch09:8763342-8765387	2046	8763977	342	438.135	43.564	434.033	Solyc09g015420.3	XP_004246291.1 uncharacterized protein At5g01610-like [Solanum lycopersicum]	Merged-SL4.0ch09-8764386-2
Merged-SL4.0ch09-8764386-2	TAATTAATWWWWWWW	MEME-1	623	637	+	8.87692	0.000569	0.558	TAATTAGTGACAATT	SL4.0ch09:8763342-8765415	Promoter (<=1kb)	-968	Solyc09g015420.3.1	ZHD9_1_peakname|ZHD9_2_peakname	2	8763978	2074	312	395.756	41.9385	391.702	ZHD9_1_peak_72639	SL4.0ch09:8763402-8765415	2014	8763979	281	353.377	40.3131	349.371	ZHD9_2_peak_72873	SL4.0ch09:8763342-8765387	2046	8763977	342	438.135	43.564	434.033	Solyc09g015420.3	XP_004246291.1 uncharacterized protein At5g01610-like [Solanum lycopersicum]	Merged-SL4.0ch09-8764386-2
Merged-SL4.0ch09-8764386-2	TAATTAATWWWWWWW	MEME-1	1933	1947	+	9.95385	0.000267	0.507	TAATTAATTACGTAT	SL4.0ch09:8763342-8765415	Promoter (<=1kb)	-968	Solyc09g015420.3.1	ZHD9_1_peakname|ZHD9_2_peakname	2	8763978	2074	312	395.756	41.9385	391.702	ZHD9_1_peak_72639	SL4.0ch09:8763402-8765415	2014	8763979	281	353.377	40.3131	349.371	ZHD9_2_peak_72873	SL4.0ch09:8763342-8765387	2046	8763977	342	438.135	43.564	434.033	Solyc09g015420.3	XP_004246291.1 uncharacterized protein At5g01610-like [Solanum lycopersicum]	Merged-SL4.0ch09-8764386-2
Merged-SL4.0ch09-8764386-2	TAATTAATWWWWWWW	MEME-1	202	216	-	7.87692	0.000935	0.617	TAATTAAAATGTTAT	SL4.0ch09:8763342-8765415	Promoter (<=1kb)	-968	Solyc09g015420.3.1	ZHD9_1_peakname|ZHD9_2_peakname	2	8763978	2074	312	395.756	41.9385	391.702	ZHD9_1_peak_72639	SL4.0ch09:8763402-8765415	2014	8763979	281	353.377	40.3131	349.371	ZHD9_2_peak_72873	SL4.0ch09:8763342-8765387	2046	8763977	342	438.135	43.564	434.033	Solyc09g015420.3	XP_004246291.1 uncharacterized protein At5g01610-like [Solanum lycopersicum]	Merged-SL4.0ch09-8764386-2
Merged-SL4.0ch09-8764386-2	TAATTAATWWWWWWW	MEME-1	1928	1942	-	10.2	0.000212	0.491	TAATTAATTATAGAA	SL4.0ch09:8763342-8765415	Promoter (<=1kb)	-968	Solyc09g015420.3.1	ZHD9_1_peakname|ZHD9_2_peakname	2	8763978	2074	312	395.756	41.9385	391.702	ZHD9_1_peak_72639	SL4.0ch09:8763402-8765415	2014	8763979	281	353.377	40.3131	349.371	ZHD9_2_peak_72873	SL4.0ch09:8763342-8765387	2046	8763977	342	438.135	43.564	434.033	Solyc09g015420.3	XP_004246291.1 uncharacterized protein At5g01610-like [Solanum lycopersicum]	Merged-SL4.0ch09-8764386-2
Merged-SL4.0ch09-8764386-2	TAATTAATWWWWWWW	MEME-1	855	869	+	8.53846	0.000685	0.58	TGATTAACCATTTAT	SL4.0ch09:8763342-8765415	Promoter (<=1kb)	-968	Solyc09g015420.3.1	ZHD9_1_peakname|ZHD9_2_peakname	2	8763978	2074	312	395.756	41.9385	391.702	ZHD9_1_peak_72639	SL4.0ch09:8763402-8765415	2014	8763979	281	353.377	40.3131	349.371	ZHD9_2_peak_72873	SL4.0ch09:8763342-8765387	2046	8763977	342	438.135	43.564	434.033	Solyc09g015420.3	XP_004246291.1 uncharacterized protein At5g01610-like [Solanum lycopersicum]	Merged-SL4.0ch09-8764386-2
Merged-SL4.0ch03-4646027-2	TAATTAATWWWWWWW	MEME-1	176	190	-	11.5077	4.35e-05	0.377	TAATTAATTAAAATA	SL4.0ch03:4644706-4647344	Promoter (<=1kb)	-333	Solyc03g032230.1.1	ZHD9_1_peakname|ZHD9_2_peakname	2	4647064	2639	311	394.966	41.8432	390.926	ZHD9_1_peak_21320	SL4.0ch03:4644706-4647344	2639	4647066	277	346.696	39.7413	342.755	ZHD9_2_peak_21366	SL4.0ch03:4644718-4647340	2623	4647061	345	443.237	43.945	439.097	Solyc03g032230.1	XP_004234592.1 uncharacterized protein LOC101267386 [Solanum lycopersicum]	Merged-SL4.0ch03-4646027-2
Merged-SL4.0ch03-4646027-2	TAATTAATWWWWWWW	MEME-1	1909	1923	+	8.72308	0.000622	0.568	TAATTAAAGTAGAAA	SL4.0ch03:4644706-4647344	Promoter (<=1kb)	-333	Solyc03g032230.1.1	ZHD9_1_peakname|ZHD9_2_peakname	2	4647064	2639	311	394.966	41.8432	390.926	ZHD9_1_peak_21320	SL4.0ch03:4644706-4647344	2639	4647066	277	346.696	39.7413	342.755	ZHD9_2_peak_21366	SL4.0ch03:4644718-4647340	2623	4647061	345	443.237	43.945	439.097	Solyc03g032230.1	XP_004234592.1 uncharacterized protein LOC101267386 [Solanum lycopersicum]	Merged-SL4.0ch03-4646027-2
Merged-SL4.0ch03-4646027-2	TAATTAATWWWWWWW	MEME-1	2377	2391	-	11.5385	4.05e-05	0.377	TAATTAATTAATTAT	SL4.0ch03:4644706-4647344	Promoter (<=1kb)	-333	Solyc03g032230.1.1	ZHD9_1_peakname|ZHD9_2_peakname	2	4647064	2639	311	394.966	41.8432	390.926	ZHD9_1_peak_21320	SL4.0ch03:4644706-4647344	2639	4647066	277	346.696	39.7413	342.755	ZHD9_2_peak_21366	SL4.0ch03:4644718-4647340	2623	4647061	345	443.237	43.945	439.097	Solyc03g032230.1	XP_004234592.1 uncharacterized protein LOC101267386 [Solanum lycopersicum]	Merged-SL4.0ch03-4646027-2
Merged-SL4.0ch03-4646027-2	TAATTAATWWWWWWW	MEME-1	2382	2396	+	11.5385	4.05e-05	0.377	TAATTAATTAATTAT	SL4.0ch03:4644706-4647344	Promoter (<=1kb)	-333	Solyc03g032230.1.1	ZHD9_1_peakname|ZHD9_2_peakname	2	4647064	2639	311	394.966	41.8432	390.926	ZHD9_1_peak_21320	SL4.0ch03:4644706-4647344	2639	4647066	277	346.696	39.7413	342.755	ZHD9_2_peak_21366	SL4.0ch03:4644718-4647340	2623	4647061	345	443.237	43.945	439.097	Solyc03g032230.1	XP_004234592.1 uncharacterized protein LOC101267386 [Solanum lycopersicum]	Merged-SL4.0ch03-4646027-2
Merged-SL4.0ch03-4646027-2	TAATTAATWWWWWWW	MEME-1	451	465	+	10.3385	0.000187	0.48	TAATTAACAAATTAA	SL4.0ch03:4644706-4647344	Promoter (<=1kb)	-333	Solyc03g032230.1.1	ZHD9_1_peakname|ZHD9_2_peakname	2	4647064	2639	311	394.966	41.8432	390.926	ZHD9_1_peak_21320	SL4.0ch03:4644706-4647344	2639	4647066	277	346.696	39.7413	342.755	ZHD9_2_peak_21366	SL4.0ch03:4644718-4647340	2623	4647061	345	443.237	43.945	439.097	Solyc03g032230.1	XP_004234592.1 uncharacterized protein LOC101267386 [Solanum lycopersicum]	Merged-SL4.0ch03-4646027-2
Merged-SL4.0ch03-4646027-2	TAATTAATWWWWWWW	MEME-1	2260	2274	+	10.9077	0.000101	0.434	TAATTAATTACTTAT	SL4.0ch03:4644706-4647344	Promoter (<=1kb)	-333	Solyc03g032230.1.1	ZHD9_1_peakname|ZHD9_2_peakname	2	4647064	2639	311	394.966	41.8432	390.926	ZHD9_1_peak_21320	SL4.0ch03:4644706-4647344	2639	4647066	277	346.696	39.7413	342.755	ZHD9_2_peak_21366	SL4.0ch03:4644718-4647340	2623	4647061	345	443.237	43.945	439.097	Solyc03g032230.1	XP_004234592.1 uncharacterized protein LOC101267386 [Solanum lycopersicum]	Merged-SL4.0ch03-4646027-2
Merged-SL4.0ch03-4646027-2	TAATTAATWWWWWWW	MEME-1	2386	2400	+	12.8769	1.84e-06	0.37	TAATTAATTATTAAT	SL4.0ch03:4644706-4647344	Promoter (<=1kb)	-333	Solyc03g032230.1.1	ZHD9_1_peakname|ZHD9_2_peakname	2	4647064	2639	311	394.966	41.8432	390.926	ZHD9_1_peak_21320	SL4.0ch03:4644706-4647344	2639	4647066	277	346.696	39.7413	342.755	ZHD9_2_peak_21366	SL4.0ch03:4644718-4647340	2623	4647061	345	443.237	43.945	439.097	Solyc03g032230.1	XP_004234592.1 uncharacterized protein LOC101267386 [Solanum lycopersicum]	Merged-SL4.0ch03-4646027-2
Merged-SL4.0ch03-4646027-2	TAATTAATWWWWWWW	MEME-1	1885	1899	+	9.04615	0.000515	0.551	TAATTAAGAGAAATA	SL4.0ch03:4644706-4647344	Promoter (<=1kb)	-333	Solyc03g032230.1.1	ZHD9_1_peakname|ZHD9_2_peakname	2	4647064	2639	311	394.966	41.8432	390.926	ZHD9_1_peak_21320	SL4.0ch03:4644706-4647344	2639	4647066	277	346.696	39.7413	342.755	ZHD9_2_peak_21366	SL4.0ch03:4644718-4647340	2623	4647061	345	443.237	43.945	439.097	Solyc03g032230.1	XP_004234592.1 uncharacterized protein LOC101267386 [Solanum lycopersicum]	Merged-SL4.0ch03-4646027-2
Merged-SL4.0ch03-4646027-2	TAATTAATWWWWWWW	MEME-1	1180	1194	-	10.9385	9.71e-05	0.43	TAATTAATAAATTAA	SL4.0ch03:4644706-4647344	Promoter (<=1kb)	-333	Solyc03g032230.1.1	ZHD9_1_peakname|ZHD9_2_peakname	2	4647064	2639	311	394.966	41.8432	390.926	ZHD9_1_peak_21320	SL4.0ch03:4644706-4647344	2639	4647066	277	346.696	39.7413	342.755	ZHD9_2_peak_21366	SL4.0ch03:4644718-4647340	2623	4647061	345	443.237	43.945	439.097	Solyc03g032230.1	XP_004234592.1 uncharacterized protein LOC101267386 [Solanum lycopersicum]	Merged-SL4.0ch03-4646027-2
Merged-SL4.0ch03-4646027-2	TAATTAATWWWWWWW	MEME-1	13	27	+	9.2	0.000467	0.544	TAATTAAATTATATA	SL4.0ch03:4644706-4647344	Promoter (<=1kb)	-333	Solyc03g032230.1.1	ZHD9_1_peakname|ZHD9_2_peakname	2	4647064	2639	311	394.966	41.8432	390.926	ZHD9_1_peak_21320	SL4.0ch03:4644706-4647344	2639	4647066	277	346.696	39.7413	342.755	ZHD9_2_peak_21366	SL4.0ch03:4644718-4647340	2623	4647061	345	443.237	43.945	439.097	Solyc03g032230.1	XP_004234592.1 uncharacterized protein LOC101267386 [Solanum lycopersicum]	Merged-SL4.0ch03-4646027-2
Merged-SL4.0ch03-4646027-2	TAATTAATWWWWWWW	MEME-1	2373	2387	-	9.70769	0.000323	0.515	TAATTAATTATAAGT	SL4.0ch03:4644706-4647344	Promoter (<=1kb)	-333	Solyc03g032230.1.1	ZHD9_1_peakname|ZHD9_2_peakname	2	4647064	2639	311	394.966	41.8432	390.926	ZHD9_1_peak_21320	SL4.0ch03:4644706-4647344	2639	4647066	277	346.696	39.7413	342.755	ZHD9_2_peak_21366	SL4.0ch03:4644718-4647340	2623	4647061	345	443.237	43.945	439.097	Solyc03g032230.1	XP_004234592.1 uncharacterized protein LOC101267386 [Solanum lycopersicum]	Merged-SL4.0ch03-4646027-2
Merged-SL4.0ch03-4646027-2	TAATTAATWWWWWWW	MEME-1	2388	2402	-	12.1231	1.32e-05	0.37	TAATTAATAATTAAT	SL4.0ch03:4644706-4647344	Promoter (<=1kb)	-333	Solyc03g032230.1.1	ZHD9_1_peakname|ZHD9_2_peakname	2	4647064	2639	311	394.966	41.8432	390.926	ZHD9_1_peak_21320	SL4.0ch03:4644706-4647344	2639	4647066	277	346.696	39.7413	342.755	ZHD9_2_peak_21366	SL4.0ch03:4644718-4647340	2623	4647061	345	443.237	43.945	439.097	Solyc03g032230.1	XP_004234592.1 uncharacterized protein LOC101267386 [Solanum lycopersicum]	Merged-SL4.0ch03-4646027-2
Merged-SL4.0ch03-4646027-2	TAATTAATWWWWWWW	MEME-1	2381	2395	-	11.6923	3.11e-05	0.37	TAATTAATTAATTAA	SL4.0ch03:4644706-4647344	Promoter (<=1kb)	-333	Solyc03g032230.1.1	ZHD9_1_peakname|ZHD9_2_peakname	2	4647064	2639	311	394.966	41.8432	390.926	ZHD9_1_peak_21320	SL4.0ch03:4644706-4647344	2639	4647066	277	346.696	39.7413	342.755	ZHD9_2_peak_21366	SL4.0ch03:4644718-4647340	2623	4647061	345	443.237	43.945	439.097	Solyc03g032230.1	XP_004234592.1 uncharacterized protein LOC101267386 [Solanum lycopersicum]	Merged-SL4.0ch03-4646027-2
Merged-SL4.0ch03-4646027-2	TAATTAATWWWWWWW	MEME-1	2223	2237	-	7.96923	0.0009	0.611	TAATTAAAGTAGATT	SL4.0ch03:4644706-4647344	Promoter (<=1kb)	-333	Solyc03g032230.1.1	ZHD9_1_peakname|ZHD9_2_peakname	2	4647064	2639	311	394.966	41.8432	390.926	ZHD9_1_peak_21320	SL4.0ch03:4644706-4647344	2639	4647066	277	346.696	39.7413	342.755	ZHD9_2_peak_21366	SL4.0ch03:4644718-4647340	2623	4647061	345	443.237	43.945	439.097	Solyc03g032230.1	XP_004234592.1 uncharacterized protein LOC101267386 [Solanum lycopersicum]	Merged-SL4.0ch03-4646027-2
Merged-SL4.0ch03-4646027-2	TAATTAATWWWWWWW	MEME-1	2378	2392	+	11.6923	3.11e-05	0.37	TAATTAATTAATTAA	SL4.0ch03:4644706-4647344	Promoter (<=1kb)	-333	Solyc03g032230.1.1	ZHD9_1_peakname|ZHD9_2_peakname	2	4647064	2639	311	394.966	41.8432	390.926	ZHD9_1_peak_21320	SL4.0ch03:4644706-4647344	2639	4647066	277	346.696	39.7413	342.755	ZHD9_2_peak_21366	SL4.0ch03:4644718-4647340	2623	4647061	345	443.237	43.945	439.097	Solyc03g032230.1	XP_004234592.1 uncharacterized protein LOC101267386 [Solanum lycopersicum]	Merged-SL4.0ch03-4646027-2
Merged-SL4.0ch10-60564098-2	TAATTAATWWWWWWW	MEME-1	178	192	+	10.4308	0.000172	0.472	TAATTAAAAATTAAA	SL4.0ch10:60563459-60564737	Promoter (<=1kb)	-700	Solyc10g080040.3.1	ZHD9_1_peakname|ZHD9_2_peakname	2	60563782	1279	318	403.732	41.7812	399.62	ZHD9_1_peak_87609	SL4.0ch10:60563494-60564737	1244	60563778	283	353.228	39.601	349.228	ZHD9_2_peak_87874	SL4.0ch10:60563459-60564705	1247	60563785	354	454.236	43.9614	450.012	Solyc10g080040.3	XP_004249256.3 ribonuclease III domain-containing protein RNC1, chloroplastic [Solanum lycopersicum]	Merged-SL4.0ch10-60564098-2
Merged-SL4.0ch10-60564098-2	TAATTAATWWWWWWW	MEME-1	876	890	+	9.89231	0.000278	0.51	TAATTAAGGTCAATT	SL4.0ch10:60563459-60564737	Promoter (<=1kb)	-700	Solyc10g080040.3.1	ZHD9_1_peakname|ZHD9_2_peakname	2	60563782	1279	318	403.732	41.7812	399.62	ZHD9_1_peak_87609	SL4.0ch10:60563494-60564737	1244	60563778	283	353.228	39.601	349.228	ZHD9_2_peak_87874	SL4.0ch10:60563459-60564705	1247	60563785	354	454.236	43.9614	450.012	Solyc10g080040.3	XP_004249256.3 ribonuclease III domain-containing protein RNC1, chloroplastic [Solanum lycopersicum]	Merged-SL4.0ch10-60564098-2
Merged-SL4.0ch10-60564098-2	TAATTAATWWWWWWW	MEME-1	985	999	+	8.35385	0.000753	0.589	TAATTAAATGTTTAA	SL4.0ch10:60563459-60564737	Promoter (<=1kb)	-700	Solyc10g080040.3.1	ZHD9_1_peakname|ZHD9_2_peakname	2	60563782	1279	318	403.732	41.7812	399.62	ZHD9_1_peak_87609	SL4.0ch10:60563494-60564737	1244	60563778	283	353.228	39.601	349.228	ZHD9_2_peak_87874	SL4.0ch10:60563459-60564705	1247	60563785	354	454.236	43.9614	450.012	Solyc10g080040.3	XP_004249256.3 ribonuclease III domain-containing protein RNC1, chloroplastic [Solanum lycopersicum]	Merged-SL4.0ch10-60564098-2
Merged-SL4.0ch10-60564098-2	TAATTAATWWWWWWW	MEME-1	307	321	-	8.41538	0.000731	0.585	TAATTAAGTTAGGAT	SL4.0ch10:60563459-60564737	Promoter (<=1kb)	-700	Solyc10g080040.3.1	ZHD9_1_peakname|ZHD9_2_peakname	2	60563782	1279	318	403.732	41.7812	399.62	ZHD9_1_peak_87609	SL4.0ch10:60563494-60564737	1244	60563778	283	353.228	39.601	349.228	ZHD9_2_peak_87874	SL4.0ch10:60563459-60564705	1247	60563785	354	454.236	43.9614	450.012	Solyc10g080040.3	XP_004249256.3 ribonuclease III domain-containing protein RNC1, chloroplastic [Solanum lycopersicum]	Merged-SL4.0ch10-60564098-2
Merged-SL4.0ch10-60564098-2	TAATTAATWWWWWWW	MEME-1	707	721	-	9.70769	0.000323	0.515	TAATTAATAAGGTAT	SL4.0ch10:60563459-60564737	Promoter (<=1kb)	-700	Solyc10g080040.3.1	ZHD9_1_peakname|ZHD9_2_peakname	2	60563782	1279	318	403.732	41.7812	399.62	ZHD9_1_peak_87609	SL4.0ch10:60563494-60564737	1244	60563778	283	353.228	39.601	349.228	ZHD9_2_peak_87874	SL4.0ch10:60563459-60564705	1247	60563785	354	454.236	43.9614	450.012	Solyc10g080040.3	XP_004249256.3 ribonuclease III domain-containing protein RNC1, chloroplastic [Solanum lycopersicum]	Merged-SL4.0ch10-60564098-2
Merged-SL4.0ch04-3196167-2	TAATTAATWWWWWWW	MEME-1	696	710	-	8.61538	0.000659	0.576	TAATTAAAAAAATAA	SL4.0ch04:3195530-3196770	Promoter (1-2kb)	-1137	Solyc04g009830.3.1	ZHD9_1_peakname|ZHD9_2_peakname	2	3196444	1241	310	394.243	41.7319	390.217	ZHD9_1_peak_30150	SL4.0ch04:3195606-3196770	1165	3196444	271	336.722	38.8836	332.875	ZHD9_2_peak_30238	SL4.0ch04:3195530-3196764	1235	3196443	350	451.765	44.5801	447.559	Solyc04g009830.3	XP_004236797.1 SWR1 complex subunit 2 [Solanum lycopersicum]	Merged-SL4.0ch04-3196167-2
Merged-SL4.0ch04-3196167-2	TAATTAATWWWWWWW	MEME-1	1057	1071	+	10.6	0.000143	0.455	TAATTAATTTTTTTA	SL4.0ch04:3195530-3196770	Promoter (1-2kb)	-1137	Solyc04g009830.3.1	ZHD9_1_peakname|ZHD9_2_peakname	2	3196444	1241	310	394.243	41.7319	390.217	ZHD9_1_peak_30150	SL4.0ch04:3195606-3196770	1165	3196444	271	336.722	38.8836	332.875	ZHD9_2_peak_30238	SL4.0ch04:3195530-3196764	1235	3196443	350	451.765	44.5801	447.559	Solyc04g009830.3	XP_004236797.1 SWR1 complex subunit 2 [Solanum lycopersicum]	Merged-SL4.0ch04-3196167-2
Merged-SL4.0ch04-3196167-2	TAATTAATWWWWWWW	MEME-1	915	929	+	8.44615	0.00072	0.584	TAATTAACACATTTT	SL4.0ch04:3195530-3196770	Promoter (1-2kb)	-1137	Solyc04g009830.3.1	ZHD9_1_peakname|ZHD9_2_peakname	2	3196444	1241	310	394.243	41.7319	390.217	ZHD9_1_peak_30150	SL4.0ch04:3195606-3196770	1165	3196444	271	336.722	38.8836	332.875	ZHD9_2_peak_30238	SL4.0ch04:3195530-3196764	1235	3196443	350	451.765	44.5801	447.559	Solyc04g009830.3	XP_004236797.1 SWR1 complex subunit 2 [Solanum lycopersicum]	Merged-SL4.0ch04-3196167-2
Merged-SL4.0ch04-3196167-2	TAATTAATWWWWWWW	MEME-1	785	799	+	8.72308	0.000622	0.568	TAATTAGTTTTTTTT	SL4.0ch04:3195530-3196770	Promoter (1-2kb)	-1137	Solyc04g009830.3.1	ZHD9_1_peakname|ZHD9_2_peakname	2	3196444	1241	310	394.243	41.7319	390.217	ZHD9_1_peak_30150	SL4.0ch04:3195606-3196770	1165	3196444	271	336.722	38.8836	332.875	ZHD9_2_peak_30238	SL4.0ch04:3195530-3196764	1235	3196443	350	451.765	44.5801	447.559	Solyc04g009830.3	XP_004236797.1 SWR1 complex subunit 2 [Solanum lycopersicum]	Merged-SL4.0ch04-3196167-2
Merged-SL4.0ch04-3196167-2	TAATTAATWWWWWWW	MEME-1	968	982	+	8.44615	0.00072	0.584	TAATTAACACATTTT	SL4.0ch04:3195530-3196770	Promoter (1-2kb)	-1137	Solyc04g009830.3.1	ZHD9_1_peakname|ZHD9_2_peakname	2	3196444	1241	310	394.243	41.7319	390.217	ZHD9_1_peak_30150	SL4.0ch04:3195606-3196770	1165	3196444	271	336.722	38.8836	332.875	ZHD9_2_peak_30238	SL4.0ch04:3195530-3196764	1235	3196443	350	451.765	44.5801	447.559	Solyc04g009830.3	XP_004236797.1 SWR1 complex subunit 2 [Solanum lycopersicum]	Merged-SL4.0ch04-3196167-2
Merged-SL4.0ch04-3196167-2	TAATTAATWWWWWWW	MEME-1	1128	1142	-	8.72308	0.000622	0.568	TAATTAGTTTTTTTT	SL4.0ch04:3195530-3196770	Promoter (1-2kb)	-1137	Solyc04g009830.3.1	ZHD9_1_peakname|ZHD9_2_peakname	2	3196444	1241	310	394.243	41.7319	390.217	ZHD9_1_peak_30150	SL4.0ch04:3195606-3196770	1165	3196444	271	336.722	38.8836	332.875	ZHD9_2_peak_30238	SL4.0ch04:3195530-3196764	1235	3196443	350	451.765	44.5801	447.559	Solyc04g009830.3	XP_004236797.1 SWR1 complex subunit 2 [Solanum lycopersicum]	Merged-SL4.0ch04-3196167-2
Merged-SL4.0ch04-3196167-2	TAATTAATWWWWWWW	MEME-1	906	920	-	9.44615	0.000394	0.53	TAATTAAGATTATTT	SL4.0ch04:3195530-3196770	Promoter (1-2kb)	-1137	Solyc04g009830.3.1	ZHD9_1_peakname|ZHD9_2_peakname	2	3196444	1241	310	394.243	41.7319	390.217	ZHD9_1_peak_30150	SL4.0ch04:3195606-3196770	1165	3196444	271	336.722	38.8836	332.875	ZHD9_2_peak_30238	SL4.0ch04:3195530-3196764	1235	3196443	350	451.765	44.5801	447.559	Solyc04g009830.3	XP_004236797.1 SWR1 complex subunit 2 [Solanum lycopersicum]	Merged-SL4.0ch04-3196167-2
Merged-SL4.0ch04-3196167-2	TAATTAATWWWWWWW	MEME-1	824	838	-	10.6923	0.00013	0.448	TAATTAAGTGTAAAT	SL4.0ch04:3195530-3196770	Promoter (1-2kb)	-1137	Solyc04g009830.3.1	ZHD9_1_peakname|ZHD9_2_peakname	2	3196444	1241	310	394.243	41.7319	390.217	ZHD9_1_peak_30150	SL4.0ch04:3195606-3196770	1165	3196444	271	336.722	38.8836	332.875	ZHD9_2_peak_30238	SL4.0ch04:3195530-3196764	1235	3196443	350	451.765	44.5801	447.559	Solyc04g009830.3	XP_004236797.1 SWR1 complex subunit 2 [Solanum lycopersicum]	Merged-SL4.0ch04-3196167-2
Merged-SL4.0ch04-3196167-2	TAATTAATWWWWWWW	MEME-1	846	860	-	8.6	0.000665	0.576	TAATTAAATTTTTTT	SL4.0ch04:3195530-3196770	Promoter (1-2kb)	-1137	Solyc04g009830.3.1	ZHD9_1_peakname|ZHD9_2_peakname	2	3196444	1241	310	394.243	41.7319	390.217	ZHD9_1_peak_30150	SL4.0ch04:3195606-3196770	1165	3196444	271	336.722	38.8836	332.875	ZHD9_2_peak_30238	SL4.0ch04:3195530-3196764	1235	3196443	350	451.765	44.5801	447.559	Solyc04g009830.3	XP_004236797.1 SWR1 complex subunit 2 [Solanum lycopersicum]	Merged-SL4.0ch04-3196167-2
Merged-SL4.0ch10-615819-2	TAATTAATWWWWWWW	MEME-1	382	396	+	7.72308	0.000996	0.623	TGATTAGTTAATTTT	SL4.0ch10:614652-616998	Promoter (<=1kb)	-166	Solyc10g005940.1.1	ZHD9_1_peakname|ZHD9_2_peakname	2	614954	2347	318	401.768	41.6861	397.656	ZHD9_1_peak_80182	SL4.0ch10:614652-616998	2347	614958	292	368.262	40.8559	364.114	ZHD9_2_peak_80418	SL4.0ch10:614672-616957	2286	614951	343	435.274	42.5164	431.197	Solyc10g005940.1	XP_010327267.2 early nodulin-like protein 3 [Solanum lycopersicum]	Merged-SL4.0ch10-615819-2
Merged-SL4.0ch10-615819-2	TAATTAATWWWWWWW	MEME-1	1902	1916	+	9.53846	0.000368	0.525	TAATTAAAGATATAT	SL4.0ch10:614652-616998	Promoter (<=1kb)	-166	Solyc10g005940.1.1	ZHD9_1_peakname|ZHD9_2_peakname	2	614954	2347	318	401.768	41.6861	397.656	ZHD9_1_peak_80182	SL4.0ch10:614652-616998	2347	614958	292	368.262	40.8559	364.114	ZHD9_2_peak_80418	SL4.0ch10:614672-616957	2286	614951	343	435.274	42.5164	431.197	Solyc10g005940.1	XP_010327267.2 early nodulin-like protein 3 [Solanum lycopersicum]	Merged-SL4.0ch10-615819-2
Merged-SL4.0ch10-615819-2	TAATTAATWWWWWWW	MEME-1	631	645	-	10.2154	0.000209	0.491	TAATTAATTCAAATT	SL4.0ch10:614652-616998	Promoter (<=1kb)	-166	Solyc10g005940.1.1	ZHD9_1_peakname|ZHD9_2_peakname	2	614954	2347	318	401.768	41.6861	397.656	ZHD9_1_peak_80182	SL4.0ch10:614652-616998	2347	614958	292	368.262	40.8559	364.114	ZHD9_2_peak_80418	SL4.0ch10:614672-616957	2286	614951	343	435.274	42.5164	431.197	Solyc10g005940.1	XP_010327267.2 early nodulin-like protein 3 [Solanum lycopersicum]	Merged-SL4.0ch10-615819-2
Merged-SL4.0ch10-615819-2	TAATTAATWWWWWWW	MEME-1	269	283	+	9.50769	0.000377	0.526	TAATTAGTAAGAAAA	SL4.0ch10:614652-616998	Promoter (<=1kb)	-166	Solyc10g005940.1.1	ZHD9_1_peakname|ZHD9_2_peakname	2	614954	2347	318	401.768	41.6861	397.656	ZHD9_1_peak_80182	SL4.0ch10:614652-616998	2347	614958	292	368.262	40.8559	364.114	ZHD9_2_peak_80418	SL4.0ch10:614672-616957	2286	614951	343	435.274	42.5164	431.197	Solyc10g005940.1	XP_010327267.2 early nodulin-like protein 3 [Solanum lycopersicum]	Merged-SL4.0ch10-615819-2
Merged-SL4.0ch10-615819-2	TAATTAATWWWWWWW	MEME-1	1789	1803	-	8.55385	0.00068	0.579	TAATTACTTCTGATT	SL4.0ch10:614652-616998	Promoter (<=1kb)	-166	Solyc10g005940.1.1	ZHD9_1_peakname|ZHD9_2_peakname	2	614954	2347	318	401.768	41.6861	397.656	ZHD9_1_peak_80182	SL4.0ch10:614652-616998	2347	614958	292	368.262	40.8559	364.114	ZHD9_2_peak_80418	SL4.0ch10:614672-616957	2286	614951	343	435.274	42.5164	431.197	Solyc10g005940.1	XP_010327267.2 early nodulin-like protein 3 [Solanum lycopersicum]	Merged-SL4.0ch10-615819-2
Merged-SL4.0ch10-615819-2	TAATTAATWWWWWWW	MEME-1	902	916	+	7.86154	0.000942	0.617	TAATTAAAAACTTTA	SL4.0ch10:614652-616998	Promoter (<=1kb)	-166	Solyc10g005940.1.1	ZHD9_1_peakname|ZHD9_2_peakname	2	614954	2347	318	401.768	41.6861	397.656	ZHD9_1_peak_80182	SL4.0ch10:614652-616998	2347	614958	292	368.262	40.8559	364.114	ZHD9_2_peak_80418	SL4.0ch10:614672-616957	2286	614951	343	435.274	42.5164	431.197	Solyc10g005940.1	XP_010327267.2 early nodulin-like protein 3 [Solanum lycopersicum]	Merged-SL4.0ch10-615819-2
Merged-SL4.0ch10-615819-2	TAATTAATWWWWWWW	MEME-1	803	817	-	8.95385	0.000543	0.556	TAATTAATGAGTTTC	SL4.0ch10:614652-616998	Promoter (<=1kb)	-166	Solyc10g005940.1.1	ZHD9_1_peakname|ZHD9_2_peakname	2	614954	2347	318	401.768	41.6861	397.656	ZHD9_1_peak_80182	SL4.0ch10:614652-616998	2347	614958	292	368.262	40.8559	364.114	ZHD9_2_peak_80418	SL4.0ch10:614672-616957	2286	614951	343	435.274	42.5164	431.197	Solyc10g005940.1	XP_010327267.2 early nodulin-like protein 3 [Solanum lycopersicum]	Merged-SL4.0ch10-615819-2
Merged-SL4.0ch10-615819-2	TAATTAATWWWWWWW	MEME-1	1893	1907	-	7.81538	0.00096	0.619	TAATTAAACTAAAAT	SL4.0ch10:614652-616998	Promoter (<=1kb)	-166	Solyc10g005940.1.1	ZHD9_1_peakname|ZHD9_2_peakname	2	614954	2347	318	401.768	41.6861	397.656	ZHD9_1_peak_80182	SL4.0ch10:614652-616998	2347	614958	292	368.262	40.8559	364.114	ZHD9_2_peak_80418	SL4.0ch10:614672-616957	2286	614951	343	435.274	42.5164	431.197	Solyc10g005940.1	XP_010327267.2 early nodulin-like protein 3 [Solanum lycopersicum]	Merged-SL4.0ch10-615819-2
Merged-SL4.0ch10-615819-2	TAATTAATWWWWWWW	MEME-1	640	654	+	8.69231	0.000633	0.571	TAATTAAATTCAAAA	SL4.0ch10:614652-616998	Promoter (<=1kb)	-166	Solyc10g005940.1.1	ZHD9_1_peakname|ZHD9_2_peakname	2	614954	2347	318	401.768	41.6861	397.656	ZHD9_1_peak_80182	SL4.0ch10:614652-616998	2347	614958	292	368.262	40.8559	364.114	ZHD9_2_peak_80418	SL4.0ch10:614672-616957	2286	614951	343	435.274	42.5164	431.197	Solyc10g005940.1	XP_010327267.2 early nodulin-like protein 3 [Solanum lycopersicum]	Merged-SL4.0ch10-615819-2
Merged-SL4.0ch10-615819-2	TAATTAATWWWWWWW	MEME-1	1490	1504	-	8.03077	0.000874	0.609	TGATTAATATAATAA	SL4.0ch10:614652-616998	Promoter (<=1kb)	-166	Solyc10g005940.1.1	ZHD9_1_peakname|ZHD9_2_peakname	2	614954	2347	318	401.768	41.6861	397.656	ZHD9_1_peak_80182	SL4.0ch10:614652-616998	2347	614958	292	368.262	40.8559	364.114	ZHD9_2_peak_80418	SL4.0ch10:614672-616957	2286	614951	343	435.274	42.5164	431.197	Solyc10g005940.1	XP_010327267.2 early nodulin-like protein 3 [Solanum lycopersicum]	Merged-SL4.0ch10-615819-2
Merged-SL4.0ch10-615819-2	TAATTAATWWWWWWW	MEME-1	893	907	-	8.53846	0.000685	0.58	TAATTAAGAGCGAAA	SL4.0ch10:614652-616998	Promoter (<=1kb)	-166	Solyc10g005940.1.1	ZHD9_1_peakname|ZHD9_2_peakname	2	614954	2347	318	401.768	41.6861	397.656	ZHD9_1_peak_80182	SL4.0ch10:614652-616998	2347	614958	292	368.262	40.8559	364.114	ZHD9_2_peak_80418	SL4.0ch10:614672-616957	2286	614951	343	435.274	42.5164	431.197	Solyc10g005940.1	XP_010327267.2 early nodulin-like protein 3 [Solanum lycopersicum]	Merged-SL4.0ch10-615819-2
Merged-SL4.0ch10-615819-2	TAATTAATWWWWWWW	MEME-1	282	296	-	8.55385	0.00068	0.579	TAATTAACTGTCATT	SL4.0ch10:614652-616998	Promoter (<=1kb)	-166	Solyc10g005940.1.1	ZHD9_1_peakname|ZHD9_2_peakname	2	614954	2347	318	401.768	41.6861	397.656	ZHD9_1_peak_80182	SL4.0ch10:614652-616998	2347	614958	292	368.262	40.8559	364.114	ZHD9_2_peak_80418	SL4.0ch10:614672-616957	2286	614951	343	435.274	42.5164	431.197	Solyc10g005940.1	XP_010327267.2 early nodulin-like protein 3 [Solanum lycopersicum]	Merged-SL4.0ch10-615819-2
Merged-SL4.0ch05-4215919-2	TAATTAATWWWWWWW	MEME-1	1439	1453	+	11.6923	3.11e-05	0.37	TAATTAATTAATTAA	SL4.0ch05:4214859-4216988	Promoter (<=1kb)	-820	Solyc05g009960.4.1	ZHD9_1_peakname|ZHD9_2_peakname	2	4216291	2130	310	393.415	41.6604	389.397	ZHD9_1_peak_39304	SL4.0ch05:4214859-4216964	2106	4216286	270	335.065	38.7406	331.234	ZHD9_2_peak_39417	SL4.0ch05:4214866-4216988	2123	4216296	350	451.765	44.5801	447.559	Solyc05g009960.4	XP_004239424.1 clavaminate synthase-like protein At3g21360 [Solanum lycopersicum]	Merged-SL4.0ch05-4215919-2
Merged-SL4.0ch05-4215919-2	TAATTAATWWWWWWW	MEME-1	1438	1452	-	11.6923	3.11e-05	0.37	TAATTAATTAATTAA	SL4.0ch05:4214859-4216988	Promoter (<=1kb)	-820	Solyc05g009960.4.1	ZHD9_1_peakname|ZHD9_2_peakname	2	4216291	2130	310	393.415	41.6604	389.397	ZHD9_1_peak_39304	SL4.0ch05:4214859-4216964	2106	4216286	270	335.065	38.7406	331.234	ZHD9_2_peak_39417	SL4.0ch05:4214866-4216988	2123	4216296	350	451.765	44.5801	447.559	Solyc05g009960.4	XP_004239424.1 clavaminate synthase-like protein At3g21360 [Solanum lycopersicum]	Merged-SL4.0ch05-4215919-2
Merged-SL4.0ch05-4215919-2	TAATTAATWWWWWWW	MEME-1	1443	1457	+	11.6923	3.11e-05	0.37	TAATTAATTAATTAA	SL4.0ch05:4214859-4216988	Promoter (<=1kb)	-820	Solyc05g009960.4.1	ZHD9_1_peakname|ZHD9_2_peakname	2	4216291	2130	310	393.415	41.6604	389.397	ZHD9_1_peak_39304	SL4.0ch05:4214859-4216964	2106	4216286	270	335.065	38.7406	331.234	ZHD9_2_peak_39417	SL4.0ch05:4214866-4216988	2123	4216296	350	451.765	44.5801	447.559	Solyc05g009960.4	XP_004239424.1 clavaminate synthase-like protein At3g21360 [Solanum lycopersicum]	Merged-SL4.0ch05-4215919-2
Merged-SL4.0ch05-4215919-2	TAATTAATWWWWWWW	MEME-1	1447	1461	+	11.6923	3.11e-05	0.37	TAATTAATTAATTAA	SL4.0ch05:4214859-4216988	Promoter (<=1kb)	-820	Solyc05g009960.4.1	ZHD9_1_peakname|ZHD9_2_peakname	2	4216291	2130	310	393.415	41.6604	389.397	ZHD9_1_peak_39304	SL4.0ch05:4214859-4216964	2106	4216286	270	335.065	38.7406	331.234	ZHD9_2_peak_39417	SL4.0ch05:4214866-4216988	2123	4216296	350	451.765	44.5801	447.559	Solyc05g009960.4	XP_004239424.1 clavaminate synthase-like protein At3g21360 [Solanum lycopersicum]	Merged-SL4.0ch05-4215919-2
Merged-SL4.0ch05-4215919-2	TAATTAATWWWWWWW	MEME-1	1451	1465	+	11.6923	3.11e-05	0.37	TAATTAATTAATTAA	SL4.0ch05:4214859-4216988	Promoter (<=1kb)	-820	Solyc05g009960.4.1	ZHD9_1_peakname|ZHD9_2_peakname	2	4216291	2130	310	393.415	41.6604	389.397	ZHD9_1_peak_39304	SL4.0ch05:4214859-4216964	2106	4216286	270	335.065	38.7406	331.234	ZHD9_2_peak_39417	SL4.0ch05:4214866-4216988	2123	4216296	350	451.765	44.5801	447.559	Solyc05g009960.4	XP_004239424.1 clavaminate synthase-like protein At3g21360 [Solanum lycopersicum]	Merged-SL4.0ch05-4215919-2
Merged-SL4.0ch05-4215919-2	TAATTAATWWWWWWW	MEME-1	1442	1456	-	11.6923	3.11e-05	0.37	TAATTAATTAATTAA	SL4.0ch05:4214859-4216988	Promoter (<=1kb)	-820	Solyc05g009960.4.1	ZHD9_1_peakname|ZHD9_2_peakname	2	4216291	2130	310	393.415	41.6604	389.397	ZHD9_1_peak_39304	SL4.0ch05:4214859-4216964	2106	4216286	270	335.065	38.7406	331.234	ZHD9_2_peak_39417	SL4.0ch05:4214866-4216988	2123	4216296	350	451.765	44.5801	447.559	Solyc05g009960.4	XP_004239424.1 clavaminate synthase-like protein At3g21360 [Solanum lycopersicum]	Merged-SL4.0ch05-4215919-2
Merged-SL4.0ch05-4215919-2	TAATTAATWWWWWWW	MEME-1	1450	1464	-	11.6923	3.11e-05	0.37	TAATTAATTAATTAA	SL4.0ch05:4214859-4216988	Promoter (<=1kb)	-820	Solyc05g009960.4.1	ZHD9_1_peakname|ZHD9_2_peakname	2	4216291	2130	310	393.415	41.6604	389.397	ZHD9_1_peak_39304	SL4.0ch05:4214859-4216964	2106	4216286	270	335.065	38.7406	331.234	ZHD9_2_peak_39417	SL4.0ch05:4214866-4216988	2123	4216296	350	451.765	44.5801	447.559	Solyc05g009960.4	XP_004239424.1 clavaminate synthase-like protein At3g21360 [Solanum lycopersicum]	Merged-SL4.0ch05-4215919-2
Merged-SL4.0ch05-4215919-2	TAATTAATWWWWWWW	MEME-1	1973	1987	-	11.3538	5.55e-05	0.377	TAATTAATGACAAAA	SL4.0ch05:4214859-4216988	Promoter (<=1kb)	-820	Solyc05g009960.4.1	ZHD9_1_peakname|ZHD9_2_peakname	2	4216291	2130	310	393.415	41.6604	389.397	ZHD9_1_peak_39304	SL4.0ch05:4214859-4216964	2106	4216286	270	335.065	38.7406	331.234	ZHD9_2_peak_39417	SL4.0ch05:4214866-4216988	2123	4216296	350	451.765	44.5801	447.559	Solyc05g009960.4	XP_004239424.1 clavaminate synthase-like protein At3g21360 [Solanum lycopersicum]	Merged-SL4.0ch05-4215919-2
Merged-SL4.0ch05-4215919-2	TAATTAATWWWWWWW	MEME-1	1430	1444	-	8.69231	0.000633	0.571	TAATTAACTTATGAA	SL4.0ch05:4214859-4216988	Promoter (<=1kb)	-820	Solyc05g009960.4.1	ZHD9_1_peakname|ZHD9_2_peakname	2	4216291	2130	310	393.415	41.6604	389.397	ZHD9_1_peak_39304	SL4.0ch05:4214859-4216964	2106	4216286	270	335.065	38.7406	331.234	ZHD9_2_peak_39417	SL4.0ch05:4214866-4216988	2123	4216296	350	451.765	44.5801	447.559	Solyc05g009960.4	XP_004239424.1 clavaminate synthase-like protein At3g21360 [Solanum lycopersicum]	Merged-SL4.0ch05-4215919-2
Merged-SL4.0ch05-4215919-2	TAATTAATWWWWWWW	MEME-1	1322	1336	+	9.21538	0.000461	0.543	TAATTAATTCTCTTA	SL4.0ch05:4214859-4216988	Promoter (<=1kb)	-820	Solyc05g009960.4.1	ZHD9_1_peakname|ZHD9_2_peakname	2	4216291	2130	310	393.415	41.6604	389.397	ZHD9_1_peak_39304	SL4.0ch05:4214859-4216964	2106	4216286	270	335.065	38.7406	331.234	ZHD9_2_peak_39417	SL4.0ch05:4214866-4216988	2123	4216296	350	451.765	44.5801	447.559	Solyc05g009960.4	XP_004239424.1 clavaminate synthase-like protein At3g21360 [Solanum lycopersicum]	Merged-SL4.0ch05-4215919-2
Merged-SL4.0ch05-4215919-2	TAATTAATWWWWWWW	MEME-1	1446	1460	-	11.6923	3.11e-05	0.37	TAATTAATTAATTAA	SL4.0ch05:4214859-4216988	Promoter (<=1kb)	-820	Solyc05g009960.4.1	ZHD9_1_peakname|ZHD9_2_peakname	2	4216291	2130	310	393.415	41.6604	389.397	ZHD9_1_peak_39304	SL4.0ch05:4214859-4216964	2106	4216286	270	335.065	38.7406	331.234	ZHD9_2_peak_39417	SL4.0ch05:4214866-4216988	2123	4216296	350	451.765	44.5801	447.559	Solyc05g009960.4	XP_004239424.1 clavaminate synthase-like protein At3g21360 [Solanum lycopersicum]	Merged-SL4.0ch05-4215919-2
Merged-SL4.0ch05-4215919-2	TAATTAATWWWWWWW	MEME-1	2065	2079	-	8.32308	0.000764	0.592	TGATTAGTTATTTTA	SL4.0ch05:4214859-4216988	Promoter (<=1kb)	-820	Solyc05g009960.4.1	ZHD9_1_peakname|ZHD9_2_peakname	2	4216291	2130	310	393.415	41.6604	389.397	ZHD9_1_peak_39304	SL4.0ch05:4214859-4216964	2106	4216286	270	335.065	38.7406	331.234	ZHD9_2_peak_39417	SL4.0ch05:4214866-4216988	2123	4216296	350	451.765	44.5801	447.559	Solyc05g009960.4	XP_004239424.1 clavaminate synthase-like protein At3g21360 [Solanum lycopersicum]	Merged-SL4.0ch05-4215919-2
Merged-SL4.0ch05-4215919-2	TAATTAATWWWWWWW	MEME-1	1454	1468	-	10.2	0.000212	0.491	TGATTAATTAATTAA	SL4.0ch05:4214859-4216988	Promoter (<=1kb)	-820	Solyc05g009960.4.1	ZHD9_1_peakname|ZHD9_2_peakname	2	4216291	2130	310	393.415	41.6604	389.397	ZHD9_1_peak_39304	SL4.0ch05:4214859-4216964	2106	4216286	270	335.065	38.7406	331.234	ZHD9_2_peak_39417	SL4.0ch05:4214866-4216988	2123	4216296	350	451.765	44.5801	447.559	Solyc05g009960.4	XP_004239424.1 clavaminate synthase-like protein At3g21360 [Solanum lycopersicum]	Merged-SL4.0ch05-4215919-2
Merged-SL4.0ch05-4215919-2	TAATTAATWWWWWWW	MEME-1	808	822	-	9.24615	0.000451	0.54	TAATTAATTGTGTAA	SL4.0ch05:4214859-4216988	Promoter (<=1kb)	-820	Solyc05g009960.4.1	ZHD9_1_peakname|ZHD9_2_peakname	2	4216291	2130	310	393.415	41.6604	389.397	ZHD9_1_peak_39304	SL4.0ch05:4214859-4216964	2106	4216286	270	335.065	38.7406	331.234	ZHD9_2_peak_39417	SL4.0ch05:4214866-4216988	2123	4216296	350	451.765	44.5801	447.559	Solyc05g009960.4	XP_004239424.1 clavaminate synthase-like protein At3g21360 [Solanum lycopersicum]	Merged-SL4.0ch05-4215919-2
Merged-SL4.0ch05-4215919-2	TAATTAATWWWWWWW	MEME-1	825	839	+	9.95385	0.000267	0.507	TAATTAAATATAATT	SL4.0ch05:4214859-4216988	Promoter (<=1kb)	-820	Solyc05g009960.4.1	ZHD9_1_peakname|ZHD9_2_peakname	2	4216291	2130	310	393.415	41.6604	389.397	ZHD9_1_peak_39304	SL4.0ch05:4214859-4216964	2106	4216286	270	335.065	38.7406	331.234	ZHD9_2_peak_39417	SL4.0ch05:4214866-4216988	2123	4216296	350	451.765	44.5801	447.559	Solyc05g009960.4	XP_004239424.1 clavaminate synthase-like protein At3g21360 [Solanum lycopersicum]	Merged-SL4.0ch05-4215919-2
Merged-SL4.0ch05-4215919-2	TAATTAATWWWWWWW	MEME-1	1434	1448	-	9.90769	0.000274	0.509	TAATTAATTAACTTA	SL4.0ch05:4214859-4216988	Promoter (<=1kb)	-820	Solyc05g009960.4.1	ZHD9_1_peakname|ZHD9_2_peakname	2	4216291	2130	310	393.415	41.6604	389.397	ZHD9_1_peak_39304	SL4.0ch05:4214859-4216964	2106	4216286	270	335.065	38.7406	331.234	ZHD9_2_peak_39417	SL4.0ch05:4214866-4216988	2123	4216296	350	451.765	44.5801	447.559	Solyc05g009960.4	XP_004239424.1 clavaminate synthase-like protein At3g21360 [Solanum lycopersicum]	Merged-SL4.0ch05-4215919-2
Merged-SL4.0ch05-4215919-2	TAATTAATWWWWWWW	MEME-1	1459	1473	+	9.07692	0.000504	0.551	TAATTAATCACATAT	SL4.0ch05:4214859-4216988	Promoter (<=1kb)	-820	Solyc05g009960.4.1	ZHD9_1_peakname|ZHD9_2_peakname	2	4216291	2130	310	393.415	41.6604	389.397	ZHD9_1_peak_39304	SL4.0ch05:4214859-4216964	2106	4216286	270	335.065	38.7406	331.234	ZHD9_2_peak_39417	SL4.0ch05:4214866-4216988	2123	4216296	350	451.765	44.5801	447.559	Solyc05g009960.4	XP_004239424.1 clavaminate synthase-like protein At3g21360 [Solanum lycopersicum]	Merged-SL4.0ch05-4215919-2
Merged-SL4.0ch05-4215919-2	TAATTAATWWWWWWW	MEME-1	1597	1611	-	11.9077	2.13e-05	0.37	TAATTAAGGATAATT	SL4.0ch05:4214859-4216988	Promoter (<=1kb)	-820	Solyc05g009960.4.1	ZHD9_1_peakname|ZHD9_2_peakname	2	4216291	2130	310	393.415	41.6604	389.397	ZHD9_1_peak_39304	SL4.0ch05:4214859-4216964	2106	4216286	270	335.065	38.7406	331.234	ZHD9_2_peak_39417	SL4.0ch05:4214866-4216988	2123	4216296	350	451.765	44.5801	447.559	Solyc05g009960.4	XP_004239424.1 clavaminate synthase-like protein At3g21360 [Solanum lycopersicum]	Merged-SL4.0ch05-4215919-2
Merged-SL4.0ch03-48347623-2	TAATTAATWWWWWWW	MEME-1	685	699	+	10.2	0.000212	0.491	TGATTAATTAATTAA	SL4.0ch03:48347116-48348092	Promoter (1-2kb)	-1477	Solyc03g150140.1.1	ZHD9_1_peakname|ZHD9_2_peakname	2	48347629	977	316	399.251	41.6512	395.151	ZHD9_1_peak_26555	SL4.0ch03:48347116-48348089	974	48347639	295	370.537	40.5004	366.361	ZHD9_2_peak_26638	SL4.0ch03:48347197-48348092	896	48347619	336	427.965	42.8019	423.941	Solyc03g150140.1	XP_025886119.1 uncharacterized protein LOC104646375 isoform X2 [Solanum lycopersicum]	Merged-SL4.0ch03-48347623-2
Merged-SL4.0ch03-48347623-2	TAATTAATWWWWWWW	MEME-1	394	408	-	8.8	0.000594	0.564	TAATTAAGTGACTAA	SL4.0ch03:48347116-48348092	Promoter (1-2kb)	-1477	Solyc03g150140.1.1	ZHD9_1_peakname|ZHD9_2_peakname	2	48347629	977	316	399.251	41.6512	395.151	ZHD9_1_peak_26555	SL4.0ch03:48347116-48348089	974	48347639	295	370.537	40.5004	366.361	ZHD9_2_peak_26638	SL4.0ch03:48347197-48348092	896	48347619	336	427.965	42.8019	423.941	Solyc03g150140.1	XP_025886119.1 uncharacterized protein LOC104646375 isoform X2 [Solanum lycopersicum]	Merged-SL4.0ch03-48347623-2
Merged-SL4.0ch03-48347623-2	TAATTAATWWWWWWW	MEME-1	684	698	-	7.76923	0.000978	0.621	TAATTAATTAATCAA	SL4.0ch03:48347116-48348092	Promoter (1-2kb)	-1477	Solyc03g150140.1.1	ZHD9_1_peakname|ZHD9_2_peakname	2	48347629	977	316	399.251	41.6512	395.151	ZHD9_1_peak_26555	SL4.0ch03:48347116-48348089	974	48347639	295	370.537	40.5004	366.361	ZHD9_2_peak_26638	SL4.0ch03:48347197-48348092	896	48347619	336	427.965	42.8019	423.941	Solyc03g150140.1	XP_025886119.1 uncharacterized protein LOC104646375 isoform X2 [Solanum lycopersicum]	Merged-SL4.0ch03-48347623-2
Merged-SL4.0ch03-48347623-2	TAATTAATWWWWWWW	MEME-1	378	392	-	10.1846	0.000216	0.494	TGATTAATAATTATA	SL4.0ch03:48347116-48348092	Promoter (1-2kb)	-1477	Solyc03g150140.1.1	ZHD9_1_peakname|ZHD9_2_peakname	2	48347629	977	316	399.251	41.6512	395.151	ZHD9_1_peak_26555	SL4.0ch03:48347116-48348089	974	48347639	295	370.537	40.5004	366.361	ZHD9_2_peak_26638	SL4.0ch03:48347197-48348092	896	48347619	336	427.965	42.8019	423.941	Solyc03g150140.1	XP_025886119.1 uncharacterized protein LOC104646375 isoform X2 [Solanum lycopersicum]	Merged-SL4.0ch03-48347623-2
Merged-SL4.0ch03-48347623-2	TAATTAATWWWWWWW	MEME-1	514	528	-	8.72308	0.000622	0.568	TCATTAATTAAAAAT	SL4.0ch03:48347116-48348092	Promoter (1-2kb)	-1477	Solyc03g150140.1.1	ZHD9_1_peakname|ZHD9_2_peakname	2	48347629	977	316	399.251	41.6512	395.151	ZHD9_1_peak_26555	SL4.0ch03:48347116-48348089	974	48347639	295	370.537	40.5004	366.361	ZHD9_2_peak_26638	SL4.0ch03:48347197-48348092	896	48347619	336	427.965	42.8019	423.941	Solyc03g150140.1	XP_025886119.1 uncharacterized protein LOC104646375 isoform X2 [Solanum lycopersicum]	Merged-SL4.0ch03-48347623-2
Merged-SL4.0ch03-48347623-2	TAATTAATWWWWWWW	MEME-1	693	707	+	10.8154	0.000111	0.443	TAATTAATTCAAAAT	SL4.0ch03:48347116-48348092	Promoter (1-2kb)	-1477	Solyc03g150140.1.1	ZHD9_1_peakname|ZHD9_2_peakname	2	48347629	977	316	399.251	41.6512	395.151	ZHD9_1_peak_26555	SL4.0ch03:48347116-48348089	974	48347639	295	370.537	40.5004	366.361	ZHD9_2_peak_26638	SL4.0ch03:48347197-48348092	896	48347619	336	427.965	42.8019	423.941	Solyc03g150140.1	XP_025886119.1 uncharacterized protein LOC104646375 isoform X2 [Solanum lycopersicum]	Merged-SL4.0ch03-48347623-2
Merged-SL4.0ch03-48347623-2	TAATTAATWWWWWWW	MEME-1	680	694	-	7.84615	0.000948	0.618	TAATTAATCAATTTC	SL4.0ch03:48347116-48348092	Promoter (1-2kb)	-1477	Solyc03g150140.1.1	ZHD9_1_peakname|ZHD9_2_peakname	2	48347629	977	316	399.251	41.6512	395.151	ZHD9_1_peak_26555	SL4.0ch03:48347116-48348089	974	48347639	295	370.537	40.5004	366.361	ZHD9_2_peak_26638	SL4.0ch03:48347197-48348092	896	48347619	336	427.965	42.8019	423.941	Solyc03g150140.1	XP_025886119.1 uncharacterized protein LOC104646375 isoform X2 [Solanum lycopersicum]	Merged-SL4.0ch03-48347623-2
Merged-SL4.0ch03-48347623-2	TAATTAATWWWWWWW	MEME-1	643	657	+	9	0.000529	0.553	TAATTAATCATCTTA	SL4.0ch03:48347116-48348092	Promoter (1-2kb)	-1477	Solyc03g150140.1.1	ZHD9_1_peakname|ZHD9_2_peakname	2	48347629	977	316	399.251	41.6512	395.151	ZHD9_1_peak_26555	SL4.0ch03:48347116-48348089	974	48347639	295	370.537	40.5004	366.361	ZHD9_2_peak_26638	SL4.0ch03:48347197-48348092	896	48347619	336	427.965	42.8019	423.941	Solyc03g150140.1	XP_025886119.1 uncharacterized protein LOC104646375 isoform X2 [Solanum lycopersicum]	Merged-SL4.0ch03-48347623-2
Merged-SL4.0ch03-48347623-2	TAATTAATWWWWWWW	MEME-1	519	533	+	9.47692	0.000386	0.528	TAATTAATGAAAGAT	SL4.0ch03:48347116-48348092	Promoter (1-2kb)	-1477	Solyc03g150140.1.1	ZHD9_1_peakname|ZHD9_2_peakname	2	48347629	977	316	399.251	41.6512	395.151	ZHD9_1_peak_26555	SL4.0ch03:48347116-48348089	974	48347639	295	370.537	40.5004	366.361	ZHD9_2_peak_26638	SL4.0ch03:48347197-48348092	896	48347619	336	427.965	42.8019	423.941	Solyc03g150140.1	XP_025886119.1 uncharacterized protein LOC104646375 isoform X2 [Solanum lycopersicum]	Merged-SL4.0ch03-48347623-2
Merged-SL4.0ch05-52702213-2	TAATTAATWWWWWWW	MEME-1	268	282	-	8.33846	0.000759	0.591	TCATTAAGATTTAAA	SL4.0ch05:52701492-52703073	Promoter (1-2kb)	-1199	Solyc05g041710.3.1	ZHD9_1_peakname|ZHD9_2_peakname	2	52701828	1582	308	390.644	41.6213	386.613	ZHD9_1_peak_44925	SL4.0ch05:52701492-52702783	1292	52701823	289	366.811	41.4568	362.673	ZHD9_2_peak_45005	SL4.0ch05:52701505-52703073	1569	52701834	328	414.477	41.7859	410.552	Solyc05g041710.3	KAG5587451.1 hypothetical protein H5410_047885 [Solanum commersonii]	Merged-SL4.0ch05-52702213-2
Merged-SL4.0ch05-52702213-2	TAATTAATWWWWWWW	MEME-1	740	754	+	8.90769	0.000558	0.556	TAATTAAAGAAGATT	SL4.0ch05:52701492-52703073	Promoter (1-2kb)	-1199	Solyc05g041710.3.1	ZHD9_1_peakname|ZHD9_2_peakname	2	52701828	1582	308	390.644	41.6213	386.613	ZHD9_1_peak_44925	SL4.0ch05:52701492-52702783	1292	52701823	289	366.811	41.4568	362.673	ZHD9_2_peak_45005	SL4.0ch05:52701505-52703073	1569	52701834	328	414.477	41.7859	410.552	Solyc05g041710.3	KAG5587451.1 hypothetical protein H5410_047885 [Solanum commersonii]	Merged-SL4.0ch05-52702213-2
Merged-SL4.0ch05-52702213-2	TAATTAATWWWWWWW	MEME-1	401	415	+	9.86154	0.000285	0.51	TAATTAATCAAATAA	SL4.0ch05:52701492-52703073	Promoter (1-2kb)	-1199	Solyc05g041710.3.1	ZHD9_1_peakname|ZHD9_2_peakname	2	52701828	1582	308	390.644	41.6213	386.613	ZHD9_1_peak_44925	SL4.0ch05:52701492-52702783	1292	52701823	289	366.811	41.4568	362.673	ZHD9_2_peak_45005	SL4.0ch05:52701505-52703073	1569	52701834	328	414.477	41.7859	410.552	Solyc05g041710.3	KAG5587451.1 hypothetical protein H5410_047885 [Solanum commersonii]	Merged-SL4.0ch05-52702213-2
Merged-SL4.0ch05-52702213-2	TAATTAATWWWWWWW	MEME-1	396	410	-	9.09231	0.000499	0.551	TGATTAATTATGTTA	SL4.0ch05:52701492-52703073	Promoter (1-2kb)	-1199	Solyc05g041710.3.1	ZHD9_1_peakname|ZHD9_2_peakname	2	52701828	1582	308	390.644	41.6213	386.613	ZHD9_1_peak_44925	SL4.0ch05:52701492-52702783	1292	52701823	289	366.811	41.4568	362.673	ZHD9_2_peak_45005	SL4.0ch05:52701505-52703073	1569	52701834	328	414.477	41.7859	410.552	Solyc05g041710.3	KAG5587451.1 hypothetical protein H5410_047885 [Solanum commersonii]	Merged-SL4.0ch05-52702213-2
Merged-SL4.0ch05-59174360-2	TAATTAATWWWWWWW	MEME-1	2581	2595	+	10.9385	9.71e-05	0.43	TAATTAATTGTTAAT	SL4.0ch05:59172932-59175768	Promoter (<=1kb)	-426	Solyc05g049950.3.1	ZHD9_1_peakname|ZHD9_2_peakname	2	59175438	2837	308	390.644	41.5974	386.618	ZHD9_1_peak_45804	SL4.0ch05:59172979-59175768	2790	59175449	286	361.762	41.0279	357.673	ZHD9_2_peak_45907	SL4.0ch05:59172932-59175761	2830	59175428	331	419.525	42.1669	415.563	Solyc05g049950.3	TMW91581.1 hypothetical protein EJD97_014153 [Solanum chilense]	Merged-SL4.0ch05-59174360-2
Merged-SL4.0ch05-59174360-2	TAATTAATWWWWWWW	MEME-1	2419	2433	-	8.78462	0.000598	0.566	TGATTAAAAATTAAT	SL4.0ch05:59172932-59175768	Promoter (<=1kb)	-426	Solyc05g049950.3.1	ZHD9_1_peakname|ZHD9_2_peakname	2	59175438	2837	308	390.644	41.5974	386.618	ZHD9_1_peak_45804	SL4.0ch05:59172979-59175768	2790	59175449	286	361.762	41.0279	357.673	ZHD9_2_peak_45907	SL4.0ch05:59172932-59175761	2830	59175428	331	419.525	42.1669	415.563	Solyc05g049950.3	TMW91581.1 hypothetical protein EJD97_014153 [Solanum chilense]	Merged-SL4.0ch05-59174360-2
Merged-SL4.0ch05-59174360-2	TAATTAATWWWWWWW	MEME-1	2489	2503	+	9.83077	0.000294	0.51	TAATTAATAAAGTAT	SL4.0ch05:59172932-59175768	Promoter (<=1kb)	-426	Solyc05g049950.3.1	ZHD9_1_peakname|ZHD9_2_peakname	2	59175438	2837	308	390.644	41.5974	386.618	ZHD9_1_peak_45804	SL4.0ch05:59172979-59175768	2790	59175449	286	361.762	41.0279	357.673	ZHD9_2_peak_45907	SL4.0ch05:59172932-59175761	2830	59175428	331	419.525	42.1669	415.563	Solyc05g049950.3	TMW91581.1 hypothetical protein EJD97_014153 [Solanum chilense]	Merged-SL4.0ch05-59174360-2
Merged-SL4.0ch05-59174360-2	TAATTAATWWWWWWW	MEME-1	298	312	+	9.12308	0.000488	0.549	TAATTACTAAAAATA	SL4.0ch05:59172932-59175768	Promoter (<=1kb)	-426	Solyc05g049950.3.1	ZHD9_1_peakname|ZHD9_2_peakname	2	59175438	2837	308	390.644	41.5974	386.618	ZHD9_1_peak_45804	SL4.0ch05:59172979-59175768	2790	59175449	286	361.762	41.0279	357.673	ZHD9_2_peak_45907	SL4.0ch05:59172932-59175761	2830	59175428	331	419.525	42.1669	415.563	Solyc05g049950.3	TMW91581.1 hypothetical protein EJD97_014153 [Solanum chilense]	Merged-SL4.0ch05-59174360-2
Merged-SL4.0ch05-59174360-2	TAATTAATWWWWWWW	MEME-1	556	570	-	7.8	0.000966	0.62	TAATTAAGTATAGAG	SL4.0ch05:59172932-59175768	Promoter (<=1kb)	-426	Solyc05g049950.3.1	ZHD9_1_peakname|ZHD9_2_peakname	2	59175438	2837	308	390.644	41.5974	386.618	ZHD9_1_peak_45804	SL4.0ch05:59172979-59175768	2790	59175449	286	361.762	41.0279	357.673	ZHD9_2_peak_45907	SL4.0ch05:59172932-59175761	2830	59175428	331	419.525	42.1669	415.563	Solyc05g049950.3	TMW91581.1 hypothetical protein EJD97_014153 [Solanum chilense]	Merged-SL4.0ch05-59174360-2
Merged-SL4.0ch05-59174360-2	TAATTAATWWWWWWW	MEME-1	210	224	-	9.8	0.000302	0.51	TAATTAAAAATAAAT	SL4.0ch05:59172932-59175768	Promoter (<=1kb)	-426	Solyc05g049950.3.1	ZHD9_1_peakname|ZHD9_2_peakname	2	59175438	2837	308	390.644	41.5974	386.618	ZHD9_1_peak_45804	SL4.0ch05:59172979-59175768	2790	59175449	286	361.762	41.0279	357.673	ZHD9_2_peak_45907	SL4.0ch05:59172932-59175761	2830	59175428	331	419.525	42.1669	415.563	Solyc05g049950.3	TMW91581.1 hypothetical protein EJD97_014153 [Solanum chilense]	Merged-SL4.0ch05-59174360-2
Merged-SL4.0ch05-59174360-2	TAATTAATWWWWWWW	MEME-1	991	1005	-	11.3385	5.72e-05	0.377	TAATTAATTTTTATT	SL4.0ch05:59172932-59175768	Promoter (<=1kb)	-426	Solyc05g049950.3.1	ZHD9_1_peakname|ZHD9_2_peakname	2	59175438	2837	308	390.644	41.5974	386.618	ZHD9_1_peak_45804	SL4.0ch05:59172979-59175768	2790	59175449	286	361.762	41.0279	357.673	ZHD9_2_peak_45907	SL4.0ch05:59172932-59175761	2830	59175428	331	419.525	42.1669	415.563	Solyc05g049950.3	TMW91581.1 hypothetical protein EJD97_014153 [Solanum chilense]	Merged-SL4.0ch05-59174360-2
Merged-SL4.0ch05-59174360-2	TAATTAATWWWWWWW	MEME-1	565	579	+	10.3846	0.000179	0.474	TAATTAATACTTATT	SL4.0ch05:59172932-59175768	Promoter (<=1kb)	-426	Solyc05g049950.3.1	ZHD9_1_peakname|ZHD9_2_peakname	2	59175438	2837	308	390.644	41.5974	386.618	ZHD9_1_peak_45804	SL4.0ch05:59172979-59175768	2790	59175449	286	361.762	41.0279	357.673	ZHD9_2_peak_45907	SL4.0ch05:59172932-59175761	2830	59175428	331	419.525	42.1669	415.563	Solyc05g049950.3	TMW91581.1 hypothetical protein EJD97_014153 [Solanum chilense]	Merged-SL4.0ch05-59174360-2
Merged-SL4.0ch05-59174360-2	TAATTAATWWWWWWW	MEME-1	1950	1964	-	11.4615	4.72e-05	0.377	TAATTAAGAATTTAT	SL4.0ch05:59172932-59175768	Promoter (<=1kb)	-426	Solyc05g049950.3.1	ZHD9_1_peakname|ZHD9_2_peakname	2	59175438	2837	308	390.644	41.5974	386.618	ZHD9_1_peak_45804	SL4.0ch05:59172979-59175768	2790	59175449	286	361.762	41.0279	357.673	ZHD9_2_peak_45907	SL4.0ch05:59172932-59175761	2830	59175428	331	419.525	42.1669	415.563	Solyc05g049950.3	TMW91581.1 hypothetical protein EJD97_014153 [Solanum chilense]	Merged-SL4.0ch05-59174360-2
Merged-SL4.0ch05-59174360-2	TAATTAATWWWWWWW	MEME-1	2763	2777	+	8.04615	0.000869	0.609	TGATTAAATATTTTT	SL4.0ch05:59172932-59175768	Promoter (<=1kb)	-426	Solyc05g049950.3.1	ZHD9_1_peakname|ZHD9_2_peakname	2	59175438	2837	308	390.644	41.5974	386.618	ZHD9_1_peak_45804	SL4.0ch05:59172979-59175768	2790	59175449	286	361.762	41.0279	357.673	ZHD9_2_peak_45907	SL4.0ch05:59172932-59175761	2830	59175428	331	419.525	42.1669	415.563	Solyc05g049950.3	TMW91581.1 hypothetical protein EJD97_014153 [Solanum chilense]	Merged-SL4.0ch05-59174360-2
Merged-SL4.0ch05-59174360-2	TAATTAATWWWWWWW	MEME-1	2526	2540	-	8.35385	0.000753	0.589	TAATTAACTTATAGA	SL4.0ch05:59172932-59175768	Promoter (<=1kb)	-426	Solyc05g049950.3.1	ZHD9_1_peakname|ZHD9_2_peakname	2	59175438	2837	308	390.644	41.5974	386.618	ZHD9_1_peak_45804	SL4.0ch05:59172979-59175768	2790	59175449	286	361.762	41.0279	357.673	ZHD9_2_peak_45907	SL4.0ch05:59172932-59175761	2830	59175428	331	419.525	42.1669	415.563	Solyc05g049950.3	TMW91581.1 hypothetical protein EJD97_014153 [Solanum chilense]	Merged-SL4.0ch05-59174360-2
Merged-SL4.0ch05-59174360-2	TAATTAATWWWWWWW	MEME-1	2618	2632	+	9.81538	0.000298	0.51	TAATTAATATTATAT	SL4.0ch05:59172932-59175768	Promoter (<=1kb)	-426	Solyc05g049950.3.1	ZHD9_1_peakname|ZHD9_2_peakname	2	59175438	2837	308	390.644	41.5974	386.618	ZHD9_1_peak_45804	SL4.0ch05:59172979-59175768	2790	59175449	286	361.762	41.0279	357.673	ZHD9_2_peak_45907	SL4.0ch05:59172932-59175761	2830	59175428	331	419.525	42.1669	415.563	Solyc05g049950.3	TMW91581.1 hypothetical protein EJD97_014153 [Solanum chilense]	Merged-SL4.0ch05-59174360-2
Merged-SL4.0ch05-60437316-2	TAATTAATWWWWWWW	MEME-1	321	335	+	8.13846	0.000834	0.602	TGATTAGTGAAGAAT	SL4.0ch05:60436926-60437735	Promoter (<=1kb)	-905	Solyc05g050830.3.1	ZHD9_1_peakname|ZHD9_2_peakname	2	60437272	810	308	390.656	41.5735	386.637	ZHD9_1_peak_46034	SL4.0ch05:60436964-60437639	676	60437272	283	356.726	40.5991	352.689	ZHD9_2_peak_46141	SL4.0ch05:60436926-60437735	810	60437271	334	424.585	42.5479	420.586	Solyc05g050830.3	XP_004240059.1 ethylene-responsive transcription factor ERF038-like [Solanum lycopersicum]	Merged-SL4.0ch05-60437316-2
Merged-SL4.0ch05-60437316-2	TAATTAATWWWWWWW	MEME-1	228	242	-	11.5538	3.88e-05	0.377	TAATTAATAAGTAAT	SL4.0ch05:60436926-60437735	Promoter (<=1kb)	-905	Solyc05g050830.3.1	ZHD9_1_peakname|ZHD9_2_peakname	2	60437272	810	308	390.656	41.5735	386.637	ZHD9_1_peak_46034	SL4.0ch05:60436964-60437639	676	60437272	283	356.726	40.5991	352.689	ZHD9_2_peak_46141	SL4.0ch05:60436926-60437735	810	60437271	334	424.585	42.5479	420.586	Solyc05g050830.3	XP_004240059.1 ethylene-responsive transcription factor ERF038-like [Solanum lycopersicum]	Merged-SL4.0ch05-60437316-2
Merged-SL4.0ch05-60437316-2	TAATTAATWWWWWWW	MEME-1	397	411	+	8.13846	0.000834	0.602	TGATTAGTGAAGAAT	SL4.0ch05:60436926-60437735	Promoter (<=1kb)	-905	Solyc05g050830.3.1	ZHD9_1_peakname|ZHD9_2_peakname	2	60437272	810	308	390.656	41.5735	386.637	ZHD9_1_peak_46034	SL4.0ch05:60436964-60437639	676	60437272	283	356.726	40.5991	352.689	ZHD9_2_peak_46141	SL4.0ch05:60436926-60437735	810	60437271	334	424.585	42.5479	420.586	Solyc05g050830.3	XP_004240059.1 ethylene-responsive transcription factor ERF038-like [Solanum lycopersicum]	Merged-SL4.0ch05-60437316-2
Merged-SL4.0ch05-60437316-2	TAATTAATWWWWWWW	MEME-1	422	436	+	11.8923	2.16e-05	0.37	TAATTAATTCTTAAA	SL4.0ch05:60436926-60437735	Promoter (<=1kb)	-905	Solyc05g050830.3.1	ZHD9_1_peakname|ZHD9_2_peakname	2	60437272	810	308	390.656	41.5735	386.637	ZHD9_1_peak_46034	SL4.0ch05:60436964-60437639	676	60437272	283	356.726	40.5991	352.689	ZHD9_2_peak_46141	SL4.0ch05:60436926-60437735	810	60437271	334	424.585	42.5479	420.586	Solyc05g050830.3	XP_004240059.1 ethylene-responsive transcription factor ERF038-like [Solanum lycopersicum]	Merged-SL4.0ch05-60437316-2
Merged-SL4.0ch05-60437316-2	TAATTAATWWWWWWW	MEME-1	346	360	+	11.8923	2.16e-05	0.37	TAATTAATTCTTAAA	SL4.0ch05:60436926-60437735	Promoter (<=1kb)	-905	Solyc05g050830.3.1	ZHD9_1_peakname|ZHD9_2_peakname	2	60437272	810	308	390.656	41.5735	386.637	ZHD9_1_peak_46034	SL4.0ch05:60436964-60437639	676	60437272	283	356.726	40.5991	352.689	ZHD9_2_peak_46141	SL4.0ch05:60436926-60437735	810	60437271	334	424.585	42.5479	420.586	Solyc05g050830.3	XP_004240059.1 ethylene-responsive transcription factor ERF038-like [Solanum lycopersicum]	Merged-SL4.0ch05-60437316-2
Merged-SL4.0ch11-2147796-2	TAATTAATWWWWWWW	MEME-1	829	843	+	8.15385	0.000829	0.601	TAATTAACAAACAAC	SL4.0ch11:2147237-2148343	Promoter (1-2kb)	-1735	Solyc11g007890.2.1	ZHD9_1_peakname|ZHD9_2_peakname	2	2148068	1107	309	391.618	41.5652	387.608	ZHD9_1_peak_88877	SL4.0ch11:2147237-2148343	1107	2148062	274	341.702	39.3125	337.809	ZHD9_2_peak_89131	SL4.0ch11:2147262-2148342	1081	2148073	344	441.535	43.818	437.408	Solyc11g007890.2	XP_004250021.1 protein DMR6-LIKE OXYGENASE 2-like [Solanum lycopersicum]	Merged-SL4.0ch11-2147796-2
Merged-SL4.0ch11-2147796-2	TAATTAATWWWWWWW	MEME-1	129	143	+	8.98462	0.000533	0.555	TAATTAATTTTTGTT	SL4.0ch11:2147237-2148343	Promoter (1-2kb)	-1735	Solyc11g007890.2.1	ZHD9_1_peakname|ZHD9_2_peakname	2	2148068	1107	309	391.618	41.5652	387.608	ZHD9_1_peak_88877	SL4.0ch11:2147237-2148343	1107	2148062	274	341.702	39.3125	337.809	ZHD9_2_peak_89131	SL4.0ch11:2147262-2148342	1081	2148073	344	441.535	43.818	437.408	Solyc11g007890.2	XP_004250021.1 protein DMR6-LIKE OXYGENASE 2-like [Solanum lycopersicum]	Merged-SL4.0ch11-2147796-2
Merged-SL4.0ch11-2147796-2	TAATTAATWWWWWWW	MEME-1	825	839	+	8.16923	0.000822	0.601	TCATTAATTAACAAA	SL4.0ch11:2147237-2148343	Promoter (1-2kb)	-1735	Solyc11g007890.2.1	ZHD9_1_peakname|ZHD9_2_peakname	2	2148068	1107	309	391.618	41.5652	387.608	ZHD9_1_peak_88877	SL4.0ch11:2147237-2148343	1107	2148062	274	341.702	39.3125	337.809	ZHD9_2_peak_89131	SL4.0ch11:2147262-2148342	1081	2148073	344	441.535	43.818	437.408	Solyc11g007890.2	XP_004250021.1 protein DMR6-LIKE OXYGENASE 2-like [Solanum lycopersicum]	Merged-SL4.0ch11-2147796-2
Merged-SL4.0ch11-2147796-2	TAATTAATWWWWWWW	MEME-1	875	889	-	10.0154	0.000251	0.505	TAATTAAAGATTTAT	SL4.0ch11:2147237-2148343	Promoter (1-2kb)	-1735	Solyc11g007890.2.1	ZHD9_1_peakname|ZHD9_2_peakname	2	2148068	1107	309	391.618	41.5652	387.608	ZHD9_1_peak_88877	SL4.0ch11:2147237-2148343	1107	2148062	274	341.702	39.3125	337.809	ZHD9_2_peak_89131	SL4.0ch11:2147262-2148342	1081	2148073	344	441.535	43.818	437.408	Solyc11g007890.2	XP_004250021.1 protein DMR6-LIKE OXYGENASE 2-like [Solanum lycopersicum]	Merged-SL4.0ch11-2147796-2
Merged-SL4.0ch11-2147796-2	TAATTAATWWWWWWW	MEME-1	820	834	-	10.3692	0.00018	0.477	TAATTAATGAGATTA	SL4.0ch11:2147237-2148343	Promoter (1-2kb)	-1735	Solyc11g007890.2.1	ZHD9_1_peakname|ZHD9_2_peakname	2	2148068	1107	309	391.618	41.5652	387.608	ZHD9_1_peak_88877	SL4.0ch11:2147237-2148343	1107	2148062	274	341.702	39.3125	337.809	ZHD9_2_peak_89131	SL4.0ch11:2147262-2148342	1081	2148073	344	441.535	43.818	437.408	Solyc11g007890.2	XP_004250021.1 protein DMR6-LIKE OXYGENASE 2-like [Solanum lycopersicum]	Merged-SL4.0ch11-2147796-2
Merged-SL4.0ch11-2147796-2	TAATTAATWWWWWWW	MEME-1	247	261	+	11.4308	4.84e-05	0.377	TAATTAAGAAAAAAT	SL4.0ch11:2147237-2148343	Promoter (1-2kb)	-1735	Solyc11g007890.2.1	ZHD9_1_peakname|ZHD9_2_peakname	2	2148068	1107	309	391.618	41.5652	387.608	ZHD9_1_peak_88877	SL4.0ch11:2147237-2148343	1107	2148062	274	341.702	39.3125	337.809	ZHD9_2_peak_89131	SL4.0ch11:2147262-2148342	1081	2148073	344	441.535	43.818	437.408	Solyc11g007890.2	XP_004250021.1 protein DMR6-LIKE OXYGENASE 2-like [Solanum lycopersicum]	Merged-SL4.0ch11-2147796-2
Merged-SL4.0ch11-2147796-2	TAATTAATWWWWWWW	MEME-1	238	252	-	9.76923	0.000308	0.511	TAATTAAGTCTTGAA	SL4.0ch11:2147237-2148343	Promoter (1-2kb)	-1735	Solyc11g007890.2.1	ZHD9_1_peakname|ZHD9_2_peakname	2	2148068	1107	309	391.618	41.5652	387.608	ZHD9_1_peak_88877	SL4.0ch11:2147237-2148343	1107	2148062	274	341.702	39.3125	337.809	ZHD9_2_peak_89131	SL4.0ch11:2147262-2148342	1081	2148073	344	441.535	43.818	437.408	Solyc11g007890.2	XP_004250021.1 protein DMR6-LIKE OXYGENASE 2-like [Solanum lycopersicum]	Merged-SL4.0ch11-2147796-2
Merged-SL4.0ch11-2147796-2	TAATTAATWWWWWWW	MEME-1	705	719	+	8.78462	0.000598	0.566	TAATTAAGATTTTAC	SL4.0ch11:2147237-2148343	Promoter (1-2kb)	-1735	Solyc11g007890.2.1	ZHD9_1_peakname|ZHD9_2_peakname	2	2148068	1107	309	391.618	41.5652	387.608	ZHD9_1_peak_88877	SL4.0ch11:2147237-2148343	1107	2148062	274	341.702	39.3125	337.809	ZHD9_2_peak_89131	SL4.0ch11:2147262-2148342	1081	2148073	344	441.535	43.818	437.408	Solyc11g007890.2	XP_004250021.1 protein DMR6-LIKE OXYGENASE 2-like [Solanum lycopersicum]	Merged-SL4.0ch11-2147796-2
Merged-SL4.0ch11-2147796-2	TAATTAATWWWWWWW	MEME-1	696	710	-	9.8	0.000302	0.51	TAATTAGGTCATAAT	SL4.0ch11:2147237-2148343	Promoter (1-2kb)	-1735	Solyc11g007890.2.1	ZHD9_1_peakname|ZHD9_2_peakname	2	2148068	1107	309	391.618	41.5652	387.608	ZHD9_1_peak_88877	SL4.0ch11:2147237-2148343	1107	2148062	274	341.702	39.3125	337.809	ZHD9_2_peak_89131	SL4.0ch11:2147262-2148342	1081	2148073	344	441.535	43.818	437.408	Solyc11g007890.2	XP_004250021.1 protein DMR6-LIKE OXYGENASE 2-like [Solanum lycopersicum]	Merged-SL4.0ch11-2147796-2
Merged-SL4.0ch07-581032-2	TAATTAATWWWWWWW	MEME-1	10	24	-	10.6154	0.000139	0.455	TGATTAATTAAAAAA	SL4.0ch07:580303-581607	Promoter (<=1kb)	-237	Solyc07g005730.4.1	ZHD9_1_peakname|ZHD9_2_peakname	2	581316	1305	310	392.333	41.4834	388.267	ZHD9_1_peak_53874	SL4.0ch07:580303-581607	1305	581320	300	383.735	42.5409	379.423	ZHD9_2_peak_53966	SL4.0ch07:580634-581587	954	581313	321	400.931	40.4258	397.111	Solyc07g005730.4	XP_004242607.1 UPF0057 membrane protein At4g30660 [Solanum lycopersicum]	Merged-SL4.0ch07-581032-2
Merged-SL4.0ch07-581032-2	TAATTAATWWWWWWW	MEME-1	1021	1035	+	8.16923	0.000822	0.601	TAATTAACACTAAAC	SL4.0ch07:580303-581607	Promoter (<=1kb)	-237	Solyc07g005730.4.1	ZHD9_1_peakname|ZHD9_2_peakname	2	581316	1305	310	392.333	41.4834	388.267	ZHD9_1_peak_53874	SL4.0ch07:580303-581607	1305	581320	300	383.735	42.5409	379.423	ZHD9_2_peak_53966	SL4.0ch07:580634-581587	954	581313	321	400.931	40.4258	397.111	Solyc07g005730.4	XP_004242607.1 UPF0057 membrane protein At4g30660 [Solanum lycopersicum]	Merged-SL4.0ch07-581032-2
Merged-SL4.0ch07-581032-2	TAATTAATWWWWWWW	MEME-1	1046	1060	-	11.5231	4.2e-05	0.377	TAATTAATAATTATT	SL4.0ch07:580303-581607	Promoter (<=1kb)	-237	Solyc07g005730.4.1	ZHD9_1_peakname|ZHD9_2_peakname	2	581316	1305	310	392.333	41.4834	388.267	ZHD9_1_peak_53874	SL4.0ch07:580303-581607	1305	581320	300	383.735	42.5409	379.423	ZHD9_2_peak_53966	SL4.0ch07:580634-581587	954	581313	321	400.931	40.4258	397.111	Solyc07g005730.4	XP_004242607.1 UPF0057 membrane protein At4g30660 [Solanum lycopersicum]	Merged-SL4.0ch07-581032-2
Merged-SL4.0ch07-581032-2	TAATTAATWWWWWWW	MEME-1	15	29	+	10.4462	0.000169	0.472	TAATTAATCATAATT	SL4.0ch07:580303-581607	Promoter (<=1kb)	-237	Solyc07g005730.4.1	ZHD9_1_peakname|ZHD9_2_peakname	2	581316	1305	310	392.333	41.4834	388.267	ZHD9_1_peak_53874	SL4.0ch07:580303-581607	1305	581320	300	383.735	42.5409	379.423	ZHD9_2_peak_53966	SL4.0ch07:580634-581587	954	581313	321	400.931	40.4258	397.111	Solyc07g005730.4	XP_004242607.1 UPF0057 membrane protein At4g30660 [Solanum lycopersicum]	Merged-SL4.0ch07-581032-2
Merged-SL4.0ch07-581032-2	TAATTAATWWWWWWW	MEME-1	937	951	+	7.92308	0.000917	0.614	TGATTAAGCTCAAAA	SL4.0ch07:580303-581607	Promoter (<=1kb)	-237	Solyc07g005730.4.1	ZHD9_1_peakname|ZHD9_2_peakname	2	581316	1305	310	392.333	41.4834	388.267	ZHD9_1_peak_53874	SL4.0ch07:580303-581607	1305	581320	300	383.735	42.5409	379.423	ZHD9_2_peak_53966	SL4.0ch07:580634-581587	954	581313	321	400.931	40.4258	397.111	Solyc07g005730.4	XP_004242607.1 UPF0057 membrane protein At4g30660 [Solanum lycopersicum]	Merged-SL4.0ch07-581032-2
Merged-SL4.0ch12-65394140-2	TAATTAATWWWWWWW	MEME-1	372	386	-	9.09231	0.000499	0.551	TAATTACTAATGATA	SL4.0ch12:65393816-65394463	Promoter (<=1kb)	-287	Solyc12g098290.1.1	ZHD9_1_peakname|ZHD9_2_peakname	2	65394126	648	308	391.062	41.4141	387.067	ZHD9_1_peak_103734	SL4.0ch12:65393816-65394463	648	65394123	263	323.513	37.74	319.785	ZHD9_2_peak_103982	SL4.0ch12:65393831-65394452	622	65394129	354	458.61	45.0881	454.35	Solyc12g098290.1	XP_015165220.1 PREDICTED: acanthoscurrin-1-like [Solanum tuberosum]	Merged-SL4.0ch12-65394140-2
Merged-SL4.0ch12-65394140-2	TAATTAATWWWWWWW	MEME-1	272	286	-	8.12308	0.000841	0.602	TCATTAATTAGGAAT	SL4.0ch12:65393816-65394463	Promoter (<=1kb)	-287	Solyc12g098290.1.1	ZHD9_1_peakname|ZHD9_2_peakname	2	65394126	648	308	391.062	41.4141	387.067	ZHD9_1_peak_103734	SL4.0ch12:65393816-65394463	648	65394123	263	323.513	37.74	319.785	ZHD9_2_peak_103982	SL4.0ch12:65393831-65394452	622	65394129	354	458.61	45.0881	454.35	Solyc12g098290.1	XP_015165220.1 PREDICTED: acanthoscurrin-1-like [Solanum tuberosum]	Merged-SL4.0ch12-65394140-2
Merged-SL4.0ch12-65394140-2	TAATTAATWWWWWWW	MEME-1	167	181	+	10.4	0.000176	0.474	TGATTAAGTATATAA	SL4.0ch12:65393816-65394463	Promoter (<=1kb)	-287	Solyc12g098290.1.1	ZHD9_1_peakname|ZHD9_2_peakname	2	65394126	648	308	391.062	41.4141	387.067	ZHD9_1_peak_103734	SL4.0ch12:65393816-65394463	648	65394123	263	323.513	37.74	319.785	ZHD9_2_peak_103982	SL4.0ch12:65393831-65394452	622	65394129	354	458.61	45.0881	454.35	Solyc12g098290.1	XP_015165220.1 PREDICTED: acanthoscurrin-1-like [Solanum tuberosum]	Merged-SL4.0ch12-65394140-2
Merged-SL4.0ch12-65394140-2	TAATTAATWWWWWWW	MEME-1	310	324	+	8.63077	0.000652	0.575	TGATTAAGTAATAGA	SL4.0ch12:65393816-65394463	Promoter (<=1kb)	-287	Solyc12g098290.1.1	ZHD9_1_peakname|ZHD9_2_peakname	2	65394126	648	308	391.062	41.4141	387.067	ZHD9_1_peak_103734	SL4.0ch12:65393816-65394463	648	65394123	263	323.513	37.74	319.785	ZHD9_2_peak_103982	SL4.0ch12:65393831-65394452	622	65394129	354	458.61	45.0881	454.35	Solyc12g098290.1	XP_015165220.1 PREDICTED: acanthoscurrin-1-like [Solanum tuberosum]	Merged-SL4.0ch12-65394140-2
Merged-SL4.0ch12-65394140-2	TAATTAATWWWWWWW	MEME-1	268	282	-	8.15385	0.000829	0.601	TAATTAGGAATTAAG	SL4.0ch12:65393816-65394463	Promoter (<=1kb)	-287	Solyc12g098290.1.1	ZHD9_1_peakname|ZHD9_2_peakname	2	65394126	648	308	391.062	41.4141	387.067	ZHD9_1_peak_103734	SL4.0ch12:65393816-65394463	648	65394123	263	323.513	37.74	319.785	ZHD9_2_peak_103982	SL4.0ch12:65393831-65394452	622	65394129	354	458.61	45.0881	454.35	Solyc12g098290.1	XP_015165220.1 PREDICTED: acanthoscurrin-1-like [Solanum tuberosum]	Merged-SL4.0ch12-65394140-2
Merged-SL4.0ch12-65394140-2	TAATTAATWWWWWWW	MEME-1	138	152	+	8.43077	0.000724	0.585	TAATTAATTATATTG	SL4.0ch12:65393816-65394463	Promoter (<=1kb)	-287	Solyc12g098290.1.1	ZHD9_1_peakname|ZHD9_2_peakname	2	65394126	648	308	391.062	41.4141	387.067	ZHD9_1_peak_103734	SL4.0ch12:65393816-65394463	648	65394123	263	323.513	37.74	319.785	ZHD9_2_peak_103982	SL4.0ch12:65393831-65394452	622	65394129	354	458.61	45.0881	454.35	Solyc12g098290.1	XP_015165220.1 PREDICTED: acanthoscurrin-1-like [Solanum tuberosum]	Merged-SL4.0ch12-65394140-2
Merged-SL4.0ch12-65394140-2	TAATTAATWWWWWWW	MEME-1	133	147	-	9.49231	0.000382	0.527	TAATTAATTATCGAA	SL4.0ch12:65393816-65394463	Promoter (<=1kb)	-287	Solyc12g098290.1.1	ZHD9_1_peakname|ZHD9_2_peakname	2	65394126	648	308	391.062	41.4141	387.067	ZHD9_1_peak_103734	SL4.0ch12:65393816-65394463	648	65394123	263	323.513	37.74	319.785	ZHD9_2_peak_103982	SL4.0ch12:65393831-65394452	622	65394129	354	458.61	45.0881	454.35	Solyc12g098290.1	XP_015165220.1 PREDICTED: acanthoscurrin-1-like [Solanum tuberosum]	Merged-SL4.0ch12-65394140-2
Merged-SL4.0ch12-65394140-2	TAATTAATWWWWWWW	MEME-1	410	424	+	8.47692	0.000707	0.583	TGATTAATATTATAA	SL4.0ch12:65393816-65394463	Promoter (<=1kb)	-287	Solyc12g098290.1.1	ZHD9_1_peakname|ZHD9_2_peakname	2	65394126	648	308	391.062	41.4141	387.067	ZHD9_1_peak_103734	SL4.0ch12:65393816-65394463	648	65394123	263	323.513	37.74	319.785	ZHD9_2_peak_103982	SL4.0ch12:65393831-65394452	622	65394129	354	458.61	45.0881	454.35	Solyc12g098290.1	XP_015165220.1 PREDICTED: acanthoscurrin-1-like [Solanum tuberosum]	Merged-SL4.0ch12-65394140-2
Merged-SL4.0ch09-66610806-2	TAATTAATWWWWWWW	MEME-1	324	338	+	11.8	2.73e-05	0.37	TAATTAATTATAATT	SL4.0ch09:66610474-66611150	Promoter (1-2kb)	-1874	Solyc09g091190.3.1	ZHD9_1_peakname|ZHD9_2_peakname	2	66610778	677	308	389.01	41.4066	385.014	ZHD9_1_peak_79758	SL4.0ch09:66610474-66611150	677	66610772	278	348.364	39.8843	344.407	ZHD9_2_peak_79983	SL4.0ch09:66610475-66611128	654	66610783	337	429.657	42.929	425.62	Solyc09g091190.3	KAH0641274.1 hypothetical protein KY285_037860 [Solanum tuberosum]	Merged-SL4.0ch09-66610806-2
Merged-SL4.0ch09-66610806-2	TAATTAATWWWWWWW	MEME-1	315	329	-	10.6	0.000143	0.455	TAATTAATTTATTAT	SL4.0ch09:66610474-66611150	Promoter (1-2kb)	-1874	Solyc09g091190.3.1	ZHD9_1_peakname|ZHD9_2_peakname	2	66610778	677	308	389.01	41.4066	385.014	ZHD9_1_peak_79758	SL4.0ch09:66610474-66611150	677	66610772	278	348.364	39.8843	344.407	ZHD9_2_peak_79983	SL4.0ch09:66610475-66611128	654	66610783	337	429.657	42.929	425.62	Solyc09g091190.3	KAH0641274.1 hypothetical protein KY285_037860 [Solanum tuberosum]	Merged-SL4.0ch09-66610806-2
Merged-SL4.0ch09-66610806-2	TAATTAATWWWWWWW	MEME-1	319	333	-	11.0923	7.84e-05	0.407	TAATTAATTAATTTA	SL4.0ch09:66610474-66611150	Promoter (1-2kb)	-1874	Solyc09g091190.3.1	ZHD9_1_peakname|ZHD9_2_peakname	2	66610778	677	308	389.01	41.4066	385.014	ZHD9_1_peak_79758	SL4.0ch09:66610474-66611150	677	66610772	278	348.364	39.8843	344.407	ZHD9_2_peak_79983	SL4.0ch09:66610475-66611128	654	66610783	337	429.657	42.929	425.62	Solyc09g091190.3	KAH0641274.1 hypothetical protein KY285_037860 [Solanum tuberosum]	Merged-SL4.0ch09-66610806-2
Merged-SL4.0ch09-3486653-2	TAATTAATWWWWWWW	MEME-1	301	315	+	8.92308	0.000552	0.556	TAATTAGTAAACAAA	SL4.0ch09:3486312-3486994	Promoter (<=1kb)	-378	Solyc09g010040.3.1	ZHD9_1_peakname|ZHD9_2_peakname	2	3486588	683	318	400.286	41.3209	396.178	ZHD9_1_peak_71741	SL4.0ch09:3486319-3486994	676	3486595	296	373.31	40.9439	369.11	ZHD9_2_peak_71952	SL4.0ch09:3486312-3486989	678	3486581	339	427.261	41.6979	423.245	Solyc09g010040.3	XP_004246493.2 1-aminocyclopropane-1-carboxylate oxidase homolog 1-like [Solanum lycopersicum]	Merged-SL4.0ch09-3486653-2
Merged-SL4.0ch09-3486653-2	TAATTAATWWWWWWW	MEME-1	524	538	-	12.1846	1.15e-05	0.37	TAATTAAGTACTAAA	SL4.0ch09:3486312-3486994	Promoter (<=1kb)	-378	Solyc09g010040.3.1	ZHD9_1_peakname|ZHD9_2_peakname	2	3486588	683	318	400.286	41.3209	396.178	ZHD9_1_peak_71741	SL4.0ch09:3486319-3486994	676	3486595	296	373.31	40.9439	369.11	ZHD9_2_peak_71952	SL4.0ch09:3486312-3486989	678	3486581	339	427.261	41.6979	423.245	Solyc09g010040.3	XP_004246493.2 1-aminocyclopropane-1-carboxylate oxidase homolog 1-like [Solanum lycopersicum]	Merged-SL4.0ch09-3486653-2
Merged-SL4.0ch09-3486653-2	TAATTAATWWWWWWW	MEME-1	292	306	-	9.43077	0.000396	0.53	TAATTAGGCATTATT	SL4.0ch09:3486312-3486994	Promoter (<=1kb)	-378	Solyc09g010040.3.1	ZHD9_1_peakname|ZHD9_2_peakname	2	3486588	683	318	400.286	41.3209	396.178	ZHD9_1_peak_71741	SL4.0ch09:3486319-3486994	676	3486595	296	373.31	40.9439	369.11	ZHD9_2_peak_71952	SL4.0ch09:3486312-3486989	678	3486581	339	427.261	41.6979	423.245	Solyc09g010040.3	XP_004246493.2 1-aminocyclopropane-1-carboxylate oxidase homolog 1-like [Solanum lycopersicum]	Merged-SL4.0ch09-3486653-2
Merged-SL4.0ch04-62816363-2	TAATTAATWWWWWWW	MEME-1	956	970	-	9.12308	0.000488	0.549	TAATTAATTGAATAT	SL4.0ch04:62815640-62817079	Promoter (1-2kb)	-1701	Solyc04g080740.1.1	ZHD9_1_peakname|ZHD9_2_peakname	2	62816616	1440	306	385.651	41.2722	381.647	ZHD9_1_peak_38081	SL4.0ch04:62815773-62816961	1189	62816621	293	373.565	42.0286	369.357	ZHD9_2_peak_38169	SL4.0ch04:62815640-62817079	1440	62816611	318	397.737	40.5158	393.936	Solyc04g080740.1	XP_004238299.1 bZIP transcription factor 11 [Solanum lycopersicum]	Merged-SL4.0ch04-62816363-2
Merged-SL4.0ch04-62816363-2	TAATTAATWWWWWWW	MEME-1	1061	1075	-	10.4308	0.000172	0.472	TAATTAAGTTTTAAC	SL4.0ch04:62815640-62817079	Promoter (1-2kb)	-1701	Solyc04g080740.1.1	ZHD9_1_peakname|ZHD9_2_peakname	2	62816616	1440	306	385.651	41.2722	381.647	ZHD9_1_peak_38081	SL4.0ch04:62815773-62816961	1189	62816621	293	373.565	42.0286	369.357	ZHD9_2_peak_38169	SL4.0ch04:62815640-62817079	1440	62816611	318	397.737	40.5158	393.936	Solyc04g080740.1	XP_004238299.1 bZIP transcription factor 11 [Solanum lycopersicum]	Merged-SL4.0ch04-62816363-2
Merged-SL4.0ch04-62816363-2	TAATTAATWWWWWWW	MEME-1	965	979	+	10.2615	0.000202	0.487	TAATTAAGTTGTTTA	SL4.0ch04:62815640-62817079	Promoter (1-2kb)	-1701	Solyc04g080740.1.1	ZHD9_1_peakname|ZHD9_2_peakname	2	62816616	1440	306	385.651	41.2722	381.647	ZHD9_1_peak_38081	SL4.0ch04:62815773-62816961	1189	62816621	293	373.565	42.0286	369.357	ZHD9_2_peak_38169	SL4.0ch04:62815640-62817079	1440	62816611	318	397.737	40.5158	393.936	Solyc04g080740.1	XP_004238299.1 bZIP transcription factor 11 [Solanum lycopersicum]	Merged-SL4.0ch04-62816363-2
Merged-SL4.0ch04-62816363-2	TAATTAATWWWWWWW	MEME-1	1070	1084	+	9.73846	0.000315	0.514	TAATTAATAAGATTA	SL4.0ch04:62815640-62817079	Promoter (1-2kb)	-1701	Solyc04g080740.1.1	ZHD9_1_peakname|ZHD9_2_peakname	2	62816616	1440	306	385.651	41.2722	381.647	ZHD9_1_peak_38081	SL4.0ch04:62815773-62816961	1189	62816621	293	373.565	42.0286	369.357	ZHD9_2_peak_38169	SL4.0ch04:62815640-62817079	1440	62816611	318	397.737	40.5158	393.936	Solyc04g080740.1	XP_004238299.1 bZIP transcription factor 11 [Solanum lycopersicum]	Merged-SL4.0ch04-62816363-2
Merged-SL4.0ch01-79896197-2	TAATTAATWWWWWWW	MEME-1	263	277	-	7.87692	0.000935	0.617	TGATTAGCTAATTAA	SL4.0ch01:79895898-79896492	Promoter (1-2kb)	-1018	Solyc01g096560.3.1	ZHD9_1_peakname|ZHD9_2_peakname	2	79896172	595	307	388.527	41.2156	384.553	ZHD9_1_peak_10404	SL4.0ch01:79895920-79896479	560	79896173	262	321.869	37.597	318.155	ZHD9_2_peak_10478	SL4.0ch01:79895898-79896492	595	79896171	352	455.185	44.8341	450.952	Solyc01g096560.3	XP_004231226.1 CO(2)-response secreted protease-like [Solanum lycopersicum]	Merged-SL4.0ch01-79896197-2
Merged-SL4.0ch01-79896197-2	TAATTAATWWWWWWW	MEME-1	306	320	+	8.2	0.000811	0.599	TAATTAATATATAGA	SL4.0ch01:79895898-79896492	Promoter (1-2kb)	-1018	Solyc01g096560.3.1	ZHD9_1_peakname|ZHD9_2_peakname	2	79896172	595	307	388.527	41.2156	384.553	ZHD9_1_peak_10404	SL4.0ch01:79895920-79896479	560	79896173	262	321.869	37.597	318.155	ZHD9_2_peak_10478	SL4.0ch01:79895898-79896492	595	79896171	352	455.185	44.8341	450.952	Solyc01g096560.3	XP_004231226.1 CO(2)-response secreted protease-like [Solanum lycopersicum]	Merged-SL4.0ch01-79896197-2
Merged-SL4.0ch01-79896197-2	TAATTAATWWWWWWW	MEME-1	260	274	+	10.3846	0.000179	0.474	TAATTAATTAGCTAA	SL4.0ch01:79895898-79896492	Promoter (1-2kb)	-1018	Solyc01g096560.3.1	ZHD9_1_peakname|ZHD9_2_peakname	2	79896172	595	307	388.527	41.2156	384.553	ZHD9_1_peak_10404	SL4.0ch01:79895920-79896479	560	79896173	262	321.869	37.597	318.155	ZHD9_2_peak_10478	SL4.0ch01:79895898-79896492	595	79896171	352	455.185	44.8341	450.952	Solyc01g096560.3	XP_004231226.1 CO(2)-response secreted protease-like [Solanum lycopersicum]	Merged-SL4.0ch01-79896197-2
Merged-SL4.0ch01-79896197-2	TAATTAATWWWWWWW	MEME-1	255	269	-	8.36923	0.000748	0.589	TAATTAATTAAATGT	SL4.0ch01:79895898-79896492	Promoter (1-2kb)	-1018	Solyc01g096560.3.1	ZHD9_1_peakname|ZHD9_2_peakname	2	79896172	595	307	388.527	41.2156	384.553	ZHD9_1_peak_10404	SL4.0ch01:79895920-79896479	560	79896173	262	321.869	37.597	318.155	ZHD9_2_peak_10478	SL4.0ch01:79895898-79896492	595	79896171	352	455.185	44.8341	450.952	Solyc01g096560.3	XP_004231226.1 CO(2)-response secreted protease-like [Solanum lycopersicum]	Merged-SL4.0ch01-79896197-2
Merged-SL4.0ch03-8635503-2	TAATTAATWWWWWWW	MEME-1	45	59	+	10.2615	0.000202	0.487	TAATTAACTTTAATT	SL4.0ch03:8634688-8636302	Promoter (1-2kb)	-1183	Solyc03g044480.3.1	ZHD9_1_peakname|ZHD9_2_peakname	2	8635613	1615	324	409.887	41.2114	405.747	ZHD9_1_peak_22025	SL4.0ch03:8634727-8636298	1572	8635449	269	326.578	36.6671	322.827	ZHD9_2_peak_22075	SL4.0ch03:8634688-8636302	1615	8635777	380	493.196	45.7557	488.667	Solyc03g044480.3	XP_004234724.1 cyclin-dependent kinase inhibitor 1-like isoform X2 [Solanum lycopersicum]	Merged-SL4.0ch03-8635503-2
Merged-SL4.0ch03-8635503-2	TAATTAATWWWWWWW	MEME-1	705	719	-	9.90769	0.000274	0.509	TAATTAAGACGTTAA	SL4.0ch03:8634688-8636302	Promoter (1-2kb)	-1183	Solyc03g044480.3.1	ZHD9_1_peakname|ZHD9_2_peakname	2	8635613	1615	324	409.887	41.2114	405.747	ZHD9_1_peak_22025	SL4.0ch03:8634727-8636298	1572	8635449	269	326.578	36.6671	322.827	ZHD9_2_peak_22075	SL4.0ch03:8634688-8636302	1615	8635777	380	493.196	45.7557	488.667	Solyc03g044480.3	XP_004234724.1 cyclin-dependent kinase inhibitor 1-like isoform X2 [Solanum lycopersicum]	Merged-SL4.0ch03-8635503-2
Merged-SL4.0ch03-8635503-2	TAATTAATWWWWWWW	MEME-1	1325	1339	+	9.16923	0.000476	0.546	TAATTAAGGCTAGAA	SL4.0ch03:8634688-8636302	Promoter (1-2kb)	-1183	Solyc03g044480.3.1	ZHD9_1_peakname|ZHD9_2_peakname	2	8635613	1615	324	409.887	41.2114	405.747	ZHD9_1_peak_22025	SL4.0ch03:8634727-8636298	1572	8635449	269	326.578	36.6671	322.827	ZHD9_2_peak_22075	SL4.0ch03:8634688-8636302	1615	8635777	380	493.196	45.7557	488.667	Solyc03g044480.3	XP_004234724.1 cyclin-dependent kinase inhibitor 1-like isoform X2 [Solanum lycopersicum]	Merged-SL4.0ch03-8635503-2
Merged-SL4.0ch03-8635503-2	TAATTAATWWWWWWW	MEME-1	1076	1090	-	8.55385	0.00068	0.579	TAATTAAGCTAATTA	SL4.0ch03:8634688-8636302	Promoter (1-2kb)	-1183	Solyc03g044480.3.1	ZHD9_1_peakname|ZHD9_2_peakname	2	8635613	1615	324	409.887	41.2114	405.747	ZHD9_1_peak_22025	SL4.0ch03:8634727-8636298	1572	8635449	269	326.578	36.6671	322.827	ZHD9_2_peak_22075	SL4.0ch03:8634688-8636302	1615	8635777	380	493.196	45.7557	488.667	Solyc03g044480.3	XP_004234724.1 cyclin-dependent kinase inhibitor 1-like isoform X2 [Solanum lycopersicum]	Merged-SL4.0ch03-8635503-2
Merged-SL4.0ch03-8635503-2	TAATTAATWWWWWWW	MEME-1	1053	1067	+	9.81538	0.000298	0.51	TAATTAGTTAATTAT	SL4.0ch03:8634688-8636302	Promoter (1-2kb)	-1183	Solyc03g044480.3.1	ZHD9_1_peakname|ZHD9_2_peakname	2	8635613	1615	324	409.887	41.2114	405.747	ZHD9_1_peak_22025	SL4.0ch03:8634727-8636298	1572	8635449	269	326.578	36.6671	322.827	ZHD9_2_peak_22075	SL4.0ch03:8634688-8636302	1615	8635777	380	493.196	45.7557	488.667	Solyc03g044480.3	XP_004234724.1 cyclin-dependent kinase inhibitor 1-like isoform X2 [Solanum lycopersicum]	Merged-SL4.0ch03-8635503-2
Merged-SL4.0ch03-8635503-2	TAATTAATWWWWWWW	MEME-1	750	764	-	10.9385	9.71e-05	0.43	TAATTAACTAATTAT	SL4.0ch03:8634688-8636302	Promoter (1-2kb)	-1183	Solyc03g044480.3.1	ZHD9_1_peakname|ZHD9_2_peakname	2	8635613	1615	324	409.887	41.2114	405.747	ZHD9_1_peak_22025	SL4.0ch03:8634727-8636298	1572	8635449	269	326.578	36.6671	322.827	ZHD9_2_peak_22075	SL4.0ch03:8634688-8636302	1615	8635777	380	493.196	45.7557	488.667	Solyc03g044480.3	XP_004234724.1 cyclin-dependent kinase inhibitor 1-like isoform X2 [Solanum lycopersicum]	Merged-SL4.0ch03-8635503-2
Merged-SL4.0ch03-8635503-2	TAATTAATWWWWWWW	MEME-1	774	788	-	8.55385	0.00068	0.579	TAATTAAGCTAATTA	SL4.0ch03:8634688-8636302	Promoter (1-2kb)	-1183	Solyc03g044480.3.1	ZHD9_1_peakname|ZHD9_2_peakname	2	8635613	1615	324	409.887	41.2114	405.747	ZHD9_1_peak_22025	SL4.0ch03:8634727-8636298	1572	8635449	269	326.578	36.6671	322.827	ZHD9_2_peak_22075	SL4.0ch03:8634688-8636302	1615	8635777	380	493.196	45.7557	488.667	Solyc03g044480.3	XP_004234724.1 cyclin-dependent kinase inhibitor 1-like isoform X2 [Solanum lycopersicum]	Merged-SL4.0ch03-8635503-2
Merged-SL4.0ch03-8635503-2	TAATTAATWWWWWWW	MEME-1	1363	1377	-	9.75385	0.000311	0.512	TAATTAACTAACTAT	SL4.0ch03:8634688-8636302	Promoter (1-2kb)	-1183	Solyc03g044480.3.1	ZHD9_1_peakname|ZHD9_2_peakname	2	8635613	1615	324	409.887	41.2114	405.747	ZHD9_1_peak_22025	SL4.0ch03:8634727-8636298	1572	8635449	269	326.578	36.6671	322.827	ZHD9_2_peak_22075	SL4.0ch03:8634688-8636302	1615	8635777	380	493.196	45.7557	488.667	Solyc03g044480.3	XP_004234724.1 cyclin-dependent kinase inhibitor 1-like isoform X2 [Solanum lycopersicum]	Merged-SL4.0ch03-8635503-2
Merged-SL4.0ch03-8635503-2	TAATTAATWWWWWWW	MEME-1	1088	1102	-	9.15385	0.00048	0.547	TAATTAAGCTAATAA	SL4.0ch03:8634688-8636302	Promoter (1-2kb)	-1183	Solyc03g044480.3.1	ZHD9_1_peakname|ZHD9_2_peakname	2	8635613	1615	324	409.887	41.2114	405.747	ZHD9_1_peak_22025	SL4.0ch03:8634727-8636298	1572	8635449	269	326.578	36.6671	322.827	ZHD9_2_peak_22075	SL4.0ch03:8634688-8636302	1615	8635777	380	493.196	45.7557	488.667	Solyc03g044480.3	XP_004234724.1 cyclin-dependent kinase inhibitor 1-like isoform X2 [Solanum lycopersicum]	Merged-SL4.0ch03-8635503-2
Merged-SL4.0ch03-8635503-2	TAATTAATWWWWWWW	MEME-1	751	765	+	9.81538	0.000298	0.51	TAATTAGTTAATTAT	SL4.0ch03:8634688-8636302	Promoter (1-2kb)	-1183	Solyc03g044480.3.1	ZHD9_1_peakname|ZHD9_2_peakname	2	8635613	1615	324	409.887	41.2114	405.747	ZHD9_1_peak_22025	SL4.0ch03:8634727-8636298	1572	8635449	269	326.578	36.6671	322.827	ZHD9_2_peak_22075	SL4.0ch03:8634688-8636302	1615	8635777	380	493.196	45.7557	488.667	Solyc03g044480.3	XP_004234724.1 cyclin-dependent kinase inhibitor 1-like isoform X2 [Solanum lycopersicum]	Merged-SL4.0ch03-8635503-2
Merged-SL4.0ch03-8635503-2	TAATTAATWWWWWWW	MEME-1	714	728	+	9.16923	0.000476	0.546	TAATTAAGGCTAGAA	SL4.0ch03:8634688-8636302	Promoter (1-2kb)	-1183	Solyc03g044480.3.1	ZHD9_1_peakname|ZHD9_2_peakname	2	8635613	1615	324	409.887	41.2114	405.747	ZHD9_1_peak_22025	SL4.0ch03:8634727-8636298	1572	8635449	269	326.578	36.6671	322.827	ZHD9_2_peak_22075	SL4.0ch03:8634688-8636302	1615	8635777	380	493.196	45.7557	488.667	Solyc03g044480.3	XP_004234724.1 cyclin-dependent kinase inhibitor 1-like isoform X2 [Solanum lycopersicum]	Merged-SL4.0ch03-8635503-2
Merged-SL4.0ch03-8635503-2	TAATTAATWWWWWWW	MEME-1	1316	1330	-	7.83077	0.000953	0.618	TAATTAAAACGTTAA	SL4.0ch03:8634688-8636302	Promoter (1-2kb)	-1183	Solyc03g044480.3.1	ZHD9_1_peakname|ZHD9_2_peakname	2	8635613	1615	324	409.887	41.2114	405.747	ZHD9_1_peak_22025	SL4.0ch03:8634727-8636298	1572	8635449	269	326.578	36.6671	322.827	ZHD9_2_peak_22075	SL4.0ch03:8634688-8636302	1615	8635777	380	493.196	45.7557	488.667	Solyc03g044480.3	XP_004234724.1 cyclin-dependent kinase inhibitor 1-like isoform X2 [Solanum lycopersicum]	Merged-SL4.0ch03-8635503-2
Merged-SL4.0ch03-8635503-2	TAATTAATWWWWWWW	MEME-1	1052	1066	-	10.9385	9.71e-05	0.43	TAATTAACTAATTAT	SL4.0ch03:8634688-8636302	Promoter (1-2kb)	-1183	Solyc03g044480.3.1	ZHD9_1_peakname|ZHD9_2_peakname	2	8635613	1615	324	409.887	41.2114	405.747	ZHD9_1_peak_22025	SL4.0ch03:8634727-8636298	1572	8635449	269	326.578	36.6671	322.827	ZHD9_2_peak_22075	SL4.0ch03:8634688-8636302	1615	8635777	380	493.196	45.7557	488.667	Solyc03g044480.3	XP_004234724.1 cyclin-dependent kinase inhibitor 1-like isoform X2 [Solanum lycopersicum]	Merged-SL4.0ch03-8635503-2
Merged-SL4.0ch01-82627431-2	TAATTAATWWWWWWW	MEME-1	1250	1264	+	10.7692	0.000117	0.444	TAATTAATGTATATT	SL4.0ch01:82626382-82628469	Promoter (1-2kb)	-1587	Solyc01g100290.4.1	ZHD9_1_peakname|ZHD9_2_peakname	2	82626894	2088	326	409.457	41.1378	405.288	ZHD9_1_peak_10862	SL4.0ch01:82626408-82628469	2062	82626888	293	364.507	39.4852	360.394	ZHD9_2_peak_10947	SL4.0ch01:82626382-82628467	2086	82626899	358	454.407	42.7904	450.182	Solyc01g100290.4	XP_010313418.1 uncharacterized protein LOC101268805 [Solanum lycopersicum]	Merged-SL4.0ch01-82627431-2
Merged-SL4.0ch01-82627431-2	TAATTAATWWWWWWW	MEME-1	1241	1255	-	9.61538	0.000348	0.519	TAATTACGTTAAAAT	SL4.0ch01:82626382-82628469	Promoter (1-2kb)	-1587	Solyc01g100290.4.1	ZHD9_1_peakname|ZHD9_2_peakname	2	82626894	2088	326	409.457	41.1378	405.288	ZHD9_1_peak_10862	SL4.0ch01:82626408-82628469	2062	82626888	293	364.507	39.4852	360.394	ZHD9_2_peak_10947	SL4.0ch01:82626382-82628467	2086	82626899	358	454.407	42.7904	450.182	Solyc01g100290.4	XP_010313418.1 uncharacterized protein LOC101268805 [Solanum lycopersicum]	Merged-SL4.0ch01-82627431-2
Merged-SL4.0ch01-82627431-2	TAATTAATWWWWWWW	MEME-1	496	510	-	10.2154	0.000209	0.491	TAATTAACTCTAATA	SL4.0ch01:82626382-82628469	Promoter (1-2kb)	-1587	Solyc01g100290.4.1	ZHD9_1_peakname|ZHD9_2_peakname	2	82626894	2088	326	409.457	41.1378	405.288	ZHD9_1_peak_10862	SL4.0ch01:82626408-82628469	2062	82626888	293	364.507	39.4852	360.394	ZHD9_2_peak_10947	SL4.0ch01:82626382-82628467	2086	82626899	358	454.407	42.7904	450.182	Solyc01g100290.4	XP_010313418.1 uncharacterized protein LOC101268805 [Solanum lycopersicum]	Merged-SL4.0ch01-82627431-2
Merged-SL4.0ch01-76511907-2	TAATTAATWWWWWWW	MEME-1	581	595	+	9.07692	0.000504	0.551	TAATTAGTTAACATA	SL4.0ch01:76510828-76513003	Promoter (1-2kb)	-1555	Solyc01g090610.3.1	ZHD9_1_peakname|ZHD9_2_peakname	2	76511419	2176	304	383.961	41.1292	379.974	ZHD9_1_peak_9747	SL4.0ch01:76510828-76512952	2125	76511415	291	370.185	41.7427	366.012	ZHD9_2_peak_9828	SL4.0ch01:76510845-76513003	2159	76511423	318	397.737	40.5158	393.936	Solyc01g090610.3	XP_004229768.1 2-oxoglutarate-dependent dioxygenase AOP2 [Solanum lycopersicum]	Merged-SL4.0ch01-76511907-2
Merged-SL4.0ch01-76511907-2	TAATTAATWWWWWWW	MEME-1	981	995	+	10.3538	0.000182	0.477	TAATTAAGTTTATTA	SL4.0ch01:76510828-76513003	Promoter (1-2kb)	-1555	Solyc01g090610.3.1	ZHD9_1_peakname|ZHD9_2_peakname	2	76511419	2176	304	383.961	41.1292	379.974	ZHD9_1_peak_9747	SL4.0ch01:76510828-76512952	2125	76511415	291	370.185	41.7427	366.012	ZHD9_2_peak_9828	SL4.0ch01:76510845-76513003	2159	76511423	318	397.737	40.5158	393.936	Solyc01g090610.3	XP_004229768.1 2-oxoglutarate-dependent dioxygenase AOP2 [Solanum lycopersicum]	Merged-SL4.0ch01-76511907-2
Merged-SL4.0ch01-76511907-2	TAATTAATWWWWWWW	MEME-1	259	273	-	11.0462	8.58e-05	0.418	TAATTAATTTATATA	SL4.0ch01:76510828-76513003	Promoter (1-2kb)	-1555	Solyc01g090610.3.1	ZHD9_1_peakname|ZHD9_2_peakname	2	76511419	2176	304	383.961	41.1292	379.974	ZHD9_1_peak_9747	SL4.0ch01:76510828-76512952	2125	76511415	291	370.185	41.7427	366.012	ZHD9_2_peak_9828	SL4.0ch01:76510845-76513003	2159	76511423	318	397.737	40.5158	393.936	Solyc01g090610.3	XP_004229768.1 2-oxoglutarate-dependent dioxygenase AOP2 [Solanum lycopersicum]	Merged-SL4.0ch01-76511907-2
Merged-SL4.0ch01-76511907-2	TAATTAATWWWWWWW	MEME-1	1712	1726	-	8.32308	0.000764	0.592	TGATTAAGCAATTTT	SL4.0ch01:76510828-76513003	Promoter (1-2kb)	-1555	Solyc01g090610.3.1	ZHD9_1_peakname|ZHD9_2_peakname	2	76511419	2176	304	383.961	41.1292	379.974	ZHD9_1_peak_9747	SL4.0ch01:76510828-76512952	2125	76511415	291	370.185	41.7427	366.012	ZHD9_2_peak_9828	SL4.0ch01:76510845-76513003	2159	76511423	318	397.737	40.5158	393.936	Solyc01g090610.3	XP_004229768.1 2-oxoglutarate-dependent dioxygenase AOP2 [Solanum lycopersicum]	Merged-SL4.0ch01-76511907-2
Merged-SL4.0ch01-76511907-2	TAATTAATWWWWWWW	MEME-1	572	586	-	8.52308	0.000691	0.58	TAATTAACTGTATTA	SL4.0ch01:76510828-76513003	Promoter (1-2kb)	-1555	Solyc01g090610.3.1	ZHD9_1_peakname|ZHD9_2_peakname	2	76511419	2176	304	383.961	41.1292	379.974	ZHD9_1_peak_9747	SL4.0ch01:76510828-76512952	2125	76511415	291	370.185	41.7427	366.012	ZHD9_2_peak_9828	SL4.0ch01:76510845-76513003	2159	76511423	318	397.737	40.5158	393.936	Solyc01g090610.3	XP_004229768.1 2-oxoglutarate-dependent dioxygenase AOP2 [Solanum lycopersicum]	Merged-SL4.0ch01-76511907-2
Merged-SL4.0ch01-76511907-2	TAATTAATWWWWWWW	MEME-1	1060	1074	+	9.93846	0.00027	0.509	TAATTAAGTATAAGT	SL4.0ch01:76510828-76513003	Promoter (1-2kb)	-1555	Solyc01g090610.3.1	ZHD9_1_peakname|ZHD9_2_peakname	2	76511419	2176	304	383.961	41.1292	379.974	ZHD9_1_peak_9747	SL4.0ch01:76510828-76512952	2125	76511415	291	370.185	41.7427	366.012	ZHD9_2_peak_9828	SL4.0ch01:76510845-76513003	2159	76511423	318	397.737	40.5158	393.936	Solyc01g090610.3	XP_004229768.1 2-oxoglutarate-dependent dioxygenase AOP2 [Solanum lycopersicum]	Merged-SL4.0ch01-76511907-2
Merged-SL4.0ch01-76511907-2	TAATTAATWWWWWWW	MEME-1	1823	1837	+	8.16923	0.000822	0.601	TAATTAATATTAAGA	SL4.0ch01:76510828-76513003	Promoter (1-2kb)	-1555	Solyc01g090610.3.1	ZHD9_1_peakname|ZHD9_2_peakname	2	76511419	2176	304	383.961	41.1292	379.974	ZHD9_1_peak_9747	SL4.0ch01:76510828-76512952	2125	76511415	291	370.185	41.7427	366.012	ZHD9_2_peak_9828	SL4.0ch01:76510845-76513003	2159	76511423	318	397.737	40.5158	393.936	Solyc01g090610.3	XP_004229768.1 2-oxoglutarate-dependent dioxygenase AOP2 [Solanum lycopersicum]	Merged-SL4.0ch01-76511907-2
Merged-SL4.0ch01-76511907-2	TAATTAATWWWWWWW	MEME-1	283	297	-	10.0308	0.000247	0.505	TAATTAACCATTTAT	SL4.0ch01:76510828-76513003	Promoter (1-2kb)	-1555	Solyc01g090610.3.1	ZHD9_1_peakname|ZHD9_2_peakname	2	76511419	2176	304	383.961	41.1292	379.974	ZHD9_1_peak_9747	SL4.0ch01:76510828-76512952	2125	76511415	291	370.185	41.7427	366.012	ZHD9_2_peak_9828	SL4.0ch01:76510845-76513003	2159	76511423	318	397.737	40.5158	393.936	Solyc01g090610.3	XP_004229768.1 2-oxoglutarate-dependent dioxygenase AOP2 [Solanum lycopersicum]	Merged-SL4.0ch01-76511907-2
Merged-SL4.0ch01-76511907-2	TAATTAATWWWWWWW	MEME-1	1391	1405	-	8.41538	0.000731	0.585	TAATTACATCTTAAA	SL4.0ch01:76510828-76513003	Promoter (1-2kb)	-1555	Solyc01g090610.3.1	ZHD9_1_peakname|ZHD9_2_peakname	2	76511419	2176	304	383.961	41.1292	379.974	ZHD9_1_peak_9747	SL4.0ch01:76510828-76512952	2125	76511415	291	370.185	41.7427	366.012	ZHD9_2_peak_9828	SL4.0ch01:76510845-76513003	2159	76511423	318	397.737	40.5158	393.936	Solyc01g090610.3	XP_004229768.1 2-oxoglutarate-dependent dioxygenase AOP2 [Solanum lycopersicum]	Merged-SL4.0ch01-76511907-2
Merged-SL4.0ch01-76511907-2	TAATTAATWWWWWWW	MEME-1	1400	1414	+	10.2462	0.000205	0.487	TAATTAACTCTTTAT	SL4.0ch01:76510828-76513003	Promoter (1-2kb)	-1555	Solyc01g090610.3.1	ZHD9_1_peakname|ZHD9_2_peakname	2	76511419	2176	304	383.961	41.1292	379.974	ZHD9_1_peak_9747	SL4.0ch01:76510828-76512952	2125	76511415	291	370.185	41.7427	366.012	ZHD9_2_peak_9828	SL4.0ch01:76510845-76513003	2159	76511423	318	397.737	40.5158	393.936	Solyc01g090610.3	XP_004229768.1 2-oxoglutarate-dependent dioxygenase AOP2 [Solanum lycopersicum]	Merged-SL4.0ch01-76511907-2
Merged-SL4.0ch07-65855843-2	TAATTAATWWWWWWW	MEME-1	782	796	-	8.78462	0.000598	0.566	TAATTAATTAAGAGT	SL4.0ch07:65855334-65856350	Promoter (1-2kb)	-1534	Solyc07g063575.1.1	ZHD9_1_peakname|ZHD9_2_peakname	2	65855696	1017	304	383.937	41.0335	379.975	ZHD9_1_peak_62349	SL4.0ch07:65855334-65856336	1003	65855697	279	350.033	40.0272	346.059	ZHD9_2_peak_62497	SL4.0ch07:65855353-65856350	998	65855694	330	417.841	42.0399	413.891	Solyc07g063575.1	XP_010324346.1 uncharacterized protein LOC101268412 [Solanum lycopersicum]	Merged-SL4.0ch07-65855843-2
Merged-SL4.0ch07-65855843-2	TAATTAATWWWWWWW	MEME-1	800	814	+	9.49231	0.000382	0.527	TGATTAAGTAGGATT	SL4.0ch07:65855334-65856350	Promoter (1-2kb)	-1534	Solyc07g063575.1.1	ZHD9_1_peakname|ZHD9_2_peakname	2	65855696	1017	304	383.937	41.0335	379.975	ZHD9_1_peak_62349	SL4.0ch07:65855334-65856336	1003	65855697	279	350.033	40.0272	346.059	ZHD9_2_peak_62497	SL4.0ch07:65855353-65856350	998	65855694	330	417.841	42.0399	413.891	Solyc07g063575.1	XP_010324346.1 uncharacterized protein LOC101268412 [Solanum lycopersicum]	Merged-SL4.0ch07-65855843-2
Merged-SL4.0ch07-65855843-2	TAATTAATWWWWWWW	MEME-1	791	805	+	8.8	0.000594	0.564	TAATTAATATGATTA	SL4.0ch07:65855334-65856350	Promoter (1-2kb)	-1534	Solyc07g063575.1.1	ZHD9_1_peakname|ZHD9_2_peakname	2	65855696	1017	304	383.937	41.0335	379.975	ZHD9_1_peak_62349	SL4.0ch07:65855334-65856336	1003	65855697	279	350.033	40.0272	346.059	ZHD9_2_peak_62497	SL4.0ch07:65855353-65856350	998	65855694	330	417.841	42.0399	413.891	Solyc07g063575.1	XP_010324346.1 uncharacterized protein LOC101268412 [Solanum lycopersicum]	Merged-SL4.0ch07-65855843-2
Merged-SL4.0ch07-65855843-2	TAATTAATWWWWWWW	MEME-1	400	414	+	8.46154	0.000713	0.583	TAATTACCGCTAATA	SL4.0ch07:65855334-65856350	Promoter (1-2kb)	-1534	Solyc07g063575.1.1	ZHD9_1_peakname|ZHD9_2_peakname	2	65855696	1017	304	383.937	41.0335	379.975	ZHD9_1_peak_62349	SL4.0ch07:65855334-65856336	1003	65855697	279	350.033	40.0272	346.059	ZHD9_2_peak_62497	SL4.0ch07:65855353-65856350	998	65855694	330	417.841	42.0399	413.891	Solyc07g063575.1	XP_010324346.1 uncharacterized protein LOC101268412 [Solanum lycopersicum]	Merged-SL4.0ch07-65855843-2
Merged-SL4.0ch07-65855843-2	TAATTAATWWWWWWW	MEME-1	389	403	+	8.55385	0.00068	0.579	TAATTAGAAATTAAT	SL4.0ch07:65855334-65856350	Promoter (1-2kb)	-1534	Solyc07g063575.1.1	ZHD9_1_peakname|ZHD9_2_peakname	2	65855696	1017	304	383.937	41.0335	379.975	ZHD9_1_peak_62349	SL4.0ch07:65855334-65856336	1003	65855697	279	350.033	40.0272	346.059	ZHD9_2_peak_62497	SL4.0ch07:65855353-65856350	998	65855694	330	417.841	42.0399	413.891	Solyc07g063575.1	XP_010324346.1 uncharacterized protein LOC101268412 [Solanum lycopersicum]	Merged-SL4.0ch07-65855843-2
Merged-SL4.0ch07-65855843-2	TAATTAATWWWWWWW	MEME-1	391	405	-	10.8615	0.000107	0.436	TAATTAATTTCTAAT	SL4.0ch07:65855334-65856350	Promoter (1-2kb)	-1534	Solyc07g063575.1.1	ZHD9_1_peakname|ZHD9_2_peakname	2	65855696	1017	304	383.937	41.0335	379.975	ZHD9_1_peak_62349	SL4.0ch07:65855334-65856336	1003	65855697	279	350.033	40.0272	346.059	ZHD9_2_peak_62497	SL4.0ch07:65855353-65856350	998	65855694	330	417.841	42.0399	413.891	Solyc07g063575.1	XP_010324346.1 uncharacterized protein LOC101268412 [Solanum lycopersicum]	Merged-SL4.0ch07-65855843-2
Merged-SL4.0ch07-65855843-2	TAATTAATWWWWWWW	MEME-1	787	801	+	9.35385	0.00042	0.532	TAATTAATTAATATG	SL4.0ch07:65855334-65856350	Promoter (1-2kb)	-1534	Solyc07g063575.1.1	ZHD9_1_peakname|ZHD9_2_peakname	2	65855696	1017	304	383.937	41.0335	379.975	ZHD9_1_peak_62349	SL4.0ch07:65855334-65856336	1003	65855697	279	350.033	40.0272	346.059	ZHD9_2_peak_62497	SL4.0ch07:65855353-65856350	998	65855694	330	417.841	42.0399	413.891	Solyc07g063575.1	XP_010324346.1 uncharacterized protein LOC101268412 [Solanum lycopersicum]	Merged-SL4.0ch07-65855843-2
Merged-SL4.0ch02-41962347-2	TAATTAATWWWWWWW	MEME-1	415	429	-	8.01538	0.000881	0.609	TAATTAAAAAAATTA	SL4.0ch02:41961729-41962979	Promoter (<=1kb)	-401	Solyc02g079400.3.1	ZHD9_1_peakname|ZHD9_2_peakname	2	41962048	1251	307	386.68	41.0294	382.682	ZHD9_1_peak_18177	SL4.0ch02:41961729-41962979	1251	41962045	288	363.769	40.9242	359.662	ZHD9_2_peak_18213	SL4.0ch02:41961733-41962950	1218	41962050	326	409.59	41.1347	405.702	Solyc02g079400.3	XP_004232778.1 E3 ubiquitin-protein ligase CSU1 [Solanum lycopersicum]	Merged-SL4.0ch02-41962347-2
Merged-SL4.0ch02-41962347-2	TAATTAATWWWWWWW	MEME-1	963	977	-	9.98462	0.000259	0.505	TAATTAAAAAATAAA	SL4.0ch02:41961729-41962979	Promoter (<=1kb)	-401	Solyc02g079400.3.1	ZHD9_1_peakname|ZHD9_2_peakname	2	41962048	1251	307	386.68	41.0294	382.682	ZHD9_1_peak_18177	SL4.0ch02:41961729-41962979	1251	41962045	288	363.769	40.9242	359.662	ZHD9_2_peak_18213	SL4.0ch02:41961733-41962950	1218	41962050	326	409.59	41.1347	405.702	Solyc02g079400.3	XP_004232778.1 E3 ubiquitin-protein ligase CSU1 [Solanum lycopersicum]	Merged-SL4.0ch02-41962347-2
Merged-SL4.0ch02-41962347-2	TAATTAATWWWWWWW	MEME-1	368	382	+	7.96923	0.0009	0.611	TCATTAATTTTTTAA	SL4.0ch02:41961729-41962979	Promoter (<=1kb)	-401	Solyc02g079400.3.1	ZHD9_1_peakname|ZHD9_2_peakname	2	41962048	1251	307	386.68	41.0294	382.682	ZHD9_1_peak_18177	SL4.0ch02:41961729-41962979	1251	41962045	288	363.769	40.9242	359.662	ZHD9_2_peak_18213	SL4.0ch02:41961733-41962950	1218	41962050	326	409.59	41.1347	405.702	Solyc02g079400.3	XP_004232778.1 E3 ubiquitin-protein ligase CSU1 [Solanum lycopersicum]	Merged-SL4.0ch02-41962347-2
Merged-SL4.0ch07-66535318-2	TAATTAATWWWWWWW	MEME-1	1717	1731	+	8.53846	0.000685	0.58	TAATTAAATAGCTAA	SL4.0ch07:66534407-66536208	Promoter (1-2kb)	-1670	Solyc07g064650.3.1	ZHD9_1_peakname|ZHD9_2_peakname	2	66535876	1802	344	431.149	41.0252	426.796	ZHD9_1_peak_62469	SL4.0ch07:66534463-66536208	1746	66535882	305	376.921	39.0591	372.684	ZHD9_2_peak_62619	SL4.0ch07:66534407-66536195	1789	66535871	383	485.378	42.9914	480.907	Solyc07g064650.3	TMX04453.1 hypothetical protein EJD97_008868 [Solanum chilense]	Merged-SL4.0ch07-66535318-2
Merged-SL4.0ch07-66535318-2	TAATTAATWWWWWWW	MEME-1	1033	1047	+	10.4308	0.000172	0.472	TAATTAAAAATTAAA	SL4.0ch07:66534407-66536208	Promoter (1-2kb)	-1670	Solyc07g064650.3.1	ZHD9_1_peakname|ZHD9_2_peakname	2	66535876	1802	344	431.149	41.0252	426.796	ZHD9_1_peak_62469	SL4.0ch07:66534463-66536208	1746	66535882	305	376.921	39.0591	372.684	ZHD9_2_peak_62619	SL4.0ch07:66534407-66536195	1789	66535871	383	485.378	42.9914	480.907	Solyc07g064650.3	TMX04453.1 hypothetical protein EJD97_008868 [Solanum chilense]	Merged-SL4.0ch07-66535318-2
Merged-SL4.0ch07-66535318-2	TAATTAATWWWWWWW	MEME-1	1441	1455	+	9.07692	0.000504	0.551	TAATTAACTTAATTA	SL4.0ch07:66534407-66536208	Promoter (1-2kb)	-1670	Solyc07g064650.3.1	ZHD9_1_peakname|ZHD9_2_peakname	2	66535876	1802	344	431.149	41.0252	426.796	ZHD9_1_peak_62469	SL4.0ch07:66534463-66536208	1746	66535882	305	376.921	39.0591	372.684	ZHD9_2_peak_62619	SL4.0ch07:66534407-66536195	1789	66535871	383	485.378	42.9914	480.907	Solyc07g064650.3	TMX04453.1 hypothetical protein EJD97_008868 [Solanum chilense]	Merged-SL4.0ch07-66535318-2
Merged-SL4.0ch07-66535318-2	TAATTAATWWWWWWW	MEME-1	255	269	+	9.98462	0.000259	0.505	TAATTAGTTAGTATT	SL4.0ch07:66534407-66536208	Promoter (1-2kb)	-1670	Solyc07g064650.3.1	ZHD9_1_peakname|ZHD9_2_peakname	2	66535876	1802	344	431.149	41.0252	426.796	ZHD9_1_peak_62469	SL4.0ch07:66534463-66536208	1746	66535882	305	376.921	39.0591	372.684	ZHD9_2_peak_62619	SL4.0ch07:66534407-66536195	1789	66535871	383	485.378	42.9914	480.907	Solyc07g064650.3	TMX04453.1 hypothetical protein EJD97_008868 [Solanum chilense]	Merged-SL4.0ch07-66535318-2
Merged-SL4.0ch07-66535318-2	TAATTAATWWWWWWW	MEME-1	802	816	+	9.41538	0.000401	0.53	TGATTAATTTTCAAA	SL4.0ch07:66534407-66536208	Promoter (1-2kb)	-1670	Solyc07g064650.3.1	ZHD9_1_peakname|ZHD9_2_peakname	2	66535876	1802	344	431.149	41.0252	426.796	ZHD9_1_peak_62469	SL4.0ch07:66534463-66536208	1746	66535882	305	376.921	39.0591	372.684	ZHD9_2_peak_62619	SL4.0ch07:66534407-66536195	1789	66535871	383	485.378	42.9914	480.907	Solyc07g064650.3	TMX04453.1 hypothetical protein EJD97_008868 [Solanum chilense]	Merged-SL4.0ch07-66535318-2
Merged-SL4.0ch07-66535318-2	TAATTAATWWWWWWW	MEME-1	1432	1446	-	9.50769	0.000377	0.526	TAATTAAGGTGATTT	SL4.0ch07:66534407-66536208	Promoter (1-2kb)	-1670	Solyc07g064650.3.1	ZHD9_1_peakname|ZHD9_2_peakname	2	66535876	1802	344	431.149	41.0252	426.796	ZHD9_1_peak_62469	SL4.0ch07:66534463-66536208	1746	66535882	305	376.921	39.0591	372.684	ZHD9_2_peak_62619	SL4.0ch07:66534407-66536195	1789	66535871	383	485.378	42.9914	480.907	Solyc07g064650.3	TMX04453.1 hypothetical protein EJD97_008868 [Solanum chilense]	Merged-SL4.0ch07-66535318-2
Merged-SL4.0ch07-66535318-2	TAATTAATWWWWWWW	MEME-1	1322	1336	-	9.38462	0.00041	0.532	TAATTAAAAAGAAAA	SL4.0ch07:66534407-66536208	Promoter (1-2kb)	-1670	Solyc07g064650.3.1	ZHD9_1_peakname|ZHD9_2_peakname	2	66535876	1802	344	431.149	41.0252	426.796	ZHD9_1_peak_62469	SL4.0ch07:66534463-66536208	1746	66535882	305	376.921	39.0591	372.684	ZHD9_2_peak_62619	SL4.0ch07:66534407-66536195	1789	66535871	383	485.378	42.9914	480.907	Solyc07g064650.3	TMX04453.1 hypothetical protein EJD97_008868 [Solanum chilense]	Merged-SL4.0ch07-66535318-2
Merged-SL4.0ch07-66535318-2	TAATTAATWWWWWWW	MEME-1	449	463	+	9.41538	0.000401	0.53	TAATTAATTTTCTTA	SL4.0ch07:66534407-66536208	Promoter (1-2kb)	-1670	Solyc07g064650.3.1	ZHD9_1_peakname|ZHD9_2_peakname	2	66535876	1802	344	431.149	41.0252	426.796	ZHD9_1_peak_62469	SL4.0ch07:66534463-66536208	1746	66535882	305	376.921	39.0591	372.684	ZHD9_2_peak_62619	SL4.0ch07:66534407-66536195	1789	66535871	383	485.378	42.9914	480.907	Solyc07g064650.3	TMX04453.1 hypothetical protein EJD97_008868 [Solanum chilense]	Merged-SL4.0ch07-66535318-2
Merged-SL4.0ch07-66535318-2	TAATTAATWWWWWWW	MEME-1	1441	1455	-	9.90769	0.000274	0.509	TAATTAAGTTAATTA	SL4.0ch07:66534407-66536208	Promoter (1-2kb)	-1670	Solyc07g064650.3.1	ZHD9_1_peakname|ZHD9_2_peakname	2	66535876	1802	344	431.149	41.0252	426.796	ZHD9_1_peak_62469	SL4.0ch07:66534463-66536208	1746	66535882	305	376.921	39.0591	372.684	ZHD9_2_peak_62619	SL4.0ch07:66534407-66536195	1789	66535871	383	485.378	42.9914	480.907	Solyc07g064650.3	TMX04453.1 hypothetical protein EJD97_008868 [Solanum chilense]	Merged-SL4.0ch07-66535318-2
Merged-SL4.0ch07-66535318-2	TAATTAATWWWWWWW	MEME-1	246	260	-	7.72308	0.000996	0.623	TAATTAGTATTTAAC	SL4.0ch07:66534407-66536208	Promoter (1-2kb)	-1670	Solyc07g064650.3.1	ZHD9_1_peakname|ZHD9_2_peakname	2	66535876	1802	344	431.149	41.0252	426.796	ZHD9_1_peak_62469	SL4.0ch07:66534463-66536208	1746	66535882	305	376.921	39.0591	372.684	ZHD9_2_peak_62619	SL4.0ch07:66534407-66536195	1789	66535871	383	485.378	42.9914	480.907	Solyc07g064650.3	TMX04453.1 hypothetical protein EJD97_008868 [Solanum chilense]	Merged-SL4.0ch07-66535318-2
Merged-SL4.0ch07-66535318-2	TAATTAATWWWWWWW	MEME-1	1331	1345	+	8.01538	0.000881	0.609	TAATTAAAAAAATTA	SL4.0ch07:66534407-66536208	Promoter (1-2kb)	-1670	Solyc07g064650.3.1	ZHD9_1_peakname|ZHD9_2_peakname	2	66535876	1802	344	431.149	41.0252	426.796	ZHD9_1_peak_62469	SL4.0ch07:66534463-66536208	1746	66535882	305	376.921	39.0591	372.684	ZHD9_2_peak_62619	SL4.0ch07:66534407-66536195	1789	66535871	383	485.378	42.9914	480.907	Solyc07g064650.3	TMX04453.1 hypothetical protein EJD97_008868 [Solanum chilense]	Merged-SL4.0ch07-66535318-2
Merged-SL4.0ch07-66535318-2	TAATTAATWWWWWWW	MEME-1	1086	1100	+	10.7846	0.000116	0.444	TAATTAAGTCATTAA	SL4.0ch07:66534407-66536208	Promoter (1-2kb)	-1670	Solyc07g064650.3.1	ZHD9_1_peakname|ZHD9_2_peakname	2	66535876	1802	344	431.149	41.0252	426.796	ZHD9_1_peak_62469	SL4.0ch07:66534463-66536208	1746	66535882	305	376.921	39.0591	372.684	ZHD9_2_peak_62619	SL4.0ch07:66534407-66536195	1789	66535871	383	485.378	42.9914	480.907	Solyc07g064650.3	TMX04453.1 hypothetical protein EJD97_008868 [Solanum chilense]	Merged-SL4.0ch07-66535318-2
Merged-SL4.0ch12-922628-2	TAATTAATWWWWWWW	MEME-1	695	709	-	9.86154	0.000285	0.51	TGATTAAGGATCATA	SL4.0ch12:921817-923413	Promoter (<=1kb)	-590	Solyc12g006430.3.1	ZHD9_1_peakname|ZHD9_2_peakname	2	922167	1597	304	382.248	40.9225	378.295	ZHD9_1_peak_95731	SL4.0ch12:921817-923401	1585	922167	281	353.377	40.3131	349.371	ZHD9_2_peak_95897	SL4.0ch12:921882-923413	1532	922167	326	411.119	41.5319	407.219	Solyc12g006430.3	XP_004251558.1 UDP-glycosyltransferase 82A1 [Solanum lycopersicum]	Merged-SL4.0ch12-922628-2
Merged-SL4.0ch12-922628-2	TAATTAATWWWWWWW	MEME-1	408	422	-	8.29231	0.000776	0.593	TAATTAATATCATTA	SL4.0ch12:921817-923413	Promoter (<=1kb)	-590	Solyc12g006430.3.1	ZHD9_1_peakname|ZHD9_2_peakname	2	922167	1597	304	382.248	40.9225	378.295	ZHD9_1_peak_95731	SL4.0ch12:921817-923401	1585	922167	281	353.377	40.3131	349.371	ZHD9_2_peak_95897	SL4.0ch12:921882-923413	1532	922167	326	411.119	41.5319	407.219	Solyc12g006430.3	XP_004251558.1 UDP-glycosyltransferase 82A1 [Solanum lycopersicum]	Merged-SL4.0ch12-922628-2
Merged-SL4.0ch12-922628-2	TAATTAATWWWWWWW	MEME-1	1027	1041	-	10.4462	0.000169	0.472	TAATTAATTTGAATA	SL4.0ch12:921817-923413	Promoter (<=1kb)	-590	Solyc12g006430.3.1	ZHD9_1_peakname|ZHD9_2_peakname	2	922167	1597	304	382.248	40.9225	378.295	ZHD9_1_peak_95731	SL4.0ch12:921817-923401	1585	922167	281	353.377	40.3131	349.371	ZHD9_2_peak_95897	SL4.0ch12:921882-923413	1532	922167	326	411.119	41.5319	407.219	Solyc12g006430.3	XP_004251558.1 UDP-glycosyltransferase 82A1 [Solanum lycopersicum]	Merged-SL4.0ch12-922628-2
Merged-SL4.0ch12-922628-2	TAATTAATWWWWWWW	MEME-1	1005	1019	+	8.76923	0.000604	0.567	TGATTAATATTAATA	SL4.0ch12:921817-923413	Promoter (<=1kb)	-590	Solyc12g006430.3.1	ZHD9_1_peakname|ZHD9_2_peakname	2	922167	1597	304	382.248	40.9225	378.295	ZHD9_1_peak_95731	SL4.0ch12:921817-923401	1585	922167	281	353.377	40.3131	349.371	ZHD9_2_peak_95897	SL4.0ch12:921882-923413	1532	922167	326	411.119	41.5319	407.219	Solyc12g006430.3	XP_004251558.1 UDP-glycosyltransferase 82A1 [Solanum lycopersicum]	Merged-SL4.0ch12-922628-2
Merged-SL4.0ch12-922628-2	TAATTAATWWWWWWW	MEME-1	326	340	-	9.81538	0.000298	0.51	TAATTAATTCTCTAA	SL4.0ch12:921817-923413	Promoter (<=1kb)	-590	Solyc12g006430.3.1	ZHD9_1_peakname|ZHD9_2_peakname	2	922167	1597	304	382.248	40.9225	378.295	ZHD9_1_peak_95731	SL4.0ch12:921817-923401	1585	922167	281	353.377	40.3131	349.371	ZHD9_2_peak_95897	SL4.0ch12:921882-923413	1532	922167	326	411.119	41.5319	407.219	Solyc12g006430.3	XP_004251558.1 UDP-glycosyltransferase 82A1 [Solanum lycopersicum]	Merged-SL4.0ch12-922628-2
Merged-SL4.0ch12-922628-2	TAATTAATWWWWWWW	MEME-1	534	548	-	11.8	2.73e-05	0.37	TAATTAATAATAAAA	SL4.0ch12:921817-923413	Promoter (<=1kb)	-590	Solyc12g006430.3.1	ZHD9_1_peakname|ZHD9_2_peakname	2	922167	1597	304	382.248	40.9225	378.295	ZHD9_1_peak_95731	SL4.0ch12:921817-923401	1585	922167	281	353.377	40.3131	349.371	ZHD9_2_peak_95897	SL4.0ch12:921882-923413	1532	922167	326	411.119	41.5319	407.219	Solyc12g006430.3	XP_004251558.1 UDP-glycosyltransferase 82A1 [Solanum lycopersicum]	Merged-SL4.0ch12-922628-2
Merged-SL4.0ch12-922628-2	TAATTAATWWWWWWW	MEME-1	335	349	+	10.5231	0.000155	0.467	TAATTAATTATTGAT	SL4.0ch12:921817-923413	Promoter (<=1kb)	-590	Solyc12g006430.3.1	ZHD9_1_peakname|ZHD9_2_peakname	2	922167	1597	304	382.248	40.9225	378.295	ZHD9_1_peak_95731	SL4.0ch12:921817-923401	1585	922167	281	353.377	40.3131	349.371	ZHD9_2_peak_95897	SL4.0ch12:921882-923413	1532	922167	326	411.119	41.5319	407.219	Solyc12g006430.3	XP_004251558.1 UDP-glycosyltransferase 82A1 [Solanum lycopersicum]	Merged-SL4.0ch12-922628-2
Merged-SL4.0ch10-61368166-2	TAATTAATWWWWWWW	MEME-1	713	727	-	9.93846	0.00027	0.509	TAATTAAGCAAATAT	SL4.0ch10:61367096-61369249	Promoter (1-2kb)	-1367	Solyc10g081110.3.1	ZHD9_1_peakname|ZHD9_2_peakname	2	61368255	2154	328	411.84	40.8275	407.652	ZHD9_1_peak_87788	SL4.0ch10:61367100-61369249	2150	61368256	295	365.444	39.1055	361.321	ZHD9_2_peak_88041	SL4.0ch10:61367096-61369221	2126	61368254	362	458.236	42.5495	453.983	Solyc10g081110.3	NP_001316883.1 RING finger superfamily protein [Solanum lycopersicum]	Merged-SL4.0ch10-61368166-2
Merged-SL4.0ch10-61368166-2	TAATTAATWWWWWWW	MEME-1	758	772	-	8.41538	0.000731	0.585	TAATTACTTGTTTAT	SL4.0ch10:61367096-61369249	Promoter (1-2kb)	-1367	Solyc10g081110.3.1	ZHD9_1_peakname|ZHD9_2_peakname	2	61368255	2154	328	411.84	40.8275	407.652	ZHD9_1_peak_87788	SL4.0ch10:61367100-61369249	2150	61368256	295	365.444	39.1055	361.321	ZHD9_2_peak_88041	SL4.0ch10:61367096-61369221	2126	61368254	362	458.236	42.5495	453.983	Solyc10g081110.3	NP_001316883.1 RING finger superfamily protein [Solanum lycopersicum]	Merged-SL4.0ch10-61368166-2
Merged-SL4.0ch10-61368166-2	TAATTAATWWWWWWW	MEME-1	1039	1053	+	8.58462	0.000669	0.577	TGATTAGTGATGAAT	SL4.0ch10:61367096-61369249	Promoter (1-2kb)	-1367	Solyc10g081110.3.1	ZHD9_1_peakname|ZHD9_2_peakname	2	61368255	2154	328	411.84	40.8275	407.652	ZHD9_1_peak_87788	SL4.0ch10:61367100-61369249	2150	61368256	295	365.444	39.1055	361.321	ZHD9_2_peak_88041	SL4.0ch10:61367096-61369221	2126	61368254	362	458.236	42.5495	453.983	Solyc10g081110.3	NP_001316883.1 RING finger superfamily protein [Solanum lycopersicum]	Merged-SL4.0ch10-61368166-2
Merged-SL4.0ch10-61368166-2	TAATTAATWWWWWWW	MEME-1	1389	1403	-	8.52308	0.000691	0.58	TAATTAATTGAATTT	SL4.0ch10:61367096-61369249	Promoter (1-2kb)	-1367	Solyc10g081110.3.1	ZHD9_1_peakname|ZHD9_2_peakname	2	61368255	2154	328	411.84	40.8275	407.652	ZHD9_1_peak_87788	SL4.0ch10:61367100-61369249	2150	61368256	295	365.444	39.1055	361.321	ZHD9_2_peak_88041	SL4.0ch10:61367096-61369221	2126	61368254	362	458.236	42.5495	453.983	Solyc10g081110.3	NP_001316883.1 RING finger superfamily protein [Solanum lycopersicum]	Merged-SL4.0ch10-61368166-2
Merged-SL4.0ch10-61368166-2	TAATTAATWWWWWWW	MEME-1	2023	2037	+	8.06154	0.000864	0.607	TAATTACCATGAAAA	SL4.0ch10:61367096-61369249	Promoter (1-2kb)	-1367	Solyc10g081110.3.1	ZHD9_1_peakname|ZHD9_2_peakname	2	61368255	2154	328	411.84	40.8275	407.652	ZHD9_1_peak_87788	SL4.0ch10:61367100-61369249	2150	61368256	295	365.444	39.1055	361.321	ZHD9_2_peak_88041	SL4.0ch10:61367096-61369221	2126	61368254	362	458.236	42.5495	453.983	Solyc10g081110.3	NP_001316883.1 RING finger superfamily protein [Solanum lycopersicum]	Merged-SL4.0ch10-61368166-2
Merged-SL4.0ch10-61368166-2	TAATTAATWWWWWWW	MEME-1	632	646	-	8.63077	0.000652	0.575	TAATTAAAGTATTAT	SL4.0ch10:61367096-61369249	Promoter (1-2kb)	-1367	Solyc10g081110.3.1	ZHD9_1_peakname|ZHD9_2_peakname	2	61368255	2154	328	411.84	40.8275	407.652	ZHD9_1_peak_87788	SL4.0ch10:61367100-61369249	2150	61368256	295	365.444	39.1055	361.321	ZHD9_2_peak_88041	SL4.0ch10:61367096-61369221	2126	61368254	362	458.236	42.5495	453.983	Solyc10g081110.3	NP_001316883.1 RING finger superfamily protein [Solanum lycopersicum]	Merged-SL4.0ch10-61368166-2
Merged-SL4.0ch10-61368166-2	TAATTAATWWWWWWW	MEME-1	2014	2028	-	7.81538	0.00096	0.619	TAATTAGTTCTTGAA	SL4.0ch10:61367096-61369249	Promoter (1-2kb)	-1367	Solyc10g081110.3.1	ZHD9_1_peakname|ZHD9_2_peakname	2	61368255	2154	328	411.84	40.8275	407.652	ZHD9_1_peak_87788	SL4.0ch10:61367100-61369249	2150	61368256	295	365.444	39.1055	361.321	ZHD9_2_peak_88041	SL4.0ch10:61367096-61369221	2126	61368254	362	458.236	42.5495	453.983	Solyc10g081110.3	NP_001316883.1 RING finger superfamily protein [Solanum lycopersicum]	Merged-SL4.0ch10-61368166-2
Merged-SL4.0ch10-61368166-2	TAATTAATWWWWWWW	MEME-1	1252	1266	+	9.83077	0.000294	0.51	TAATTAATGCATTTA	SL4.0ch10:61367096-61369249	Promoter (1-2kb)	-1367	Solyc10g081110.3.1	ZHD9_1_peakname|ZHD9_2_peakname	2	61368255	2154	328	411.84	40.8275	407.652	ZHD9_1_peak_87788	SL4.0ch10:61367100-61369249	2150	61368256	295	365.444	39.1055	361.321	ZHD9_2_peak_88041	SL4.0ch10:61367096-61369221	2126	61368254	362	458.236	42.5495	453.983	Solyc10g081110.3	NP_001316883.1 RING finger superfamily protein [Solanum lycopersicum]	Merged-SL4.0ch10-61368166-2
Merged-SL4.0ch10-61368166-2	TAATTAATWWWWWWW	MEME-1	1331	1345	-	9.55385	0.000364	0.525	TGATTAATAATAATT	SL4.0ch10:61367096-61369249	Promoter (1-2kb)	-1367	Solyc10g081110.3.1	ZHD9_1_peakname|ZHD9_2_peakname	2	61368255	2154	328	411.84	40.8275	407.652	ZHD9_1_peak_87788	SL4.0ch10:61367100-61369249	2150	61368256	295	365.444	39.1055	361.321	ZHD9_2_peak_88041	SL4.0ch10:61367096-61369221	2126	61368254	362	458.236	42.5495	453.983	Solyc10g081110.3	NP_001316883.1 RING finger superfamily protein [Solanum lycopersicum]	Merged-SL4.0ch10-61368166-2
Merged-SL4.0ch10-61368166-2	TAATTAATWWWWWWW	MEME-1	1211	1225	+	10.5231	0.000155	0.467	TAATTAAGGTAAATT	SL4.0ch10:61367096-61369249	Promoter (1-2kb)	-1367	Solyc10g081110.3.1	ZHD9_1_peakname|ZHD9_2_peakname	2	61368255	2154	328	411.84	40.8275	407.652	ZHD9_1_peak_87788	SL4.0ch10:61367100-61369249	2150	61368256	295	365.444	39.1055	361.321	ZHD9_2_peak_88041	SL4.0ch10:61367096-61369221	2126	61368254	362	458.236	42.5495	453.983	Solyc10g081110.3	NP_001316883.1 RING finger superfamily protein [Solanum lycopersicum]	Merged-SL4.0ch10-61368166-2
Merged-SL4.0ch10-61368166-2	TAATTAATWWWWWWW	MEME-1	282	296	+	9.03077	0.000518	0.553	TAATTAACGTATAAC	SL4.0ch10:61367096-61369249	Promoter (1-2kb)	-1367	Solyc10g081110.3.1	ZHD9_1_peakname|ZHD9_2_peakname	2	61368255	2154	328	411.84	40.8275	407.652	ZHD9_1_peak_87788	SL4.0ch10:61367100-61369249	2150	61368256	295	365.444	39.1055	361.321	ZHD9_2_peak_88041	SL4.0ch10:61367096-61369221	2126	61368254	362	458.236	42.5495	453.983	Solyc10g081110.3	NP_001316883.1 RING finger superfamily protein [Solanum lycopersicum]	Merged-SL4.0ch10-61368166-2
Merged-SL4.0ch10-61368166-2	TAATTAATWWWWWWW	MEME-1	26	40	+	8.61538	0.000659	0.576	TAATTAACCTAAATA	SL4.0ch10:61367096-61369249	Promoter (1-2kb)	-1367	Solyc10g081110.3.1	ZHD9_1_peakname|ZHD9_2_peakname	2	61368255	2154	328	411.84	40.8275	407.652	ZHD9_1_peak_87788	SL4.0ch10:61367100-61369249	2150	61368256	295	365.444	39.1055	361.321	ZHD9_2_peak_88041	SL4.0ch10:61367096-61369221	2126	61368254	362	458.236	42.5495	453.983	Solyc10g081110.3	NP_001316883.1 RING finger superfamily protein [Solanum lycopersicum]	Merged-SL4.0ch10-61368166-2
Merged-SL4.0ch01-68605155-2	TAATTAATWWWWWWW	MEME-1	2152	2166	-	10.9385	9.71e-05	0.43	TAATTAATAATCAAT	SL4.0ch01:68603895-68606405	Promoter (1-2kb)	-1100	Solyc01g067370.3.1	ZHD9_1_peakname|ZHD9_2_peakname	2	68606088	2511	304	382.496	40.7869	378.568	ZHD9_1_peak_8252	SL4.0ch01:68603895-68606394	2500	68606088	264	325.158	37.8829	321.416	ZHD9_2_peak_8322	SL4.0ch01:68603926-68606405	2480	68606088	343	439.834	43.691	435.72	Solyc01g067370.3	NP_001234726.1 uncharacterized protein LOC543717 [Solanum lycopersicum]	Merged-SL4.0ch01-68605155-2
Merged-SL4.0ch01-68605155-2	TAATTAATWWWWWWW	MEME-1	651	665	-	8.43077	0.000724	0.585	TAATTAGCAATATAT	SL4.0ch01:68603895-68606405	Promoter (1-2kb)	-1100	Solyc01g067370.3.1	ZHD9_1_peakname|ZHD9_2_peakname	2	68606088	2511	304	382.496	40.7869	378.568	ZHD9_1_peak_8252	SL4.0ch01:68603895-68606394	2500	68606088	264	325.158	37.8829	321.416	ZHD9_2_peak_8322	SL4.0ch01:68603926-68606405	2480	68606088	343	439.834	43.691	435.72	Solyc01g067370.3	NP_001234726.1 uncharacterized protein LOC543717 [Solanum lycopersicum]	Merged-SL4.0ch01-68605155-2
Merged-SL4.0ch01-68605155-2	TAATTAATWWWWWWW	MEME-1	2283	2297	-	8.50769	0.000696	0.582	TAATTAATAACTAGA	SL4.0ch01:68603895-68606405	Promoter (1-2kb)	-1100	Solyc01g067370.3.1	ZHD9_1_peakname|ZHD9_2_peakname	2	68606088	2511	304	382.496	40.7869	378.568	ZHD9_1_peak_8252	SL4.0ch01:68603895-68606394	2500	68606088	264	325.158	37.8829	321.416	ZHD9_2_peak_8322	SL4.0ch01:68603926-68606405	2480	68606088	343	439.834	43.691	435.72	Solyc01g067370.3	NP_001234726.1 uncharacterized protein LOC543717 [Solanum lycopersicum]	Merged-SL4.0ch01-68605155-2
Merged-SL4.0ch01-68605155-2	TAATTAATWWWWWWW	MEME-1	655	669	-	9.63077	0.000345	0.519	TGATTAATTAGCAAT	SL4.0ch01:68603895-68606405	Promoter (1-2kb)	-1100	Solyc01g067370.3.1	ZHD9_1_peakname|ZHD9_2_peakname	2	68606088	2511	304	382.496	40.7869	378.568	ZHD9_1_peak_8252	SL4.0ch01:68603895-68606394	2500	68606088	264	325.158	37.8829	321.416	ZHD9_2_peak_8322	SL4.0ch01:68603926-68606405	2480	68606088	343	439.834	43.691	435.72	Solyc01g067370.3	NP_001234726.1 uncharacterized protein LOC543717 [Solanum lycopersicum]	Merged-SL4.0ch01-68605155-2
Merged-SL4.0ch01-68605155-2	TAATTAATWWWWWWW	MEME-1	735	749	+	8.72308	0.000622	0.568	TCATTAATGATGAAA	SL4.0ch01:68603895-68606405	Promoter (1-2kb)	-1100	Solyc01g067370.3.1	ZHD9_1_peakname|ZHD9_2_peakname	2	68606088	2511	304	382.496	40.7869	378.568	ZHD9_1_peak_8252	SL4.0ch01:68603895-68606394	2500	68606088	264	325.158	37.8829	321.416	ZHD9_2_peak_8322	SL4.0ch01:68603926-68606405	2480	68606088	343	439.834	43.691	435.72	Solyc01g067370.3	NP_001234726.1 uncharacterized protein LOC543717 [Solanum lycopersicum]	Merged-SL4.0ch01-68605155-2
Merged-SL4.0ch01-68605155-2	TAATTAATWWWWWWW	MEME-1	705	719	+	8.76923	0.000604	0.567	TAATTAATCTAATAT	SL4.0ch01:68603895-68606405	Promoter (1-2kb)	-1100	Solyc01g067370.3.1	ZHD9_1_peakname|ZHD9_2_peakname	2	68606088	2511	304	382.496	40.7869	378.568	ZHD9_1_peak_8252	SL4.0ch01:68603895-68606394	2500	68606088	264	325.158	37.8829	321.416	ZHD9_2_peak_8322	SL4.0ch01:68603926-68606405	2480	68606088	343	439.834	43.691	435.72	Solyc01g067370.3	NP_001234726.1 uncharacterized protein LOC543717 [Solanum lycopersicum]	Merged-SL4.0ch01-68605155-2
Merged-SL4.0ch01-68605155-2	TAATTAATWWWWWWW	MEME-1	515	529	+	10.1385	0.000226	0.495	TAATTAATATGAAAT	SL4.0ch01:68603895-68606405	Promoter (1-2kb)	-1100	Solyc01g067370.3.1	ZHD9_1_peakname|ZHD9_2_peakname	2	68606088	2511	304	382.496	40.7869	378.568	ZHD9_1_peak_8252	SL4.0ch01:68603895-68606394	2500	68606088	264	325.158	37.8829	321.416	ZHD9_2_peak_8322	SL4.0ch01:68603926-68606405	2480	68606088	343	439.834	43.691	435.72	Solyc01g067370.3	NP_001234726.1 uncharacterized protein LOC543717 [Solanum lycopersicum]	Merged-SL4.0ch01-68605155-2
Merged-SL4.0ch01-68605155-2	TAATTAATWWWWWWW	MEME-1	696	710	-	11.2462	6.27e-05	0.389	TAATTAATTAACAAT	SL4.0ch01:68603895-68606405	Promoter (1-2kb)	-1100	Solyc01g067370.3.1	ZHD9_1_peakname|ZHD9_2_peakname	2	68606088	2511	304	382.496	40.7869	378.568	ZHD9_1_peak_8252	SL4.0ch01:68603895-68606394	2500	68606088	264	325.158	37.8829	321.416	ZHD9_2_peak_8322	SL4.0ch01:68603926-68606405	2480	68606088	343	439.834	43.691	435.72	Solyc01g067370.3	NP_001234726.1 uncharacterized protein LOC543717 [Solanum lycopersicum]	Merged-SL4.0ch01-68605155-2
Merged-SL4.0ch01-68605155-2	TAATTAATWWWWWWW	MEME-1	506	520	-	9.30769	0.000432	0.535	TAATTACTTAATTTT	SL4.0ch01:68603895-68606405	Promoter (1-2kb)	-1100	Solyc01g067370.3.1	ZHD9_1_peakname|ZHD9_2_peakname	2	68606088	2511	304	382.496	40.7869	378.568	ZHD9_1_peak_8252	SL4.0ch01:68603895-68606394	2500	68606088	264	325.158	37.8829	321.416	ZHD9_2_peak_8322	SL4.0ch01:68603926-68606405	2480	68606088	343	439.834	43.691	435.72	Solyc01g067370.3	NP_001234726.1 uncharacterized protein LOC543717 [Solanum lycopersicum]	Merged-SL4.0ch01-68605155-2
Merged-SL4.0ch01-68605155-2	TAATTAATWWWWWWW	MEME-1	924	938	-	9.32308	0.000429	0.535	TAATTAAGGATCAAG	SL4.0ch01:68603895-68606405	Promoter (1-2kb)	-1100	Solyc01g067370.3.1	ZHD9_1_peakname|ZHD9_2_peakname	2	68606088	2511	304	382.496	40.7869	378.568	ZHD9_1_peak_8252	SL4.0ch01:68603895-68606394	2500	68606088	264	325.158	37.8829	321.416	ZHD9_2_peak_8322	SL4.0ch01:68603926-68606405	2480	68606088	343	439.834	43.691	435.72	Solyc01g067370.3	NP_001234726.1 uncharacterized protein LOC543717 [Solanum lycopersicum]	Merged-SL4.0ch01-68605155-2
Merged-SL4.0ch01-68605155-2	TAATTAATWWWWWWW	MEME-1	138	152	-	9.36923	0.000415	0.532	TAATTAATATAATAT	SL4.0ch01:68603895-68606405	Promoter (1-2kb)	-1100	Solyc01g067370.3.1	ZHD9_1_peakname|ZHD9_2_peakname	2	68606088	2511	304	382.496	40.7869	378.568	ZHD9_1_peak_8252	SL4.0ch01:68603895-68606394	2500	68606088	264	325.158	37.8829	321.416	ZHD9_2_peak_8322	SL4.0ch01:68603926-68606405	2480	68606088	343	439.834	43.691	435.72	Solyc01g067370.3	NP_001234726.1 uncharacterized protein LOC543717 [Solanum lycopersicum]	Merged-SL4.0ch01-68605155-2
Merged-SL4.0ch01-68605155-2	TAATTAATWWWWWWW	MEME-1	660	674	+	10.0308	0.000247	0.505	TAATTAATCAGAATA	SL4.0ch01:68603895-68606405	Promoter (1-2kb)	-1100	Solyc01g067370.3.1	ZHD9_1_peakname|ZHD9_2_peakname	2	68606088	2511	304	382.496	40.7869	378.568	ZHD9_1_peak_8252	SL4.0ch01:68603895-68606394	2500	68606088	264	325.158	37.8829	321.416	ZHD9_2_peak_8322	SL4.0ch01:68603926-68606405	2480	68606088	343	439.834	43.691	435.72	Solyc01g067370.3	NP_001234726.1 uncharacterized protein LOC543717 [Solanum lycopersicum]	Merged-SL4.0ch01-68605155-2
Merged-SL4.0ch01-68605155-2	TAATTAATWWWWWWW	MEME-1	933	947	+	9.64615	0.000341	0.519	TAATTAAGAGAAAAA	SL4.0ch01:68603895-68606405	Promoter (1-2kb)	-1100	Solyc01g067370.3.1	ZHD9_1_peakname|ZHD9_2_peakname	2	68606088	2511	304	382.496	40.7869	378.568	ZHD9_1_peak_8252	SL4.0ch01:68603895-68606394	2500	68606088	264	325.158	37.8829	321.416	ZHD9_2_peak_8322	SL4.0ch01:68603926-68606405	2480	68606088	343	439.834	43.691	435.72	Solyc01g067370.3	NP_001234726.1 uncharacterized protein LOC543717 [Solanum lycopersicum]	Merged-SL4.0ch01-68605155-2
Merged-SL4.0ch01-68605155-2	TAATTAATWWWWWWW	MEME-1	2194	2208	-	11.1692	7.27e-05	0.4	TAATTAATTTAAAAA	SL4.0ch01:68603895-68606405	Promoter (1-2kb)	-1100	Solyc01g067370.3.1	ZHD9_1_peakname|ZHD9_2_peakname	2	68606088	2511	304	382.496	40.7869	378.568	ZHD9_1_peak_8252	SL4.0ch01:68603895-68606394	2500	68606088	264	325.158	37.8829	321.416	ZHD9_2_peak_8322	SL4.0ch01:68603926-68606405	2480	68606088	343	439.834	43.691	435.72	Solyc01g067370.3	NP_001234726.1 uncharacterized protein LOC543717 [Solanum lycopersicum]	Merged-SL4.0ch01-68605155-2
Merged-SL4.0ch06-46368755-2	TAATTAATWWWWWWW	MEME-1	681	695	+	11.3231	5.84e-05	0.38	TAATTAATTATGATT	SL4.0ch06:46368257-46369223	Promoter (<=1kb)	-416	Solyc06g083380.3.1	ZHD9_1_peakname|ZHD9_2_peakname	2	46368829	967	310	389.56	40.7762	385.574	ZHD9_1_peak_53634	SL4.0ch06:46368326-46369216	891	46368756	272	332.476	37.3534	328.67	ZHD9_2_peak_53722	SL4.0ch06:46368257-46369223	967	46368902	347	446.644	44.199	442.478	Solyc06g083380.3	XP_004242408.1 oleoyl-acyl carrier protein thioesterase, chloroplastic [Solanum lycopersicum]	Merged-SL4.0ch06-46368755-2
Merged-SL4.0ch06-46368755-2	TAATTAATWWWWWWW	MEME-1	182	196	-	9.78462	0.000305	0.51	TAATTAATCTTGAAA	SL4.0ch06:46368257-46369223	Promoter (<=1kb)	-416	Solyc06g083380.3.1	ZHD9_1_peakname|ZHD9_2_peakname	2	46368829	967	310	389.56	40.7762	385.574	ZHD9_1_peak_53634	SL4.0ch06:46368326-46369216	891	46368756	272	332.476	37.3534	328.67	ZHD9_2_peak_53722	SL4.0ch06:46368257-46369223	967	46368902	347	446.644	44.199	442.478	Solyc06g083380.3	XP_004242408.1 oleoyl-acyl carrier protein thioesterase, chloroplastic [Solanum lycopersicum]	Merged-SL4.0ch06-46368755-2
Merged-SL4.0ch06-46368755-2	TAATTAATWWWWWWW	MEME-1	650	664	-	7.81538	0.00096	0.619	TAATTAAATCACATA	SL4.0ch06:46368257-46369223	Promoter (<=1kb)	-416	Solyc06g083380.3.1	ZHD9_1_peakname|ZHD9_2_peakname	2	46368829	967	310	389.56	40.7762	385.574	ZHD9_1_peak_53634	SL4.0ch06:46368326-46369216	891	46368756	272	332.476	37.3534	328.67	ZHD9_2_peak_53722	SL4.0ch06:46368257-46369223	967	46368902	347	446.644	44.199	442.478	Solyc06g083380.3	XP_004242408.1 oleoyl-acyl carrier protein thioesterase, chloroplastic [Solanum lycopersicum]	Merged-SL4.0ch06-46368755-2
Merged-SL4.0ch06-46368755-2	TAATTAATWWWWWWW	MEME-1	672	686	-	10.1385	0.000226	0.495	TAATTAATATATATT	SL4.0ch06:46368257-46369223	Promoter (<=1kb)	-416	Solyc06g083380.3.1	ZHD9_1_peakname|ZHD9_2_peakname	2	46368829	967	310	389.56	40.7762	385.574	ZHD9_1_peak_53634	SL4.0ch06:46368326-46369216	891	46368756	272	332.476	37.3534	328.67	ZHD9_2_peak_53722	SL4.0ch06:46368257-46369223	967	46368902	347	446.644	44.199	442.478	Solyc06g083380.3	XP_004242408.1 oleoyl-acyl carrier protein thioesterase, chloroplastic [Solanum lycopersicum]	Merged-SL4.0ch06-46368755-2
Merged-SL4.0ch06-46368755-2	TAATTAATWWWWWWW	MEME-1	569	583	+	11.0462	8.58e-05	0.418	TAATTAATTTGAAAA	SL4.0ch06:46368257-46369223	Promoter (<=1kb)	-416	Solyc06g083380.3.1	ZHD9_1_peakname|ZHD9_2_peakname	2	46368829	967	310	389.56	40.7762	385.574	ZHD9_1_peak_53634	SL4.0ch06:46368326-46369216	891	46368756	272	332.476	37.3534	328.67	ZHD9_2_peak_53722	SL4.0ch06:46368257-46369223	967	46368902	347	446.644	44.199	442.478	Solyc06g083380.3	XP_004242408.1 oleoyl-acyl carrier protein thioesterase, chloroplastic [Solanum lycopersicum]	Merged-SL4.0ch06-46368755-2
Merged-SL4.0ch06-46368755-2	TAATTAATWWWWWWW	MEME-1	461	475	+	7.89231	0.00093	0.616	TAATTAACATTTAGT	SL4.0ch06:46368257-46369223	Promoter (<=1kb)	-416	Solyc06g083380.3.1	ZHD9_1_peakname|ZHD9_2_peakname	2	46368829	967	310	389.56	40.7762	385.574	ZHD9_1_peak_53634	SL4.0ch06:46368326-46369216	891	46368756	272	332.476	37.3534	328.67	ZHD9_2_peak_53722	SL4.0ch06:46368257-46369223	967	46368902	347	446.644	44.199	442.478	Solyc06g083380.3	XP_004242408.1 oleoyl-acyl carrier protein thioesterase, chloroplastic [Solanum lycopersicum]	Merged-SL4.0ch06-46368755-2
Merged-SL4.0ch06-46368755-2	TAATTAATWWWWWWW	MEME-1	430	444	-	8.66154	0.000642	0.574	TAATTAATGAAGAGT	SL4.0ch06:46368257-46369223	Promoter (<=1kb)	-416	Solyc06g083380.3.1	ZHD9_1_peakname|ZHD9_2_peakname	2	46368829	967	310	389.56	40.7762	385.574	ZHD9_1_peak_53634	SL4.0ch06:46368326-46369216	891	46368756	272	332.476	37.3534	328.67	ZHD9_2_peak_53722	SL4.0ch06:46368257-46369223	967	46368902	347	446.644	44.199	442.478	Solyc06g083380.3	XP_004242408.1 oleoyl-acyl carrier protein thioesterase, chloroplastic [Solanum lycopersicum]	Merged-SL4.0ch06-46368755-2
Merged-SL4.0ch06-46368755-2	TAATTAATWWWWWWW	MEME-1	691	705	+	10.2462	0.000205	0.487	TGATTAAGTAAAATA	SL4.0ch06:46368257-46369223	Promoter (<=1kb)	-416	Solyc06g083380.3.1	ZHD9_1_peakname|ZHD9_2_peakname	2	46368829	967	310	389.56	40.7762	385.574	ZHD9_1_peak_53634	SL4.0ch06:46368326-46369216	891	46368756	272	332.476	37.3534	328.67	ZHD9_2_peak_53722	SL4.0ch06:46368257-46369223	967	46368902	347	446.644	44.199	442.478	Solyc06g083380.3	XP_004242408.1 oleoyl-acyl carrier protein thioesterase, chloroplastic [Solanum lycopersicum]	Merged-SL4.0ch06-46368755-2
Merged-SL4.0ch06-46368755-2	TAATTAATWWWWWWW	MEME-1	676	690	-	11.9846	1.77e-05	0.37	TAATTAATTAATATA	SL4.0ch06:46368257-46369223	Promoter (<=1kb)	-416	Solyc06g083380.3.1	ZHD9_1_peakname|ZHD9_2_peakname	2	46368829	967	310	389.56	40.7762	385.574	ZHD9_1_peak_53634	SL4.0ch06:46368326-46369216	891	46368756	272	332.476	37.3534	328.67	ZHD9_2_peak_53722	SL4.0ch06:46368257-46369223	967	46368902	347	446.644	44.199	442.478	Solyc06g083380.3	XP_004242408.1 oleoyl-acyl carrier protein thioesterase, chloroplastic [Solanum lycopersicum]	Merged-SL4.0ch06-46368755-2
Merged-SL4.0ch06-46368755-2	TAATTAATWWWWWWW	MEME-1	659	673	+	12.3385	8.04e-06	0.37	TAATTAAGTAAAAAA	SL4.0ch06:46368257-46369223	Promoter (<=1kb)	-416	Solyc06g083380.3.1	ZHD9_1_peakname|ZHD9_2_peakname	2	46368829	967	310	389.56	40.7762	385.574	ZHD9_1_peak_53634	SL4.0ch06:46368326-46369216	891	46368756	272	332.476	37.3534	328.67	ZHD9_2_peak_53722	SL4.0ch06:46368257-46369223	967	46368902	347	446.644	44.199	442.478	Solyc06g083380.3	XP_004242408.1 oleoyl-acyl carrier protein thioesterase, chloroplastic [Solanum lycopersicum]	Merged-SL4.0ch06-46368755-2
Merged-SL4.0ch06-46368755-2	TAATTAATWWWWWWW	MEME-1	452	466	-	11.0462	8.58e-05	0.418	TAATTAATAACTAAT	SL4.0ch06:46368257-46369223	Promoter (<=1kb)	-416	Solyc06g083380.3.1	ZHD9_1_peakname|ZHD9_2_peakname	2	46368829	967	310	389.56	40.7762	385.574	ZHD9_1_peak_53634	SL4.0ch06:46368326-46369216	891	46368756	272	332.476	37.3534	328.67	ZHD9_2_peak_53722	SL4.0ch06:46368257-46369223	967	46368902	347	446.644	44.199	442.478	Solyc06g083380.3	XP_004242408.1 oleoyl-acyl carrier protein thioesterase, chloroplastic [Solanum lycopersicum]	Merged-SL4.0ch06-46368755-2
Merged-SL4.0ch05-41520303-2	TAATTAATWWWWWWW	MEME-1	207	221	-	8.18462	0.000816	0.6	TGATTAAGATTTAAC	SL4.0ch05:41519991-41520636	Promoter (1-2kb)	-1497	Solyc05g026460.1.1	ZHD9_1_peakname|ZHD9_2_peakname	2	41520256	646	302	379.404	40.7161	375.443	ZHD9_1_peak_43715	SL4.0ch05:41519992-41520593	602	41520270	293	373.565	42.0286	369.357	ZHD9_2_peak_43812	SL4.0ch05:41519991-41520636	646	41520242	311	385.243	39.4037	381.53	Solyc05g026460.1		Merged-SL4.0ch05-41520303-2
Merged-SL4.0ch05-41520303-2	TAATTAATWWWWWWW	MEME-1	182	196	-	8.29231	0.000776	0.593	TAATTAAGCGAAATT	SL4.0ch05:41519991-41520636	Promoter (1-2kb)	-1497	Solyc05g026460.1.1	ZHD9_1_peakname|ZHD9_2_peakname	2	41520256	646	302	379.404	40.7161	375.443	ZHD9_1_peak_43715	SL4.0ch05:41519992-41520593	602	41520270	293	373.565	42.0286	369.357	ZHD9_2_peak_43812	SL4.0ch05:41519991-41520636	646	41520242	311	385.243	39.4037	381.53	Solyc05g026460.1		Merged-SL4.0ch05-41520303-2
Merged-SL4.0ch05-41520303-2	TAATTAATWWWWWWW	MEME-1	276	290	-	8.06154	0.000864	0.607	TAATTAGGGTAATTA	SL4.0ch05:41519991-41520636	Promoter (1-2kb)	-1497	Solyc05g026460.1.1	ZHD9_1_peakname|ZHD9_2_peakname	2	41520256	646	302	379.404	40.7161	375.443	ZHD9_1_peak_43715	SL4.0ch05:41519992-41520593	602	41520270	293	373.565	42.0286	369.357	ZHD9_2_peak_43812	SL4.0ch05:41519991-41520636	646	41520242	311	385.243	39.4037	381.53	Solyc05g026460.1		Merged-SL4.0ch05-41520303-2
Merged-SL4.0ch05-41520303-2	TAATTAATWWWWWWW	MEME-1	232	246	-	9.49231	0.000382	0.527	TAATTAATTTTGTTT	SL4.0ch05:41519991-41520636	Promoter (1-2kb)	-1497	Solyc05g026460.1.1	ZHD9_1_peakname|ZHD9_2_peakname	2	41520256	646	302	379.404	40.7161	375.443	ZHD9_1_peak_43715	SL4.0ch05:41519992-41520593	602	41520270	293	373.565	42.0286	369.357	ZHD9_2_peak_43812	SL4.0ch05:41519991-41520636	646	41520242	311	385.243	39.4037	381.53	Solyc05g026460.1		Merged-SL4.0ch05-41520303-2
Merged-SL4.0ch10-64262931-2	TAATTAATWWWWWWW	MEME-1	237	251	-	9.15385	0.00048	0.547	TAATTAATTGTCATT	SL4.0ch10:64262617-64263246	Promoter (1-2kb)	-1727	Solyc10g086200.1.1	ZHD9_1_peakname|ZHD9_2_peakname	2	64262906	630	304	381.839	40.7161	377.87	ZHD9_1_peak_88408	SL4.0ch10:64262620-64263244	625	64262915	291	369.094	41.4295	364.934	ZHD9_2_peak_88657	SL4.0ch10:64262617-64263246	630	64262898	317	394.584	40.0026	390.805	Solyc10g086200.1	XP_010312346.1 auxin-induced protein 15A [Solanum lycopersicum]	Merged-SL4.0ch10-64262931-2
Merged-SL4.0ch10-64262931-2	TAATTAATWWWWWWW	MEME-1	232	246	+	10.6	0.000143	0.455	TAATTAATGACAATT	SL4.0ch10:64262617-64263246	Promoter (1-2kb)	-1727	Solyc10g086200.1.1	ZHD9_1_peakname|ZHD9_2_peakname	2	64262906	630	304	381.839	40.7161	377.87	ZHD9_1_peak_88408	SL4.0ch10:64262620-64263244	625	64262915	291	369.094	41.4295	364.934	ZHD9_2_peak_88657	SL4.0ch10:64262617-64263246	630	64262898	317	394.584	40.0026	390.805	Solyc10g086200.1	XP_010312346.1 auxin-induced protein 15A [Solanum lycopersicum]	Merged-SL4.0ch10-64262931-2
Merged-SL4.0ch12-53604759-2	TAATTAATWWWWWWW	MEME-1	1174	1188	-	7.90769	0.000923	0.615	TCATTAATTATTAAC	SL4.0ch12:53604082-53605448	Promoter (<=1kb)	-663	Solyc12g040460.2.1	ZHD9_1_peakname|ZHD9_2_peakname	2	53604792	1367	302	380.851	40.644	376.938	ZHD9_1_peak_101783	SL4.0ch12:53604082-53605415	1334	53604785	262	321.869	37.597	318.155	ZHD9_2_peak_102029	SL4.0ch12:53604092-53605448	1357	53604800	343	439.834	43.691	435.72	Solyc12g040460.2	XP_004252268.1 uncharacterized protein LOC101245139 [Solanum lycopersicum]	Merged-SL4.0ch12-53604759-2
Merged-SL4.0ch12-53604759-2	TAATTAATWWWWWWW	MEME-1	1045	1059	+	9.49231	0.000382	0.527	TAATTAAAATTTAAA	SL4.0ch12:53604082-53605448	Promoter (<=1kb)	-663	Solyc12g040460.2.1	ZHD9_1_peakname|ZHD9_2_peakname	2	53604792	1367	302	380.851	40.644	376.938	ZHD9_1_peak_101783	SL4.0ch12:53604082-53605415	1334	53604785	262	321.869	37.597	318.155	ZHD9_2_peak_102029	SL4.0ch12:53604092-53605448	1357	53604800	343	439.834	43.691	435.72	Solyc12g040460.2	XP_004252268.1 uncharacterized protein LOC101245139 [Solanum lycopersicum]	Merged-SL4.0ch12-53604759-2
Merged-SL4.0ch12-53604759-2	TAATTAATWWWWWWW	MEME-1	1154	1168	-	10.7231	0.000126	0.445	TAATTAATTTTATAA	SL4.0ch12:53604082-53605448	Promoter (<=1kb)	-663	Solyc12g040460.2.1	ZHD9_1_peakname|ZHD9_2_peakname	2	53604792	1367	302	380.851	40.644	376.938	ZHD9_1_peak_101783	SL4.0ch12:53604082-53605415	1334	53604785	262	321.869	37.597	318.155	ZHD9_2_peak_102029	SL4.0ch12:53604092-53605448	1357	53604800	343	439.834	43.691	435.72	Solyc12g040460.2	XP_004252268.1 uncharacterized protein LOC101245139 [Solanum lycopersicum]	Merged-SL4.0ch12-53604759-2
Merged-SL4.0ch12-53604759-2	TAATTAATWWWWWWW	MEME-1	652	666	-	9.8	0.000302	0.51	TAATTAGTCATTAAT	SL4.0ch12:53604082-53605448	Promoter (<=1kb)	-663	Solyc12g040460.2.1	ZHD9_1_peakname|ZHD9_2_peakname	2	53604792	1367	302	380.851	40.644	376.938	ZHD9_1_peak_101783	SL4.0ch12:53604082-53605415	1334	53604785	262	321.869	37.597	318.155	ZHD9_2_peak_102029	SL4.0ch12:53604092-53605448	1357	53604800	343	439.834	43.691	435.72	Solyc12g040460.2	XP_004252268.1 uncharacterized protein LOC101245139 [Solanum lycopersicum]	Merged-SL4.0ch12-53604759-2
Merged-SL4.0ch12-53604759-2	TAATTAATWWWWWWW	MEME-1	1036	1050	-	12.0308	1.58e-05	0.37	TAATTAAGTATAATT	SL4.0ch12:53604082-53605448	Promoter (<=1kb)	-663	Solyc12g040460.2.1	ZHD9_1_peakname|ZHD9_2_peakname	2	53604792	1367	302	380.851	40.644	376.938	ZHD9_1_peak_101783	SL4.0ch12:53604082-53605415	1334	53604785	262	321.869	37.597	318.155	ZHD9_2_peak_102029	SL4.0ch12:53604092-53605448	1357	53604800	343	439.834	43.691	435.72	Solyc12g040460.2	XP_004252268.1 uncharacterized protein LOC101245139 [Solanum lycopersicum]	Merged-SL4.0ch12-53604759-2
Merged-SL4.0ch12-53604759-2	TAATTAATWWWWWWW	MEME-1	1179	1193	+	10.3385	0.000187	0.48	TAATTAATGAAATTT	SL4.0ch12:53604082-53605448	Promoter (<=1kb)	-663	Solyc12g040460.2.1	ZHD9_1_peakname|ZHD9_2_peakname	2	53604792	1367	302	380.851	40.644	376.938	ZHD9_1_peak_101783	SL4.0ch12:53604082-53605415	1334	53604785	262	321.869	37.597	318.155	ZHD9_2_peak_102029	SL4.0ch12:53604092-53605448	1357	53604800	343	439.834	43.691	435.72	Solyc12g040460.2	XP_004252268.1 uncharacterized protein LOC101245139 [Solanum lycopersicum]	Merged-SL4.0ch12-53604759-2
Merged-SL4.0ch12-53604759-2	TAATTAATWWWWWWW	MEME-1	721	735	-	8.15385	0.000829	0.601	TAATTACTATTGATA	SL4.0ch12:53604082-53605448	Promoter (<=1kb)	-663	Solyc12g040460.2.1	ZHD9_1_peakname|ZHD9_2_peakname	2	53604792	1367	302	380.851	40.644	376.938	ZHD9_1_peak_101783	SL4.0ch12:53604082-53605415	1334	53604785	262	321.869	37.597	318.155	ZHD9_2_peak_102029	SL4.0ch12:53604092-53605448	1357	53604800	343	439.834	43.691	435.72	Solyc12g040460.2	XP_004252268.1 uncharacterized protein LOC101245139 [Solanum lycopersicum]	Merged-SL4.0ch12-53604759-2
Merged-SL4.0ch12-53604759-2	TAATTAATWWWWWWW	MEME-1	1163	1177	+	8.87692	0.000569	0.558	TAATTAATGCAGTTA	SL4.0ch12:53604082-53605448	Promoter (<=1kb)	-663	Solyc12g040460.2.1	ZHD9_1_peakname|ZHD9_2_peakname	2	53604792	1367	302	380.851	40.644	376.938	ZHD9_1_peak_101783	SL4.0ch12:53604082-53605415	1334	53604785	262	321.869	37.597	318.155	ZHD9_2_peak_102029	SL4.0ch12:53604092-53605448	1357	53604800	343	439.834	43.691	435.72	Solyc12g040460.2	XP_004252268.1 uncharacterized protein LOC101245139 [Solanum lycopersicum]	Merged-SL4.0ch12-53604759-2
Merged-SL4.0ch12-53604759-2	TAATTAATWWWWWWW	MEME-1	633	647	+	9.41538	0.000401	0.53	TAATTAATAGAAAAA	SL4.0ch12:53604082-53605448	Promoter (<=1kb)	-663	Solyc12g040460.2.1	ZHD9_1_peakname|ZHD9_2_peakname	2	53604792	1367	302	380.851	40.644	376.938	ZHD9_1_peak_101783	SL4.0ch12:53604082-53605415	1334	53604785	262	321.869	37.597	318.155	ZHD9_2_peak_102029	SL4.0ch12:53604092-53605448	1357	53604800	343	439.834	43.691	435.72	Solyc12g040460.2	XP_004252268.1 uncharacterized protein LOC101245139 [Solanum lycopersicum]	Merged-SL4.0ch12-53604759-2
Merged-SL4.0ch01-1851366-2	TAATTAATWWWWWWW	MEME-1	535	549	+	8.72308	0.000622	0.568	TGATTAATTCAAATT	SL4.0ch01:1850906-1851844	Promoter (1-2kb)	-1529	Solyc01g007267.1.1	ZHD9_1_peakname|ZHD9_2_peakname	2	1851272	939	316	394.942	40.623	390.834	ZHD9_1_peak_586	SL4.0ch01:1850906-1851844	939	1851269	310	395.781	42.5528	391.339	ZHD9_2_peak_596	SL4.0ch01:1850942-1851773	832	1851276	321	394.102	38.6932	390.329	Solyc01g007267.1	TMW84307.1 hypothetical protein EJD97_025448 [Solanum chilense]	Merged-SL4.0ch01-1851366-2
Merged-SL4.0ch01-1851366-2	TAATTAATWWWWWWW	MEME-1	340	354	-	11.2462	6.27e-05	0.389	TAATTAATTATCATA	SL4.0ch01:1850906-1851844	Promoter (1-2kb)	-1529	Solyc01g007267.1.1	ZHD9_1_peakname|ZHD9_2_peakname	2	1851272	939	316	394.942	40.623	390.834	ZHD9_1_peak_586	SL4.0ch01:1850906-1851844	939	1851269	310	395.781	42.5528	391.339	ZHD9_2_peak_596	SL4.0ch01:1850942-1851773	832	1851276	321	394.102	38.6932	390.329	Solyc01g007267.1	TMW84307.1 hypothetical protein EJD97_025448 [Solanum chilense]	Merged-SL4.0ch01-1851366-2
Merged-SL4.0ch01-1851366-2	TAATTAATWWWWWWW	MEME-1	472	486	-	8.38462	0.000741	0.587	TAATTAAAGATCTTA	SL4.0ch01:1850906-1851844	Promoter (1-2kb)	-1529	Solyc01g007267.1.1	ZHD9_1_peakname|ZHD9_2_peakname	2	1851272	939	316	394.942	40.623	390.834	ZHD9_1_peak_586	SL4.0ch01:1850906-1851844	939	1851269	310	395.781	42.5528	391.339	ZHD9_2_peak_596	SL4.0ch01:1850942-1851773	832	1851276	321	394.102	38.6932	390.329	Solyc01g007267.1	TMW84307.1 hypothetical protein EJD97_025448 [Solanum chilense]	Merged-SL4.0ch01-1851366-2
Merged-SL4.0ch01-1851366-2	TAATTAATWWWWWWW	MEME-1	345	359	+	12.1385	1.25e-05	0.37	TAATTAATTATTTAA	SL4.0ch01:1850906-1851844	Promoter (1-2kb)	-1529	Solyc01g007267.1.1	ZHD9_1_peakname|ZHD9_2_peakname	2	1851272	939	316	394.942	40.623	390.834	ZHD9_1_peak_586	SL4.0ch01:1850906-1851844	939	1851269	310	395.781	42.5528	391.339	ZHD9_2_peak_596	SL4.0ch01:1850942-1851773	832	1851276	321	394.102	38.6932	390.329	Solyc01g007267.1	TMW84307.1 hypothetical protein EJD97_025448 [Solanum chilense]	Merged-SL4.0ch01-1851366-2
Merged-SL4.0ch04-56950843-2	TAATTAATWWWWWWW	MEME-1	313	327	+	7.76923	0.000978	0.621	TGATTAATATTCTAA	SL4.0ch04:56950253-56951448	Promoter (<=1kb)	-142	Solyc04g072035.1.1	ZHD9_1_peakname|ZHD9_2_peakname	2	56950512	1196	569	694.75	40.5134	689.256	ZHD9_1_peak_36812	SL4.0ch04:56950256-56951448	1193	56950513	524	637.431	39.8791	631.917	ZHD9_2_peak_36900	SL4.0ch04:56950253-56951416	1164	56950511	614	752.068	41.1477	746.595	Solyc04g072035.1	XP_010314902.1 inositol-1,4,5-triphosphate-5-phosphatase isoform X2 [Solanum lycopersicum]	Merged-SL4.0ch04-56950843-2
Merged-SL4.0ch04-56950843-2	TAATTAATWWWWWWW	MEME-1	772	786	+	10.9231	9.87e-05	0.433	TAATTAAGGCAAAAT	SL4.0ch04:56950253-56951448	Promoter (<=1kb)	-142	Solyc04g072035.1.1	ZHD9_1_peakname|ZHD9_2_peakname	2	56950512	1196	569	694.75	40.5134	689.256	ZHD9_1_peak_36812	SL4.0ch04:56950256-56951448	1193	56950513	524	637.431	39.8791	631.917	ZHD9_2_peak_36900	SL4.0ch04:56950253-56951416	1164	56950511	614	752.068	41.1477	746.595	Solyc04g072035.1	XP_010314902.1 inositol-1,4,5-triphosphate-5-phosphatase isoform X2 [Solanum lycopersicum]	Merged-SL4.0ch04-56950843-2
Merged-SL4.0ch02-49426431-2	TAATTAATWWWWWWW	MEME-1	971	985	+	8.96923	0.000538	0.556	TAATTAAAAAGTTAA	SL4.0ch02:49425396-49427473	Promoter (1-2kb)	-1827	Solyc02g089630.3.1	ZHD9_1_peakname|ZHD9_2_peakname	2	49426372	2078	300	375.601	40.4623	371.682	ZHD9_1_peak_19609	SL4.0ch02:49425396-49427443	2048	49426375	287	363.444	41.1709	359.339	ZHD9_2_peak_19644	SL4.0ch02:49425414-49427473	2060	49426370	312	387.758	39.7537	384.025	Solyc02g089630.3	XP_004232111.1 proline dehydrogenase 2, mitochondrial [Solanum lycopersicum]	Merged-SL4.0ch02-49426431-2
Merged-SL4.0ch02-49426431-2	TAATTAATWWWWWWW	MEME-1	897	911	+	11.3231	5.84e-05	0.38	TAATTAAGTATCATT	SL4.0ch02:49425396-49427473	Promoter (1-2kb)	-1827	Solyc02g089630.3.1	ZHD9_1_peakname|ZHD9_2_peakname	2	49426372	2078	300	375.601	40.4623	371.682	ZHD9_1_peak_19609	SL4.0ch02:49425396-49427443	2048	49426375	287	363.444	41.1709	359.339	ZHD9_2_peak_19644	SL4.0ch02:49425414-49427473	2060	49426370	312	387.758	39.7537	384.025	Solyc02g089630.3	XP_004232111.1 proline dehydrogenase 2, mitochondrial [Solanum lycopersicum]	Merged-SL4.0ch02-49426431-2
Merged-SL4.0ch02-49426431-2	TAATTAATWWWWWWW	MEME-1	1213	1227	+	9.49231	0.000382	0.527	TAATTAGTTAAATAA	SL4.0ch02:49425396-49427473	Promoter (1-2kb)	-1827	Solyc02g089630.3.1	ZHD9_1_peakname|ZHD9_2_peakname	2	49426372	2078	300	375.601	40.4623	371.682	ZHD9_1_peak_19609	SL4.0ch02:49425396-49427443	2048	49426375	287	363.444	41.1709	359.339	ZHD9_2_peak_19644	SL4.0ch02:49425414-49427473	2060	49426370	312	387.758	39.7537	384.025	Solyc02g089630.3	XP_004232111.1 proline dehydrogenase 2, mitochondrial [Solanum lycopersicum]	Merged-SL4.0ch02-49426431-2
Merged-SL4.0ch02-49426431-2	TAATTAATWWWWWWW	MEME-1	888	902	-	8.55385	0.00068	0.579	TAATTAGTGACGATA	SL4.0ch02:49425396-49427473	Promoter (1-2kb)	-1827	Solyc02g089630.3.1	ZHD9_1_peakname|ZHD9_2_peakname	2	49426372	2078	300	375.601	40.4623	371.682	ZHD9_1_peak_19609	SL4.0ch02:49425396-49427443	2048	49426375	287	363.444	41.1709	359.339	ZHD9_2_peak_19644	SL4.0ch02:49425414-49427473	2060	49426370	312	387.758	39.7537	384.025	Solyc02g089630.3	XP_004232111.1 proline dehydrogenase 2, mitochondrial [Solanum lycopersicum]	Merged-SL4.0ch02-49426431-2
Merged-SL4.0ch02-49426431-2	TAATTAATWWWWWWW	MEME-1	243	257	+	9.2	0.000467	0.544	TAATTAAATTGAAAA	SL4.0ch02:49425396-49427473	Promoter (1-2kb)	-1827	Solyc02g089630.3.1	ZHD9_1_peakname|ZHD9_2_peakname	2	49426372	2078	300	375.601	40.4623	371.682	ZHD9_1_peak_19609	SL4.0ch02:49425396-49427443	2048	49426375	287	363.444	41.1709	359.339	ZHD9_2_peak_19644	SL4.0ch02:49425414-49427473	2060	49426370	312	387.758	39.7537	384.025	Solyc02g089630.3	XP_004232111.1 proline dehydrogenase 2, mitochondrial [Solanum lycopersicum]	Merged-SL4.0ch02-49426431-2
Merged-SL4.0ch02-49426431-2	TAATTAATWWWWWWW	MEME-1	1806	1820	+	12.0923	1.46e-05	0.37	TAATTAATTTTTAAA	SL4.0ch02:49425396-49427473	Promoter (1-2kb)	-1827	Solyc02g089630.3.1	ZHD9_1_peakname|ZHD9_2_peakname	2	49426372	2078	300	375.601	40.4623	371.682	ZHD9_1_peak_19609	SL4.0ch02:49425396-49427443	2048	49426375	287	363.444	41.1709	359.339	ZHD9_2_peak_19644	SL4.0ch02:49425414-49427473	2060	49426370	312	387.758	39.7537	384.025	Solyc02g089630.3	XP_004232111.1 proline dehydrogenase 2, mitochondrial [Solanum lycopersicum]	Merged-SL4.0ch02-49426431-2
Merged-SL4.0ch02-49426431-2	TAATTAATWWWWWWW	MEME-1	1682	1696	-	9.50769	0.000377	0.526	TAATTAAAAAAAAAA	SL4.0ch02:49425396-49427473	Promoter (1-2kb)	-1827	Solyc02g089630.3.1	ZHD9_1_peakname|ZHD9_2_peakname	2	49426372	2078	300	375.601	40.4623	371.682	ZHD9_1_peak_19609	SL4.0ch02:49425396-49427443	2048	49426375	287	363.444	41.1709	359.339	ZHD9_2_peak_19644	SL4.0ch02:49425414-49427473	2060	49426370	312	387.758	39.7537	384.025	Solyc02g089630.3	XP_004232111.1 proline dehydrogenase 2, mitochondrial [Solanum lycopersicum]	Merged-SL4.0ch02-49426431-2
Merged-SL4.0ch10-60611425-2	TAATTAATWWWWWWW	MEME-1	437	451	+	8.53846	0.000685	0.58	TAATTAAATTCAAAT	SL4.0ch10:60611052-60611941	Promoter (<=1kb)	-390	Solyc10g080100.3.1	ZHD9_1_peakname|ZHD9_2_peakname	2	60611374	890	301	378.279	40.4615	374.383	ZHD9_1_peak_87616	SL4.0ch10:60611054-60611941	888	60611374	263	323.513	37.74	319.785	ZHD9_2_peak_87881	SL4.0ch10:60611052-60611653	602	60611375	339	433.044	43.183	428.981	Solyc10g080100.3	XP_004249261.1 villin-2-like [Solanum lycopersicum]	Merged-SL4.0ch10-60611425-2
Merged-SL4.0ch10-60611425-2	TAATTAATWWWWWWW	MEME-1	310	324	+	11.9538	1.96e-05	0.37	TAATTAATTAAAAAT	SL4.0ch10:60611052-60611941	Promoter (<=1kb)	-390	Solyc10g080100.3.1	ZHD9_1_peakname|ZHD9_2_peakname	2	60611374	890	301	378.279	40.4615	374.383	ZHD9_1_peak_87616	SL4.0ch10:60611054-60611941	888	60611374	263	323.513	37.74	319.785	ZHD9_2_peak_87881	SL4.0ch10:60611052-60611653	602	60611375	339	433.044	43.183	428.981	Solyc10g080100.3	XP_004249261.1 villin-2-like [Solanum lycopersicum]	Merged-SL4.0ch10-60611425-2
Merged-SL4.0ch10-60611425-2	TAATTAATWWWWWWW	MEME-1	305	319	-	9.35385	0.00042	0.532	TAATTAATTAATATG	SL4.0ch10:60611052-60611941	Promoter (<=1kb)	-390	Solyc10g080100.3.1	ZHD9_1_peakname|ZHD9_2_peakname	2	60611374	890	301	378.279	40.4615	374.383	ZHD9_1_peak_87616	SL4.0ch10:60611054-60611941	888	60611374	263	323.513	37.74	319.785	ZHD9_2_peak_87881	SL4.0ch10:60611052-60611653	602	60611375	339	433.044	43.183	428.981	Solyc10g080100.3	XP_004249261.1 villin-2-like [Solanum lycopersicum]	Merged-SL4.0ch10-60611425-2
Merged-SL4.0ch10-60611425-2	TAATTAATWWWWWWW	MEME-1	428	442	-	9.55385	0.000364	0.525	TAATTAATGTAATTA	SL4.0ch10:60611052-60611941	Promoter (<=1kb)	-390	Solyc10g080100.3.1	ZHD9_1_peakname|ZHD9_2_peakname	2	60611374	890	301	378.279	40.4615	374.383	ZHD9_1_peak_87616	SL4.0ch10:60611054-60611941	888	60611374	263	323.513	37.74	319.785	ZHD9_2_peak_87881	SL4.0ch10:60611052-60611653	602	60611375	339	433.044	43.183	428.981	Solyc10g080100.3	XP_004249261.1 villin-2-like [Solanum lycopersicum]	Merged-SL4.0ch10-60611425-2
Merged-SL4.0ch10-60611425-2	TAATTAATWWWWWWW	MEME-1	779	793	-	9.81538	0.000298	0.51	TAATTAAATATATAA	SL4.0ch10:60611052-60611941	Promoter (<=1kb)	-390	Solyc10g080100.3.1	ZHD9_1_peakname|ZHD9_2_peakname	2	60611374	890	301	378.279	40.4615	374.383	ZHD9_1_peak_87616	SL4.0ch10:60611054-60611941	888	60611374	263	323.513	37.74	319.785	ZHD9_2_peak_87881	SL4.0ch10:60611052-60611653	602	60611375	339	433.044	43.183	428.981	Solyc10g080100.3	XP_004249261.1 villin-2-like [Solanum lycopersicum]	Merged-SL4.0ch10-60611425-2
Merged-SL4.0ch09-66302215-2	TAATTAATWWWWWWW	MEME-1	291	305	-	8.93846	0.000548	0.556	TAATTAAAAAATTAT	SL4.0ch09:66300934-66303497	Promoter (1-2kb)	-1084	Solyc09g090790.3.1	ZHD9_1_peakname|ZHD9_2_peakname	2	66301259	2564	306	382.47	40.3565	378.505	ZHD9_1_peak_79706	SL4.0ch09:66300948-66303481	2534	66301221	290	362.195	39.8162	358.103	ZHD9_2_peak_79933	SL4.0ch09:66300934-66303497	2564	66301297	321	402.745	40.8968	398.907	Solyc09g090790.3	XP_004247779.1 myb-related protein 305 [Solanum lycopersicum]	Merged-SL4.0ch09-66302215-2
Merged-SL4.0ch09-66302215-2	TAATTAATWWWWWWW	MEME-1	1828	1842	+	7.73846	0.000991	0.622	TGATTAAAGTTTTAA	SL4.0ch09:66300934-66303497	Promoter (1-2kb)	-1084	Solyc09g090790.3.1	ZHD9_1_peakname|ZHD9_2_peakname	2	66301259	2564	306	382.47	40.3565	378.505	ZHD9_1_peak_79706	SL4.0ch09:66300948-66303481	2534	66301221	290	362.195	39.8162	358.103	ZHD9_2_peak_79933	SL4.0ch09:66300934-66303497	2564	66301297	321	402.745	40.8968	398.907	Solyc09g090790.3	XP_004247779.1 myb-related protein 305 [Solanum lycopersicum]	Merged-SL4.0ch09-66302215-2
Merged-SL4.0ch09-66302215-2	TAATTAATWWWWWWW	MEME-1	88	102	+	10.5846	0.000147	0.458	TAATTAAATATTATA	SL4.0ch09:66300934-66303497	Promoter (1-2kb)	-1084	Solyc09g090790.3.1	ZHD9_1_peakname|ZHD9_2_peakname	2	66301259	2564	306	382.47	40.3565	378.505	ZHD9_1_peak_79706	SL4.0ch09:66300948-66303481	2534	66301221	290	362.195	39.8162	358.103	ZHD9_2_peak_79933	SL4.0ch09:66300934-66303497	2564	66301297	321	402.745	40.8968	398.907	Solyc09g090790.3	XP_004247779.1 myb-related protein 305 [Solanum lycopersicum]	Merged-SL4.0ch09-66302215-2
Merged-SL4.0ch09-66302215-2	TAATTAATWWWWWWW	MEME-1	1024	1038	-	8.90769	0.000558	0.556	TAATTAAAAAAAATA	SL4.0ch09:66300934-66303497	Promoter (1-2kb)	-1084	Solyc09g090790.3.1	ZHD9_1_peakname|ZHD9_2_peakname	2	66301259	2564	306	382.47	40.3565	378.505	ZHD9_1_peak_79706	SL4.0ch09:66300948-66303481	2534	66301221	290	362.195	39.8162	358.103	ZHD9_2_peak_79933	SL4.0ch09:66300934-66303497	2564	66301297	321	402.745	40.8968	398.907	Solyc09g090790.3	XP_004247779.1 myb-related protein 305 [Solanum lycopersicum]	Merged-SL4.0ch09-66302215-2
Merged-SL4.0ch09-66302215-2	TAATTAATWWWWWWW	MEME-1	142	156	+	8.56923	0.000676	0.578	TAATTAAAATAAAAA	SL4.0ch09:66300934-66303497	Promoter (1-2kb)	-1084	Solyc09g090790.3.1	ZHD9_1_peakname|ZHD9_2_peakname	2	66301259	2564	306	382.47	40.3565	378.505	ZHD9_1_peak_79706	SL4.0ch09:66300948-66303481	2534	66301221	290	362.195	39.8162	358.103	ZHD9_2_peak_79933	SL4.0ch09:66300934-66303497	2564	66301297	321	402.745	40.8968	398.907	Solyc09g090790.3	XP_004247779.1 myb-related protein 305 [Solanum lycopersicum]	Merged-SL4.0ch09-66302215-2
Merged-SL4.0ch09-66302215-2	TAATTAATWWWWWWW	MEME-1	1433	1447	-	9.66154	0.000337	0.517	TAATTAAATAAAATA	SL4.0ch09:66300934-66303497	Promoter (1-2kb)	-1084	Solyc09g090790.3.1	ZHD9_1_peakname|ZHD9_2_peakname	2	66301259	2564	306	382.47	40.3565	378.505	ZHD9_1_peak_79706	SL4.0ch09:66300948-66303481	2534	66301221	290	362.195	39.8162	358.103	ZHD9_2_peak_79933	SL4.0ch09:66300934-66303497	2564	66301297	321	402.745	40.8968	398.907	Solyc09g090790.3	XP_004247779.1 myb-related protein 305 [Solanum lycopersicum]	Merged-SL4.0ch09-66302215-2
Merged-SL4.0ch09-66302215-2	TAATTAATWWWWWWW	MEME-1	2319	2333	-	8.92308	0.000552	0.556	TAATTAAAGTATATT	SL4.0ch09:66300934-66303497	Promoter (1-2kb)	-1084	Solyc09g090790.3.1	ZHD9_1_peakname|ZHD9_2_peakname	2	66301259	2564	306	382.47	40.3565	378.505	ZHD9_1_peak_79706	SL4.0ch09:66300948-66303481	2534	66301221	290	362.195	39.8162	358.103	ZHD9_2_peak_79933	SL4.0ch09:66300934-66303497	2564	66301297	321	402.745	40.8968	398.907	Solyc09g090790.3	XP_004247779.1 myb-related protein 305 [Solanum lycopersicum]	Merged-SL4.0ch09-66302215-2
Merged-SL4.0ch09-66302215-2	TAATTAATWWWWWWW	MEME-1	259	273	-	8.63077	0.000652	0.575	TAATTAAAGTTTTTA	SL4.0ch09:66300934-66303497	Promoter (1-2kb)	-1084	Solyc09g090790.3.1	ZHD9_1_peakname|ZHD9_2_peakname	2	66301259	2564	306	382.47	40.3565	378.505	ZHD9_1_peak_79706	SL4.0ch09:66300948-66303481	2534	66301221	290	362.195	39.8162	358.103	ZHD9_2_peak_79933	SL4.0ch09:66300934-66303497	2564	66301297	321	402.745	40.8968	398.907	Solyc09g090790.3	XP_004247779.1 myb-related protein 305 [Solanum lycopersicum]	Merged-SL4.0ch09-66302215-2
Merged-SL4.0ch09-66302215-2	TAATTAATWWWWWWW	MEME-1	1453	1467	+	8.16923	0.000822	0.601	TAATTAGTGGCTAAA	SL4.0ch09:66300934-66303497	Promoter (1-2kb)	-1084	Solyc09g090790.3.1	ZHD9_1_peakname|ZHD9_2_peakname	2	66301259	2564	306	382.47	40.3565	378.505	ZHD9_1_peak_79706	SL4.0ch09:66300948-66303481	2534	66301221	290	362.195	39.8162	358.103	ZHD9_2_peak_79933	SL4.0ch09:66300934-66303497	2564	66301297	321	402.745	40.8968	398.907	Solyc09g090790.3	XP_004247779.1 myb-related protein 305 [Solanum lycopersicum]	Merged-SL4.0ch09-66302215-2
Merged-SL4.0ch09-66302215-2	TAATTAATWWWWWWW	MEME-1	1033	1047	+	8.87692	0.000569	0.558	TAATTAAAAAAGAAT	SL4.0ch09:66300934-66303497	Promoter (1-2kb)	-1084	Solyc09g090790.3.1	ZHD9_1_peakname|ZHD9_2_peakname	2	66301259	2564	306	382.47	40.3565	378.505	ZHD9_1_peak_79706	SL4.0ch09:66300948-66303481	2534	66301221	290	362.195	39.8162	358.103	ZHD9_2_peak_79933	SL4.0ch09:66300934-66303497	2564	66301297	321	402.745	40.8968	398.907	Solyc09g090790.3	XP_004247779.1 myb-related protein 305 [Solanum lycopersicum]	Merged-SL4.0ch09-66302215-2
Merged-SL4.0ch09-66302215-2	TAATTAATWWWWWWW	MEME-1	2526	2540	+	9.55385	0.000364	0.525	TAATTAATATTCATA	SL4.0ch09:66300934-66303497	Promoter (1-2kb)	-1084	Solyc09g090790.3.1	ZHD9_1_peakname|ZHD9_2_peakname	2	66301259	2564	306	382.47	40.3565	378.505	ZHD9_1_peak_79706	SL4.0ch09:66300948-66303481	2534	66301221	290	362.195	39.8162	358.103	ZHD9_2_peak_79933	SL4.0ch09:66300934-66303497	2564	66301297	321	402.745	40.8968	398.907	Solyc09g090790.3	XP_004247779.1 myb-related protein 305 [Solanum lycopersicum]	Merged-SL4.0ch09-66302215-2
Merged-SL4.0ch09-66302215-2	TAATTAATWWWWWWW	MEME-1	1437	1451	-	9.72308	0.000318	0.515	TGATTAATTAAATAA	SL4.0ch09:66300934-66303497	Promoter (1-2kb)	-1084	Solyc09g090790.3.1	ZHD9_1_peakname|ZHD9_2_peakname	2	66301259	2564	306	382.47	40.3565	378.505	ZHD9_1_peak_79706	SL4.0ch09:66300948-66303481	2534	66301221	290	362.195	39.8162	358.103	ZHD9_2_peak_79933	SL4.0ch09:66300934-66303497	2564	66301297	321	402.745	40.8968	398.907	Solyc09g090790.3	XP_004247779.1 myb-related protein 305 [Solanum lycopersicum]	Merged-SL4.0ch09-66302215-2
Merged-SL4.0ch09-66302215-2	TAATTAATWWWWWWW	MEME-1	268	282	+	10.9385	9.71e-05	0.43	TAATTAATAAATTAA	SL4.0ch09:66300934-66303497	Promoter (1-2kb)	-1084	Solyc09g090790.3.1	ZHD9_1_peakname|ZHD9_2_peakname	2	66301259	2564	306	382.47	40.3565	378.505	ZHD9_1_peak_79706	SL4.0ch09:66300948-66303481	2534	66301221	290	362.195	39.8162	358.103	ZHD9_2_peak_79933	SL4.0ch09:66300934-66303497	2564	66301297	321	402.745	40.8968	398.907	Solyc09g090790.3	XP_004247779.1 myb-related protein 305 [Solanum lycopersicum]	Merged-SL4.0ch09-66302215-2
Merged-SL4.0ch09-66302215-2	TAATTAATWWWWWWW	MEME-1	390	404	-	9.81538	0.000298	0.51	TAATTAAATATATAA	SL4.0ch09:66300934-66303497	Promoter (1-2kb)	-1084	Solyc09g090790.3.1	ZHD9_1_peakname|ZHD9_2_peakname	2	66301259	2564	306	382.47	40.3565	378.505	ZHD9_1_peak_79706	SL4.0ch09:66300948-66303481	2534	66301221	290	362.195	39.8162	358.103	ZHD9_2_peak_79933	SL4.0ch09:66300934-66303497	2564	66301297	321	402.745	40.8968	398.907	Solyc09g090790.3	XP_004247779.1 myb-related protein 305 [Solanum lycopersicum]	Merged-SL4.0ch09-66302215-2
Merged-SL4.0ch09-66302215-2	TAATTAATWWWWWWW	MEME-1	2328	2342	+	9.09231	0.000499	0.551	TAATTAATCTTTTTT	SL4.0ch09:66300934-66303497	Promoter (1-2kb)	-1084	Solyc09g090790.3.1	ZHD9_1_peakname|ZHD9_2_peakname	2	66301259	2564	306	382.47	40.3565	378.505	ZHD9_1_peak_79706	SL4.0ch09:66300948-66303481	2534	66301221	290	362.195	39.8162	358.103	ZHD9_2_peak_79933	SL4.0ch09:66300934-66303497	2564	66301297	321	402.745	40.8968	398.907	Solyc09g090790.3	XP_004247779.1 myb-related protein 305 [Solanum lycopersicum]	Merged-SL4.0ch09-66302215-2
Merged-SL4.0ch09-66302215-2	TAATTAATWWWWWWW	MEME-1	1442	1456	+	11.0769	8.05e-05	0.412	TAATTAATCAATAAT	SL4.0ch09:66300934-66303497	Promoter (1-2kb)	-1084	Solyc09g090790.3.1	ZHD9_1_peakname|ZHD9_2_peakname	2	66301259	2564	306	382.47	40.3565	378.505	ZHD9_1_peak_79706	SL4.0ch09:66300948-66303481	2534	66301221	290	362.195	39.8162	358.103	ZHD9_2_peak_79933	SL4.0ch09:66300934-66303497	2564	66301297	321	402.745	40.8968	398.907	Solyc09g090790.3	XP_004247779.1 myb-related protein 305 [Solanum lycopersicum]	Merged-SL4.0ch09-66302215-2
Merged-SL4.0ch09-66302215-2	TAATTAATWWWWWWW	MEME-1	271	285	-	10.7538	0.00012	0.444	TAATTAATTTATTAA	SL4.0ch09:66300934-66303497	Promoter (1-2kb)	-1084	Solyc09g090790.3.1	ZHD9_1_peakname|ZHD9_2_peakname	2	66301259	2564	306	382.47	40.3565	378.505	ZHD9_1_peak_79706	SL4.0ch09:66300948-66303481	2534	66301221	290	362.195	39.8162	358.103	ZHD9_2_peak_79933	SL4.0ch09:66300934-66303497	2564	66301297	321	402.745	40.8968	398.907	Solyc09g090790.3	XP_004247779.1 myb-related protein 305 [Solanum lycopersicum]	Merged-SL4.0ch09-66302215-2
Merged-SL4.0ch09-66302215-2	TAATTAATWWWWWWW	MEME-1	2517	2531	-	9.64615	0.000341	0.519	TAATTAGTTTGTAAT	SL4.0ch09:66300934-66303497	Promoter (1-2kb)	-1084	Solyc09g090790.3.1	ZHD9_1_peakname|ZHD9_2_peakname	2	66301259	2564	306	382.47	40.3565	378.505	ZHD9_1_peak_79706	SL4.0ch09:66300948-66303481	2534	66301221	290	362.195	39.8162	358.103	ZHD9_2_peak_79933	SL4.0ch09:66300934-66303497	2564	66301297	321	402.745	40.8968	398.907	Solyc09g090790.3	XP_004247779.1 myb-related protein 305 [Solanum lycopersicum]	Merged-SL4.0ch09-66302215-2
Merged-SL4.0ch09-66302215-2	TAATTAATWWWWWWW	MEME-1	1936	1950	-	9.83077	0.000294	0.51	TAATTAAAAAATAAT	SL4.0ch09:66300934-66303497	Promoter (1-2kb)	-1084	Solyc09g090790.3.1	ZHD9_1_peakname|ZHD9_2_peakname	2	66301259	2564	306	382.47	40.3565	378.505	ZHD9_1_peak_79706	SL4.0ch09:66300948-66303481	2534	66301221	290	362.195	39.8162	358.103	ZHD9_2_peak_79933	SL4.0ch09:66300934-66303497	2564	66301297	321	402.745	40.8968	398.907	Solyc09g090790.3	XP_004247779.1 myb-related protein 305 [Solanum lycopersicum]	Merged-SL4.0ch09-66302215-2
Merged-SL4.0ch08-62697027-2	TAATTAATWWWWWWW	MEME-1	208	222	+	11.2	6.94e-05	0.396	TAATTAATTACTATT	SL4.0ch08:62696373-62697676	Promoter (1-2kb)	-1052	Solyc08g081550.4.1	ZHD9_1_peakname|ZHD9_2_peakname	2	62696683	1304	302	379.29	40.3216	375.394	ZHD9_1_peak_70861	SL4.0ch08:62696400-62697676	1277	62696685	258	314.595	36.8191	310.945	ZHD9_2_peak_71059	SL4.0ch08:62696373-62697661	1289	62696681	346	443.985	43.824	439.842	Solyc08g081550.4	NP_001233922.2 1-aminocyclopropane-1-carboxylate synthase [Solanum lycopersicum]	Merged-SL4.0ch08-62697027-2
Merged-SL4.0ch08-62697027-2	TAATTAATWWWWWWW	MEME-1	346	360	-	12.4	7.39e-06	0.37	TAATTAATTATAAAT	SL4.0ch08:62696373-62697676	Promoter (1-2kb)	-1052	Solyc08g081550.4.1	ZHD9_1_peakname|ZHD9_2_peakname	2	62696683	1304	302	379.29	40.3216	375.394	ZHD9_1_peak_70861	SL4.0ch08:62696400-62697676	1277	62696685	258	314.595	36.8191	310.945	ZHD9_2_peak_71059	SL4.0ch08:62696373-62697661	1289	62696681	346	443.985	43.824	439.842	Solyc08g081550.4	NP_001233922.2 1-aminocyclopropane-1-carboxylate synthase [Solanum lycopersicum]	Merged-SL4.0ch08-62697027-2
Merged-SL4.0ch08-62697027-2	TAATTAATWWWWWWW	MEME-1	351	365	+	9.63077	0.000345	0.519	TAATTAATTAATGTA	SL4.0ch08:62696373-62697676	Promoter (1-2kb)	-1052	Solyc08g081550.4.1	ZHD9_1_peakname|ZHD9_2_peakname	2	62696683	1304	302	379.29	40.3216	375.394	ZHD9_1_peak_70861	SL4.0ch08:62696400-62697676	1277	62696685	258	314.595	36.8191	310.945	ZHD9_2_peak_71059	SL4.0ch08:62696373-62697661	1289	62696681	346	443.985	43.824	439.842	Solyc08g081550.4	NP_001233922.2 1-aminocyclopropane-1-carboxylate synthase [Solanum lycopersicum]	Merged-SL4.0ch08-62697027-2
Merged-SL4.0ch02-45763915-2	TAATTAATWWWWWWW	MEME-1	1497	1511	+	9.10769	0.000494	0.55	TGATTAACAAAAAAT	SL4.0ch02:45762956-45764811	Promoter (<=1kb)	-255	Solyc02g084660.3.1	ZHD9_1_peakname|ZHD9_2_peakname	2	45764514	1856	300	375.64	40.3108	371.759	ZHD9_1_peak_18908	SL4.0ch02:45763090-45764811	1722	45764524	268	331.756	38.4547	327.955	ZHD9_2_peak_18940	SL4.0ch02:45762956-45764805	1850	45764505	331	419.525	42.1669	415.563	Solyc02g084660.3	XP_010316395.1 glutaredoxin-C3 [Solanum lycopersicum]	Merged-SL4.0ch02-45763915-2
Merged-SL4.0ch02-45763915-2	TAATTAATWWWWWWW	MEME-1	1592	1606	-	10.5692	0.00015	0.462	TAATTAATGAATAAC	SL4.0ch02:45762956-45764811	Promoter (<=1kb)	-255	Solyc02g084660.3.1	ZHD9_1_peakname|ZHD9_2_peakname	2	45764514	1856	300	375.64	40.3108	371.759	ZHD9_1_peak_18908	SL4.0ch02:45763090-45764811	1722	45764524	268	331.756	38.4547	327.955	ZHD9_2_peak_18940	SL4.0ch02:45762956-45764805	1850	45764505	331	419.525	42.1669	415.563	Solyc02g084660.3	XP_010316395.1 glutaredoxin-C3 [Solanum lycopersicum]	Merged-SL4.0ch02-45763915-2
Merged-SL4.0ch02-45763915-2	TAATTAATWWWWWWW	MEME-1	1597	1611	+	8.72308	0.000622	0.568	TCATTAATTAAAAAT	SL4.0ch02:45762956-45764811	Promoter (<=1kb)	-255	Solyc02g084660.3.1	ZHD9_1_peakname|ZHD9_2_peakname	2	45764514	1856	300	375.64	40.3108	371.759	ZHD9_1_peak_18908	SL4.0ch02:45763090-45764811	1722	45764524	268	331.756	38.4547	327.955	ZHD9_2_peak_18940	SL4.0ch02:45762956-45764805	1850	45764505	331	419.525	42.1669	415.563	Solyc02g084660.3	XP_010316395.1 glutaredoxin-C3 [Solanum lycopersicum]	Merged-SL4.0ch02-45763915-2
Merged-SL4.0ch02-45763915-2	TAATTAATWWWWWWW	MEME-1	1517	1531	-	8.64615	0.000648	0.575	TAATTACTTTAATAA	SL4.0ch02:45762956-45764811	Promoter (<=1kb)	-255	Solyc02g084660.3.1	ZHD9_1_peakname|ZHD9_2_peakname	2	45764514	1856	300	375.64	40.3108	371.759	ZHD9_1_peak_18908	SL4.0ch02:45763090-45764811	1722	45764524	268	331.756	38.4547	327.955	ZHD9_2_peak_18940	SL4.0ch02:45762956-45764805	1850	45764505	331	419.525	42.1669	415.563	Solyc02g084660.3	XP_010316395.1 glutaredoxin-C3 [Solanum lycopersicum]	Merged-SL4.0ch02-45763915-2
Merged-SL4.0ch10-60893351-2	TAATTAATWWWWWWW	MEME-1	994	1008	+	10.1538	0.000222	0.495	TAATTAAGCAGCAAA	SL4.0ch10:60892107-60894604	Promoter (1-2kb)	-1709	Solyc10g080540.2.1	ZHD9_1_peakname|ZHD9_2_peakname	2	60892930	2498	314	392.862	40.2477	388.824	ZHD9_1_peak_87674	SL4.0ch10:60892107-60894604	2498	60892982	292	360.228	38.6392	356.155	ZHD9_2_peak_87933	SL4.0ch10:60892135-60894559	2425	60892878	337	425.496	41.8562	421.493	Solyc10g080540.2	XP_004249289.1 homeobox-leucine zipper protein HOX11-like [Solanum lycopersicum]	Merged-SL4.0ch10-60893351-2
Merged-SL4.0ch10-60893351-2	TAATTAATWWWWWWW	MEME-1	693	707	-	11.1846	7.1e-05	0.397	TAATTAATATTTAAT	SL4.0ch10:60892107-60894604	Promoter (1-2kb)	-1709	Solyc10g080540.2.1	ZHD9_1_peakname|ZHD9_2_peakname	2	60892930	2498	314	392.862	40.2477	388.824	ZHD9_1_peak_87674	SL4.0ch10:60892107-60894604	2498	60892982	292	360.228	38.6392	356.155	ZHD9_2_peak_87933	SL4.0ch10:60892135-60894559	2425	60892878	337	425.496	41.8562	421.493	Solyc10g080540.2	XP_004249289.1 homeobox-leucine zipper protein HOX11-like [Solanum lycopersicum]	Merged-SL4.0ch10-60893351-2
Merged-SL4.0ch10-60893351-2	TAATTAATWWWWWWW	MEME-1	2255	2269	+	9.24615	0.000451	0.54	TAATTAATTTTGAAC	SL4.0ch10:60892107-60894604	Promoter (1-2kb)	-1709	Solyc10g080540.2.1	ZHD9_1_peakname|ZHD9_2_peakname	2	60892930	2498	314	392.862	40.2477	388.824	ZHD9_1_peak_87674	SL4.0ch10:60892107-60894604	2498	60892982	292	360.228	38.6392	356.155	ZHD9_2_peak_87933	SL4.0ch10:60892135-60894559	2425	60892878	337	425.496	41.8562	421.493	Solyc10g080540.2	XP_004249289.1 homeobox-leucine zipper protein HOX11-like [Solanum lycopersicum]	Merged-SL4.0ch10-60893351-2
Merged-SL4.0ch10-60893351-2	TAATTAATWWWWWWW	MEME-1	204	218	+	9.35385	0.00042	0.532	TAATTAAAAATAATA	SL4.0ch10:60892107-60894604	Promoter (1-2kb)	-1709	Solyc10g080540.2.1	ZHD9_1_peakname|ZHD9_2_peakname	2	60892930	2498	314	392.862	40.2477	388.824	ZHD9_1_peak_87674	SL4.0ch10:60892107-60894604	2498	60892982	292	360.228	38.6392	356.155	ZHD9_2_peak_87933	SL4.0ch10:60892135-60894559	2425	60892878	337	425.496	41.8562	421.493	Solyc10g080540.2	XP_004249289.1 homeobox-leucine zipper protein HOX11-like [Solanum lycopersicum]	Merged-SL4.0ch10-60893351-2
Merged-SL4.0ch10-60893351-2	TAATTAATWWWWWWW	MEME-1	1490	1504	+	8.23077	0.0008	0.596	TAATTAATATTAAAG	SL4.0ch10:60892107-60894604	Promoter (1-2kb)	-1709	Solyc10g080540.2.1	ZHD9_1_peakname|ZHD9_2_peakname	2	60892930	2498	314	392.862	40.2477	388.824	ZHD9_1_peak_87674	SL4.0ch10:60892107-60894604	2498	60892982	292	360.228	38.6392	356.155	ZHD9_2_peak_87933	SL4.0ch10:60892135-60894559	2425	60892878	337	425.496	41.8562	421.493	Solyc10g080540.2	XP_004249289.1 homeobox-leucine zipper protein HOX11-like [Solanum lycopersicum]	Merged-SL4.0ch10-60893351-2
Merged-SL4.0ch10-60893351-2	TAATTAATWWWWWWW	MEME-1	700	714	-	12.1231	1.32e-05	0.37	TAATTAATAATTAAT	SL4.0ch10:60892107-60894604	Promoter (1-2kb)	-1709	Solyc10g080540.2.1	ZHD9_1_peakname|ZHD9_2_peakname	2	60892930	2498	314	392.862	40.2477	388.824	ZHD9_1_peak_87674	SL4.0ch10:60892107-60894604	2498	60892982	292	360.228	38.6392	356.155	ZHD9_2_peak_87933	SL4.0ch10:60892135-60894559	2425	60892878	337	425.496	41.8562	421.493	Solyc10g080540.2	XP_004249289.1 homeobox-leucine zipper protein HOX11-like [Solanum lycopersicum]	Merged-SL4.0ch10-60893351-2
Merged-SL4.0ch10-60893351-2	TAATTAATWWWWWWW	MEME-1	896	910	-	10.2769	0.000198	0.486	TAATTAATTTAATAA	SL4.0ch10:60892107-60894604	Promoter (1-2kb)	-1709	Solyc10g080540.2.1	ZHD9_1_peakname|ZHD9_2_peakname	2	60892930	2498	314	392.862	40.2477	388.824	ZHD9_1_peak_87674	SL4.0ch10:60892107-60894604	2498	60892982	292	360.228	38.6392	356.155	ZHD9_2_peak_87933	SL4.0ch10:60892135-60894559	2425	60892878	337	425.496	41.8562	421.493	Solyc10g080540.2	XP_004249289.1 homeobox-leucine zipper protein HOX11-like [Solanum lycopersicum]	Merged-SL4.0ch10-60893351-2
Merged-SL4.0ch10-60893351-2	TAATTAATWWWWWWW	MEME-1	662	676	+	9.47692	0.000386	0.528	TAATTAAATACAAAT	SL4.0ch10:60892107-60894604	Promoter (1-2kb)	-1709	Solyc10g080540.2.1	ZHD9_1_peakname|ZHD9_2_peakname	2	60892930	2498	314	392.862	40.2477	388.824	ZHD9_1_peak_87674	SL4.0ch10:60892107-60894604	2498	60892982	292	360.228	38.6392	356.155	ZHD9_2_peak_87933	SL4.0ch10:60892135-60894559	2425	60892878	337	425.496	41.8562	421.493	Solyc10g080540.2	XP_004249289.1 homeobox-leucine zipper protein HOX11-like [Solanum lycopersicum]	Merged-SL4.0ch10-60893351-2
Merged-SL4.0ch10-60893351-2	TAATTAATWWWWWWW	MEME-1	707	721	-	12.1231	1.32e-05	0.37	TAATTAATAATTAAT	SL4.0ch10:60892107-60894604	Promoter (1-2kb)	-1709	Solyc10g080540.2.1	ZHD9_1_peakname|ZHD9_2_peakname	2	60892930	2498	314	392.862	40.2477	388.824	ZHD9_1_peak_87674	SL4.0ch10:60892107-60894604	2498	60892982	292	360.228	38.6392	356.155	ZHD9_2_peak_87933	SL4.0ch10:60892135-60894559	2425	60892878	337	425.496	41.8562	421.493	Solyc10g080540.2	XP_004249289.1 homeobox-leucine zipper protein HOX11-like [Solanum lycopersicum]	Merged-SL4.0ch10-60893351-2
Merged-SL4.0ch06-46017618-2	TAATTAATWWWWWWW	MEME-1	559	573	-	10.0154	0.000251	0.505	TAATTAAAGAGAAAA	SL4.0ch06:46017001-46018202	Promoter (1-2kb)	-1223	Solyc06g082730.2.1	ZHD9_1_peakname|ZHD9_2_peakname	2	46017677	1202	299	374.815	40.2394	370.94	ZHD9_1_peak_53589	SL4.0ch06:46017233-46018202	970	46017672	267	330.104	38.3118	326.318	ZHD9_2_peak_53676	SL4.0ch06:46017001-46018039	1039	46017682	331	419.525	42.1669	415.563	Solyc06g082730.2	XP_004242454.1 cytochrome P450 714C2-like [Solanum lycopersicum]	Merged-SL4.0ch06-46017618-2
Merged-SL4.0ch06-46017618-2	TAATTAATWWWWWWW	MEME-1	679	693	+	12.4308	6.78e-06	0.37	TAATTAATTAATAAT	SL4.0ch06:46017001-46018202	Promoter (1-2kb)	-1223	Solyc06g082730.2.1	ZHD9_1_peakname|ZHD9_2_peakname	2	46017677	1202	299	374.815	40.2394	370.94	ZHD9_1_peak_53589	SL4.0ch06:46017233-46018202	970	46017672	267	330.104	38.3118	326.318	ZHD9_2_peak_53676	SL4.0ch06:46017001-46018039	1039	46017682	331	419.525	42.1669	415.563	Solyc06g082730.2	XP_004242454.1 cytochrome P450 714C2-like [Solanum lycopersicum]	Merged-SL4.0ch06-46017618-2
Merged-SL4.0ch06-46017618-2	TAATTAATWWWWWWW	MEME-1	731	745	+	7.76923	0.000978	0.621	TAATTAGCACTTTAT	SL4.0ch06:46017001-46018202	Promoter (1-2kb)	-1223	Solyc06g082730.2.1	ZHD9_1_peakname|ZHD9_2_peakname	2	46017677	1202	299	374.815	40.2394	370.94	ZHD9_1_peak_53589	SL4.0ch06:46017233-46018202	970	46017672	267	330.104	38.3118	326.318	ZHD9_2_peak_53676	SL4.0ch06:46017001-46018039	1039	46017682	331	419.525	42.1669	415.563	Solyc06g082730.2	XP_004242454.1 cytochrome P450 714C2-like [Solanum lycopersicum]	Merged-SL4.0ch06-46017618-2
Merged-SL4.0ch06-46017618-2	TAATTAATWWWWWWW	MEME-1	683	697	+	11.2	6.94e-05	0.396	TAATTAATAATAATA	SL4.0ch06:46017001-46018202	Promoter (1-2kb)	-1223	Solyc06g082730.2.1	ZHD9_1_peakname|ZHD9_2_peakname	2	46017677	1202	299	374.815	40.2394	370.94	ZHD9_1_peak_53589	SL4.0ch06:46017233-46018202	970	46017672	267	330.104	38.3118	326.318	ZHD9_2_peak_53676	SL4.0ch06:46017001-46018039	1039	46017682	331	419.525	42.1669	415.563	Solyc06g082730.2	XP_004242454.1 cytochrome P450 714C2-like [Solanum lycopersicum]	Merged-SL4.0ch06-46017618-2
Merged-SL4.0ch06-46017618-2	TAATTAATWWWWWWW	MEME-1	616	630	+	8.83077	0.000583	0.562	TGATTACTGATGAAA	SL4.0ch06:46017001-46018202	Promoter (1-2kb)	-1223	Solyc06g082730.2.1	ZHD9_1_peakname|ZHD9_2_peakname	2	46017677	1202	299	374.815	40.2394	370.94	ZHD9_1_peak_53589	SL4.0ch06:46017233-46018202	970	46017672	267	330.104	38.3118	326.318	ZHD9_2_peak_53676	SL4.0ch06:46017001-46018039	1039	46017682	331	419.525	42.1669	415.563	Solyc06g082730.2	XP_004242454.1 cytochrome P450 714C2-like [Solanum lycopersicum]	Merged-SL4.0ch06-46017618-2
Merged-SL4.0ch06-46017618-2	TAATTAATWWWWWWW	MEME-1	674	688	-	10.5385	0.000154	0.465	TAATTAATTATTATC	SL4.0ch06:46017001-46018202	Promoter (1-2kb)	-1223	Solyc06g082730.2.1	ZHD9_1_peakname|ZHD9_2_peakname	2	46017677	1202	299	374.815	40.2394	370.94	ZHD9_1_peak_53589	SL4.0ch06:46017233-46018202	970	46017672	267	330.104	38.3118	326.318	ZHD9_2_peak_53676	SL4.0ch06:46017001-46018039	1039	46017682	331	419.525	42.1669	415.563	Solyc06g082730.2	XP_004242454.1 cytochrome P450 714C2-like [Solanum lycopersicum]	Merged-SL4.0ch06-46017618-2
Merged-SL4.0ch06-46017618-2	TAATTAATWWWWWWW	MEME-1	692	706	-	8.75385	0.000611	0.567	TAATTAAATTATTAT	SL4.0ch06:46017001-46018202	Promoter (1-2kb)	-1223	Solyc06g082730.2.1	ZHD9_1_peakname|ZHD9_2_peakname	2	46017677	1202	299	374.815	40.2394	370.94	ZHD9_1_peak_53589	SL4.0ch06:46017233-46018202	970	46017672	267	330.104	38.3118	326.318	ZHD9_2_peak_53676	SL4.0ch06:46017001-46018039	1039	46017682	331	419.525	42.1669	415.563	Solyc06g082730.2	XP_004242454.1 cytochrome P450 714C2-like [Solanum lycopersicum]	Merged-SL4.0ch06-46017618-2
Merged-SL4.0ch06-46017618-2	TAATTAATWWWWWWW	MEME-1	787	801	+	9.49231	0.000382	0.527	TAATTAACTAATATC	SL4.0ch06:46017001-46018202	Promoter (1-2kb)	-1223	Solyc06g082730.2.1	ZHD9_1_peakname|ZHD9_2_peakname	2	46017677	1202	299	374.815	40.2394	370.94	ZHD9_1_peak_53589	SL4.0ch06:46017233-46018202	970	46017672	267	330.104	38.3118	326.318	ZHD9_2_peak_53676	SL4.0ch06:46017001-46018039	1039	46017682	331	419.525	42.1669	415.563	Solyc06g082730.2	XP_004242454.1 cytochrome P450 714C2-like [Solanum lycopersicum]	Merged-SL4.0ch06-46017618-2
Merged-SL4.0ch06-46017618-2	TAATTAATWWWWWWW	MEME-1	1127	1141	+	10.2769	0.000198	0.486	TAATTAAGTGGAAAA	SL4.0ch06:46017001-46018202	Promoter (1-2kb)	-1223	Solyc06g082730.2.1	ZHD9_1_peakname|ZHD9_2_peakname	2	46017677	1202	299	374.815	40.2394	370.94	ZHD9_1_peak_53589	SL4.0ch06:46017233-46018202	970	46017672	267	330.104	38.3118	326.318	ZHD9_2_peak_53676	SL4.0ch06:46017001-46018039	1039	46017682	331	419.525	42.1669	415.563	Solyc06g082730.2	XP_004242454.1 cytochrome P450 714C2-like [Solanum lycopersicum]	Merged-SL4.0ch06-46017618-2
Merged-SL4.0ch06-46017618-2	TAATTAATWWWWWWW	MEME-1	1118	1132	-	9.92308	0.000272	0.509	TAATTAACTAGCATT	SL4.0ch06:46017001-46018202	Promoter (1-2kb)	-1223	Solyc06g082730.2.1	ZHD9_1_peakname|ZHD9_2_peakname	2	46017677	1202	299	374.815	40.2394	370.94	ZHD9_1_peak_53589	SL4.0ch06:46017233-46018202	970	46017672	267	330.104	38.3118	326.318	ZHD9_2_peak_53676	SL4.0ch06:46017001-46018039	1039	46017682	331	419.525	42.1669	415.563	Solyc06g082730.2	XP_004242454.1 cytochrome P450 714C2-like [Solanum lycopersicum]	Merged-SL4.0ch06-46017618-2
Merged-SL4.0ch04-135685-2	TAATTAATWWWWWWW	MEME-1	192	206	-	7.83077	0.000953	0.618	TGATTAAATTAAAAA	SL4.0ch04:134822-136507	Promoter (1-2kb)	-1302	Solyc04g005180.4.1	ZHD9_1_peakname|ZHD9_2_peakname	2	135990	1686	298	373.911	40.2157	370.036	ZHD9_1_peak_29572	SL4.0ch04:134936-136476	1541	135998	272	338.38	39.0266	334.518	ZHD9_2_peak_29653	SL4.0ch04:134822-136507	1686	135982	325	409.441	41.4049	405.554	Solyc04g005180.4	KAH0756727.1 hypothetical protein KY290_020220 [Solanum tuberosum]	Merged-SL4.0ch04-135685-2
Merged-SL4.0ch04-135685-2	TAATTAATWWWWWWW	MEME-1	1350	1364	+	9.95385	0.000267	0.507	TAATTAAGTACCTAT	SL4.0ch04:134822-136507	Promoter (1-2kb)	-1302	Solyc04g005180.4.1	ZHD9_1_peakname|ZHD9_2_peakname	2	135990	1686	298	373.911	40.2157	370.036	ZHD9_1_peak_29572	SL4.0ch04:134936-136476	1541	135998	272	338.38	39.0266	334.518	ZHD9_2_peak_29653	SL4.0ch04:134822-136507	1686	135982	325	409.441	41.4049	405.554	Solyc04g005180.4	KAH0756727.1 hypothetical protein KY290_020220 [Solanum tuberosum]	Merged-SL4.0ch04-135685-2
Merged-SL4.0ch04-135685-2	TAATTAATWWWWWWW	MEME-1	1110	1124	+	10.9231	9.87e-05	0.433	TAATTAAGGCCTAAA	SL4.0ch04:134822-136507	Promoter (1-2kb)	-1302	Solyc04g005180.4.1	ZHD9_1_peakname|ZHD9_2_peakname	2	135990	1686	298	373.911	40.2157	370.036	ZHD9_1_peak_29572	SL4.0ch04:134936-136476	1541	135998	272	338.38	39.0266	334.518	ZHD9_2_peak_29653	SL4.0ch04:134822-136507	1686	135982	325	409.441	41.4049	405.554	Solyc04g005180.4	KAH0756727.1 hypothetical protein KY290_020220 [Solanum tuberosum]	Merged-SL4.0ch04-135685-2
Merged-SL4.0ch04-135685-2	TAATTAATWWWWWWW	MEME-1	1424	1438	-	8.87692	0.000569	0.558	TAATTAATTAAAATG	SL4.0ch04:134822-136507	Promoter (1-2kb)	-1302	Solyc04g005180.4.1	ZHD9_1_peakname|ZHD9_2_peakname	2	135990	1686	298	373.911	40.2157	370.036	ZHD9_1_peak_29572	SL4.0ch04:134936-136476	1541	135998	272	338.38	39.0266	334.518	ZHD9_2_peak_29653	SL4.0ch04:134822-136507	1686	135982	325	409.441	41.4049	405.554	Solyc04g005180.4	KAH0756727.1 hypothetical protein KY290_020220 [Solanum tuberosum]	Merged-SL4.0ch04-135685-2
Merged-SL4.0ch04-135685-2	TAATTAATWWWWWWW	MEME-1	1141	1155	+	10.7538	0.00012	0.444	TAATTAATTTATTAA	SL4.0ch04:134822-136507	Promoter (1-2kb)	-1302	Solyc04g005180.4.1	ZHD9_1_peakname|ZHD9_2_peakname	2	135990	1686	298	373.911	40.2157	370.036	ZHD9_1_peak_29572	SL4.0ch04:134936-136476	1541	135998	272	338.38	39.0266	334.518	ZHD9_2_peak_29653	SL4.0ch04:134822-136507	1686	135982	325	409.441	41.4049	405.554	Solyc04g005180.4	KAH0756727.1 hypothetical protein KY290_020220 [Solanum tuberosum]	Merged-SL4.0ch04-135685-2
Merged-SL4.0ch08-55441444-2	TAATTAATWWWWWWW	MEME-1	453	467	+	8.47692	0.000707	0.583	TAATTAATCACATTT	SL4.0ch08:55441102-55441798	Promoter (1-2kb)	-1743	Solyc08g068240.3.1	ZHD9_1_peakname|ZHD9_2_peakname	2	55441458	697	356	442.087	40.1199	437.628	ZHD9_1_peak_69403	SL4.0ch08:55441102-55441798	697	55441469	326	392.046	36.8006	387.648	ZHD9_2_peak_69582	SL4.0ch08:55441102-55441774	673	55441448	387	492.129	43.4392	487.608	Solyc08g068240.3	XP_019070605.2 phosphate transporter PHO1 homolog 10-like isoform X3 [Solanum lycopersicum]	Merged-SL4.0ch08-55441444-2
Merged-SL4.0ch08-63119944-2	TAATTAATWWWWWWW	MEME-1	720	734	+	11.0308	8.71e-05	0.418	TAATTAATTATGTAT	SL4.0ch08:63119287-63120786	Promoter (1-2kb)	-1185	Solyc08g082110.4.1	ZHD9_1_peakname|ZHD9_2_peakname	2	63119978	1500	392	483.738	40.1061	478.93	ZHD9_1_peak_70961	SL4.0ch08:63119337-63120786	1450	63119981	359	436.29	38.2514	431.47	ZHD9_2_peak_71152	SL4.0ch08:63119287-63120366	1080	63119976	425	531.186	41.9608	526.39	Solyc08g082110.4	XP_004245530.1 probable WRKY transcription factor 53 [Solanum lycopersicum]	Merged-SL4.0ch08-63119944-2
Merged-SL4.0ch08-63119944-2	TAATTAATWWWWWWW	MEME-1	1309	1323	+	9.6	0.000352	0.521	TAATTACTCAATAAA	SL4.0ch08:63119287-63120786	Promoter (1-2kb)	-1185	Solyc08g082110.4.1	ZHD9_1_peakname|ZHD9_2_peakname	2	63119978	1500	392	483.738	40.1061	478.93	ZHD9_1_peak_70961	SL4.0ch08:63119337-63120786	1450	63119981	359	436.29	38.2514	431.47	ZHD9_2_peak_71152	SL4.0ch08:63119287-63120366	1080	63119976	425	531.186	41.9608	526.39	Solyc08g082110.4	XP_004245530.1 probable WRKY transcription factor 53 [Solanum lycopersicum]	Merged-SL4.0ch08-63119944-2
Merged-SL4.0ch08-63119944-2	TAATTAATWWWWWWW	MEME-1	250	264	-	9.32308	0.000429	0.535	TAATTAATACAATAA	SL4.0ch08:63119287-63120786	Promoter (1-2kb)	-1185	Solyc08g082110.4.1	ZHD9_1_peakname|ZHD9_2_peakname	2	63119978	1500	392	483.738	40.1061	478.93	ZHD9_1_peak_70961	SL4.0ch08:63119337-63120786	1450	63119981	359	436.29	38.2514	431.47	ZHD9_2_peak_71152	SL4.0ch08:63119287-63120366	1080	63119976	425	531.186	41.9608	526.39	Solyc08g082110.4	XP_004245530.1 probable WRKY transcription factor 53 [Solanum lycopersicum]	Merged-SL4.0ch08-63119944-2
Merged-SL4.0ch08-63119944-2	TAATTAATWWWWWWW	MEME-1	259	273	+	9.92308	0.000272	0.509	TAATTAATTATTGTT	SL4.0ch08:63119287-63120786	Promoter (1-2kb)	-1185	Solyc08g082110.4.1	ZHD9_1_peakname|ZHD9_2_peakname	2	63119978	1500	392	483.738	40.1061	478.93	ZHD9_1_peak_70961	SL4.0ch08:63119337-63120786	1450	63119981	359	436.29	38.2514	431.47	ZHD9_2_peak_71152	SL4.0ch08:63119287-63120366	1080	63119976	425	531.186	41.9608	526.39	Solyc08g082110.4	XP_004245530.1 probable WRKY transcription factor 53 [Solanum lycopersicum]	Merged-SL4.0ch08-63119944-2
Merged-SL4.0ch08-63119944-2	TAATTAATWWWWWWW	MEME-1	679	693	+	7.95385	0.000906	0.612	TGATTAGGAAATTAA	SL4.0ch08:63119287-63120786	Promoter (1-2kb)	-1185	Solyc08g082110.4.1	ZHD9_1_peakname|ZHD9_2_peakname	2	63119978	1500	392	483.738	40.1061	478.93	ZHD9_1_peak_70961	SL4.0ch08:63119337-63120786	1450	63119981	359	436.29	38.2514	431.47	ZHD9_2_peak_71152	SL4.0ch08:63119287-63120366	1080	63119976	425	531.186	41.9608	526.39	Solyc08g082110.4	XP_004245530.1 probable WRKY transcription factor 53 [Solanum lycopersicum]	Merged-SL4.0ch08-63119944-2
Merged-SL4.0ch08-63119944-2	TAATTAATWWWWWWW	MEME-1	704	718	+	7.76923	0.000978	0.621	TAATTAATTAATCAA	SL4.0ch08:63119287-63120786	Promoter (1-2kb)	-1185	Solyc08g082110.4.1	ZHD9_1_peakname|ZHD9_2_peakname	2	63119978	1500	392	483.738	40.1061	478.93	ZHD9_1_peak_70961	SL4.0ch08:63119337-63120786	1450	63119981	359	436.29	38.2514	431.47	ZHD9_2_peak_71152	SL4.0ch08:63119287-63120366	1080	63119976	425	531.186	41.9608	526.39	Solyc08g082110.4	XP_004245530.1 probable WRKY transcription factor 53 [Solanum lycopersicum]	Merged-SL4.0ch08-63119944-2
Merged-SL4.0ch08-63119944-2	TAATTAATWWWWWWW	MEME-1	715	729	-	8.87692	0.000569	0.558	TAATTAATTAGTTGA	SL4.0ch08:63119287-63120786	Promoter (1-2kb)	-1185	Solyc08g082110.4.1	ZHD9_1_peakname|ZHD9_2_peakname	2	63119978	1500	392	483.738	40.1061	478.93	ZHD9_1_peak_70961	SL4.0ch08:63119337-63120786	1450	63119981	359	436.29	38.2514	431.47	ZHD9_2_peak_71152	SL4.0ch08:63119287-63120366	1080	63119976	425	531.186	41.9608	526.39	Solyc08g082110.4	XP_004245530.1 probable WRKY transcription factor 53 [Solanum lycopersicum]	Merged-SL4.0ch08-63119944-2
Merged-SL4.0ch08-63119944-2	TAATTAATWWWWWWW	MEME-1	708	722	+	9.15385	0.00048	0.547	TAATTAATCAACTAA	SL4.0ch08:63119287-63120786	Promoter (1-2kb)	-1185	Solyc08g082110.4.1	ZHD9_1_peakname|ZHD9_2_peakname	2	63119978	1500	392	483.738	40.1061	478.93	ZHD9_1_peak_70961	SL4.0ch08:63119337-63120786	1450	63119981	359	436.29	38.2514	431.47	ZHD9_2_peak_71152	SL4.0ch08:63119287-63120366	1080	63119976	425	531.186	41.9608	526.39	Solyc08g082110.4	XP_004245530.1 probable WRKY transcription factor 53 [Solanum lycopersicum]	Merged-SL4.0ch08-63119944-2
Merged-SL4.0ch08-63119944-2	TAATTAATWWWWWWW	MEME-1	699	713	-	12.4615	5.22e-06	0.37	TAATTAATTAGTAAA	SL4.0ch08:63119287-63120786	Promoter (1-2kb)	-1185	Solyc08g082110.4.1	ZHD9_1_peakname|ZHD9_2_peakname	2	63119978	1500	392	483.738	40.1061	478.93	ZHD9_1_peak_70961	SL4.0ch08:63119337-63120786	1450	63119981	359	436.29	38.2514	431.47	ZHD9_2_peak_71152	SL4.0ch08:63119287-63120366	1080	63119976	425	531.186	41.9608	526.39	Solyc08g082110.4	XP_004245530.1 probable WRKY transcription factor 53 [Solanum lycopersicum]	Merged-SL4.0ch08-63119944-2
Merged-SL4.0ch08-63119944-2	TAATTAATWWWWWWW	MEME-1	711	725	-	8.03077	0.000874	0.609	TAATTAGTTGATTAA	SL4.0ch08:63119287-63120786	Promoter (1-2kb)	-1185	Solyc08g082110.4.1	ZHD9_1_peakname|ZHD9_2_peakname	2	63119978	1500	392	483.738	40.1061	478.93	ZHD9_1_peak_70961	SL4.0ch08:63119337-63120786	1450	63119981	359	436.29	38.2514	431.47	ZHD9_2_peak_71152	SL4.0ch08:63119287-63120366	1080	63119976	425	531.186	41.9608	526.39	Solyc08g082110.4	XP_004245530.1 probable WRKY transcription factor 53 [Solanum lycopersicum]	Merged-SL4.0ch08-63119944-2
Merged-SL4.0ch08-63119944-2	TAATTAATWWWWWWW	MEME-1	895	909	-	9.81538	0.000298	0.51	TAATTAACGTCAAAA	SL4.0ch08:63119287-63120786	Promoter (1-2kb)	-1185	Solyc08g082110.4.1	ZHD9_1_peakname|ZHD9_2_peakname	2	63119978	1500	392	483.738	40.1061	478.93	ZHD9_1_peak_70961	SL4.0ch08:63119337-63120786	1450	63119981	359	436.29	38.2514	431.47	ZHD9_2_peak_71152	SL4.0ch08:63119287-63120366	1080	63119976	425	531.186	41.9608	526.39	Solyc08g082110.4	XP_004245530.1 probable WRKY transcription factor 53 [Solanum lycopersicum]	Merged-SL4.0ch08-63119944-2
Merged-SL4.0ch08-62439281-2	TAATTAATWWWWWWW	MEME-1	258	272	-	11.6923	3.11e-05	0.37	TAATTAATTAATTAA	SL4.0ch08:62438630-62439913	Promoter (1-2kb)	-1654	Solyc08g081255.1.1	ZHD9_1_peakname|ZHD9_2_peakname	2	62439424	1284	298	372.224	40.1046	368.358	ZHD9_1_peak_70808	SL4.0ch08:62438676-62439907	1232	62439424	274	341.702	39.3125	337.809	ZHD9_2_peak_71004	SL4.0ch08:62438630-62439913	1284	62439424	321	402.745	40.8968	398.907	Solyc08g081255.1		Merged-SL4.0ch08-62439281-2
Merged-SL4.0ch08-62439281-2	TAATTAATWWWWWWW	MEME-1	263	277	+	11.6923	3.11e-05	0.37	TAATTAATTAATTAA	SL4.0ch08:62438630-62439913	Promoter (1-2kb)	-1654	Solyc08g081255.1.1	ZHD9_1_peakname|ZHD9_2_peakname	2	62439424	1284	298	372.224	40.1046	368.358	ZHD9_1_peak_70808	SL4.0ch08:62438676-62439907	1232	62439424	274	341.702	39.3125	337.809	ZHD9_2_peak_71004	SL4.0ch08:62438630-62439913	1284	62439424	321	402.745	40.8968	398.907	Solyc08g081255.1		Merged-SL4.0ch08-62439281-2
Merged-SL4.0ch08-62439281-2	TAATTAATWWWWWWW	MEME-1	242	256	-	9.2	0.000467	0.544	TAATTAAATTATATA	SL4.0ch08:62438630-62439913	Promoter (1-2kb)	-1654	Solyc08g081255.1.1	ZHD9_1_peakname|ZHD9_2_peakname	2	62439424	1284	298	372.224	40.1046	368.358	ZHD9_1_peak_70808	SL4.0ch08:62438676-62439907	1232	62439424	274	341.702	39.3125	337.809	ZHD9_2_peak_71004	SL4.0ch08:62438630-62439913	1284	62439424	321	402.745	40.8968	398.907	Solyc08g081255.1		Merged-SL4.0ch08-62439281-2
Merged-SL4.0ch08-62439281-2	TAATTAATWWWWWWW	MEME-1	259	273	+	11.6923	3.11e-05	0.37	TAATTAATTAATTAA	SL4.0ch08:62438630-62439913	Promoter (1-2kb)	-1654	Solyc08g081255.1.1	ZHD9_1_peakname|ZHD9_2_peakname	2	62439424	1284	298	372.224	40.1046	368.358	ZHD9_1_peak_70808	SL4.0ch08:62438676-62439907	1232	62439424	274	341.702	39.3125	337.809	ZHD9_2_peak_71004	SL4.0ch08:62438630-62439913	1284	62439424	321	402.745	40.8968	398.907	Solyc08g081255.1		Merged-SL4.0ch08-62439281-2
Merged-SL4.0ch08-62439281-2	TAATTAATWWWWWWW	MEME-1	783	797	+	8.98462	0.000533	0.555	TAATTAACCGTTAAT	SL4.0ch08:62438630-62439913	Promoter (1-2kb)	-1654	Solyc08g081255.1.1	ZHD9_1_peakname|ZHD9_2_peakname	2	62439424	1284	298	372.224	40.1046	368.358	ZHD9_1_peak_70808	SL4.0ch08:62438676-62439907	1232	62439424	274	341.702	39.3125	337.809	ZHD9_2_peak_71004	SL4.0ch08:62438630-62439913	1284	62439424	321	402.745	40.8968	398.907	Solyc08g081255.1		Merged-SL4.0ch08-62439281-2
Merged-SL4.0ch08-62439281-2	TAATTAATWWWWWWW	MEME-1	266	280	-	8.46154	0.000713	0.583	TCATTAATTAATTAA	SL4.0ch08:62438630-62439913	Promoter (1-2kb)	-1654	Solyc08g081255.1.1	ZHD9_1_peakname|ZHD9_2_peakname	2	62439424	1284	298	372.224	40.1046	368.358	ZHD9_1_peak_70808	SL4.0ch08:62438676-62439907	1232	62439424	274	341.702	39.3125	337.809	ZHD9_2_peak_71004	SL4.0ch08:62438630-62439913	1284	62439424	321	402.745	40.8968	398.907	Solyc08g081255.1		Merged-SL4.0ch08-62439281-2
Merged-SL4.0ch08-62439281-2	TAATTAATWWWWWWW	MEME-1	267	281	+	8.33846	0.000759	0.591	TAATTAATTAATGAC	SL4.0ch08:62438630-62439913	Promoter (1-2kb)	-1654	Solyc08g081255.1.1	ZHD9_1_peakname|ZHD9_2_peakname	2	62439424	1284	298	372.224	40.1046	368.358	ZHD9_1_peak_70808	SL4.0ch08:62438676-62439907	1232	62439424	274	341.702	39.3125	337.809	ZHD9_2_peak_71004	SL4.0ch08:62438630-62439913	1284	62439424	321	402.745	40.8968	398.907	Solyc08g081255.1		Merged-SL4.0ch08-62439281-2
Merged-SL4.0ch08-62439281-2	TAATTAATWWWWWWW	MEME-1	262	276	-	11.6923	3.11e-05	0.37	TAATTAATTAATTAA	SL4.0ch08:62438630-62439913	Promoter (1-2kb)	-1654	Solyc08g081255.1.1	ZHD9_1_peakname|ZHD9_2_peakname	2	62439424	1284	298	372.224	40.1046	368.358	ZHD9_1_peak_70808	SL4.0ch08:62438676-62439907	1232	62439424	274	341.702	39.3125	337.809	ZHD9_2_peak_71004	SL4.0ch08:62438630-62439913	1284	62439424	321	402.745	40.8968	398.907	Solyc08g081255.1		Merged-SL4.0ch08-62439281-2
Merged-SL4.0ch08-62439281-2	TAATTAATWWWWWWW	MEME-1	770	784	-	9.49231	0.000382	0.527	TAATTAAATTTTATT	SL4.0ch08:62438630-62439913	Promoter (1-2kb)	-1654	Solyc08g081255.1.1	ZHD9_1_peakname|ZHD9_2_peakname	2	62439424	1284	298	372.224	40.1046	368.358	ZHD9_1_peak_70808	SL4.0ch08:62438676-62439907	1232	62439424	274	341.702	39.3125	337.809	ZHD9_2_peak_71004	SL4.0ch08:62438630-62439913	1284	62439424	321	402.745	40.8968	398.907	Solyc08g081255.1		Merged-SL4.0ch08-62439281-2
Merged-SL4.0ch08-62439281-2	TAATTAATWWWWWWW	MEME-1	1208	1222	+	11.5077	4.35e-05	0.377	TAATTAACTAAAAAA	SL4.0ch08:62438630-62439913	Promoter (1-2kb)	-1654	Solyc08g081255.1.1	ZHD9_1_peakname|ZHD9_2_peakname	2	62439424	1284	298	372.224	40.1046	368.358	ZHD9_1_peak_70808	SL4.0ch08:62438676-62439907	1232	62439424	274	341.702	39.3125	337.809	ZHD9_2_peak_71004	SL4.0ch08:62438630-62439913	1284	62439424	321	402.745	40.8968	398.907	Solyc08g081255.1		Merged-SL4.0ch08-62439281-2
Merged-SL4.0ch08-62439281-2	TAATTAATWWWWWWW	MEME-1	254	268	-	11.2154	6.63e-05	0.394	TAATTAATTAAATAA	SL4.0ch08:62438630-62439913	Promoter (1-2kb)	-1654	Solyc08g081255.1.1	ZHD9_1_peakname|ZHD9_2_peakname	2	62439424	1284	298	372.224	40.1046	368.358	ZHD9_1_peak_70808	SL4.0ch08:62438676-62439907	1232	62439424	274	341.702	39.3125	337.809	ZHD9_2_peak_71004	SL4.0ch08:62438630-62439913	1284	62439424	321	402.745	40.8968	398.907	Solyc08g081255.1		Merged-SL4.0ch08-62439281-2
Merged-SL4.0ch08-62439281-2	TAATTAATWWWWWWW	MEME-1	250	264	-	9.84615	0.00029	0.51	TAATTAAATAATTAA	SL4.0ch08:62438630-62439913	Promoter (1-2kb)	-1654	Solyc08g081255.1.1	ZHD9_1_peakname|ZHD9_2_peakname	2	62439424	1284	298	372.224	40.1046	368.358	ZHD9_1_peak_70808	SL4.0ch08:62438676-62439907	1232	62439424	274	341.702	39.3125	337.809	ZHD9_2_peak_71004	SL4.0ch08:62438630-62439913	1284	62439424	321	402.745	40.8968	398.907	Solyc08g081255.1		Merged-SL4.0ch08-62439281-2
Merged-SL4.0ch08-62439281-2	TAATTAATWWWWWWW	MEME-1	1199	1213	-	10.5077	0.000156	0.467	TAATTAAGTTAATAA	SL4.0ch08:62438630-62439913	Promoter (1-2kb)	-1654	Solyc08g081255.1.1	ZHD9_1_peakname|ZHD9_2_peakname	2	62439424	1284	298	372.224	40.1046	368.358	ZHD9_1_peak_70808	SL4.0ch08:62438676-62439907	1232	62439424	274	341.702	39.3125	337.809	ZHD9_2_peak_71004	SL4.0ch08:62438630-62439913	1284	62439424	321	402.745	40.8968	398.907	Solyc08g081255.1		Merged-SL4.0ch08-62439281-2
Merged-SL4.0ch08-62439281-2	TAATTAATWWWWWWW	MEME-1	774	788	-	10.4615	0.000165	0.472	TAATTAATTAAATTT	SL4.0ch08:62438630-62439913	Promoter (1-2kb)	-1654	Solyc08g081255.1.1	ZHD9_1_peakname|ZHD9_2_peakname	2	62439424	1284	298	372.224	40.1046	368.358	ZHD9_1_peak_70808	SL4.0ch08:62438676-62439907	1232	62439424	274	341.702	39.3125	337.809	ZHD9_2_peak_71004	SL4.0ch08:62438630-62439913	1284	62439424	321	402.745	40.8968	398.907	Solyc08g081255.1		Merged-SL4.0ch08-62439281-2
Merged-SL4.0ch08-62439281-2	TAATTAATWWWWWWW	MEME-1	785	799	-	10.2154	0.000209	0.491	TAATTAACGGTTAAT	SL4.0ch08:62438630-62439913	Promoter (1-2kb)	-1654	Solyc08g081255.1.1	ZHD9_1_peakname|ZHD9_2_peakname	2	62439424	1284	298	372.224	40.1046	368.358	ZHD9_1_peak_70808	SL4.0ch08:62438676-62439907	1232	62439424	274	341.702	39.3125	337.809	ZHD9_2_peak_71004	SL4.0ch08:62438630-62439913	1284	62439424	321	402.745	40.8968	398.907	Solyc08g081255.1		Merged-SL4.0ch08-62439281-2
Merged-SL4.0ch05-62573882-2	TAATTAATWWWWWWW	MEME-1	708	722	-	10.8615	0.000107	0.436	TAATTAATATTAAAA	SL4.0ch05:62573220-62574490	Promoter (<=1kb)	-867	Solyc05g053020.3.1	ZHD9_1_peakname|ZHD9_2_peakname	2	62573670	1271	312	388.253	40.1007	384.207	ZHD9_1_peak_46521	SL4.0ch05:62573220-62574490	1271	62573670	305	387.331	41.8686	382.976	ZHD9_2_peak_46615	SL4.0ch05:62573330-62574488	1159	62573671	318	389.176	38.3327	385.437	Solyc05g053020.3	XP_004239907.1 thaumatin-like protein [Solanum lycopersicum]	Merged-SL4.0ch05-62573882-2
Merged-SL4.0ch05-62573882-2	TAATTAATWWWWWWW	MEME-1	444	458	-	8.52308	0.000691	0.58	TGATTAATTTTCTAA	SL4.0ch05:62573220-62574490	Promoter (<=1kb)	-867	Solyc05g053020.3.1	ZHD9_1_peakname|ZHD9_2_peakname	2	62573670	1271	312	388.253	40.1007	384.207	ZHD9_1_peak_46521	SL4.0ch05:62573220-62574490	1271	62573670	305	387.331	41.8686	382.976	ZHD9_2_peak_46615	SL4.0ch05:62573330-62574488	1159	62573671	318	389.176	38.3327	385.437	Solyc05g053020.3	XP_004239907.1 thaumatin-like protein [Solanum lycopersicum]	Merged-SL4.0ch05-62573882-2
Merged-SL4.0ch05-62573882-2	TAATTAATWWWWWWW	MEME-1	1137	1151	+	9.67692	0.000332	0.516	TAATTAAACATTAAT	SL4.0ch05:62573220-62574490	Promoter (<=1kb)	-867	Solyc05g053020.3.1	ZHD9_1_peakname|ZHD9_2_peakname	2	62573670	1271	312	388.253	40.1007	384.207	ZHD9_1_peak_46521	SL4.0ch05:62573220-62574490	1271	62573670	305	387.331	41.8686	382.976	ZHD9_2_peak_46615	SL4.0ch05:62573330-62574488	1159	62573671	318	389.176	38.3327	385.437	Solyc05g053020.3	XP_004239907.1 thaumatin-like protein [Solanum lycopersicum]	Merged-SL4.0ch05-62573882-2
Merged-SL4.0ch05-62573882-2	TAATTAATWWWWWWW	MEME-1	1128	1142	-	10.2308	0.000207	0.489	TAATTAGTTAAAAAT	SL4.0ch05:62573220-62574490	Promoter (<=1kb)	-867	Solyc05g053020.3.1	ZHD9_1_peakname|ZHD9_2_peakname	2	62573670	1271	312	388.253	40.1007	384.207	ZHD9_1_peak_46521	SL4.0ch05:62573220-62574490	1271	62573670	305	387.331	41.8686	382.976	ZHD9_2_peak_46615	SL4.0ch05:62573330-62574488	1159	62573671	318	389.176	38.3327	385.437	Solyc05g053020.3	XP_004239907.1 thaumatin-like protein [Solanum lycopersicum]	Merged-SL4.0ch05-62573882-2
Merged-SL4.0ch05-62573882-2	TAATTAATWWWWWWW	MEME-1	1139	1153	-	11.8154	2.55e-05	0.37	TAATTAATGTTTAAT	SL4.0ch05:62573220-62574490	Promoter (<=1kb)	-867	Solyc05g053020.3.1	ZHD9_1_peakname|ZHD9_2_peakname	2	62573670	1271	312	388.253	40.1007	384.207	ZHD9_1_peak_46521	SL4.0ch05:62573220-62574490	1271	62573670	305	387.331	41.8686	382.976	ZHD9_2_peak_46615	SL4.0ch05:62573330-62574488	1159	62573671	318	389.176	38.3327	385.437	Solyc05g053020.3	XP_004239907.1 thaumatin-like protein [Solanum lycopersicum]	Merged-SL4.0ch05-62573882-2
Merged-SL4.0ch09-63212152-2	TAATTAATWWWWWWW	MEME-1	603	617	+	9.67692	0.000332	0.516	TAATTAAGGATGGAT	SL4.0ch09:63211749-63212555	Promoter (<=1kb)	-686	Solyc09g075220.1.1	ZHD9_1_peakname|ZHD9_2_peakname	2	63212231	807	298	372.264	40.0648	368.406	ZHD9_1_peak_78976	SL4.0ch09:63211749-63212555	807	63212244	269	333.41	38.5977	329.594	ZHD9_2_peak_79208	SL4.0ch09:63211767-63212540	774	63212218	326	411.119	41.5319	407.219	Solyc09g075220.1	NP_001333872.1 uncharacterized protein LOC101244031 precursor [Solanum lycopersicum]	Merged-SL4.0ch09-63212152-2
Merged-SL4.0ch09-63212152-2	TAATTAATWWWWWWW	MEME-1	361	375	-	10.9385	9.71e-05	0.43	TAATTAATAAATTAA	SL4.0ch09:63211749-63212555	Promoter (<=1kb)	-686	Solyc09g075220.1.1	ZHD9_1_peakname|ZHD9_2_peakname	2	63212231	807	298	372.264	40.0648	368.406	ZHD9_1_peak_78976	SL4.0ch09:63211749-63212555	807	63212244	269	333.41	38.5977	329.594	ZHD9_2_peak_79208	SL4.0ch09:63211767-63212540	774	63212218	326	411.119	41.5319	407.219	Solyc09g075220.1	NP_001333872.1 uncharacterized protein LOC101244031 precursor [Solanum lycopersicum]	Merged-SL4.0ch09-63212152-2
Merged-SL4.0ch09-63212152-2	TAATTAATWWWWWWW	MEME-1	368	382	-	10.6308	0.000137	0.455	TGATTAATAATTAAT	SL4.0ch09:63211749-63212555	Promoter (<=1kb)	-686	Solyc09g075220.1.1	ZHD9_1_peakname|ZHD9_2_peakname	2	63212231	807	298	372.264	40.0648	368.406	ZHD9_1_peak_78976	SL4.0ch09:63211749-63212555	807	63212244	269	333.41	38.5977	329.594	ZHD9_2_peak_79208	SL4.0ch09:63211767-63212540	774	63212218	326	411.119	41.5319	407.219	Solyc09g075220.1	NP_001333872.1 uncharacterized protein LOC101244031 precursor [Solanum lycopersicum]	Merged-SL4.0ch09-63212152-2
Merged-SL4.0ch04-59065824-2	TAATTAATWWWWWWW	MEME-1	617	631	+	11.2	6.94e-05	0.396	TAATTAATTTTTTAA	SL4.0ch04:59064838-59066810	Promoter (<=1kb)	-739	Solyc04g076110.4.1	ZHD9_1_peakname|ZHD9_2_peakname	2	59065480	1973	320	398.033	39.8856	393.904	ZHD9_1_peak_37268	SL4.0ch04:59064838-59066810	1973	59065482	314	396.581	41.4654	392.137	ZHD9_2_peak_37359	SL4.0ch04:59064873-59066775	1903	59065477	327	399.484	38.3058	395.67	Solyc04g076110.4	XP_004237981.1 uncharacterized protein LOC101250398 [Solanum lycopersicum]	Merged-SL4.0ch04-59065824-2
Merged-SL4.0ch04-59065824-2	TAATTAATWWWWWWW	MEME-1	1159	1173	+	8.03077	0.000874	0.609	TAATTACATAAAATA	SL4.0ch04:59064838-59066810	Promoter (<=1kb)	-739	Solyc04g076110.4.1	ZHD9_1_peakname|ZHD9_2_peakname	2	59065480	1973	320	398.033	39.8856	393.904	ZHD9_1_peak_37268	SL4.0ch04:59064838-59066810	1973	59065482	314	396.581	41.4654	392.137	ZHD9_2_peak_37359	SL4.0ch04:59064873-59066775	1903	59065477	327	399.484	38.3058	395.67	Solyc04g076110.4	XP_004237981.1 uncharacterized protein LOC101250398 [Solanum lycopersicum]	Merged-SL4.0ch04-59065824-2
Merged-SL4.0ch04-59065824-2	TAATTAATWWWWWWW	MEME-1	145	159	-	8.47692	0.000707	0.583	TAATTAACCACATAT	SL4.0ch04:59064838-59066810	Promoter (<=1kb)	-739	Solyc04g076110.4.1	ZHD9_1_peakname|ZHD9_2_peakname	2	59065480	1973	320	398.033	39.8856	393.904	ZHD9_1_peak_37268	SL4.0ch04:59064838-59066810	1973	59065482	314	396.581	41.4654	392.137	ZHD9_2_peak_37359	SL4.0ch04:59064873-59066775	1903	59065477	327	399.484	38.3058	395.67	Solyc04g076110.4	XP_004237981.1 uncharacterized protein LOC101250398 [Solanum lycopersicum]	Merged-SL4.0ch04-59065824-2
Merged-SL4.0ch04-59065824-2	TAATTAATWWWWWWW	MEME-1	227	241	-	8.75385	0.000611	0.567	TAATTAAAAAAAATT	SL4.0ch04:59064838-59066810	Promoter (<=1kb)	-739	Solyc04g076110.4.1	ZHD9_1_peakname|ZHD9_2_peakname	2	59065480	1973	320	398.033	39.8856	393.904	ZHD9_1_peak_37268	SL4.0ch04:59064838-59066810	1973	59065482	314	396.581	41.4654	392.137	ZHD9_2_peak_37359	SL4.0ch04:59064873-59066775	1903	59065477	327	399.484	38.3058	395.67	Solyc04g076110.4	XP_004237981.1 uncharacterized protein LOC101250398 [Solanum lycopersicum]	Merged-SL4.0ch04-59065824-2
Merged-SL4.0ch04-59065824-2	TAATTAATWWWWWWW	MEME-1	651	665	-	9.50769	0.000377	0.526	TAATTAAAAAAAAAA	SL4.0ch04:59064838-59066810	Promoter (<=1kb)	-739	Solyc04g076110.4.1	ZHD9_1_peakname|ZHD9_2_peakname	2	59065480	1973	320	398.033	39.8856	393.904	ZHD9_1_peak_37268	SL4.0ch04:59064838-59066810	1973	59065482	314	396.581	41.4654	392.137	ZHD9_2_peak_37359	SL4.0ch04:59064873-59066775	1903	59065477	327	399.484	38.3058	395.67	Solyc04g076110.4	XP_004237981.1 uncharacterized protein LOC101250398 [Solanum lycopersicum]	Merged-SL4.0ch04-59065824-2
Merged-SL4.0ch04-59065824-2	TAATTAATWWWWWWW	MEME-1	660	674	+	9.09231	0.000499	0.551	TAATTAAAAAATTAA	SL4.0ch04:59064838-59066810	Promoter (<=1kb)	-739	Solyc04g076110.4.1	ZHD9_1_peakname|ZHD9_2_peakname	2	59065480	1973	320	398.033	39.8856	393.904	ZHD9_1_peak_37268	SL4.0ch04:59064838-59066810	1973	59065482	314	396.581	41.4654	392.137	ZHD9_2_peak_37359	SL4.0ch04:59064873-59066775	1903	59065477	327	399.484	38.3058	395.67	Solyc04g076110.4	XP_004237981.1 uncharacterized protein LOC101250398 [Solanum lycopersicum]	Merged-SL4.0ch04-59065824-2
Merged-SL4.0ch04-59065824-2	TAATTAATWWWWWWW	MEME-1	580	594	-	7.96923	0.0009	0.611	TCATTAATTTTTTAA	SL4.0ch04:59064838-59066810	Promoter (<=1kb)	-739	Solyc04g076110.4.1	ZHD9_1_peakname|ZHD9_2_peakname	2	59065480	1973	320	398.033	39.8856	393.904	ZHD9_1_peak_37268	SL4.0ch04:59064838-59066810	1973	59065482	314	396.581	41.4654	392.137	ZHD9_2_peak_37359	SL4.0ch04:59064873-59066775	1903	59065477	327	399.484	38.3058	395.67	Solyc04g076110.4	XP_004237981.1 uncharacterized protein LOC101250398 [Solanum lycopersicum]	Merged-SL4.0ch04-59065824-2
Merged-SL4.0ch04-59065824-2	TAATTAATWWWWWWW	MEME-1	1403	1417	-	10.3385	0.000187	0.48	TGATTAATGATAATA	SL4.0ch04:59064838-59066810	Promoter (<=1kb)	-739	Solyc04g076110.4.1	ZHD9_1_peakname|ZHD9_2_peakname	2	59065480	1973	320	398.033	39.8856	393.904	ZHD9_1_peak_37268	SL4.0ch04:59064838-59066810	1973	59065482	314	396.581	41.4654	392.137	ZHD9_2_peak_37359	SL4.0ch04:59064873-59066775	1903	59065477	327	399.484	38.3058	395.67	Solyc04g076110.4	XP_004237981.1 uncharacterized protein LOC101250398 [Solanum lycopersicum]	Merged-SL4.0ch04-59065824-2
Merged-SL4.0ch04-59065824-2	TAATTAATWWWWWWW	MEME-1	608	622	-	9.87692	0.00028	0.51	TAATTACGTAGCAAA	SL4.0ch04:59064838-59066810	Promoter (<=1kb)	-739	Solyc04g076110.4.1	ZHD9_1_peakname|ZHD9_2_peakname	2	59065480	1973	320	398.033	39.8856	393.904	ZHD9_1_peak_37268	SL4.0ch04:59064838-59066810	1973	59065482	314	396.581	41.4654	392.137	ZHD9_2_peak_37359	SL4.0ch04:59064873-59066775	1903	59065477	327	399.484	38.3058	395.67	Solyc04g076110.4	XP_004237981.1 uncharacterized protein LOC101250398 [Solanum lycopersicum]	Merged-SL4.0ch04-59065824-2
Merged-SL4.0ch04-59065824-2	TAATTAATWWWWWWW	MEME-1	185	199	+	7.86154	0.000942	0.617	TAATTAAAAAAATTT	SL4.0ch04:59064838-59066810	Promoter (<=1kb)	-739	Solyc04g076110.4.1	ZHD9_1_peakname|ZHD9_2_peakname	2	59065480	1973	320	398.033	39.8856	393.904	ZHD9_1_peak_37268	SL4.0ch04:59064838-59066810	1973	59065482	314	396.581	41.4654	392.137	ZHD9_2_peak_37359	SL4.0ch04:59064873-59066775	1903	59065477	327	399.484	38.3058	395.67	Solyc04g076110.4	XP_004237981.1 uncharacterized protein LOC101250398 [Solanum lycopersicum]	Merged-SL4.0ch04-59065824-2
Merged-SL4.0ch04-59065824-2	TAATTAATWWWWWWW	MEME-1	1851	1865	+	8.24615	0.000795	0.595	TGATTAACAAATTTA	SL4.0ch04:59064838-59066810	Promoter (<=1kb)	-739	Solyc04g076110.4.1	ZHD9_1_peakname|ZHD9_2_peakname	2	59065480	1973	320	398.033	39.8856	393.904	ZHD9_1_peak_37268	SL4.0ch04:59064838-59066810	1973	59065482	314	396.581	41.4654	392.137	ZHD9_2_peak_37359	SL4.0ch04:59064873-59066775	1903	59065477	327	399.484	38.3058	395.67	Solyc04g076110.4	XP_004237981.1 uncharacterized protein LOC101250398 [Solanum lycopersicum]	Merged-SL4.0ch04-59065824-2
Merged-SL4.0ch04-59065824-2	TAATTAATWWWWWWW	MEME-1	620	634	-	9.09231	0.000499	0.551	TAATTAAAAAATTAA	SL4.0ch04:59064838-59066810	Promoter (<=1kb)	-739	Solyc04g076110.4.1	ZHD9_1_peakname|ZHD9_2_peakname	2	59065480	1973	320	398.033	39.8856	393.904	ZHD9_1_peak_37268	SL4.0ch04:59064838-59066810	1973	59065482	314	396.581	41.4654	392.137	ZHD9_2_peak_37359	SL4.0ch04:59064873-59066775	1903	59065477	327	399.484	38.3058	395.67	Solyc04g076110.4	XP_004237981.1 uncharacterized protein LOC101250398 [Solanum lycopersicum]	Merged-SL4.0ch04-59065824-2
Merged-SL4.0ch04-59065824-2	TAATTAATWWWWWWW	MEME-1	663	677	-	7.96923	0.0009	0.611	TCATTAATTTTTTAA	SL4.0ch04:59064838-59066810	Promoter (<=1kb)	-739	Solyc04g076110.4.1	ZHD9_1_peakname|ZHD9_2_peakname	2	59065480	1973	320	398.033	39.8856	393.904	ZHD9_1_peak_37268	SL4.0ch04:59064838-59066810	1973	59065482	314	396.581	41.4654	392.137	ZHD9_2_peak_37359	SL4.0ch04:59064873-59066775	1903	59065477	327	399.484	38.3058	395.67	Solyc04g076110.4	XP_004237981.1 uncharacterized protein LOC101250398 [Solanum lycopersicum]	Merged-SL4.0ch04-59065824-2
Merged-SL4.0ch04-59065824-2	TAATTAATWWWWWWW	MEME-1	231	245	-	8.87692	0.000569	0.558	TCATTAATTAAAAAA	SL4.0ch04:59064838-59066810	Promoter (<=1kb)	-739	Solyc04g076110.4.1	ZHD9_1_peakname|ZHD9_2_peakname	2	59065480	1973	320	398.033	39.8856	393.904	ZHD9_1_peak_37268	SL4.0ch04:59064838-59066810	1973	59065482	314	396.581	41.4654	392.137	ZHD9_2_peak_37359	SL4.0ch04:59064873-59066775	1903	59065477	327	399.484	38.3058	395.67	Solyc04g076110.4	XP_004237981.1 uncharacterized protein LOC101250398 [Solanum lycopersicum]	Merged-SL4.0ch04-59065824-2
Merged-SL4.0ch04-62304751-2	TAATTAATWWWWWWW	MEME-1	269	283	-	9.58462	0.000356	0.522	TAATTAATCAGATAT	SL4.0ch04:62304455-62305064	Promoter (<=1kb)	-184	Solyc04g080030.3.1	ZHD9_1_peakname|ZHD9_2_peakname	2	62304730	610	295	368.146	39.8828	364.28	ZHD9_1_peak_37971	SL4.0ch04:62304455-62305064	610	62304728	286	361.762	41.0279	357.673	ZHD9_2_peak_38064	SL4.0ch04:62304457-62305030	574	62304732	304	374.529	38.7377	370.887	Solyc04g080030.3	TMX02070.1 hypothetical protein EJD97_022650 [Solanum chilense]	Merged-SL4.0ch04-62304751-2
[truncated: 43,649 more rows]
