# Supplementary material for: Salt-stress-induced tomato sweetening involves an SlSnRK2.6-SlZHD8 sugar accumulation cascade triggered by root-derived abscisic acid
Source: EMBO J. 2026 Feb 2;45(7):2134–56. doi: 10.1038/s44318-026-00708-0 (PMC13043847; doi:10.1038/s44318-026-00708-0)
Supplement: Supplementary file 6 — Dataset EV4 [file 44318_2026_708_MOESM6_ESM.xlsx]

## Sheet: Legends
Source data supports Fig. EV10B-D: The GO enrichment analysis of cellular component, molecular function, and biological process of SlZHD8-binding peaks within promoter regions.

## Sheet: CC
ID	ONTOLOGY	Description	GeneRatio	BgRatio	pvalue	p.adjust	qvalue	geneID	Count
GO:0000109	CC	nucleotide-excision repair complex	3/10412	11/20298	0.973111	1	0.991388	Solyc07g051960.3/Solyc07g051970.3/Solyc10g049750.3	3
GO:0000118	CC	histone deacetylase complex	23/10412	54/20298	0.92198	1	0.991388	Solyc03g119730.3/Solyc02g087380.1/Solyc02g087390.3/Solyc04g025000.2/Solyc04g024990.3/Solyc02g067570.3/Solyc02g078790.4/Solyc11g073090.1/Solyc07g040960.1/Solyc07g007360.3/Solyc09g091440.3/Solyc09g091490.3/Solyc08g079260.3/Solyc05g054670.3/Solyc03g121580.3/Solyc10g049650.3/Solyc08g081290.4/Solyc01g009120.3/Solyc05g049960.4/Solyc03g115150.4/Solyc08g065350.4/Solyc02g087360.4/Solyc02g087370.1	23
GO:0000123	CC	histone acetyltransferase complex	7/10412	13/20298	0.537958	1	0.991388	Solyc01g008120.4/Solyc02g089790.4/Solyc04g082530.3/Solyc10g045390.2/Solyc05g006180.3/Solyc07g064700.4/Solyc03g112690.1	7
GO:0000124	CC	SAGA complex	7/10412	11/20298	0.304329	1	0.991388	Solyc02g083900.3/Solyc09g009680.2/Solyc12g096470.2/Solyc04g010090.3/Solyc06g063010.4/Solyc03g122020.4/Solyc02g093490.3	7
GO:0000137	CC	Golgi cis cisterna	19/10412	27/20298	0.0352949	0.752482	0.746001	Solyc02g067890.3/Solyc06g054490.3/Solyc12g094590.2/Solyc02g081080.3/Solyc05g052500.4/Solyc01g080530.3/Solyc04g015270.3/Solyc02g083390.4/Solyc11g010600.2/Solyc03g033320.4/Solyc11g022540.3/Solyc03g123900.3/Solyc09g020190.3/Solyc09g013130.3/Solyc10g085060.3/Solyc04g064490.3/Solyc11g005200.2/Solyc02g087290.3/Solyc01g103930.3	19
GO:0000138	CC	Golgi trans cisterna	45/10412	76/20298	0.102127	0.897242	0.889515	Solyc09g059330.3/Solyc09g092330.3/Solyc02g030225.1/Solyc02g069580.3/Solyc06g065240.3/Solyc01g091280.3/Solyc02g089440.3/Solyc02g089640.3/Solyc04g080360.4/Solyc09g090190.3/Solyc09g064470.3/Solyc01g067930.4/Solyc04g049180.3/Solyc12g006250.3/Solyc12g006500.1/Solyc03g044880.4/Solyc12g098480.1/Solyc10g081430.2/Solyc06g062590.4/Solyc07g065140.4/Solyc04g074290.3/Solyc05g053790.1/Solyc05g054040.4/Solyc02g…	45
GO:0000145	CC	exocyst	24/10412	41/20298	0.220381	0.897242	0.889515	Solyc10g019120.1/Solyc04g072290.3/Solyc09g005830.1/Solyc01g104660.3/Solyc11g008340.3/Solyc12g088990.2/Solyc11g073010.1/Solyc12g096370.2/Solyc04g009740.4/Solyc03g111320.1/Solyc06g062990.3/Solyc10g081940.2/Solyc06g075610.1/Solyc09g075280.2/Solyc03g122240.3/Solyc03g123870.3/Solyc04g077760.1/Solyc04g005850.1/Solyc01g009880.2/Solyc03g095410.3/Solyc04g071350.3/Solyc11g006620.3/Solyc11g050710.2/Solyc09g…	24
GO:0000148	CC	1,3-beta-D-glucan synthase complex	5/10412	11/20298	0.754098	1	0.991388	Solyc07g053980.3/Solyc03g111570.4/Solyc02g078230.2/Solyc01g073750.4/Solyc01g006370.3	5
GO:0000151	CC	ubiquitin ligase complex	21/10412	34/20298	0.146643	0.897242	0.889515	Solyc02g088010.3/Solyc12g017310.3/Solyc06g007870.3/Solyc02g088550.4/Solyc06g073340.3/Solyc09g010830.4/Solyc01g109280.3/Solyc07g008050.4/Solyc01g044340.3/Solyc03g120000.3/Solyc07g049590.3/Solyc07g066650.4/Solyc01g005650.3/Solyc06g074770.4/Solyc02g069230.3/Solyc04g076620.4/Solyc06g005000.3/Solyc04g077000.3/Solyc01g110100.4/Solyc10g084760.3/Solyc03g117110.4	21
GO:0000159	CC	protein phosphatase type 2A complex	14/10412	23/20298	0.239455	0.922354	0.91441	Solyc07g049220.4/Solyc05g045950.3/Solyc12g044800.3/Solyc04g010070.4/Solyc03g019900.3/Solyc06g062530.4/Solyc03g121410.3/Solyc04g007100.4/Solyc10g083920.2/Solyc06g065690.3/Solyc02g093800.3/Solyc06g069180.3/Solyc05g009600.4/Solyc06g072140.4	14
GO:0000172	CC	ribonuclease MRP complex	3/10412	10/20298	0.953889	1	0.991388	Solyc04g081880.4/Solyc04g079750.4/Solyc04g071690.4	3
GO:0000176	CC	nuclear exosome (RNase complex)	4/10412	13/20298	0.962272	1	0.991388	Solyc08g066700.3/Solyc09g074090.3/Solyc06g075390.4/Solyc08g007520.4	4
GO:0000177	CC	cytoplasmic exosome (RNase complex)	4/10412	11/20298	0.902628	1	0.991388	Solyc08g066700.3/Solyc09g074090.3/Solyc06g075390.4/Solyc08g007520.4	4
GO:0000243	CC	commitment complex	8/10412	12/20298	0.219798	0.897242	0.889515	Solyc02g084020.3/Solyc02g062240.3/Solyc06g008860.3/Solyc01g067830.3/Solyc09g064660.4/Solyc09g090420.4/Solyc03g033600.3/Solyc02g071240.3	8
GO:0000275	CC	obsolete mitochondrial proton-transporting ATP synthase complex, catalytic sector F(1)	5/10412	14/20298	0.925116	1	0.991388	Solyc02g091130.3/Solyc05g052150.4/Solyc05g008460.4/Solyc03g095190.4/Solyc12g055760.2	5
GO:0000276	CC	obsolete mitochondrial proton-transporting ATP synthase complex, coupling factor F(o)	2/10412	16/20298	0.999822	1	0.991388	Solyc06g042990.1/Solyc12g150104.1	2
GO:0000307	CC	cyclin-dependent protein kinase holoenzyme complex	38/10412	67/20298	0.221864	0.897242	0.889515	Solyc07g054950.2/Solyc04g081660.3/Solyc11g070140.2/Solyc08g066330.3/Solyc06g073610.3/Solyc12g087900.2/Solyc12g088520.2/Solyc03g097690.3/Solyc04g051460.4/Solyc12g088530.2/Solyc01g067640.3/Solyc12g095860.2/Solyc01g107730.3/Solyc05g051410.3/Solyc09g065200.4/Solyc04g082430.3/Solyc02g060605.1/Solyc02g061650.3/Solyc02g061690.2/Solyc07g063130.4/Solyc06g064660.4/Solyc05g006050.3/Solyc01g098160.3/Solyc02g…	38
GO:0000326	CC	protein storage vacuole	11/10412	14/20298	0.0355719	0.752482	0.746001	Solyc11g007320.2/Solyc08g065790.3/Solyc01g109470.3/Solyc01g109500.4/Solyc11g019930.2/Solyc12g044330.2/Solyc01g099370.3/Solyc06g034220.3/Solyc10g083880.2/Solyc06g065330.4/Solyc08g028990.1	11
GO:0000347	CC	THO complex	6/10412	13/20298	0.741238	1	0.991388	Solyc11g040120.3/Solyc01g096600.4/Solyc07g066060.3/Solyc05g017890.4/Solyc01g020120.3/Solyc01g079500.4	6
GO:0000418	CC	RNA polymerase IV complex	5/10412	11/20298	0.754098	1	0.991388	Solyc10g007650.3/Solyc11g069910.2/Solyc03g110880.4/Solyc05g051790.3/Solyc04g015180.3	5
GO:0000419	CC	RNA polymerase V complex	13/10412	33/20298	0.939006	1	0.991388	Solyc09g082480.2/Solyc11g069910.2/Solyc04g040170.3/Solyc03g110880.4/Solyc09g010500.3/Solyc03g083210.3/Solyc05g053430.3/Solyc04g015180.3/Solyc01g098320.4/Solyc06g033890.3/Solyc06g033900.3/Solyc01g109970.3/Solyc06g051990.4	13
GO:0000421	CC	autophagosome membrane	4/10412	11/20298	0.902628	1	0.991388	Solyc01g068060.4/Solyc08g078820.3/Solyc03g031650.4/Solyc01g088780.3	4
GO:0000427	CC	plastid-encoded plastid RNA polymerase complex	1/10412	11/20298	0.999635	1	0.991388	Solyc05g006040.4	1
GO:0000428	CC	DNA-directed RNA polymerase complex	5/10412	58/20298	1	1	0.991388	Solyc07g021210.1/Solyc02g067590.2/Solyc12g062567.1/Solyc01g095950.1/Solyc03g095380.1	5
GO:0000502	CC	proteasome complex	23/10412	37/20298	0.12296	0.897242	0.889515	Solyc08g082700.3/Solyc05g053650.3/Solyc04g024420.3/Solyc03g114170.3/Solyc07g048120.3/Solyc09g090720.3/Solyc04g009410.3/Solyc05g013820.4/Solyc11g062320.2/Solyc09g091930.3/Solyc05g053140.3/Solyc05g053690.2/Solyc07g009140.3/Solyc07g066030.4/Solyc01g109940.3/Solyc06g083620.3/Solyc05g018570.3/Solyc09g011450.4/Solyc04g079200.3/Solyc07g055080.3/Solyc10g008010.4/Solyc06g071390.3/Solyc09g082320.3	23
GO:0000775	CC	chromosome, centromeric region	18/10412	43/20298	0.918204	1	0.991388	Solyc03g093760.1/Solyc03g114520.3/Solyc06g073780.4/Solyc05g012130.4/Solyc06g059960.4/Solyc09g090810.3/Solyc04g009330.4/Solyc12g096990.2/Solyc07g062770.2/Solyc09g010550.4/Solyc07g008580.3/Solyc03g120340.3/Solyc01g006220.3/Solyc04g076560.3/Solyc01g100780.3/Solyc09g059997.1/Solyc05g015360.2/Solyc02g086540.3	18
GO:0000776	CC	kinetochore	18/10412	32/20298	0.351248	1	0.991388	Solyc02g081620.3/Solyc12g044240.3/Solyc11g065380.2/Solyc09g063030.4/Solyc04g072210.4/Solyc04g025000.2/Solyc03g098170.3/Solyc01g107160.3/Solyc03g079920.3/Solyc05g051840.1/Solyc04g082900.4/Solyc01g079710.3/Solyc12g077440.2/Solyc07g064030.4/Solyc03g120340.3/Solyc06g051040.4/Solyc02g032120.3/Solyc05g009540.3	18
GO:0000781	CC	chromosome, telomeric region	8/10412	21/20298	0.924072	1	0.991388	Solyc03g118320.1/Solyc07g053210.3/Solyc07g007040.4/Solyc04g081880.4/Solyc04g011650.3/Solyc05g053800.3/Solyc01g065710.3/Solyc04g071690.4	8
GO:0000785	CC	chromatin	59/10412	136/20298	0.973798	1	0.991388	Solyc11g040120.3/Solyc04g009990.3/Solyc09g011160.4/Solyc12g008940.2/Solyc01g110330.3/Solyc01g104070.3/Solyc01g066610.4/Solyc02g087380.1/Solyc02g087390.3/Solyc04g025000.2/Solyc04g024990.3/Solyc02g067570.3/Solyc04g050960.3/Solyc06g054560.3/Solyc03g097090.4/Solyc06g073780.4/Solyc06g059960.4/Solyc09g008520.4/Solyc09g055340.4/Solyc04g008600.4/Solyc04g028580.3/Solyc06g060380.3/Solyc09g091280.4/Solyc09g…	59
GO:0000786	CC	nucleosome	45/10412	98/20298	0.878782	1	0.991388	Solyc09g007610.3/Solyc02g062780.4/Solyc05g014880.3/Solyc06g074790.2/Solyc02g083900.3/Solyc12g011455.1/Solyc06g072240.1/Solyc09g082710.3/Solyc10g044580.1/Solyc09g007990.3/Solyc11g027890.3/Solyc09g083380.4/Solyc05g150134.1/Solyc05g025980.3/Solyc10g044980.3/Solyc11g072840.1/Solyc11g073250.2/Solyc04g081145.1/Solyc02g038690.1/Solyc05g051290.4/Solyc01g079110.4/Solyc04g049470.2/Solyc09g066100.3/Solyc03g…	45
GO:0000791	CC	euchromatin	11/10412	15/20298	0.071987	0.824851	0.817747	Solyc04g025510.4/Solyc07g017940.1/Solyc06g007870.3/Solyc06g073530.3/Solyc10g078730.2/Solyc12g099510.3/Solyc01g006460.3/Solyc01g006680.4/Solyc11g011560.3/Solyc01g008960.3/Solyc12g041890.2	11
GO:0000792	CC	heterochromatin	9/10412	15/20298	0.340066	1	0.991388	Solyc10g006090.4/Solyc07g017940.1/Solyc06g007870.3/Solyc10g024470.3/Solyc03g110880.4/Solyc01g100780.3/Solyc01g081500.4/Solyc10g051150.3/Solyc11g068740.2	9
GO:0000794	CC	condensed nuclear chromosome	9/10412	21/20298	0.839454	1	0.991388	Solyc09g082790.4/Solyc09g010050.1/Solyc05g053800.3/Solyc09g074680.3/Solyc10g018530.2/Solyc10g018540.2/Solyc04g007330.3/Solyc06g084520.3/Solyc08g007330.3	9
GO:0000812	CC	Swr1 complex	6/10412	14/20298	0.815488	1	0.991388	Solyc02g083900.3/Solyc11g069370.3/Solyc04g009830.3/Solyc12g037980.2/Solyc03g032070.3/Solyc03g063220.2	6
GO:0000815	CC	ESCRT III complex	8/10412	14/20298	0.433677	1	0.991388	Solyc07g048020.3/Solyc06g008280.2/Solyc11g061690.1/Solyc06g074840.3/Solyc02g069680.3/Solyc11g066260.2/Solyc03g121360.1/Solyc12g009060.2	8
GO:0000922	CC	spindle pole	9/10412	19/20298	0.716255	1	0.991388	Solyc08g066050.3/Solyc11g071570.3/Solyc03g098170.3/Solyc01g079290.1/Solyc02g080390.2/Solyc02g081460.4/Solyc02g070440.3/Solyc09g013160.3/Solyc06g067990.3	9
GO:0000932	CC	P-body	54/10412	90/20298	0.0601677	0.769492	0.762865	Solyc07g043530.2/Solyc05g016240.4/Solyc10g080740.2/Solyc09g091860.4/Solyc01g066570.3/Solyc06g073550.3/Solyc03g122260.3/Solyc12g017260.2/Solyc01g104130.4/Solyc02g088110.4/Solyc05g009980.4/Solyc10g078450.2/Solyc10g078950.2/Solyc11g072940.2/Solyc01g094000.3/Solyc04g049010.3/Solyc12g006420.2/Solyc09g010300.3/Solyc09g091500.3/Solyc09g065390.1/Solyc06g062980.3/Solyc09g065940.4/Solyc06g074030.1/Solyc03g…	54
GO:0000974	CC	Prp19 complex	8/10412	18/20298	0.792995	1	0.991388	Solyc09g090660.3/Solyc01g086990.3/Solyc03g007850.1/Solyc03g119010.3/Solyc10g055640.2/Solyc12g056080.2/Solyc03g150110.1/Solyc03g007560.2	8
GO:0005615	CC	extracellular space	79/10412	184/20298	0.990748	1	0.991388	Solyc08g007600.2/Solyc09g007020.1/Solyc08g079990.3/Solyc04g079370.4/Solyc12g094700.3/Solyc01g108450.3/Solyc01g005540.4/Solyc12g009160.2/Solyc07g041900.3/Solyc04g078720.1/Solyc02g077230.3/Solyc09g006005.1/Solyc11g051120.3/Solyc06g073330.4/Solyc12g088670.2/Solyc01g106600.2/Solyc01g106605.1/Solyc01g106620.2/Solyc01g106640.2/Solyc01g067740.3/Solyc07g006700.1/Solyc07g006710.2/Solyc04g028470.2/Solyc04g…	79
GO:0005635	CC	nuclear envelope	36/10412	93/20298	0.994543	1	0.991388	Solyc02g094200.3/Solyc01g090090.3/Solyc02g087760.3/Solyc11g071840.2/Solyc02g090230.4/Solyc03g079920.3/Solyc04g054170.4/Solyc04g082560.4/Solyc07g008190.4/Solyc02g081430.3/Solyc02g081460.4/Solyc01g096780.4/Solyc02g068150.4/Solyc02g083130.4/Solyc04g016240.3/Solyc12g049410.3/Solyc01g101130.3/Solyc02g070810.4/Solyc06g051520.3/Solyc08g069130.1/Solyc04g078380.3/Solyc01g057520.4/Solyc08g041890.4/Solyc09g…	36
GO:0005643	CC	nuclear pore	13/10412	36/20298	0.977293	1	0.991388	Solyc03g096920.3/Solyc02g090230.4/Solyc07g008160.3/Solyc07g008190.4/Solyc04g016240.3/Solyc02g070810.4/Solyc06g082120.4/Solyc10g047000.2/Solyc01g102540.3/Solyc01g102550.4/Solyc03g117120.4/Solyc02g032490.3/Solyc06g053570.2	13
GO:0005654	CC	nucleoplasm	161/10412	297/20298	0.170225	0.897242	0.889515	Solyc08g029090.4/Solyc09g030390.3/Solyc01g108610.3/Solyc03g045060.3/Solyc05g018350.4/Solyc02g085050.3/Solyc11g008150.3/Solyc02g091190.4/Solyc02g038816.1/Solyc10g081760.3/Solyc05g023710.3/Solyc04g014460.4/Solyc08g079760.4/Solyc02g083900.3/Solyc03g063140.4/Solyc01g086990.3/Solyc11g005690.3/Solyc12g017310.3/Solyc09g005350.3/Solyc04g072270.1/Solyc09g082480.2/Solyc07g017940.1/Solyc01g066610.4/Solyc04g…	161
GO:0005657	CC	replication fork	6/10412	10/20298	0.4092	1	0.991388	Solyc01g034150.4/Solyc11g072610.3/Solyc05g050950.2/Solyc01g008520.3/Solyc03g124010.3/Solyc12g013590.2	6
GO:0005663	CC	DNA replication factor C complex	10/10412	12/20298	0.0238277	0.752482	0.746001	Solyc07g005880.3/Solyc01g020440.3/Solyc06g060150.3/Solyc09g091650.3/Solyc08g080510.4/Solyc01g020220.3/Solyc02g072090.2/Solyc01g081080.3/Solyc01g102810.3/Solyc03g111680.3	10
GO:0005665	CC	RNA polymerase II, core complex	8/10412	20/20298	0.891837	1	0.991388	Solyc10g007650.3/Solyc11g069910.2/Solyc03g110880.4/Solyc05g051790.3/Solyc09g010500.3/Solyc05g053430.3/Solyc02g083220.2/Solyc12g010600.3	8
GO:0005666	CC	RNA polymerase III complex	5/10412	15/20298	0.951807	1	0.991388	Solyc10g007650.3/Solyc05g051790.3/Solyc09g010500.3/Solyc07g006240.4/Solyc12g015780.2	5
GO:0005667	CC	transcription regulator complex	11/10412	24/20298	0.770206	1	0.991388	Solyc01g008120.4/Solyc08g065870.4/Solyc06g059750.3/Solyc06g059760.3/Solyc02g089790.4/Solyc03g083310.4/Solyc05g006180.3/Solyc06g051660.1/Solyc06g051680.1/Solyc08g082580.3/Solyc06g005680.4	11
GO:0005669	CC	transcription factor TFIID complex	11/10412	20/20298	0.458036	1	0.991388	Solyc04g076580.4/Solyc05g010570.3/Solyc09g009680.2/Solyc12g096470.2/Solyc04g010090.3/Solyc09g065290.4/Solyc03g122020.4/Solyc05g018120.2/Solyc04g078050.3/Solyc06g065700.3/Solyc02g078300.3	11
GO:0005680	CC	anaphase-promoting complex	12/10412	24/20298	0.630015	1	0.991388	Solyc09g005740.3/Solyc06g072830.4/Solyc03g096870.3/Solyc04g051660.3/Solyc01g067490.4/Solyc07g007510.4/Solyc08g080080.4/Solyc08g067190.4/Solyc01g008160.4/Solyc02g062680.3/Solyc10g085900.3/Solyc12g056490.1	12
GO:0005681	CC	spliceosomal complex	66/10412	109/20298	0.0323295	0.752482	0.746001	Solyc09g030390.3/Solyc09g075200.4/Solyc12g014600.2/Solyc03g033310.4/Solyc02g090910.3/Solyc02g038816.1/Solyc08g074570.1/Solyc04g050760.4/Solyc10g009330.3/Solyc03g007850.1/Solyc10g076910.2/Solyc10g078450.2/Solyc07g048030.4/Solyc09g008120.4/Solyc09g008470.4/Solyc12g089010.3/Solyc01g091750.3/Solyc06g009060.4/Solyc09g009300.4/Solyc09g090420.4/Solyc09g090520.3/Solyc04g009230.4/Solyc02g014870.4/Solyc12g…	66
GO:0005682	CC	U5 snRNP	13/10412	20/20298	0.158	0.897242	0.889515	Solyc02g084020.3/Solyc06g043160.1/Solyc02g062240.3/Solyc11g006820.2/Solyc09g064660.4/Solyc04g009230.4/Solyc02g014870.4/Solyc07g008880.3/Solyc07g052050.2/Solyc05g055260.4/Solyc03g033600.3/Solyc09g075130.3/Solyc05g049950.3	13
GO:0005684	CC	U2-type spliceosomal complex	4/10412	19/20298	0.998451	1	0.991388	Solyc09g008470.4/Solyc09g075130.3/Solyc04g005690.4/Solyc05g049950.3	4
GO:0005685	CC	U1 snRNP	18/10412	23/20298	0.00747235	0.752482	0.746001	Solyc09g075200.4/Solyc02g084020.3/Solyc11g065880.2/Solyc02g062240.3/Solyc11g006820.2/Solyc06g008860.3/Solyc01g067830.3/Solyc09g064660.4/Solyc05g055260.4/Solyc05g056280.2/Solyc03g033600.3/Solyc09g075130.3/Solyc02g071240.3/Solyc06g082360.4/Solyc05g049950.3/Solyc02g085420.4/Solyc07g022760.4/Solyc11g044340.3	18
GO:0005686	CC	U2 snRNP	15/10412	31/20298	0.692924	1	0.991388	Solyc02g084020.3/Solyc02g062240.3/Solyc11g006820.2/Solyc09g008470.4/Solyc09g064660.4/Solyc04g008890.3/Solyc03g119430.4/Solyc05g055260.4/Solyc03g033600.3/Solyc09g075130.3/Solyc01g008360.3/Solyc08g069080.4/Solyc04g005690.4/Solyc06g082360.4/Solyc05g049950.3	15
GO:0005687	CC	U4 snRNP	9/10412	16/20298	0.44296	1	0.991388	Solyc02g084020.3/Solyc02g062240.3/Solyc11g006820.2/Solyc09g064660.4/Solyc07g064070.3/Solyc05g055260.4/Solyc03g033600.3/Solyc09g075130.3/Solyc05g049950.3	9
GO:0005689	CC	U12-type spliceosomal complex	12/10412	24/20298	0.630015	1	0.991388	Solyc02g084020.3/Solyc02g062240.3/Solyc11g006820.2/Solyc11g008290.1/Solyc09g064660.4/Solyc11g008730.2/Solyc05g055260.4/Solyc03g033600.3/Solyc01g110820.4/Solyc05g049950.3/Solyc08g023630.3/Solyc06g068170.2	12
GO:0005694	CC	chromosome	25/10412	74/20298	0.999208	1	0.991388	Solyc07g049720.4/Solyc11g005690.3/Solyc09g082050.4/Solyc01g103960.3/Solyc07g017940.1/Solyc12g017630.2/Solyc06g008130.4/Solyc05g012130.4/Solyc01g068370.4/Solyc01g096030.4/Solyc01g079080.3/Solyc07g062770.2/Solyc01g096900.3/Solyc02g081910.2/Solyc01g097640.3/Solyc02g082660.3/Solyc12g076350.2/Solyc03g093250.2/Solyc06g074860.2/Solyc06g075390.4/Solyc01g101110.3/Solyc09g018710.2/Solyc04g007330.3/Solyc07g…	25
GO:0005730	CC	nucleolus	244/10412	484/20298	0.669815	1	0.991388	Solyc10g085560.3/Solyc12g099890.2/Solyc09g075200.4/Solyc12g017470.2/Solyc10g044450.3/Solyc09g083080.4/Solyc10g078660.2/Solyc01g107330.4/Solyc02g082360.4/Solyc02g084020.3/Solyc07g065490.3/Solyc11g066370.2/Solyc07g055230.4/Solyc10g005770.4/Solyc05g010470.4/Solyc05g012480.4/Solyc05g023710.3/Solyc04g014460.4/Solyc02g083285.2/Solyc07g049720.4/Solyc02g062240.3/Solyc02g092640.4/Solyc12g038980.2/Solyc05g…	244
GO:0005736	CC	RNA polymerase I complex	6/10412	13/20298	0.741238	1	0.991388	Solyc10g007650.3/Solyc10g080350.3/Solyc05g051790.3/Solyc04g054510.4/Solyc09g010500.3/Solyc12g015780.2	6
GO:0005740	CC	mitochondrial envelope	6/10412	11/20298	0.535044	1	0.991388	Solyc03g111000.3/Solyc03g033790.4/Solyc10g079630.1/Solyc04g080680.4/Solyc03g033840.4/Solyc04g005450.3	6
GO:0005741	CC	mitochondrial outer membrane	49/10412	78/20298	0.0264859	0.752482	0.746001	Solyc10g078690.3/Solyc03g033790.4/Solyc01g009030.4/Solyc05g012480.4/Solyc09g010320.3/Solyc04g005150.4/Solyc02g067460.3/Solyc06g053810.3/Solyc05g010340.3/Solyc12g017690.3/Solyc06g007710.4/Solyc02g088700.4/Solyc10g079550.3/Solyc10g079630.1/Solyc04g080680.4/Solyc08g059750.3/Solyc03g078630.3/Solyc05g051230.4/Solyc03g058920.3/Solyc12g077590.2/Solyc03g110900.4/Solyc04g054330.3/Solyc10g081440.2/Solyc12g…	49
GO:0005742	CC	mitochondrial outer membrane translocase complex	5/10412	10/20298	0.654528	1	0.991388	Solyc06g007710.4/Solyc01g109220.4/Solyc05g047390.1/Solyc02g094140.4/Solyc03g005700.1	5
GO:0005743	CC	mitochondrial inner membrane	92/10412	224/20298	0.999186	1	0.991388	Solyc04g071010.4/Solyc11g005050.2/Solyc09g075370.3/Solyc08g082755.1/Solyc08g082880.4/Solyc01g110320.4/Solyc06g066680.3/Solyc07g042150.3/Solyc05g012480.4/Solyc04g009140.4/Solyc02g070490.4/Solyc06g051730.4/Solyc10g011670.3/Solyc10g076630.1/Solyc11g069950.2/Solyc06g007710.4/Solyc01g067070.3/Solyc10g012050.3/Solyc02g088700.4/Solyc11g008380.3/Solyc03g097020.4/Solyc12g088420.2/Solyc02g089110.3/Solyc01g…	92
GO:0005744	CC	TIM23 mitochondrial import inner membrane translocase complex	7/10412	13/20298	0.537958	1	0.991388	Solyc07g065400.3/Solyc12g049220.3/Solyc08g081430.3/Solyc08g069210.1/Solyc10g006020.3/Solyc10g024350.3/Solyc06g068820.3	7
GO:0005747	CC	obsolete mitochondrial respiratory chain complex I	24/10412	126/20298	1	1	0.991388	Solyc10g078690.3/Solyc04g080570.3/Solyc09g064450.3/Solyc03g007660.4/Solyc12g036790.2/Solyc04g008490.2/Solyc10g051350.2/Solyc09g091170.4/Solyc03g019720.4/Solyc02g080275.1/Solyc01g109620.3/Solyc07g064640.3/Solyc05g053300.3/Solyc08g080240.3/Solyc05g056240.3/Solyc06g075810.3/Solyc11g013260.3/Solyc02g062600.3/Solyc01g110390.2/Solyc07g042310.1/Solyc10g008140.3/Solyc01g102830.3/Solyc11g044600.2/Solyc01g…	24
GO:0005750	CC	obsolete mitochondrial respiratory chain complex III	7/10412	26/20298	0.996844	1	0.991388	Solyc09g074870.4/Solyc05g012480.4/Solyc06g007540.3/Solyc02g088700.4/Solyc08g067020.4/Solyc09g150155.1/Solyc06g082680.4	7
GO:0005751	CC	obsolete mitochondrial respiratory chain complex IV	1/10412	13/20298	0.999914	1	0.991388	Solyc06g067940.4	1
GO:0005753	CC	obsolete mitochondrial proton-transporting ATP synthase complex	4/10412	13/20298	0.962272	1	0.991388	Solyc02g091130.3/Solyc07g062000.2/Solyc12g006210.1/Solyc12g055760.2	4
GO:0005758	CC	mitochondrial intermembrane space	18/10412	36/20298	0.62671	1	0.991388	Solyc08g015660.3/Solyc05g012480.4/Solyc08g008340.4/Solyc02g088700.4/Solyc04g008490.2/Solyc02g079170.3/Solyc03g119420.3/Solyc08g080240.3/Solyc06g034320.1/Solyc03g033990.1/Solyc09g011760.3/Solyc07g054640.1/Solyc07g054670.4/Solyc08g062620.3/Solyc10g008630.3/Solyc08g082430.4/Solyc06g018050.4/Solyc06g005840.4	18
GO:0005759	CC	mitochondrial matrix	65/10412	116/20298	0.176007	0.897242	0.889515	Solyc08g082880.4/Solyc03g079930.3/Solyc06g083990.3/Solyc06g059840.4/Solyc05g012480.4/Solyc09g064450.3/Solyc11g008850.2/Solyc12g055890.3/Solyc01g066520.3/Solyc11g007720.2/Solyc02g088700.4/Solyc10g078550.4/Solyc07g018360.3/Solyc06g059850.2/Solyc09g089880.3/Solyc02g078900.3/Solyc12g005200.3/Solyc01g094200.4/Solyc12g095850.2/Solyc02g038650.1/Solyc01g107680.4/Solyc07g007450.3/Solyc09g010420.4/Solyc01g…	65
GO:0005762	CC	mitochondrial large ribosomal subunit	13/10412	59/20298	0.999999	1	0.991388	Solyc05g009370.4/Solyc09g075370.3/Solyc08g065760.3/Solyc04g009140.4/Solyc08g075410.3/Solyc06g008140.1/Solyc04g009540.1/Solyc10g038060.2/Solyc08g074700.1/Solyc02g078200.4/Solyc10g006910.3/Solyc10g047090.2/Solyc01g087730.4	13
GO:0005763	CC	mitochondrial small ribosomal subunit	5/10412	36/20298	1	1	0.991388	Solyc07g008660.3/Solyc03g062780.1/Solyc02g077990.3/Solyc09g015310.3/Solyc09g015330.2	5
GO:0005764	CC	lysosome	35/10412	72/20298	0.717314	1	0.991388	Solyc03g006980.4/Solyc09g082760.3/Solyc12g094700.3/Solyc11g008810.2/Solyc07g041900.3/Solyc06g007330.3/Solyc01g090410.3/Solyc12g088670.2/Solyc04g080960.4/Solyc09g010220.4/Solyc04g082710.4/Solyc08g078250.4/Solyc01g098090.3/Solyc01g080360.3/Solyc05g024120.3/Solyc02g069100.4/Solyc03g120750.3/Solyc05g055600.4/Solyc11g066590.2/Solyc11g066600.2/Solyc01g101240.4/Solyc09g018440.2/Solyc07g053460.4/Solyc03g…	35
GO:0005765	CC	lysosomal membrane	26/10412	47/20298	0.342839	1	0.991388	Solyc07g005940.4/Solyc03g005120.3/Solyc10g012430.3/Solyc09g008360.2/Solyc01g106420.3/Solyc03g097800.4/Solyc05g012540.4/Solyc01g094680.4/Solyc07g007550.3/Solyc08g077490.2/Solyc10g055620.2/Solyc07g037950.1/Solyc11g040150.2/Solyc02g092330.3/Solyc09g098190.3/Solyc03g043960.3/Solyc06g084590.4/Solyc02g093700.3/Solyc10g085220.3/Solyc01g073660.3/Solyc07g056220.3/Solyc03g115500.3/Solyc06g069580.3/Solyc11g…	26
GO:0005768	CC	endosome	169/10412	313/20298	0.182659	0.897242	0.889515	Solyc08g065330.3/Solyc08g013740.4/Solyc12g005360.3/Solyc05g013730.3/Solyc02g021620.3/Solyc08g078540.3/Solyc09g059330.3/Solyc01g006620.3/Solyc11g010100.2/Solyc04g077420.4/Solyc06g035790.3/Solyc01g112210.3/Solyc03g006330.4/Solyc03g118820.4/Solyc09g092330.3/Solyc05g023750.3/Solyc03g026120.3/Solyc01g087600.3/Solyc11g069520.2/Solyc01g090260.5.1/Solyc03g118660.3/Solyc02g067890.3/Solyc09g015670.3/Solyc0…	169
GO:0005769	CC	early endosome	31/10412	57/20298	0.36946	1	0.991388	Solyc12g096060.2/Solyc11g017380.2/Solyc06g011403.1/Solyc04g064820.3/Solyc08g014030.1/Solyc01g091280.3/Solyc05g012130.4/Solyc02g078840.4/Solyc09g009270.2/Solyc12g005930.2/Solyc09g091560.3/Solyc05g005080.3/Solyc01g096490.3/Solyc01g096910.3/Solyc11g065090.2/Solyc01g097980.3/Solyc10g054930.2/Solyc07g049580.3/Solyc05g044610.3/Solyc01g100860.3/Solyc01g100870.3/Solyc11g012020.2/Solyc02g092370.1/Solyc01g…	31
GO:0005770	CC	late endosome	28/10412	56/20298	0.628811	1	0.991388	Solyc03g033400.4/Solyc07g018100.2/Solyc08g008200.3/Solyc08g014030.1/Solyc09g009270.2/Solyc09g091560.3/Solyc01g096910.3/Solyc02g082080.1/Solyc01g098090.3/Solyc01g080360.3/Solyc01g060280.4/Solyc02g083560.3/Solyc06g074740.3/Solyc03g120750.3/Solyc06g074840.3/Solyc11g066260.2/Solyc05g054730.3/Solyc05g008430.4/Solyc05g044610.3/Solyc02g071070.3/Solyc08g081810.3/Solyc02g092370.1/Solyc12g009060.2/Solyc06g…	28
GO:0005771	CC	multivesicular body	22/10412	44/20298	0.626924	1	0.991388	Solyc10g009420.3/Solyc07g048020.3/Solyc06g008280.2/Solyc11g061690.1/Solyc04g081750.4/Solyc02g062000.4/Solyc11g062320.2/Solyc07g064980.3/Solyc06g074840.3/Solyc02g069680.3/Solyc11g066260.2/Solyc03g121360.1/Solyc05g008430.4/Solyc12g038680.1/Solyc03g113020.3/Solyc12g009060.2/Solyc01g073800.2/Solyc01g073880.2/Solyc05g050580.3/Solyc11g006500.2/Solyc06g051980.4/Solyc11g007170.2	22
GO:0005773	CC	vacuole	190/10412	365/20298	0.405362	1	0.991388	Solyc06g068880.3/Solyc10g055470.2/Solyc11g005820.1/Solyc07g006280.3/Solyc03g098710.1/Solyc03g079940.3/Solyc11g017010.2/Solyc10g051130.3/Solyc11g018490.3/Solyc12g089230.2/Solyc06g051020.2/Solyc07g052380.3/Solyc12g042280.3/Solyc01g087970.3/Solyc12g044880.2/Solyc07g005940.4/Solyc07g055230.4/Solyc11g069860.3/Solyc01g108450.3/Solyc02g080480.3/Solyc12g008640.3/Solyc00g500347.1/Solyc08g080590.3/Solyc02g…	190
GO:0005774	CC	vacuolar membrane	91/10412	164/20298	0.158656	0.897242	0.889515	Solyc01g079150.4/Solyc06g009130.3/Solyc10g051130.3/Solyc08g077680.3/Solyc12g089230.2/Solyc07g052380.3/Solyc12g042280.3/Solyc07g005940.4/Solyc03g063320.3/Solyc04g051680.4/Solyc02g080480.3/Solyc12g100300.2/Solyc12g008640.3/Solyc09g074470.3/Solyc07g053970.3/Solyc06g036130.4/Solyc02g044050.1/Solyc09g005260.4/Solyc04g072060.4/Solyc02g067620.3/Solyc01g104780.3/Solyc01g105150.4/Solyc03g025190.4/Solyc03g…	91
GO:0005776	CC	autophagosome	16/10412	24/20298	0.0955387	0.897242	0.889515	Solyc07g005970.3/Solyc02g090330.3/Solyc01g068060.4/Solyc03g112230.4/Solyc10g009420.3/Solyc06g072980.4/Solyc03g096790.3/Solyc08g078820.3/Solyc07g008840.3/Solyc10g084930.2/Solyc05g050580.3/Solyc11g005660.2/Solyc06g051980.4/Solyc06g071770.4/Solyc04g008630.3/Solyc12g009610.2	16
GO:0005777	CC	peroxisome	152/10412	269/20298	0.0483189	0.767551	0.760941	Solyc12g017470.2/Solyc01g049690.4/Solyc03g006440.3/Solyc11g008020.2/Solyc05g005180.3/Solyc06g073960.4/Solyc11g066150.3/Solyc10g017850.3/Solyc03g122130.3/Solyc10g006440.3/Solyc03g006450.2/Solyc08g048250.4/Solyc11g007020.2/Solyc06g007320.3/Solyc07g045350.4/Solyc01g066450.3/Solyc10g076600.2/Solyc11g007970.2/Solyc06g053670.1/Solyc06g007590.3/Solyc06g073460.4/Solyc05g010720.4/Solyc11g071920.3/Solyc06g…	152
GO:0005778	CC	peroxisomal membrane	35/10412	60/20298	0.167848	0.897242	0.889515	Solyc12g017470.2/Solyc06g060720.3/Solyc10g017850.3/Solyc12g017420.2/Solyc06g007700.4/Solyc06g008730.3/Solyc01g091900.3/Solyc10g079550.3/Solyc02g038740.4/Solyc12g005760.2/Solyc03g110900.4/Solyc12g099770.2/Solyc07g064270.3/Solyc11g065100.3/Solyc02g082260.3/Solyc01g098910.3/Solyc02g083620.3/Solyc03g031600.3/Solyc06g074460.4/Solyc03g120520.2/Solyc03g032020.4/Solyc03g093990.4/Solyc04g055120.3/Solyc08g…	35
GO:0005782	CC	peroxisomal matrix	5/10412	15/20298	0.951807	1	0.991388	Solyc01g094530.4/Solyc08g077440.3/Solyc04g014480.3/Solyc04g015680.3/Solyc03g062940.3	5
GO:0005786	CC	signal recognition particle, endoplasmic reticulum targeting	5/10412	11/20298	0.754098	1	0.991388	Solyc02g087400.1/Solyc11g062270.2/Solyc12g042740.2/Solyc08g082740.4/Solyc06g053385.2	5
GO:0005788	CC	endoplasmic reticulum lumen	25/10412	40/20298	0.103276	0.897242	0.889515	Solyc04g015090.3/Solyc08g082820.4/Solyc09g007630.3/Solyc12g056890.1/Solyc04g048900.3/Solyc07g007380.4/Solyc04g081570.3/Solyc11g018670.3/Solyc03g082920.4/Solyc04g049450.3/Solyc11g020330.1/Solyc05g006220.3/Solyc07g049450.3/Solyc01g099660.4/Solyc03g120720.3/Solyc01g100380.4/Solyc03g121270.3/Solyc06g075210.4/Solyc05g056230.4/Solyc05g056400.3/Solyc06g065630.3/Solyc06g084390.3/Solyc03g113930.3/Solyc01g…	25
GO:0005793	CC	endoplasmic reticulum-Golgi intermediate compartment	17/10412	38/20298	0.834471	1	0.991388	Solyc01g105100.3/Solyc01g104220.3/Solyc04g072910.3/Solyc05g013130.3/Solyc05g051840.1/Solyc11g062320.2/Solyc01g109540.4/Solyc02g083130.4/Solyc09g059620.4/Solyc12g049420.2/Solyc10g045640.2/Solyc07g005670.3/Solyc07g055700.2/Solyc03g005270.3/Solyc12g010990.3/Solyc12g015740.2/Solyc01g010940.3	17
GO:0005795	CC	Golgi stack	10/10412	13/20298	0.0558604	0.768081	0.761466	Solyc07g045470.3/Solyc01g104920.3/Solyc01g066820.4/Solyc01g109470.3/Solyc01g109500.4/Solyc12g099540.2/Solyc05g054260.3/Solyc08g081410.3/Solyc09g074910.1/Solyc08g007340.3	10
GO:0005797	CC	Golgi medial cisterna	38/10412	60/20298	0.0403924	0.767551	0.760941	Solyc05g013730.3/Solyc04g077420.4/Solyc01g112210.3/Solyc01g091020.3/Solyc01g093970.4/Solyc07g007030.1/Solyc04g009920.3/Solyc08g077240.3/Solyc12g042360.3/Solyc10g052600.1/Solyc06g063240.3/Solyc07g065140.4/Solyc08g079440.1/Solyc03g026030.1/Solyc10g017600.3/Solyc08g005490.3/Solyc05g055040.3/Solyc11g066820.2/Solyc05g056580.3/Solyc11g022540.3/Solyc02g070520.3/Solyc10g074650.2/Solyc08g082060.3/Solyc02g…	38
GO:0005801	CC	cis-Golgi network	13/10412	24/20298	0.470036	1	0.991388	Solyc04g072410.3/Solyc09g059270.3/Solyc01g091020.3/Solyc09g091900.4/Solyc10g054850.2/Solyc11g022540.3/Solyc04g076960.4/Solyc01g109770.3/Solyc06g065740.4/Solyc07g055700.2/Solyc12g010990.3/Solyc01g103930.3/Solyc06g083270.3	13
GO:0005802	CC	trans-Golgi network	174/10412	322/20298	0.174672	0.897242	0.889515	Solyc04g071650.4/Solyc06g071650.3/Solyc09g075550.3/Solyc08g013740.4/Solyc05g013730.3/Solyc02g021620.3/Solyc12g057130.3/Solyc08g078540.3/Solyc11g007320.2/Solyc09g059330.3/Solyc04g077420.4/Solyc06g035790.3/Solyc01g112210.3/Solyc03g005450.3/Solyc03g006330.4/Solyc12g096060.2/Solyc09g092330.3/Solyc05g023750.3/Solyc03g026120.3/Solyc04g064820.3/Solyc10g086690.3/Solyc01g087600.3/Solyc11g069520.2/Solyc04g…	174
GO:0005811	CC	lipid droplet	32/10412	50/20298	0.0479673	0.767551	0.760941	Solyc02g088490.3/Solyc02g068240.4/Solyc03g097440.3/Solyc02g070490.4/Solyc01g104310.3/Solyc02g088510.4/Solyc03g025560.4/Solyc12g088800.3/Solyc02g090930.3/Solyc02g090940.3/Solyc12g006505.1/Solyc12g006520.2/Solyc12g006530.2/Solyc02g092060.1/Solyc06g064650.4/Solyc01g005400.3/Solyc01g005410.4/Solyc07g052270.3/Solyc05g055180.3/Solyc04g005720.3/Solyc06g082490.4/Solyc05g047580.4/Solyc03g112630.3/Solyc04g…	32
GO:0005813	CC	centrosome	18/10412	37/20298	0.686961	1	0.991388	Solyc03g116140.3/Solyc12g044240.3/Solyc07g053210.3/Solyc03g007760.3/Solyc02g067820.4/Solyc11g071570.3/Solyc09g008520.4/Solyc09g090050.4/Solyc01g079290.1/Solyc11g062320.2/Solyc03g046350.3/Solyc02g083130.4/Solyc03g093490.3/Solyc10g049650.3/Solyc10g083800.2/Solyc09g013160.3/Solyc01g111940.4/Solyc11g005110.3	18
GO:0005815	CC	microtubule organizing center	6/10412	10/20298	0.4092	1	0.991388	Solyc09g063030.4/Solyc03g079920.3/Solyc01g079290.1/Solyc04g082900.4/Solyc03g093490.3/Solyc02g092950.3	6
GO:0005819	CC	spindle	42/10412	87/20298	0.749326	1	0.991388	Solyc08g068320.3/Solyc11g042930.2/Solyc08g079760.4/Solyc08g066050.3/Solyc03g007760.3/Solyc06g073780.4/Solyc01g067500.3/Solyc10g079740.2/Solyc12g005480.2/Solyc04g009330.4/Solyc09g010050.1/Solyc03g111380.3/Solyc01g096780.4/Solyc04g014550.3/Solyc07g064030.4/Solyc02g067990.3/Solyc07g064970.4/Solyc03g093190.1/Solyc01g005080.3/Solyc01g005330.3/Solyc05g043350.4/Solyc09g074680.3/Solyc02g070440.3/Solyc06g…	42
GO:0005832	CC	chaperonin-containing T-complex	4/10412	11/20298	0.902628	1	0.991388	Solyc01g090750.3/Solyc05g013990.3/Solyc06g065520.3/Solyc01g088080.3	4
GO:0005840	CC	ribosome	39/10412	109/20298	0.999615	1	0.991388	Solyc03g082570.4/Solyc12g099110.2/Solyc10g061970.2/Solyc06g065390.4/Solyc10g085630.3/Solyc03g051700.3/Solyc07g039450.3/Solyc01g106770.4/Solyc01g068045.1/Solyc12g096300.2/Solyc03g110930.3/Solyc09g065180.3/Solyc12g099025.1/Solyc08g016190.4/Solyc07g021050.3/Solyc07g008270.3/Solyc10g150146.1/Solyc05g052710.3/Solyc11g020150.1/Solyc10g054060.2/Solyc07g063960.3/Solyc02g068090.3/Solyc12g019290.1/Solyc08g…	39
GO:0005847	CC	mRNA cleavage and polyadenylation specificity factor complex	10/10412	15/20298	0.175771	0.897242	0.889515	Solyc03g097990.3/Solyc09g065080.2/Solyc02g021760.3/Solyc03g119460.4/Solyc07g049480.3/Solyc08g067040.4/Solyc02g069160.3/Solyc02g070240.3/Solyc03g007100.3/Solyc03g025540.3	10
GO:0005852	CC	eukaryotic translation initiation factor 3 complex	8/10412	15/20298	0.540662	1	0.991388	Solyc06g076150.3/Solyc03g096680.2/Solyc02g089070.3/Solyc08g074790.3/Solyc09g098280.3/Solyc07g042570.3/Solyc01g102570.4/Solyc01g088370.3	8
GO:0005856	CC	cytoskeleton	71/10412	118/20298	0.0323863	0.752482	0.746001	Solyc01g091290.4/Solyc06g072340.3/Solyc08g007930.2/Solyc02g068340.3/Solyc11g065260.3/Solyc03g115000.3/Solyc04g072290.3/Solyc09g082510.3/Solyc09g074470.3/Solyc10g084280.2/Solyc10g086060.2/Solyc11g005330.2/Solyc06g018110.3/Solyc08g066110.3/Solyc09g007410.3/Solyc01g104770.4/Solyc01g066800.1/Solyc10g078340.2/Solyc11g008340.3/Solyc11g071210.3/Solyc12g088990.2/Solyc03g098150.3/Solyc04g049000.3/Solyc01g…	71
GO:0005871	CC	kinesin complex	8/10412	11/20298	0.130794	0.897242	0.889515	Solyc02g068340.3/Solyc03g053080.3/Solyc03g025470.4/Solyc11g008350.2/Solyc06g060140.4/Solyc09g090320.2/Solyc08g079710.3/Solyc08g042030.3	8
GO:0005874	CC	microtubule	92/10412	188/20298	0.765382	1	0.991388	Solyc01g103130.2/Solyc02g087880.3/Solyc05g050600.3/Solyc02g068340.3/Solyc01g100120.4/Solyc01g049840.1/Solyc12g044240.3/Solyc03g053080.3/Solyc01g068060.4/Solyc08g079760.4/Solyc04g072080.1/Solyc08g066050.3/Solyc03g007760.3/Solyc08g008470.2/Solyc03g118760.4/Solyc01g104490.3/Solyc01g066820.4/Solyc03g025470.4/Solyc12g150110.1/Solyc11g008350.2/Solyc11g071570.3/Solyc04g040110.3/Solyc01g106050.4/Solyc10g…	92
GO:0005875	CC	microtubule associated complex	8/10412	12/20298	0.219798	0.897242	0.889515	Solyc02g087760.3/Solyc06g072730.4/Solyc03g097190.3/Solyc03g098170.3/Solyc04g081210.4/Solyc01g099270.2/Solyc10g049650.3/Solyc04g078610.4	8
GO:0005876	CC	spindle microtubule	13/10412	25/20298	0.552101	1	0.991388	Solyc09g063030.4/Solyc08g066050.3/Solyc09g007030.3/Solyc11g008350.2/Solyc11g071840.2/Solyc12g005050.2/Solyc05g050900.4/Solyc01g107160.3/Solyc04g009330.4/Solyc04g082900.4/Solyc08g079710.3/Solyc06g075580.4/Solyc01g081380.4	13
GO:0005880	CC	nuclear microtubule	8/10412	14/20298	0.433677	1	0.991388	Solyc08g079760.4/Solyc12g005480.2/Solyc04g014550.3/Solyc04g078000.3/Solyc07g054390.1/Solyc07g005860.3/Solyc10g008210.3/Solyc02g067100.3	8
GO:0005884	CC	actin filament	4/10412	16/20298	0.991948	1	0.991388	Solyc07g065080.4/Solyc01g094400.3/Solyc11g065940.2/Solyc09g056170.3	4
GO:0005885	CC	Arp2/3 protein complex	4/10412	10/20298	0.848617	1	0.991388	Solyc02g014540.3/Solyc04g024530.3/Solyc09g090550.3/Solyc07g007630.3	4
GO:0005905	CC	clathrin-coated pit	10/10412	20/20298	0.633139	1	0.991388	Solyc04g074830.1/Solyc01g104870.3/Solyc07g049380.1/Solyc05g026130.3/Solyc07g007820.3/Solyc07g008060.1/Solyc06g011450.3/Solyc08g075310.4/Solyc04g007860.3/Solyc12g010530.3	10
GO:0005938	CC	cell cortex	20/10412	31/20298	0.0972632	0.897242	0.889515	Solyc09g063030.4/Solyc01g090260.5.1/Solyc08g066110.3/Solyc03g025360.3/Solyc11g071210.3/Solyc04g009550.3/Solyc03g111380.3/Solyc02g081460.4/Solyc12g008590.3/Solyc10g037910.3/Solyc07g064970.4/Solyc12g044630.2/Solyc02g069540.3/Solyc04g076140.3/Solyc08g081210.4/Solyc02g072300.4/Solyc06g036080.4/Solyc03g114770.3/Solyc12g014490.3/Solyc01g096680.4	20
GO:0008180	CC	COP9 signalosome	7/10412	12/20298	0.422672	1	0.991388	Solyc11g062430.2/Solyc06g073150.3/Solyc01g091650.3/Solyc10g081150.3/Solyc01g008840.3/Solyc10g005660.3/Solyc11g017300.2	7
GO:0008250	CC	oligosaccharyltransferase complex	6/10412	10/20298	0.4092	1	0.991388	Solyc02g080180.1/Solyc01g109410.4/Solyc07g014700.4/Solyc03g031790.1/Solyc08g076460.3/Solyc05g046330.4	6
GO:0008278	CC	cohesin complex	4/10412	12/20298	0.938792	1	0.991388	Solyc06g073780.4/Solyc06g074860.2/Solyc02g093930.4/Solyc02g086540.3	4
GO:0008540	CC	proteasome regulatory particle, base subcomplex	9/10412	18/20298	0.635413	1	0.991388	Solyc05g053650.3/Solyc08g021990.3/Solyc02g083710.3/Solyc01g099760.3/Solyc06g082630.4/Solyc06g082660.4/Solyc01g109940.3/Solyc06g083620.3/Solyc05g018570.3	9
GO:0008541	CC	proteasome regulatory particle, lid subcomplex	8/10412	12/20298	0.219798	0.897242	0.889515	Solyc08g082700.3/Solyc03g114170.3/Solyc09g090720.3/Solyc05g053140.3/Solyc04g079200.3/Solyc01g111710.4/Solyc07g017400.3/Solyc06g071390.3	8
GO:0009317	CC	acetyl-CoA carboxylase complex	2/10412	11/20298	0.995405	1	0.991388	Solyc01g094340.3/Solyc06g069530.3	2
GO:0009501	CC	amyloplast	17/10412	40/20298	0.898508	1	0.991388	Solyc02g088000.3/Solyc11g007830.2/Solyc07g019440.3/Solyc06g060250.3/Solyc09g009190.4/Solyc04g053120.3/Solyc09g064790.3/Solyc03g111160.3/Solyc04g082400.3/Solyc05g007060.4/Solyc03g065340.3/Solyc02g071040.3/Solyc01g109790.3/Solyc01g109820.1/Solyc08g041870.3/Solyc10g084430.2/Solyc12g011120.3	17
GO:0009504	CC	cell plate	15/10412	31/20298	0.692924	1	0.991388	Solyc08g066050.3/Solyc12g098740.2/Solyc07g063080.4/Solyc08g077550.3/Solyc01g096220.3/Solyc07g008060.1/Solyc05g005080.3/Solyc10g045550.2/Solyc05g052900.3/Solyc01g006950.3/Solyc06g082840.4/Solyc09g018960.4/Solyc07g054140.3/Solyc09g014450.4/Solyc06g069570.3	15
GO:0009505	CC	plant-type cell wall	194/10412	333/20298	0.00597705	0.752482	0.746001	Solyc06g068880.3/Solyc01g103010.4/Solyc06g051960.3/Solyc05g009890.1/Solyc08g075830.4/Solyc12g040640.2/Solyc06g074070.3/Solyc06g074150.3/Solyc04g015610.3/Solyc01g006620.3/Solyc08g005790.3/Solyc11g040340.3/Solyc06g076760.2/Solyc05g046020.3/Solyc10g076830.2/Solyc02g089120.4/Solyc05g012380.3/Solyc05g012480.4/Solyc09g150105.1/Solyc03g119080.4/Solyc01g009400.3/Solyc11g005330.2/Solyc10g009410.1/Solyc03g…	194
GO:0009514	CC	glyoxysome	10/10412	14/20298	0.106582	0.897242	0.889515	Solyc01g106480.4/Solyc01g066620.4/Solyc10g076600.2/Solyc09g091470.3/Solyc12g099440.3/Solyc07g052480.3/Solyc02g094640.4/Solyc02g063490.3/Solyc12g011000.2/Solyc07g017860.3	10
GO:0009522	CC	photosystem I	15/10412	76/20298	1	1	0.991388	Solyc07g024040.2/Solyc02g036320.2/Solyc12g006140.2/Solyc04g082930.3/Solyc06g063370.3/Solyc12g011280.2/Solyc07g047850.3/Solyc04g039810.1/Solyc09g059640.3/Solyc08g067330.1/Solyc02g070970.1/Solyc09g018800.2/Solyc12g009200.2/Solyc00g500019.1/Solyc10g006230.3	15
GO:0009523	CC	photosystem II	25/10412	87/20298	0.999994	1	0.991388	Solyc12g006140.2/Solyc04g082930.3/Solyc01g011480.1/Solyc12g011280.2/Solyc07g047850.3/Solyc01g056470.1/Solyc06g060340.3/Solyc04g053130.4/Solyc01g107660.3/Solyc05g021190.2/Solyc04g010190.1/Solyc08g016080.3/Solyc12g099650.2/Solyc02g021290.1/Solyc09g011010.3/Solyc08g067330.1/Solyc02g070970.1/Solyc12g039030.1/Solyc07g054290.1/Solyc06g084050.4/Solyc12g035280.1/Solyc10g006230.3/Solyc11g045260.1/Solyc08g…	25
GO:0009524	CC	phragmoplast	70/10412	128/20298	0.247992	0.92339	0.915437	Solyc01g091290.4/Solyc08g062940.4/Solyc01g103130.2/Solyc05g050600.3/Solyc02g068340.3/Solyc08g068320.3/Solyc04g072290.3/Solyc11g042930.2/Solyc08g079760.4/Solyc09g063030.4/Solyc06g018110.3/Solyc08g066050.3/Solyc11g008340.3/Solyc11g008350.2/Solyc11g071840.2/Solyc12g088990.2/Solyc01g067500.3/Solyc10g079740.2/Solyc03g098170.3/Solyc12g005050.2/Solyc01g107160.3/Solyc09g090320.2/Solyc03g079920.3/Solyc12g…	70
GO:0009532	CC	plastid stroma	9/10412	17/20298	0.543196	1	0.991388	Solyc07g065020.3/Solyc01g100520.3/Solyc04g009310.4/Solyc02g091280.3/Solyc08g077890.3/Solyc01g099690.3/Solyc01g110520.3/Solyc08g075750.4/Solyc02g087250.4	9
GO:0009534	CC	chloroplast thylakoid	63/10412	136/20298	0.894363	1	0.991388	Solyc08g082400.1/Solyc01g015000.3/Solyc03g123880.3/Solyc10g080490.2/Solyc06g063370.3/Solyc05g005760.4/Solyc12g044400.3/Solyc01g100520.3/Solyc03g062790.3/Solyc03g053110.3/Solyc12g056620.2/Solyc10g009570.3/Solyc03g007830.3/Solyc10g076700.2/Solyc11g069950.2/Solyc10g011770.4/Solyc03g096830.4/Solyc02g032960.2/Solyc06g009400.3/Solyc09g090570.2/Solyc09g009430.3/Solyc01g095430.3/Solyc11g018550.4/Solyc02g…	63
GO:0009538	CC	photosystem I reaction center	5/10412	11/20298	0.754098	1	0.991388	Solyc12g044280.2/Solyc06g054260.1/Solyc02g069460.3/Solyc06g083680.3/Solyc09g063130.3	5
GO:0009543	CC	chloroplast thylakoid lumen	27/10412	56/20298	0.724411	1	0.991388	Solyc04g009420.3/Solyc01g006130.4/Solyc01g106090.3/Solyc04g054520.3/Solyc08g008340.4/Solyc02g078650.4/Solyc03g019660.4/Solyc12g097030.2/Solyc08g079110.4/Solyc02g068930.4/Solyc10g039270.2/Solyc02g069130.3/Solyc02g069460.3/Solyc05g007780.3/Solyc06g075470.3/Solyc08g067840.3/Solyc08g006540.4/Solyc02g071190.4/Solyc08g074620.3/Solyc08g074640.1/Solyc08g074682.1/Solyc08g074690.3/Solyc07g054290.1/Solyc10g…	27
GO:0009569	CC	chloroplast starch grain	7/10412	10/20298	0.193898	0.897242	0.889515	Solyc01g067590.3/Solyc11g069765.1/Solyc12g062250.2/Solyc06g009220.4/Solyc02g091530.4/Solyc06g010260.3/Solyc01g099280.3	7
GO:0009574	CC	preprophase band	7/10412	21/20298	0.969953	1	0.991388	Solyc08g062940.4/Solyc11g071840.2/Solyc04g009550.3/Solyc01g005080.3/Solyc01g099270.2/Solyc04g008290.4/Solyc03g007130.4	7
GO:0009575	CC	chromoplast stroma	1/10412	34/20298	1	1	0.991388	Solyc03g080130.1	1
GO:0009579	CC	thylakoid	45/10412	115/20298	0.99672	1	0.991388	Solyc04g009420.3/Solyc01g106090.3/Solyc10g080490.2/Solyc04g054520.3/Solyc06g063370.3/Solyc01g100520.3/Solyc03g062790.3/Solyc03g007830.3/Solyc03g096460.4/Solyc06g007760.4/Solyc10g011770.4/Solyc01g095430.3/Solyc11g018550.4/Solyc03g019660.4/Solyc12g097030.2/Solyc09g065180.3/Solyc07g063190.3/Solyc05g014050.3/Solyc02g021140.3/Solyc12g007310.3/Solyc07g064600.3/Solyc08g079110.4/Solyc10g054870.3/Solyc03g…	45
GO:0009654	CC	photosystem II oxygen evolving complex	5/10412	21/20298	0.99749	1	0.991388	Solyc04g009420.3/Solyc01g106090.3/Solyc02g090030.2/Solyc05g007780.3/Solyc07g044860.3	5
GO:0009705	CC	plant-type vacuole membrane	92/10412	155/20298	0.0262399	0.752482	0.746001	Solyc08g065330.3/Solyc10g076280.3/Solyc02g061810.3/Solyc12g089230.2/Solyc05g053860.4/Solyc06g050500.2/Solyc12g042280.3/Solyc10g081890.2/Solyc03g005840.3/Solyc11g071350.1/Solyc06g060760.3/Solyc12g096060.2/Solyc02g071140.3/Solyc04g064820.3/Solyc03g095780.3/Solyc09g005260.4/Solyc12g017380.3/Solyc01g104880.3/Solyc06g073420.3/Solyc01g105270.4/Solyc09g008490.4/Solyc01g091870.3/Solyc04g080460.3/Solyc02g…	92
GO:0009706	CC	chloroplast inner membrane	54/10412	151/20298	0.999959	1	0.991388	Solyc04g071010.4/Solyc10g086390.2/Solyc04g039880.3/Solyc03g079940.3/Solyc08g076360.4/Solyc12g036670.1/Solyc09g010150.4/Solyc10g051110.1/Solyc03g007980.1/Solyc09g059020.4/Solyc09g059030.4/Solyc09g059040.3/Solyc05g016220.1/Solyc09g015650.4/Solyc11g069800.1/Solyc03g025370.3/Solyc03g025400.3/Solyc03g025410.4/Solyc02g032960.2/Solyc01g105540.4/Solyc04g040160.4/Solyc04g039870.3/Solyc10g079260.2/Solyc01g…	54
GO:0009707	CC	chloroplast outer membrane	38/10412	64/20298	0.120827	0.897242	0.889515	Solyc01g104170.3/Solyc10g078690.3/Solyc05g052160.4/Solyc07g049690.3/Solyc04g083160.2/Solyc10g024330.3/Solyc05g009930.3/Solyc06g073840.3/Solyc05g012080.3/Solyc12g089100.2/Solyc01g094170.3/Solyc04g008520.3/Solyc07g007620.3/Solyc04g082680.3/Solyc11g065160.3/Solyc03g093040.3/Solyc10g017580.3/Solyc06g074640.2/Solyc03g121070.3/Solyc01g100250.3/Solyc01g057020.3/Solyc02g070470.1/Solyc03g095220.3/Solyc11g…	38
GO:0009897	CC	external side of plasma membrane	10/10412	13/20298	0.0558604	0.768081	0.761466	Solyc03g019760.4/Solyc03g112880.1/Solyc02g089120.4/Solyc10g076550.1/Solyc09g064490.3/Solyc07g037960.1/Solyc06g076120.2/Solyc02g064790.1/Solyc02g065765.1/Solyc06g072100.3	10
GO:0009898	CC	cytoplasmic side of plasma membrane	4/10412	12/20298	0.938792	1	0.991388	Solyc11g072710.3/Solyc03g007980.1/Solyc12g019410.3/Solyc12g010320.2	4
GO:0009941	CC	chloroplast envelope	191/10412	362/20298	0.30506	1	0.991388	Solyc06g068670.3/Solyc04g071010.4/Solyc05g009370.4/Solyc02g087560.1/Solyc08g082700.3/Solyc02g088490.3/Solyc04g039880.3/Solyc03g079940.3/Solyc12g006140.2/Solyc05g052160.4/Solyc12g009040.3/Solyc01g105160.4/Solyc04g008590.3/Solyc09g010150.4/Solyc02g091640.3/Solyc06g063370.3/Solyc12g044400.3/Solyc08g079760.4/Solyc01g100520.3/Solyc02g063170.3/Solyc11g005330.2/Solyc11g069380.2/Solyc09g005250.3/Solyc06g…	191
GO:0009986	CC	cell surface	12/10412	25/20298	0.701936	1	0.991388	Solyc11g072710.3/Solyc11g010350.2/Solyc05g025810.3/Solyc06g072420.3/Solyc12g056960.2/Solyc01g067510.3/Solyc08g016310.3/Solyc11g019920.2/Solyc04g014400.4/Solyc05g008060.4/Solyc07g037950.1/Solyc04g007690.3	12
GO:0010005	CC	cortical microtubule, transverse to long axis	5/10412	10/20298	0.654528	1	0.991388	Solyc02g089065.1/Solyc01g005330.3/Solyc08g081470.3/Solyc04g008040.4/Solyc01g010270.3	5
GO:0010008	CC	endosome membrane	74/10412	143/20298	0.490436	1	0.991388	Solyc05g008200.4/Solyc01g079150.4/Solyc01g006620.3/Solyc07g005000.3/Solyc06g050570.3/Solyc03g033400.4/Solyc11g069530.2/Solyc11g007670.3/Solyc08g008490.4/Solyc01g104970.3/Solyc03g025550.3/Solyc05g010680.2/Solyc10g012430.3/Solyc02g089320.3/Solyc10g078680.3/Solyc12g089130.2/Solyc01g094410.3/Solyc10g080420.3/Solyc10g080430.1/Solyc05g013040.3/Solyc01g094680.4/Solyc12g096050.2/Solyc07g007030.1/Solyc10g…	74
GO:0010282	CC	senescence-associated vacuole	5/10412	11/20298	0.754098	1	0.991388	Solyc07g053460.4/Solyc02g076910.3/Solyc02g076980.5.1/Solyc02g077050.3/Solyc03g006210.2	5
GO:0010287	CC	plastoglobule	32/10412	73/20298	0.918541	1	0.991388	Solyc04g072230.4/Solyc12g006140.2/Solyc02g094430.4/Solyc10g080490.2/Solyc06g063370.3/Solyc03g062790.3/Solyc12g011280.2/Solyc07g045420.4/Solyc03g007830.3/Solyc05g009920.4/Solyc03g096460.4/Solyc07g047850.3/Solyc10g011770.4/Solyc01g095430.3/Solyc07g007310.3/Solyc12g098730.3/Solyc09g065180.3/Solyc01g098110.4/Solyc03g093360.3/Solyc01g005940.4/Solyc02g084440.4/Solyc08g067330.1/Solyc08g006160.4/Solyc05g…	32
GO:0010319	CC	stromule	8/10412	17/20298	0.722958	1	0.991388	Solyc06g068670.3/Solyc05g012080.3/Solyc09g065180.3/Solyc10g082030.2/Solyc12g007310.3/Solyc01g007740.4/Solyc09g011810.3/Solyc03g115820.3	8
GO:0010369	CC	chromocenter	10/10412	19/20298	0.545588	1	0.991388	Solyc04g054180.4/Solyc01g079110.4/Solyc02g091960.4/Solyc04g082900.4/Solyc09g010550.4/Solyc04g049470.2/Solyc05g023680.4/Solyc02g077480.1/Solyc01g086800.4/Solyc10g008910.1	10
GO:0010445	CC	nuclear dicing body	4/10412	12/20298	0.938792	1	0.991388	Solyc01g091750.3/Solyc03g082980.3/Solyc04g077060.3/Solyc01g009090.3	4
GO:0010494	CC	cytoplasmic stress granule	22/10412	38/20298	0.257685	0.927969	0.919977	Solyc11g065880.2/Solyc07g040750.2/Solyc04g049010.3/Solyc12g096280.2/Solyc04g081820.3/Solyc01g108500.4/Solyc09g065390.1/Solyc06g062860.4/Solyc02g061980.3/Solyc05g006530.4/Solyc10g017530.3/Solyc03g121450.3/Solyc03g121950.3/Solyc06g082010.4/Solyc04g056350.1/Solyc05g048860.3/Solyc04g079310.4/Solyc10g085790.2/Solyc08g062800.3/Solyc11g005110.3/Solyc10g062340.2/Solyc03g118020.3	22
GO:0010598	CC	NAD(P)H dehydrogenase complex (plastoquinone)	4/10412	10/20298	0.848617	1	0.991388	Solyc08g082400.1/Solyc05g026550.3/Solyc03g116870.3/Solyc12g036170.2	4
GO:0012505	CC	endomembrane system	64/10412	115/20298	0.19951	0.897242	0.889515	Solyc07g007200.4/Solyc08g016160.3/Solyc03g118870.4/Solyc08g067910.3/Solyc07g053850.3/Solyc09g005830.1/Solyc10g009420.3/Solyc05g025810.3/Solyc11g073010.1/Solyc06g009240.4/Solyc02g090380.4/Solyc12g005590.2/Solyc03g059030.4/Solyc11g017460.3/Solyc07g006970.4/Solyc04g082040.3/Solyc12g098440.2/Solyc07g007680.4/Solyc10g081580.3/Solyc06g062360.3/Solyc03g111320.1/Solyc06g062780.4/Solyc09g010530.3/Solyc05g…	64
GO:0012507	CC	ER to Golgi transport vesicle membrane	8/10412	18/20298	0.792995	1	0.991388	Solyc12g098950.2/Solyc08g077550.3/Solyc09g059620.4/Solyc08g081410.3/Solyc12g049420.2/Solyc03g115760.3/Solyc08g007340.3/Solyc08g007360.3	8
GO:0012510	CC	trans-Golgi network transport vesicle membrane	2/10412	11/20298	0.995405	1	0.991388	Solyc06g071650.3/Solyc01g097980.3	2
GO:0012511	CC	monolayer-surrounded lipid storage body	7/10412	13/20298	0.537958	1	0.991388	Solyc10g079410.2/Solyc10g079770.3/Solyc09g090590.4/Solyc06g060840.1/Solyc06g034040.1/Solyc12g010920.2/Solyc06g069260.1	7
GO:0015030	CC	Cajal body	9/10412	24/20298	0.940896	1	0.991388	Solyc02g067090.4/Solyc03g025270.3/Solyc06g073530.3/Solyc05g013740.3/Solyc01g108430.3/Solyc07g064070.3/Solyc01g008960.3/Solyc06g082360.4/Solyc08g074440.4	9
GO:0015629	CC	actin cytoskeleton	14/10412	33/20298	0.884005	1	0.991388	Solyc09g090110.3/Solyc09g010440.3/Solyc06g008090.3/Solyc12g088820.2/Solyc01g094320.3/Solyc10g080100.3/Solyc05g052780.4/Solyc04g015830.3/Solyc05g049870.3/Solyc09g064200.4/Solyc11g044740.2/Solyc06g071310.4/Solyc03g007480.3/Solyc08g007940.4	14
GO:0015630	CC	microtubule cytoskeleton	12/10412	28/20298	0.86066	1	0.991388	Solyc03g007760.3/Solyc04g008720.4/Solyc01g068400.3/Solyc03g083030.3/Solyc12g099240.2/Solyc02g021360.3/Solyc07g014650.3/Solyc10g049650.3/Solyc03g112735.1/Solyc10g019190.2/Solyc06g066810.3/Solyc11g050800.1	12
GO:0015935	CC	small ribosomal subunit	3/10412	19/20298	0.999757	1	0.991388	Solyc11g008710.2/Solyc09g061610.1/Solyc10g018953.1	3
GO:0016282	CC	eukaryotic 43S preinitiation complex	14/10412	23/20298	0.239455	0.922354	0.91441	Solyc05g053130.3/Solyc06g076150.3/Solyc03g096680.2/Solyc02g089070.3/Solyc09g091020.3/Solyc05g052690.4/Solyc08g074790.3/Solyc09g098280.3/Solyc11g013440.2/Solyc10g084670.3/Solyc11g017070.2/Solyc07g042570.3/Solyc01g102570.4/Solyc01g088370.3	14
GO:0016324	CC	apical plasma membrane	25/10412	49/20298	0.572433	1	0.991388	Solyc11g008880.2/Solyc10g078460.2/Solyc11g042450.1/Solyc06g009550.4/Solyc04g082110.4/Solyc01g096410.4/Solyc05g005660.1/Solyc02g081720.2/Solyc07g064200.4/Solyc02g082310.2/Solyc09g072640.3/Solyc04g076140.3/Solyc07g037960.1/Solyc04g078250.4/Solyc02g062860.3/Solyc06g065850.3/Solyc02g062870.3/Solyc02g062890.3/Solyc09g014160.3/Solyc10g085070.3/Solyc12g010690.2/Solyc01g111930.4/Solyc01g081630.4/Solyc03g…	25
GO:0016363	CC	nuclear matrix	6/10412	16/20298	0.912819	1	0.991388	Solyc09g030390.3/Solyc08g076420.3/Solyc06g073780.4/Solyc03g120230.3/Solyc04g078380.3/Solyc06g005440.1	6
GO:0016459	CC	myosin complex	9/10412	15/20298	0.340066	1	0.991388	Solyc12g019920.1/Solyc06g008090.3/Solyc02g079070.4/Solyc07g041150.4/Solyc08g061520.3/Solyc06g083960.3/Solyc10g006820.4/Solyc09g064200.4/Solyc11g006220.2	9
GO:0016514	CC	SWI/SNF complex	8/10412	12/20298	0.219798	0.897242	0.889515	Solyc09g083000.3/Solyc03g097450.4/Solyc06g060120.3/Solyc03g111250.3/Solyc12g037980.2/Solyc03g005310.4/Solyc03g063220.2/Solyc02g065160.2	8
GO:0016581	CC	NuRD complex	3/10412	10/20298	0.953889	1	0.991388	Solyc09g008520.4/Solyc03g121580.3/Solyc10g083800.2	3
GO:0016592	CC	mediator complex	40/10412	68/20298	0.130694	0.897242	0.889515	Solyc02g078520.4/Solyc03g083300.3/Solyc09g005560.4/Solyc09g082750.1/Solyc06g007660.2/Solyc03g025270.3/Solyc12g062270.1/Solyc04g039950.4/Solyc01g094620.3/Solyc09g064780.3/Solyc04g009500.4/Solyc12g006650.2/Solyc08g078240.4/Solyc03g046360.3/Solyc01g080200.3/Solyc04g014700.4/Solyc10g054950.3/Solyc10g054980.3/Solyc10g055010.3/Solyc10g055020.3/Solyc10g055040.3/Solyc01g099660.4/Solyc10g055100.1/Solyc10g…	40
GO:0016593	CC	Cdc73/Paf1 complex	5/10412	12/20298	0.8303	1	0.991388	Solyc12g009030.2/Solyc06g054080.3/Solyc07g041510.3/Solyc03g120520.2/Solyc03g121020.3	5
GO:0016602	CC	CCAAT-binding factor complex	25/10412	47/20298	0.4551	1	0.991388	Solyc10g009440.4/Solyc05g005350.3/Solyc04g015060.3/Solyc08g062210.3/Solyc09g007290.4/Solyc10g079150.3/Solyc06g009010.1/Solyc04g054150.2/Solyc12g006120.3/Solyc03g110840.3/Solyc03g110850.1/Solyc03g111450.3/Solyc03g111460.3/Solyc05g005380.3/Solyc07g065563.1/Solyc01g099320.4/Solyc02g069860.4/Solyc01g006930.3/Solyc09g074760.1/Solyc03g121940.3/Solyc01g008490.4/Solyc12g009050.3/Solyc01g087240.3/Solyc02g…	25
GO:0016604	CC	nuclear body	32/10412	48/20298	0.0225986	0.752482	0.746001	Solyc03g116140.3/Solyc08g062940.4/Solyc08g007930.2/Solyc10g081760.3/Solyc07g053210.3/Solyc06g007870.3/Solyc12g057040.2/Solyc10g011690.3/Solyc03g097520.3/Solyc09g090050.4/Solyc12g005950.2/Solyc07g062110.3/Solyc09g010550.4/Solyc06g063010.4/Solyc01g097110.2/Solyc04g074180.4/Solyc03g031900.2/Solyc11g011980.3/Solyc03g124010.3/Solyc01g009340.4/Solyc02g062680.3/Solyc05g014400.4/Solyc01g009920.3/Solyc10g…	32
GO:0016607	CC	nuclear speck	74/10412	151/20298	0.741111	1	0.991388	Solyc09g030390.3/Solyc06g052085.1/Solyc10g047360.2/Solyc03g121090.4/Solyc03g033310.4/Solyc03g114410.3/Solyc06g052115.1/Solyc03g117930.4/Solyc10g009330.3/Solyc03g007850.1/Solyc02g067720.1/Solyc10g011690.3/Solyc03g025280.4/Solyc12g017860.3/Solyc02g089360.4/Solyc09g008470.4/Solyc01g106020.3/Solyc01g091750.3/Solyc06g009060.4/Solyc09g064660.4/Solyc09g090420.4/Solyc02g078970.4/Solyc02g079400.3/Solyc07g…	74
GO:0017101	CC	aminoacyl-tRNA synthetase multienzyme complex	4/10412	13/20298	0.962272	1	0.991388	Solyc01g005540.4/Solyc06g073330.4/Solyc06g048610.3/Solyc06g068320.3	4
GO:0017119	CC	Golgi transport complex	4/10412	14/20298	0.977134	1	0.991388	Solyc09g015670.3/Solyc03g120700.3/Solyc10g007720.4/Solyc10g074980.2	4
GO:0019005	CC	SCF ubiquitin ligase complex	46/10412	77/20298	0.0848329	0.897242	0.889515	Solyc03g025420.3/Solyc05g052620.4/Solyc09g065880.4/Solyc01g005300.4/Solyc01g099970.4/Solyc11g042930.2/Solyc06g008810.3/Solyc10g055570.3/Solyc10g055580.2/Solyc07g047680.3/Solyc11g008230.1/Solyc11g008240.1/Solyc11g008420.3/Solyc06g008440.1/Solyc06g008460.3/Solyc06g008780.3/Solyc08g060810.3/Solyc02g079190.3/Solyc09g010050.1/Solyc06g062940.4/Solyc07g008250.3/Solyc06g049010.2/Solyc06g030620.3/Solyc03g…	46
GO:0019773	CC	proteasome core complex, alpha-subunit complex	7/10412	13/20298	0.537958	1	0.991388	Solyc10g077030.2/Solyc10g047955.1/Solyc10g081130.2/Solyc02g070510.3/Solyc07g055080.3/Solyc01g111450.3/Solyc10g008010.4	7
GO:0019774	CC	proteasome core complex, beta-subunit complex	5/10412	11/20298	0.754098	1	0.991388	Solyc04g024420.3/Solyc04g009410.3/Solyc05g013820.4/Solyc03g033740.4/Solyc09g082320.3	5
GO:0019898	CC	extrinsic component of membrane	14/10412	35/20298	0.934477	1	0.991388	Solyc01g091290.4/Solyc04g009420.3/Solyc01g106090.3/Solyc06g018110.3/Solyc07g018100.2/Solyc08g016070.3/Solyc08g079520.3/Solyc11g010170.2/Solyc05g007780.3/Solyc08g006010.3/Solyc08g074340.3/Solyc11g045140.1/Solyc07g044860.3/Solyc07g006120.3	14
GO:0022625	CC	cytosolic large ribosomal subunit	87/10412	242/20298	1	1	0.991388	Solyc10g078660.2/Solyc06g074300.4/Solyc07g055230.4/Solyc08g065760.3/Solyc07g008370.4/Solyc06g064470.4/Solyc03g112360.1/Solyc12g038980.2/Solyc08g075410.3/Solyc07g043360.1/Solyc02g031970.1/Solyc04g050380.3/Solyc04g050403.1/Solyc04g050430.1/Solyc06g069860.4/Solyc09g005720.3/Solyc02g087930.3/Solyc06g072470.4/Solyc06g007520.4/Solyc06g007670.4/Solyc02g088760.2/Solyc06g073300.1/Solyc11g071320.2/Solyc06g…	87
GO:0022626	CC	cytosolic ribosome	55/10412	123/20298	0.940069	1	0.991388	Solyc12g040640.2/Solyc06g074300.4/Solyc06g064470.4/Solyc03g119080.4/Solyc03g112360.1/Solyc04g063290.3/Solyc07g043360.1/Solyc08g048250.4/Solyc07g049420.1/Solyc06g009620.1/Solyc01g094560.4/Solyc04g008810.3/Solyc07g056530.3/Solyc07g056540.3/Solyc07g041310.3/Solyc09g010100.3/Solyc09g091520.2/Solyc07g007880.1/Solyc06g062500.4/Solyc01g028810.3/Solyc06g064460.4/Solyc01g096590.3/Solyc11g020150.1/Solyc01g…	55
GO:0022627	CC	cytosolic small ribosomal subunit	45/10412	131/20298	0.999969	1	0.991388	Solyc04g063290.3/Solyc01g103800.3/Solyc06g007360.3/Solyc06g073090.3/Solyc09g007350.3/Solyc01g066840.3/Solyc06g073430.4/Solyc06g073800.3/Solyc09g083370.3/Solyc01g091220.3/Solyc05g051000.3/Solyc04g008810.3/Solyc03g078630.3/Solyc07g041310.3/Solyc01g068530.3/Solyc03g019780.4/Solyc09g010100.3/Solyc03g083530.3/Solyc01g096590.3/Solyc11g020150.1/Solyc02g082000.3/Solyc01g097870.3/Solyc11g020350.1/Solyc11g…	45
GO:0030014	CC	CCR4-NOT complex	11/10412	17/20298	0.194359	0.897242	0.889515	Solyc10g078950.2/Solyc11g072590.3/Solyc04g009510.4/Solyc07g007890.3/Solyc04g049840.4/Solyc07g051810.2/Solyc10g006170.4/Solyc12g014400.3/Solyc06g005190.4/Solyc01g090780.3/Solyc03g113700.3	11
GO:0030015	CC	CCR4-NOT core complex	15/10412	24/20298	0.185843	0.897242	0.889515	Solyc11g072590.3/Solyc11g072940.2/Solyc04g009510.4/Solyc04g049840.4/Solyc06g074030.1/Solyc07g051810.2/Solyc01g007840.3/Solyc01g009350.2/Solyc01g009360.1/Solyc10g006170.4/Solyc06g068410.3/Solyc12g014400.3/Solyc06g005190.4/Solyc01g090780.3/Solyc03g113700.3	15
GO:0030125	CC	clathrin vesicle coat	3/10412	10/20298	0.953889	1	0.991388	Solyc06g008340.4/Solyc12g098740.2/Solyc11g065940.2	3
GO:0030126	CC	COPI vesicle coat	8/10412	19/20298	0.848806	1	0.991388	Solyc03g120270.4/Solyc04g080980.2/Solyc10g081920.2/Solyc01g109540.4/Solyc12g044910.2/Solyc01g007150.3/Solyc03g121800.4/Solyc01g103480.3	8
GO:0030127	CC	COPII vesicle coat	10/10412	16/20298	0.260037	0.927969	0.919977	Solyc01g060130.3/Solyc01g088020.3/Solyc01g079535.1/Solyc02g082220.3/Solyc05g053830.3/Solyc05g055690.3/Solyc11g068500.2/Solyc06g084210.3/Solyc01g081070.3/Solyc03g005380.3	10
GO:0030133	CC	transport vesicle	8/10412	12/20298	0.219798	0.897242	0.889515	Solyc12g019920.1/Solyc04g007870.3/Solyc07g041150.4/Solyc01g097040.4/Solyc11g020850.3/Solyc12g009900.3/Solyc07g005910.3/Solyc10g081620.2	8
GO:0030134	CC	COPII-coated ER to Golgi transport vesicle	13/10412	26/20298	0.628966	1	0.991388	Solyc01g105100.3/Solyc01g104220.3/Solyc04g072910.3/Solyc05g013130.3/Solyc12g006310.2/Solyc07g064250.3/Solyc09g059620.4/Solyc10g045640.2/Solyc07g005670.3/Solyc03g005270.3/Solyc12g015740.2/Solyc01g010940.3/Solyc07g044810.3	13
GO:0030136	CC	clathrin-coated vesicle	13/10412	33/20298	0.939006	1	0.991388	Solyc01g103130.2/Solyc04g074830.1/Solyc03g118390.3/Solyc01g104870.3/Solyc07g049380.1/Solyc07g007820.3/Solyc07g008060.1/Solyc08g074780.3/Solyc06g011450.3/Solyc04g007860.3/Solyc12g010530.3/Solyc10g006850.4/Solyc03g006610.3	13
GO:0030139	CC	endocytic vesicle	5/10412	10/20298	0.654528	1	0.991388	Solyc01g067510.3/Solyc11g062320.2/Solyc11g012020.2/Solyc10g006110.3/Solyc12g014460.2	5
GO:0030424	CC	axon	13/10412	16/20298	0.0138421	0.752482	0.746001	Solyc06g009130.3/Solyc02g150138.1/Solyc03g098170.3/Solyc12g062870.2/Solyc10g049650.3/Solyc04g076560.3/Solyc05g008400.4/Solyc02g014190.4/Solyc04g079820.3/Solyc05g050470.1/Solyc05g050670.2/Solyc03g063760.4/Solyc02g086670.4	13
GO:0030425	CC	dendrite	9/10412	12/20298	0.086292	0.897242	0.889515	Solyc07g053860.3/Solyc10g049650.3/Solyc04g076560.3/Solyc05g008400.4/Solyc01g009050.3/Solyc02g014190.4/Solyc04g079820.3/Solyc05g050470.1/Solyc05g050670.2	9
GO:0030496	CC	midbody	3/10412	11/20298	0.973111	1	0.991388	Solyc03g007760.3/Solyc01g079290.1/Solyc01g111940.4	3
GO:0030659	CC	cytoplasmic vesicle membrane	15/10412	36/20298	0.907398	1	0.991388	Solyc05g012790.4/Solyc02g005007.1/Solyc07g007390.3/Solyc07g007430.3/Solyc01g109640.3/Solyc01g080360.3/Solyc05g007670.4/Solyc08g029200.3/Solyc05g008350.3/Solyc01g100820.3/Solyc10g050030.2/Solyc07g042000.4/Solyc01g102480.3/Solyc02g086990.4/Solyc08g007867.1	15
GO:0030686	CC	90S preribosome	10/10412	20/20298	0.633139	1	0.991388	Solyc06g073120.4/Solyc03g097160.4/Solyc05g011990.4/Solyc04g051670.3/Solyc03g019780.4/Solyc01g097640.3/Solyc03g119360.3/Solyc05g008190.3/Solyc06g069090.3/Solyc06g072120.3	10
GO:0030687	CC	preribosome, large subunit precursor	15/10412	25/20298	0.251834	0.92339	0.915437	Solyc02g082360.4/Solyc04g072270.1/Solyc08g008160.4/Solyc07g047670.3/Solyc02g038803.1/Solyc12g096450.2/Solyc12g006550.2/Solyc01g096800.3/Solyc11g020820.2/Solyc01g005810.3/Solyc01g006090.3/Solyc11g066280.3/Solyc08g006470.4/Solyc10g046930.3/Solyc02g088780.4	15
GO:0030688	CC	preribosome, small subunit precursor	6/10412	10/20298	0.4092	1	0.991388	Solyc07g017940.1/Solyc07g056550.3/Solyc04g081030.3/Solyc08g080850.4/Solyc01g007120.3/Solyc08g007990.3	6
GO:0030897	CC	HOPS complex	8/10412	12/20298	0.219798	0.897242	0.889515	Solyc07g056660.4/Solyc05g024120.3/Solyc06g074740.3/Solyc05g055600.4/Solyc05g044610.3/Solyc07g056220.3/Solyc02g085220.4/Solyc06g005080.4	8
GO:0031011	CC	Ino80 complex	8/10412	16/20298	0.638364	1	0.991388	Solyc11g069370.3/Solyc06g007480.3/Solyc02g078790.4/Solyc11g072810.2/Solyc03g083310.4/Solyc12g037980.2/Solyc03g032070.3/Solyc03g112690.1	8
GO:0031012	CC	extracellular matrix	9/10412	14/20298	0.241489	0.922354	0.91441	Solyc01g091920.2/Solyc10g018760.1/Solyc07g007040.4/Solyc08g078550.1/Solyc04g005040.1/Solyc04g077580.3/Solyc10g018750.1/Solyc04g079280.4/Solyc01g102895.1	9
GO:0031201	CC	SNARE complex	30/10412	56/20298	0.418429	1	0.991388	Solyc11g069230.3/Solyc08g067910.3/Solyc10g084210.2/Solyc04g064820.3/Solyc09g005600.3/Solyc01g091020.3/Solyc12g089150.2/Solyc10g081060.2/Solyc12g098950.2/Solyc10g081580.3/Solyc06g062360.3/Solyc08g077550.3/Solyc05g052310.3/Solyc06g074250.3/Solyc02g085090.1/Solyc07g052470.3/Solyc01g006950.3/Solyc12g049420.2/Solyc06g051380.3/Solyc03g033850.3/Solyc01g109750.2/Solyc07g054140.3/Solyc06g065740.4/Solyc07g…	30
GO:0031234	CC	extrinsic component of cytoplasmic side of plasma membrane	6/10412	14/20298	0.815488	1	0.991388	Solyc09g072650.4/Solyc04g077830.2/Solyc03g119440.3/Solyc08g005440.3/Solyc01g086810.2/Solyc06g053530.3	6
GO:0031410	CC	cytoplasmic vesicle	37/10412	73/20298	0.588077	1	0.991388	Solyc10g008950.3/Solyc07g005970.3/Solyc02g090330.3/Solyc12g057130.3/Solyc01g068060.4/Solyc03g112230.4/Solyc09g005410.3/Solyc11g007670.3/Solyc06g072980.4/Solyc02g067620.3/Solyc02g005007.1/Solyc03g096790.3/Solyc02g038650.1/Solyc04g009740.4/Solyc06g062990.3/Solyc12g007210.2/Solyc10g081940.2/Solyc09g065810.3/Solyc08g078820.3/Solyc02g083130.4/Solyc04g074720.3/Solyc03g031650.4/Solyc10g055545.1/Solyc01g…	37
GO:0031461	CC	cullin-RING ubiquitin ligase complex	6/10412	12/20298	0.647417	1	0.991388	Solyc01g056340.4/Solyc02g087900.3/Solyc01g067100.4/Solyc06g062940.4/Solyc12g009120.2/Solyc01g010820.3	6
GO:0031464	CC	Cul4A-RING E3 ubiquitin ligase complex	6/10412	12/20298	0.647417	1	0.991388	Solyc09g008780.4/Solyc12g095840.2/Solyc02g079980.3/Solyc12g044230.2/Solyc03g120730.3/Solyc08g068290.3	6
GO:0031901	CC	early endosome membrane	11/10412	25/20298	0.823847	1	0.991388	Solyc01g066940.3/Solyc06g071650.3/Solyc12g098180.3/Solyc07g063230.3/Solyc08g077490.2/Solyc02g072180.3/Solyc06g083530.3/Solyc09g061620.3/Solyc12g021310.3/Solyc01g102480.3/Solyc11g006780.2	11
GO:0031902	CC	late endosome membrane	17/10412	28/20298	0.209812	0.897242	0.889515	Solyc11g042990.2/Solyc01g106420.3/Solyc01g091950.4/Solyc04g081750.4/Solyc12g098950.2/Solyc02g062000.4/Solyc08g077550.3/Solyc01g096910.3/Solyc01g098900.3/Solyc02g092330.3/Solyc03g113020.3/Solyc03g043960.3/Solyc12g021310.3/Solyc03g115760.3/Solyc11g044280.1/Solyc11g044270.3/Solyc04g082490.3	17
GO:0031931	CC	TORC1 complex	6/10412	10/20298	0.4092	1	0.991388	Solyc03g051700.3/Solyc01g106770.4/Solyc03g059310.3/Solyc07g021050.3/Solyc09g014780.3/Solyc10g076260.2	6
GO:0031965	CC	nuclear membrane	37/10412	78/20298	0.787228	1	0.991388	Solyc06g072110.4/Solyc03g096920.3/Solyc04g005120.3/Solyc06g060110.3/Solyc11g020360.3/Solyc09g074470.3/Solyc11g017130.2/Solyc08g066050.3/Solyc03g007760.3/Solyc09g090460.3/Solyc04g054170.4/Solyc03g019770.4/Solyc02g091960.4/Solyc06g010190.2/Solyc06g063420.4/Solyc01g044360.4/Solyc02g083550.2/Solyc03g120880.4/Solyc05g008580.3/Solyc08g067830.3/Solyc02g070810.4/Solyc06g051520.3/Solyc08g061520.3/Solyc11g…	37
GO:0031966	CC	mitochondrial membrane	23/10412	78/20298	0.999972	1	0.991388	Solyc02g088490.3/Solyc04g080570.3/Solyc05g009020.4/Solyc03g007660.4/Solyc02g088510.4/Solyc12g036790.2/Solyc05g012080.3/Solyc04g008490.2/Solyc09g091170.4/Solyc03g019720.4/Solyc04g049850.3/Solyc03g093990.4/Solyc06g082290.4/Solyc04g055190.4/Solyc02g062600.3/Solyc01g110390.2/Solyc10g084680.1/Solyc07g006160.3/Solyc07g042930.3/Solyc03g115610.3/Solyc06g069650.4/Solyc01g102830.3/Solyc12g096030.1	23
GO:0031969	CC	chloroplast membrane	84/10412	156/20298	0.288182	0.990625	0.982093	Solyc09g082700.2/Solyc06g036260.3/Solyc01g105160.4/Solyc09g031700.4/Solyc12g044400.3/Solyc06g050620.3/Solyc08g005980.3/Solyc08g041850.4/Solyc02g063170.3/Solyc03g051810.4/Solyc09g005250.3/Solyc01g104270.4/Solyc01g089840.2/Solyc03g007960.3/Solyc09g015650.4/Solyc11g008250.2/Solyc06g054120.2/Solyc05g016330.3/Solyc07g049310.3/Solyc01g105460.4/Solyc09g083190.3/Solyc10g012420.3/Solyc09g008550.4/Solyc04g…	84
GO:0031977	CC	thylakoid lumen	14/10412	31/20298	0.806034	1	0.991388	Solyc01g006130.4/Solyc01g106090.3/Solyc03g019660.4/Solyc12g097030.2/Solyc12g007310.3/Solyc07g064940.3/Solyc10g039270.2/Solyc08g067840.3/Solyc08g006540.4/Solyc02g071190.4/Solyc10g005870.4/Solyc08g048550.3/Solyc12g013580.3/Solyc02g086830.3	14
GO:0031982	CC	vesicle	30/10412	50/20298	0.137461	0.897242	0.889515	Solyc07g041650.3/Solyc01g066070.3/Solyc10g047570.2/Solyc09g005830.1/Solyc01g104660.3/Solyc06g008090.3/Solyc04g080600.3/Solyc11g073010.1/Solyc01g094410.3/Solyc02g079070.4/Solyc03g111320.1/Solyc07g064200.4/Solyc05g006640.4/Solyc02g069480.3/Solyc01g007170.4/Solyc06g075610.1/Solyc06g082840.4/Solyc09g018960.4/Solyc08g061520.3/Solyc01g009640.3/Solyc06g083960.3/Solyc09g064200.4/Solyc07g056290.2/Solyc01g…	30
GO:0032040	CC	small-subunit processome	24/10412	47/20298	0.570967	1	0.991388	Solyc09g083080.4/Solyc12g017630.2/Solyc03g025270.3/Solyc03g097160.4/Solyc05g011990.4/Solyc11g072390.2/Solyc10g080180.3/Solyc03g046350.3/Solyc01g097640.3/Solyc03g119360.3/Solyc07g066410.4/Solyc02g069770.3/Solyc01g100570.4/Solyc03g121130.3/Solyc02g069950.3/Solyc04g076560.3/Solyc05g008190.3/Solyc01g007250.4/Solyc03g124010.3/Solyc07g053660.3/Solyc06g069090.3/Solyc12g013590.2/Solyc01g087670.3/Solyc03g…	24
GO:0032153	CC	cell division site	4/10412	10/20298	0.848617	1	0.991388	Solyc09g007670.3/Solyc09g008790.4/Solyc10g086070.2/Solyc07g006160.3	4
GO:0032541	CC	cortical endoplasmic reticulum	8/10412	17/20298	0.722958	1	0.991388	Solyc04g053140.3/Solyc11g008790.3/Solyc12g088930.1/Solyc10g080050.3/Solyc10g080060.1/Solyc05g051440.1/Solyc09g011350.3/Solyc03g121350.3	8
GO:0032580	CC	Golgi cisterna membrane	21/10412	41/20298	0.566369	1	0.991388	Solyc09g092330.3/Solyc02g030225.1/Solyc02g069580.3/Solyc06g065240.3/Solyc07g047920.3/Solyc01g091200.4/Solyc05g050990.1/Solyc09g064470.3/Solyc05g013130.3/Solyc06g061210.4/Solyc12g098480.1/Solyc08g079440.1/Solyc05g053790.1/Solyc10g018260.1/Solyc09g075120.3/Solyc10g050230.3/Solyc03g005270.3/Solyc03g115830.2/Solyc07g043550.3/Solyc12g015740.2/Solyc01g010940.3	21
GO:0032585	CC	multivesicular body membrane	4/10412	11/20298	0.902628	1	0.991388	Solyc01g067510.3/Solyc06g050550.4/Solyc11g006500.2/Solyc11g007170.2	4
GO:0032586	CC	protein storage vacuole membrane	8/10412	12/20298	0.219798	0.897242	0.889515	Solyc07g007200.4/Solyc09g005910.4/Solyc01g067000.4/Solyc11g019930.2/Solyc01g099370.3/Solyc06g034220.3/Solyc06g065330.4/Solyc08g028990.1	8
GO:0032588	CC	trans-Golgi network membrane	17/10412	32/20298	0.488594	1	0.991388	Solyc07g054490.3/Solyc11g042990.2/Solyc07g018210.3/Solyc07g018220.3/Solyc03g097100.1/Solyc12g089150.2/Solyc02g078840.4/Solyc07g063230.3/Solyc08g077490.2/Solyc08g078070.4/Solyc02g072180.3/Solyc05g014200.3/Solyc02g092800.3/Solyc08g076210.3/Solyc10g008550.3/Solyc10g009180.3/Solyc01g090170.4	17
GO:0032991	CC	protein-containing complex	41/10412	77/20298	0.409905	1	0.991388	Solyc03g123880.3/Solyc01g009030.4/Solyc06g036290.3/Solyc10g006090.4/Solyc10g081540.2/Solyc01g089840.2/Solyc10g009400.3/Solyc02g087400.1/Solyc04g072570.3/Solyc09g007760.4/Solyc09g007770.3/Solyc05g010670.3/Solyc09g007890.1/Solyc09g007910.4/Solyc09g007920.4/Solyc09g008520.4/Solyc07g019530.3/Solyc09g009270.2/Solyc12g099240.2/Solyc12g008510.2/Solyc05g024120.3/Solyc07g065840.2/Solyc10g054790.2/Solyc05g…	41
GO:0033179	CC	proton-transporting V-type ATPase, V0 domain	5/10412	10/20298	0.654528	1	0.991388	Solyc10g054570.2/Solyc10g054590.2/Solyc07g049710.3/Solyc08g067480.4/Solyc09g098440.4	5
GO:0033263	CC	CORVET complex	7/10412	10/20298	0.193898	0.897242	0.889515	Solyc05g024120.3/Solyc05g055600.4/Solyc05g044610.3/Solyc05g015210.4/Solyc07g056220.3/Solyc06g005080.4/Solyc11g006780.2	7
GO:0033281	CC	TAT protein transport complex	1/10412	14/20298	0.999958	1	0.991388	Solyc05g008530.3	1
GO:0033290	CC	eukaryotic 48S preinitiation complex	16/10412	27/20298	0.263206	0.927969	0.919977	Solyc05g053130.3/Solyc06g076150.3/Solyc03g096680.2/Solyc06g054400.3/Solyc02g089070.3/Solyc09g091020.3/Solyc05g052690.4/Solyc08g074790.3/Solyc09g098280.3/Solyc11g013440.2/Solyc10g084670.3/Solyc11g017070.2/Solyc07g042570.3/Solyc01g102570.4/Solyc03g095840.3/Solyc01g088370.3	16
GO:0034045	CC	phagophore assembly site membrane	11/10412	17/20298	0.194359	0.897242	0.889515	Solyc07g005970.3/Solyc02g036380.3/Solyc01g108160.3/Solyc06g043140.4/Solyc01g098430.3/Solyc12g049310.2/Solyc08g006010.3/Solyc08g074340.3/Solyc10g084930.2/Solyc04g008630.3/Solyc07g006120.3	11
GO:0034399	CC	nuclear periphery	7/10412	13/20298	0.537958	1	0.991388	Solyc01g098800.4/Solyc05g053130.3/Solyc09g091020.3/Solyc02g091960.4/Solyc07g008190.4/Solyc01g006090.3/Solyc01g057520.4	7
GO:0034702	CC	monoatomic ion channel complex	11/10412	23/20298	0.705952	1	0.991388	Solyc05g025790.3/Solyc07g053970.3/Solyc03g097940.3/Solyc05g051220.3/Solyc12g006850.2/Solyc08g016500.3/Solyc05g054760.4/Solyc12g038125.1/Solyc12g150114.1/Solyc11g011500.2/Solyc01g010080.3	11
GO:0034707	CC	chloride channel complex	8/10412	10/20298	0.0643575	0.769492	0.762865	Solyc07g007690.4/Solyc02g068080.3/Solyc07g066210.3/Solyc03g121350.3/Solyc05g049900.3/Solyc10g005690.3/Solyc01g112310.4/Solyc01g103140.3	8
GO:0034719	CC	SMN-Sm protein complex	8/10412	12/20298	0.219798	0.897242	0.889515	Solyc02g084020.3/Solyc02g062240.3/Solyc11g006820.2/Solyc09g064660.4/Solyc05g055260.4/Solyc03g033600.3/Solyc09g075130.3/Solyc05g049950.3	8
GO:0035098	CC	ESC/E(Z) complex	4/10412	10/20298	0.848617	1	0.991388	Solyc01g067040.2/Solyc07g064090.3/Solyc03g121580.3/Solyc02g093190.3	4
GO:0035267	CC	NuA4 histone acetyltransferase complex	10/10412	17/20298	0.353861	1	0.991388	Solyc02g092910.3/Solyc02g083900.3/Solyc11g069370.3/Solyc10g078520.2/Solyc02g081650.3/Solyc12g037980.2/Solyc03g032070.3/Solyc09g060080.4/Solyc04g078400.3/Solyc02g032300.3	10
GO:0035861	CC	site of double-strand break	8/10412	17/20298	0.722958	1	0.991388	Solyc01g034150.4/Solyc09g065880.4/Solyc12g044240.3/Solyc06g008110.4/Solyc10g080630.2/Solyc05g051680.4/Solyc03g031900.2/Solyc12g009570.3	8
GO:0042555	CC	MCM complex	7/10412	12/20298	0.422672	1	0.991388	Solyc11g040120.3/Solyc09g007330.4/Solyc01g105520.3/Solyc06g050180.3/Solyc02g070780.4/Solyc01g020120.3/Solyc01g079500.4	7
GO:0042575	CC	DNA polymerase complex	2/10412	11/20298	0.995405	1	0.991388	Solyc01g010067.1/Solyc03g150159.1	2
GO:0042597	CC	periplasmic space	10/10412	12/20298	0.0238277	0.752482	0.746001	Solyc06g073740.3/Solyc06g073760.3/Solyc11g071640.3/Solyc11g071650.3/Solyc03g083330.3/Solyc01g097000.3/Solyc04g015560.4/Solyc08g005860.3/Solyc06g076780.3/Solyc01g009240.4	10
GO:0042644	CC	chloroplast nucleoid	12/10412	41/20298	0.99874	1	0.991388	Solyc07g062070.3/Solyc06g048410.4/Solyc06g072470.4/Solyc06g073400.3/Solyc09g064790.3/Solyc02g021050.3/Solyc02g021140.3/Solyc05g006040.4/Solyc11g065620.2/Solyc11g008990.2/Solyc06g005710.3/Solyc08g045850.3	12
GO:0042651	CC	thylakoid membrane	14/10412	31/20298	0.806034	1	0.991388	Solyc06g063370.3/Solyc05g005760.4/Solyc09g005250.3/Solyc01g105990.3/Solyc09g008920.3/Solyc09g090890.3/Solyc05g026550.3/Solyc04g010190.1/Solyc08g016080.3/Solyc07g009447.1/Solyc05g049900.3/Solyc04g017690.3/Solyc08g007180.3/Solyc08g045850.3	14
GO:0042995	CC	cell projection	8/10412	18/20298	0.792995	1	0.991388	Solyc02g014540.3/Solyc09g090550.3/Solyc07g007630.3/Solyc12g007210.2/Solyc10g055545.1/Solyc01g111560.3/Solyc03g114070.3/Solyc01g088780.3	8
GO:0043025	CC	neuronal cell body	9/10412	14/20298	0.241489	0.922354	0.91441	Solyc05g006820.4/Solyc10g049650.3/Solyc07g053615.1/Solyc06g036190.1/Solyc02g077670.3/Solyc04g079820.3/Solyc03g063760.4/Solyc06g071110.3/Solyc01g088800.4	9
GO:0043197	CC	dendritic spine	10/10412	15/20298	0.175771	0.897242	0.889515	Solyc05g010680.2/Solyc02g089320.3/Solyc05g006820.4/Solyc07g053615.1/Solyc03g111770.3/Solyc07g005130.3/Solyc02g077670.3/Solyc08g076350.3/Solyc02g086220.3/Solyc06g071110.3	10
GO:0043231	CC	intracellular membrane-bounded organelle	89/10412	161/20298	0.174623	0.897242	0.889515	Solyc06g072340.3/Solyc01g049810.4/Solyc04g009210.1/Solyc12g098320.3/Solyc03g113040.4/Solyc03g007350.1/Solyc09g082400.2/Solyc03g007840.1/Solyc03g096610.2/Solyc09g007050.1/Solyc06g007930.3/Solyc09g082870.3/Solyc01g090510.2/Solyc10g078220.2/Solyc10g012420.3/Solyc02g089360.4/Solyc01g091610.1/Solyc03g097850.1/Solyc04g080600.3/Solyc03g098150.3/Solyc03g098420.3/Solyc02g079260.2/Solyc10g080220.2/Solyc06g…	89
GO:0045261	CC	proton-transporting ATP synthase complex, catalytic core F(1)	7/10412	24/20298	0.991951	1	0.991388	Solyc12g056830.1/Solyc06g072540.2/Solyc02g091130.3/Solyc07g062000.2/Solyc12g006210.1/Solyc05g050500.1/Solyc04g071300.3	7
GO:0045263	CC	proton-transporting ATP synthase complex, coupling factor F(o)	3/10412	17/20298	0.999175	1	0.991388	Solyc11g005050.2/Solyc06g060080.2/Solyc07g021380.1	3
GO:0045271	CC	respiratory chain complex I	9/10412	27/20298	0.981099	1	0.991388	Solyc04g080570.3/Solyc03g007660.4/Solyc12g036790.2/Solyc04g008490.2/Solyc09g091170.4/Solyc03g019720.4/Solyc02g062600.3/Solyc01g110390.2/Solyc01g102830.3	9
GO:0045273	CC	respiratory chain complex II (succinate dehydrogenase)	6/10412	10/20298	0.4092	1	0.991388	Solyc06g073360.3/Solyc12g088900.2/Solyc04g055020.2/Solyc04g055030.2/Solyc04g079180.3/Solyc02g093680.3	6
GO:0045335	CC	phagocytic vesicle	8/10412	15/20298	0.540662	1	0.991388	Solyc09g005830.1/Solyc04g040180.3/Solyc04g080430.3/Solyc11g073010.1/Solyc03g111320.1/Solyc03g120750.3/Solyc06g075610.1/Solyc09g005840.2	8
GO:0046540	CC	U4/U6 x U5 tri-snRNP complex	12/10412	33/20298	0.971307	1	0.991388	Solyc10g078450.2/Solyc11g008460.1/Solyc04g009230.4/Solyc02g014870.4/Solyc09g091500.3/Solyc07g064070.3/Solyc07g052050.2/Solyc09g075130.3/Solyc04g016510.3/Solyc06g084350.3/Solyc05g049950.3/Solyc11g005370.2	12
GO:0046930	CC	pore complex	11/10412	16/20298	0.125212	0.897242	0.889515	Solyc10g078690.3/Solyc02g067460.3/Solyc06g007710.4/Solyc12g089100.2/Solyc04g008520.3/Solyc03g058920.3/Solyc04g082680.3/Solyc02g092440.3/Solyc06g084550.3/Solyc04g080190.3/Solyc01g010760.3	11
GO:0048046	CC	apoplast	229/10412	432/20298	0.251008	0.92339	0.915437	Solyc12g098510.1/Solyc09g014590.3/Solyc10g055470.2/Solyc03g006980.4/Solyc08g007600.2/Solyc01g079940.4/Solyc09g008320.4/Solyc03g111000.3/Solyc11g018490.3/Solyc05g052340.4/Solyc07g009380.4/Solyc07g065540.1/Solyc07g014660.3/Solyc02g070120.1/Solyc08g079990.3/Solyc08g005830.1/Solyc11g066270.3/Solyc01g081350.1/Solyc06g076760.2/Solyc02g092670.1/Solyc09g098540.3/Solyc05g010000.1/Solyc10g076830.2/Solyc12g…	229
GO:0048188	CC	Set1C/COMPASS complex	6/10412	13/20298	0.741238	1	0.991388	Solyc02g078790.4/Solyc01g096950.4/Solyc11g065370.3/Solyc02g083940.3/Solyc01g006880.4/Solyc03g112690.1	6
GO:0048226	CC	Casparian strip	11/10412	18/20298	0.276167	0.96134	0.953061	Solyc06g074910.3/Solyc06g074920.3/Solyc11g069030.3/Solyc09g008250.4/Solyc07g006750.3/Solyc09g010200.4/Solyc05g007230.4/Solyc03g013340.3/Solyc06g082240.2/Solyc06g082250.1/Solyc01g109895.1	11
GO:0048471	CC	perinuclear region of cytoplasm	47/10412	88/20298	0.386084	1	0.991388	Solyc11g005400.2/Solyc10g008950.3/Solyc06g036290.3/Solyc03g118320.1/Solyc10g078830.2/Solyc01g065550.3/Solyc10g005220.3/Solyc01g090190.3/Solyc03g007760.3/Solyc08g008490.4/Solyc02g005007.1/Solyc05g010670.3/Solyc09g090460.3/Solyc04g009330.4/Solyc04g081570.3/Solyc05g051840.1/Solyc09g091560.3/Solyc03g082870.4/Solyc09g010720.3/Solyc12g099940.2/Solyc07g063330.4/Solyc06g048630.3/Solyc09g065810.3/Solyc07g…	47
GO:0055028	CC	cortical microtubule	16/10412	28/20298	0.334398	1	0.991388	Solyc02g068340.3/Solyc11g071840.2/Solyc11g071970.2/Solyc09g083400.3/Solyc08g014280.3/Solyc10g080390.2/Solyc11g017460.3/Solyc02g081460.4/Solyc05g006490.4/Solyc05g008090.3/Solyc01g009300.3/Solyc05g014270.4/Solyc02g077090.4/Solyc04g078610.4/Solyc03g007130.4/Solyc06g053450.4	16
GO:0055037	CC	recycling endosome	10/10412	20/20298	0.633139	1	0.991388	Solyc11g010100.2/Solyc08g014030.1/Solyc01g079490.2/Solyc01g096220.3/Solyc05g006640.4/Solyc10g050030.2/Solyc02g092370.1/Solyc02g093530.4/Solyc02g086330.4/Solyc12g009610.2	10
GO:0055038	CC	recycling endosome membrane	15/10412	21/20298	0.0502397	0.767551	0.760941	Solyc07g054490.3/Solyc05g010680.2/Solyc02g089320.3/Solyc02g078840.4/Solyc08g077490.2/Solyc11g012020.2/Solyc03g111770.3/Solyc07g005130.3/Solyc10g006110.3/Solyc08g076210.3/Solyc08g076350.3/Solyc12g014460.2/Solyc10g008550.3/Solyc02g086220.3/Solyc10g009180.3	15
GO:0070062	CC	extracellular exosome	15/10412	31/20298	0.692924	1	0.991388	Solyc10g019120.1/Solyc04g072290.3/Solyc11g008340.3/Solyc12g088990.2/Solyc01g107610.4/Solyc03g111320.1/Solyc02g023980.3/Solyc05g054310.4/Solyc07g037960.1/Solyc09g075280.2/Solyc02g071150.3/Solyc03g123900.3/Solyc03g095410.3/Solyc04g071350.3/Solyc11g050710.2	15
GO:0070469	CC	obsolete respirasome	6/10412	50/20298	1	1	0.991388	Solyc05g026150.1/Solyc05g150135.1/Solyc12g008630.2/Solyc08g075540.5.1/Solyc08g075550.4/Solyc08g005550.4	6
GO:0070505	CC	pollen coat	4/10412	11/20298	0.902628	1	0.991388	Solyc02g081870.4/Solyc09g150122.1/Solyc06g076930.2/Solyc12g013630.1	4
GO:0070847	CC	core mediator complex	4/10412	11/20298	0.902628	1	0.991388	Solyc12g006650.2/Solyc03g046360.3/Solyc03g121210.4/Solyc03g094070.4	4
GO:0070971	CC	endoplasmic reticulum exit site	15/10412	21/20298	0.0502397	0.767551	0.760941	Solyc06g007240.4/Solyc01g060130.3/Solyc01g088020.3/Solyc08g016070.3/Solyc01g079535.1/Solyc02g082220.3/Solyc05g053830.3/Solyc05g055690.3/Solyc11g068500.2/Solyc06g084210.3/Solyc01g081070.3/Solyc10g085290.3/Solyc03g005380.3/Solyc08g007340.3/Solyc08g007360.3	15
GO:0071004	CC	U2-type prespliceosome	13/10412	22/20298	0.30308	1	0.991388	Solyc11g006820.2/Solyc09g008470.4/Solyc06g008860.3/Solyc01g067830.3/Solyc09g090420.4/Solyc05g055260.4/Solyc05g056280.2/Solyc02g071240.3/Solyc04g005690.4/Solyc05g049950.3/Solyc02g085420.4/Solyc07g022760.4/Solyc11g044340.3	13
GO:0071005	CC	U2-type precatalytic spliceosome	4/10412	18/20298	0.997292	1	0.991388	Solyc09g008470.4/Solyc09g075130.3/Solyc08g074440.4/Solyc05g049950.3	4
GO:0071007	CC	U2-type catalytic step 2 spliceosome	12/10412	27/20298	0.817277	1	0.991388	Solyc01g086990.3/Solyc03g007850.1/Solyc02g078970.4/Solyc01g068480.4/Solyc10g055640.2/Solyc09g075130.3/Solyc12g056080.2/Solyc04g005350.3/Solyc08g074440.4/Solyc03g150110.1/Solyc05g049950.3/Solyc03g007560.2	12
GO:0071011	CC	precatalytic spliceosome	21/10412	42/20298	0.626766	1	0.991388	Solyc02g084020.3/Solyc02g069790.3/Solyc02g062240.3/Solyc11g006820.2/Solyc03g007850.1/Solyc09g064660.4/Solyc04g008890.3/Solyc01g108430.3/Solyc07g064070.3/Solyc03g119010.3/Solyc03g119430.4/Solyc05g055260.4/Solyc03g033600.3/Solyc09g075130.3/Solyc01g008360.3/Solyc12g056080.2/Solyc08g069080.4/Solyc06g084350.3/Solyc02g085420.4/Solyc11g005370.2/Solyc03g007560.2	21
GO:0071013	CC	catalytic step 2 spliceosome	40/10412	69/20298	0.160952	0.897242	0.889515	Solyc09g030390.3/Solyc03g045060.3/Solyc02g084020.3/Solyc06g043160.1/Solyc02g062240.3/Solyc11g006820.2/Solyc07g039550.4/Solyc12g017700.2/Solyc07g047980.3/Solyc09g008470.4/Solyc09g064660.4/Solyc02g078970.4/Solyc07g007040.4/Solyc01g068480.4/Solyc02g081290.4/Solyc11g033280.2/Solyc03g119010.3/Solyc07g008880.3/Solyc03g119430.4/Solyc02g068190.1/Solyc11g065730.3/Solyc05g055260.4/Solyc08g006090.3/Solyc03g…	40
GO:0071014	CC	post-mRNA release spliceosomal complex	8/10412	16/20298	0.638364	1	0.991388	Solyc01g086990.3/Solyc03g007850.1/Solyc09g083420.3/Solyc10g055640.2/Solyc12g056080.2/Solyc12g008890.3/Solyc03g150110.1/Solyc03g007560.2	8
GO:0071944	CC	cell periphery	13/10412	23/20298	0.385793	1	0.991388	Solyc02g084990.3/Solyc02g078050.4/Solyc02g078100.3/Solyc09g008590.4/Solyc12g089130.2/Solyc04g080620.3/Solyc01g107180.3/Solyc02g069540.3/Solyc02g077090.4/Solyc03g044090.4/Solyc02g078040.3/Solyc02g078060.1/Solyc06g005100.3	13
GO:0072686	CC	mitotic spindle	13/10412	30/20298	0.854512	1	0.991388	Solyc01g066980.3/Solyc02g068340.3/Solyc12g044240.3/Solyc09g007030.3/Solyc01g104490.3/Solyc01g066950.1/Solyc11g008350.2/Solyc05g050900.4/Solyc01g079710.3/Solyc08g079710.3/Solyc03g093490.3/Solyc06g075580.4/Solyc09g013160.3	13
GO:0080008	CC	Cul4-RING E3 ubiquitin ligase complex	35/10412	80/20298	0.928624	1	0.991388	Solyc11g072540.3/Solyc09g031610.4/Solyc05g010470.4/Solyc12g009030.2/Solyc04g078780.3/Solyc01g111860.4/Solyc08g008120.4/Solyc10g011690.3/Solyc01g067100.4/Solyc06g008880.3/Solyc01g107160.3/Solyc04g008720.4/Solyc10g080180.3/Solyc12g005950.2/Solyc09g065290.4/Solyc01g109560.3/Solyc02g021360.3/Solyc01g080690.3/Solyc07g066060.3/Solyc02g083940.3/Solyc02g069770.3/Solyc04g076020.3/Solyc03g121580.3/Solyc08g…	35
GO:0090404	CC	pollen tube tip	8/10412	21/20298	0.924072	1	0.991388	Solyc01g104870.3/Solyc06g009550.4/Solyc05g005660.1/Solyc02g082310.2/Solyc05g006640.4/Solyc10g050030.2/Solyc03g112180.1/Solyc11g069820.3	8
GO:0090406	CC	pollen tube	40/10412	88/20298	0.886015	1	0.991388	Solyc04g058070.3/Solyc01g104870.3/Solyc10g078460.2/Solyc06g054270.3/Solyc11g042450.1/Solyc09g008600.3/Solyc06g008910.2/Solyc09g064520.3/Solyc01g068120.4/Solyc04g081080.1/Solyc07g006970.4/Solyc02g090930.3/Solyc06g060980.3/Solyc08g077770.3/Solyc01g096410.4/Solyc08g016620.3/Solyc07g064200.4/Solyc01g044365.1/Solyc01g098710.3/Solyc07g066100.3/Solyc09g074080.3/Solyc04g076140.3/Solyc07g052300.3/Solyc06g…	40
GO:0090575	CC	RNA polymerase II transcription regulator complex	13/10412	20/20298	0.158	0.897242	0.889515	Solyc03g114230.2/Solyc10g079650.2/Solyc10g079660.3/Solyc10g079680.3/Solyc04g081350.3/Solyc07g062200.2/Solyc01g096710.4/Solyc09g074805.1/Solyc06g035490.3/Solyc03g114233.1/Solyc03g114237.1/Solyc02g078130.3/Solyc03g006910.3	13
GO:0097526	CC	spliceosomal tri-snRNP complex	8/10412	10/20298	0.0643575	0.769492	0.762865	Solyc02g084020.3/Solyc02g062240.3/Solyc11g006820.2/Solyc09g064660.4/Solyc09g065940.4/Solyc01g099740.4/Solyc05g055260.4/Solyc03g033600.3	8
GO:0097550	CC	transcription preinitiation complex	7/10412	10/20298	0.193898	0.897242	0.889515	Solyc10g079360.3/Solyc10g079370.3/Solyc03g119790.3/Solyc11g012740.2/Solyc02g094360.3/Solyc02g085470.3/Solyc01g088720.3	7
GO:0098552	CC	side of membrane	99/10412	190/20298	0.440096	1	0.991388	Solyc07g065540.1/Solyc07g049370.2/Solyc11g012580.2/Solyc02g088390.4/Solyc05g012380.3/Solyc01g107990.3/Solyc04g011730.3/Solyc10g018760.1/Solyc06g069110.4/Solyc12g017360.3/Solyc09g082280.3/Solyc09g082290.3/Solyc09g082300.3/Solyc01g090120.3/Solyc04g072690.3/Solyc07g047710.3/Solyc01g105010.3/Solyc11g008030.3/Solyc06g054030.2/Solyc06g054060.1/Solyc10g078510.3/Solyc08g013880.4/Solyc05g016390.4/Solyc02g…	99
GO:0098978	CC	glutamatergic synapse	6/10412	11/20298	0.535044	1	0.991388	Solyc12g088820.2/Solyc01g107740.3/Solyc05g006820.4/Solyc07g053615.1/Solyc02g077670.3/Solyc06g071110.3	6
GO:0099503	CC	secretory vesicle	51/10412	95/20298	0.358326	1	0.991388	Solyc03g006980.4/Solyc07g065540.1/Solyc02g092670.1/Solyc11g069860.3/Solyc06g072220.1/Solyc03g096460.4/Solyc10g077080.3/Solyc01g091530.4/Solyc01g067850.2/Solyc07g006650.4/Solyc01g107700.4/Solyc04g009410.3/Solyc10g081120.3/Solyc07g007670.3/Solyc02g080630.4/Solyc06g062950.1/Solyc03g045080.3/Solyc01g096450.4/Solyc04g049450.3/Solyc07g065120.3/Solyc06g050130.3/Solyc03g093360.3/Solyc01g099660.4/Solyc07g…	51
GO:1990726	CC	Lsm1-7-Pat1 complex	11/10412	13/20298	0.0142179	0.752482	0.746001	Solyc07g043530.2/Solyc05g016240.4/Solyc03g122260.3/Solyc12g017260.2/Solyc10g078450.2/Solyc12g006420.2/Solyc09g091500.3/Solyc06g062980.3/Solyc12g009170.2/Solyc06g084350.3/Solyc11g005370.2	11
GO:1990861	CC	Ubp3-Bre5 deubiquitination complex	5/10412	10/20298	0.654528	1	0.991388	Solyc09g059310.3/Solyc06g007780.3/Solyc02g088920.4/Solyc06g083300.4/Solyc06g083730.3	5
GO:1990904	CC	ribonucleoprotein complex	85/10412	179/20298	0.864189	1	0.991388	Solyc01g058450.3/Solyc03g082570.4/Solyc09g015930.3/Solyc02g038816.1/Solyc12g099110.2/Solyc09g059310.3/Solyc03g122260.3/Solyc10g061970.2/Solyc06g065390.4/Solyc10g085630.3/Solyc07g039450.3/Solyc07g039500.4/Solyc04g072043.1/Solyc06g007200.4/Solyc03g058190.3/Solyc06g007780.3/Solyc06g073530.3/Solyc11g071770.1/Solyc09g083350.3/Solyc02g088920.4/Solyc09g008620.3/Solyc12g088720.2/Solyc01g091940.3/Solyc01g…	85

## Sheet: MF
ID	ONTOLOGY	Description	GeneRatio	BgRatio	pvalue	p.adjust	qvalue	geneID	Count
GO:0000036	MF	acyl carrier activity	9/10025	12/19423	0.0898318	0.633343	0.608961	Solyc05g008570.3/Solyc03g118410.3/Solyc06g054510.4/Solyc01g067730.3/Solyc12g006930.2/Solyc05g056240.3/Solyc06g083380.3/Solyc01g088570.3/Solyc03g097390.3	9
GO:0000049	MF	tRNA binding	25/10025	67/19423	0.993392	1	0.961503	Solyc09g074100.4/Solyc09g065690.4/Solyc01g005540.4/Solyc12g017690.3/Solyc06g073230.4/Solyc06g073330.4/Solyc02g089175.2/Solyc04g051670.3/Solyc02g090860.3/Solyc11g018770.3/Solyc11g018810.2/Solyc06g048610.3/Solyc02g068650.2/Solyc01g006680.4/Solyc11g012140.2/Solyc11g012760.2/Solyc08g074590.2/Solyc02g077310.4/Solyc01g080810.3/Solyc04g079870.2/Solyc01g111990.3/Solyc01g112290.4/Solyc03g063760.4/Solyc02g…	25
GO:0000146	MF	microfilament motor activity	10/10025	17/19423	0.363808	0.947143	0.910681	Solyc12g019920.1/Solyc06g008090.3/Solyc02g079070.4/Solyc07g041150.4/Solyc08g061520.3/Solyc06g083960.3/Solyc10g006820.4/Solyc09g064200.4/Solyc11g006220.2/Solyc03g007480.3	10
GO:0000149	MF	SNARE binding	32/10025	59/19423	0.392931	0.988439	0.950386	Solyc11g069230.3/Solyc04g074830.1/Solyc04g072290.3/Solyc08g067910.3/Solyc10g084210.2/Solyc01g104870.3/Solyc07g049380.1/Solyc12g089150.2/Solyc10g081060.2/Solyc12g098950.2/Solyc07g007820.3/Solyc10g081580.3/Solyc06g062360.3/Solyc08g077550.3/Solyc07g008060.1/Solyc02g082220.3/Solyc06g074250.3/Solyc02g085090.1/Solyc07g052470.3/Solyc05g055690.3/Solyc01g006950.3/Solyc11g068500.2/Solyc01g109750.2/Solyc07g…	32
GO:0000155	MF	phosphorelay sensor kinase activity	14/10025	31/19423	0.815718	1	0.961503	Solyc05g053410.4/Solyc07g056580.3/Solyc07g045480.3/Solyc09g082910.2/Solyc09g089610.3/Solyc02g083670.4/Solyc03g123450.1/Solyc06g051610.1/Solyc12g038690.1/Solyc02g071260.3/Solyc09g011680.1/Solyc04g025660.1/Solyc04g008110.3/Solyc09g075440.4	14
GO:0000156	MF	phosphorelay response regulator activity	13/10025	17/19423	0.0331316	0.480832	0.462322	Solyc11g071630.1/Solyc11g072330.2/Solyc10g079700.2/Solyc12g099380.3/Solyc06g048600.3/Solyc06g048930.4/Solyc05g006420.3/Solyc05g054390.4/Solyc03g026250.3/Solyc07g009560.3/Solyc05g014260.3/Solyc03g113720.3/Solyc07g017310.1	13
GO:0000166	MF	nucleotide binding	35/10025	76/19423	0.861492	1	0.961503	Solyc04g072039.1/Solyc12g056800.2/Solyc06g007590.3/Solyc01g104840.4/Solyc06g073320.3/Solyc06g054240.3/Solyc01g105370.4/Solyc11g072460.2/Solyc10g079500.2/Solyc12g005870.3/Solyc02g091510.3/Solyc04g082780.3/Solyc08g077750.4/Solyc01g096450.4/Solyc08g078460.3/Solyc04g015180.3/Solyc09g031770.3/Solyc08g005440.3/Solyc04g076190.1/Solyc01g006630.3/Solyc03g121730.3/Solyc11g067110.2/Solyc05g014400.4/Solyc02g…	35
GO:0000175	MF	3'-5'-RNA exonuclease activity	7/10025	19/19423	0.936243	1	0.961503	Solyc03g080080.4/Solyc08g077750.4/Solyc01g096570.3/Solyc09g018760.2/Solyc11g013030.2/Solyc02g086600.3/Solyc08g007520.4	7
GO:0000254	MF	C-4 methylsterol oxidase activity	12/10025	15/19423	0.0236581	0.47197	0.4538	Solyc01g088430.4/Solyc01g091320.3/Solyc12g100270.2/Solyc08g079570.3/Solyc03g065250.4/Solyc05g007460.3/Solyc08g044260.4/Solyc06g076410.4/Solyc07g006300.4/Solyc01g010860.3/Solyc06g005750.3/Solyc01g088410.3	12
GO:0000285	MF	1-phosphatidylinositol-3-phosphate 5-kinase activity	6/10025	12/19423	0.655753	1	0.961503	Solyc05g008200.4/Solyc12g049590.2/Solyc03g123570.3/Solyc11g013180.2/Solyc06g065540.3/Solyc07g017510.3	6
GO:0000287	MF	magnesium ion binding	119/10025	268/19423	0.992671	1	0.961503	Solyc01g091170.3/Solyc08g008010.4/Solyc02g036320.2/Solyc01g106780.3/Solyc12g055830.2/Solyc04g014800.3/Solyc01g015000.3/Solyc08g005640.4/Solyc07g021210.1/Solyc02g085050.3/Solyc09g005110.3/Solyc01g105870.3/Solyc08g077200.4/Solyc07g063040.3/Solyc08g005635.1/Solyc01g101180.4/Solyc03g006550.4/Solyc04g072039.1/Solyc01g066450.3/Solyc03g007730.1/Solyc03g007810.3/Solyc10g076510.2/Solyc11g007690.3/Solyc08g…	119
GO:0000293	MF	ferric-chelate reductase activity	2/10025	10/19423	0.991807	1	0.961503	Solyc01g094890.4/Solyc01g094910.3	2
GO:0000400	MF	four-way junction DNA binding	4/10025	12/19423	0.941442	1	0.961503	Solyc11g072610.3/Solyc05g050950.2/Solyc11g020760.3/Solyc01g008520.3	4
GO:0000774	MF	adenyl-nucleotide exchange factor activity	10/10025	13/19423	0.0584904	0.601343	0.578193	Solyc06g007240.4/Solyc04g009320.3/Solyc10g081240.3/Solyc09g011030.3/Solyc03g026220.3/Solyc06g035720.3/Solyc02g093610.3/Solyc10g085290.3/Solyc12g014470.2/Solyc08g080320.3	10
GO:0000822	MF	inositol hexakisphosphate binding	12/10025	17/19423	0.0917565	0.633343	0.608961	Solyc06g008810.3/Solyc02g088220.3/Solyc02g088230.3/Solyc02g088240.4/Solyc06g008440.1/Solyc06g008460.3/Solyc06g008780.3/Solyc09g090360.3/Solyc02g079190.3/Solyc05g013180.4/Solyc09g074520.3/Solyc08g068240.3	12
GO:0000977	MF	RNA polymerase II transcription regulatory region sequence-specific DNA binding	16/10025	24/19423	0.100953	0.658277	0.632935	Solyc06g051570.4/Solyc01g049690.4/Solyc03g114230.2/Solyc10g079650.2/Solyc10g079660.3/Solyc10g079680.3/Solyc09g091280.4/Solyc07g062200.2/Solyc03g119670.3/Solyc09g074805.1/Solyc06g035490.3/Solyc03g114233.1/Solyc03g114237.1/Solyc02g078130.3/Solyc06g069210.3/Solyc03g006910.3	16
GO:0000978	MF	RNA polymerase II cis-regulatory region sequence-specific DNA binding	167/10025	283/19423	0.0070442	0.340489	0.327382	Solyc04g050100.1/Solyc10g009440.4/Solyc01g093960.3/Solyc05g005350.3/Solyc05g052850.3/Solyc01g098060.1/Solyc04g015060.3/Solyc06g074120.3/Solyc08g067230.4/Solyc07g052700.3/Solyc08g068320.3/Solyc04g005320.3/Solyc06g066580.4/Solyc03g006000.3/Solyc04g051540.3/Solyc02g089940.4/Solyc02g079760.3/Solyc05g007870.3/Solyc12g019910.1/Solyc07g055710.3/Solyc02g032000.1/Solyc12g016150.1/Solyc12g017300.1/Solyc01g…	167
GO:0000981	MF	DNA-binding transcription factor activity, RNA polymerase II-specific	203/10025	327/19423	7.72633e-05	0.043731	0.0420475	Solyc04g050100.1/Solyc06g051570.4/Solyc01g093960.3/Solyc05g052850.3/Solyc01g098060.1/Solyc06g074120.3/Solyc08g067230.4/Solyc07g052700.3/Solyc01g049690.4/Solyc04g005320.3/Solyc03g113270.3/Solyc07g041850.3/Solyc06g066580.4/Solyc08g062530.4/Solyc02g089940.4/Solyc05g051460.3/Solyc02g079760.3/Solyc05g007870.3/Solyc11g022420.3/Solyc12g019910.1/Solyc03g114230.2/Solyc08g062210.3/Solyc09g057530.2/Solyc02g…	203
GO:0000987	MF	cis-regulatory region sequence-specific DNA binding	16/10025	21/19423	0.019144	0.454659	0.437156	Solyc03g026280.3/Solyc03g124110.2/Solyc03g118310.4/Solyc10g079050.2/Solyc11g056650.2/Solyc12g100140.3/Solyc04g014470.3/Solyc03g026270.3/Solyc11g011050.2/Solyc06g065040.4/Solyc03g112600.4/Solyc05g014290.4/Solyc11g013480.3/Solyc04g008380.4/Solyc01g086870.3/Solyc06g068870.3	16
GO:0000993	MF	RNA polymerase II complex binding	11/10025	16/19423	0.130572	0.702993	0.67593	Solyc07g053860.3/Solyc06g054080.3/Solyc01g096030.4/Solyc07g041510.3/Solyc03g119790.3/Solyc03g121020.3/Solyc11g012740.2/Solyc10g083590.2/Solyc02g077440.3/Solyc02g094360.3/Solyc10g008870.3	11
GO:0001054	MF	RNA polymerase I activity	8/10025	14/19423	0.443239	1	0.961503	Solyc10g007650.3/Solyc04g040170.3/Solyc10g080350.3/Solyc05g051790.3/Solyc04g054510.4/Solyc09g010500.3/Solyc01g098320.4/Solyc12g015780.2	8
GO:0001055	MF	RNA polymerase II activity	9/10025	19/19423	0.725716	1	0.961503	Solyc10g007650.3/Solyc11g069910.2/Solyc04g040170.3/Solyc03g110880.4/Solyc05g051790.3/Solyc09g010500.3/Solyc01g098320.4/Solyc02g083220.2/Solyc12g010600.3	9
GO:0001056	MF	RNA polymerase III activity	6/10025	15/19423	0.876901	1	0.961503	Solyc10g007650.3/Solyc04g040170.3/Solyc05g051790.3/Solyc09g010500.3/Solyc01g098320.4/Solyc12g015780.2	6
GO:0001216	MF	DNA-binding transcription activator activity	6/10025	10/19423	0.417236	0.988792	0.950727	Solyc04g009180.3/Solyc05g032780.1/Solyc07g053410.4/Solyc01g008230.4/Solyc12g014140.3/Solyc03g007410.4	6
GO:0001228	MF	DNA-binding transcription activator activity, RNA polymerase II-specific	17/10025	39/19423	0.877857	1	0.961503	Solyc10g009440.4/Solyc05g005350.3/Solyc04g015060.3/Solyc08g068320.3/Solyc12g019910.1/Solyc09g007290.4/Solyc06g009010.1/Solyc04g054150.2/Solyc12g006120.3/Solyc05g005380.3/Solyc03g083930.1/Solyc07g065563.1/Solyc01g099320.4/Solyc02g085190.2/Solyc09g074760.1/Solyc02g062760.4/Solyc02g032185.1	17
GO:0001653	MF	peptide receptor activity	8/10025	29/19423	0.997604	1	0.961503	Solyc04g072037.1/Solyc09g091400.4/Solyc11g020280.2/Solyc07g065860.3/Solyc04g076980.3/Solyc03g112580.3/Solyc04g064940.3/Solyc04g056640.1	8
GO:0001671	MF	ATPase activator activity	12/10025	16/19423	0.0503742	0.570236	0.548283	Solyc02g078440.3/Solyc09g005350.3/Solyc09g007390.3/Solyc10g078930.2/Solyc06g060240.1/Solyc05g006820.4/Solyc01g006860.3/Solyc01g065570.2/Solyc08g067795.2/Solyc07g053615.1/Solyc02g077670.3/Solyc06g071110.3	12
GO:0002020	MF	protease binding	5/10025	10/19423	0.662113	1	0.961503	Solyc03g116140.3/Solyc09g090050.4/Solyc11g072810.2/Solyc11g065940.2/Solyc06g005440.1	5
GO:0002161	MF	aminoacyl-tRNA editing activity	6/10025	11/19423	0.543629	1	0.961503	Solyc06g060420.3/Solyc12g019100.2/Solyc11g012140.2/Solyc01g080810.3/Solyc01g111990.3/Solyc02g065300.1	6
GO:0003676	MF	nucleic acid binding	47/10025	352/19423	1	1	0.961503	Solyc11g065380.2/Solyc03g034055.1/Solyc03g115140.4/Solyc01g067045.1/Solyc05g150108.1/Solyc09g008230.3/Solyc09g008470.4/Solyc12g089280.2/Solyc04g081280.3/Solyc09g064930.3/Solyc07g007040.4/Solyc04g054510.4/Solyc07g020925.1/Solyc03g082850.3/Solyc04g011965.1/Solyc10g083150.3/Solyc01g096570.3/Solyc05g053320.1/Solyc05g053430.3/Solyc01g098460.4/Solyc07g009400.1/Solyc12g026475.1/Solyc03g120880.4/Solyc10g…	47
GO:0003678	MF	DNA helicase activity	5/10025	24/19423	0.999554	1	0.961503	Solyc02g062780.4/Solyc11g069370.3/Solyc09g082380.4/Solyc03g120200.2/Solyc03g032070.3	5
GO:0003680	MF	minor groove of adenine-thymine-rich DNA binding	25/10025	40/19423	0.110706	0.672897	0.646992	Solyc08g077030.4/Solyc08g008030.3/Solyc12g087950.1/Solyc01g091370.4/Solyc01g091470.3/Solyc09g089620.1/Solyc08g059690.1/Solyc09g008940.4/Solyc04g053100.3/Solyc04g053104.1/Solyc01g094460.3/Solyc12g094710.2/Solyc06g060500.1/Solyc05g053000.1/Solyc02g082300.3/Solyc08g079630.3/Solyc08g079720.3/Solyc08g080960.4/Solyc06g035430.3/Solyc01g080960.4/Solyc04g047900.1/Solyc11g006190.3/Solyc08g007530.4/Solyc08g…	25
GO:0003682	MF	chromatin binding	73/10025	150/19423	0.790254	1	0.961503	Solyc07g063500.4/Solyc07g065490.3/Solyc07g053860.3/Solyc11g008150.3/Solyc09g011160.4/Solyc01g110020.4/Solyc12g008940.2/Solyc04g058190.3/Solyc04g025000.2/Solyc06g072660.4/Solyc04g050960.3/Solyc07g047610.3/Solyc06g007870.3/Solyc08g066390.3/Solyc06g073530.3/Solyc06g073780.4/Solyc11g071660.1/Solyc09g008100.4/Solyc03g097490.4/Solyc09g008520.4/Solyc02g014770.3/Solyc01g107410.3/Solyc02g038650.1/Solyc01g…	73
GO:0003684	MF	damaged DNA binding	20/10025	35/19423	0.314372	0.901524	0.866817	Solyc03g117510.4/Solyc01g034150.4/Solyc09g031610.4/Solyc11g018510.2/Solyc07g053210.3/Solyc01g107510.3/Solyc05g051680.4/Solyc01g095790.4/Solyc02g081520.3/Solyc08g067250.4/Solyc11g011150.2/Solyc03g121120.4/Solyc10g074430.2/Solyc08g074270.4/Solyc02g063133.1/Solyc06g066780.3/Solyc03g115050.3/Solyc02g085840.2/Solyc05g025590.4/Solyc03g117780.2	20
GO:0003689	MF	DNA clamp loader activity	11/10025	13/19423	0.0150534	0.42601	0.40961	Solyc07g005880.3/Solyc01g020440.3/Solyc06g060150.3/Solyc09g091650.3/Solyc02g083600.4/Solyc08g080510.4/Solyc01g020220.3/Solyc02g072090.2/Solyc01g081080.3/Solyc01g102810.3/Solyc03g111680.3	11
GO:0003690	MF	double-stranded DNA binding	43/10025	96/19423	0.925553	1	0.961503	Solyc02g078440.3/Solyc03g093760.1/Solyc03g124040.3/Solyc01g090490.1/Solyc01g057270.4/Solyc09g082050.4/Solyc02g067720.1/Solyc09g082790.4/Solyc06g073780.4/Solyc09g083380.4/Solyc11g072610.3/Solyc09g055340.4/Solyc03g079950.4/Solyc12g005980.2/Solyc05g051290.4/Solyc09g090810.3/Solyc01g068370.4/Solyc08g061000.4/Solyc01g108430.3/Solyc12g096990.2/Solyc12g099340.3/Solyc09g092320.3/Solyc02g021430.1/Solyc09g…	43
GO:0003691	MF	double-stranded telomeric DNA binding	4/10025	11/19423	0.906267	1	0.961503	Solyc09g007990.3/Solyc04g011650.3/Solyc05g053800.3/Solyc03g121840.3	4
GO:0003697	MF	single-stranded DNA binding	32/10025	74/19423	0.940727	1	0.961503	Solyc09g005100.4/Solyc05g055780.4/Solyc11g040120.3/Solyc02g067720.1/Solyc09g007330.4/Solyc09g082790.4/Solyc01g105520.3/Solyc11g072610.3/Solyc12g062480.3/Solyc12g005980.2/Solyc05g051680.4/Solyc09g092320.3/Solyc01g098090.3/Solyc05g053780.4/Solyc09g074330.3/Solyc03g031820.4/Solyc11g011150.2/Solyc06g033890.3/Solyc12g038370.2/Solyc01g065710.3/Solyc02g070780.4/Solyc10g074430.2/Solyc06g033900.3/Solyc01g…	32
GO:0003712	MF	transcription coregulator activity	35/10025	64/19423	0.357199	0.947143	0.910681	Solyc02g078520.4/Solyc03g083300.3/Solyc02g083900.3/Solyc01g057270.4/Solyc04g058190.3/Solyc09g005360.3/Solyc09g082750.1/Solyc10g076690.2/Solyc06g073180.3/Solyc06g007660.2/Solyc01g105120.4/Solyc01g105230.4/Solyc02g078790.4/Solyc01g094620.3/Solyc04g008700.3/Solyc04g009050.4/Solyc12g006650.2/Solyc09g091490.3/Solyc12g099340.3/Solyc06g063010.4/Solyc08g078240.4/Solyc03g046360.3/Solyc04g014700.4/Solyc01g…	35
GO:0003713	MF	transcription coactivator activity	39/10025	65/19423	0.108911	0.672897	0.646992	Solyc03g116140.3/Solyc01g008120.4/Solyc10g009280.4/Solyc07g017940.1/Solyc07g047610.3/Solyc12g062270.1/Solyc05g010570.3/Solyc04g039950.4/Solyc09g090050.4/Solyc02g089790.4/Solyc09g055470.1/Solyc05g026470.2/Solyc04g009500.4/Solyc04g009820.3/Solyc04g010090.3/Solyc07g062400.3/Solyc05g006180.3/Solyc10g054950.3/Solyc10g054980.3/Solyc10g055010.3/Solyc10g055020.3/Solyc10g055040.3/Solyc10g055100.1/Solyc10g…	39
GO:0003714	MF	transcription corepressor activity	29/10025	61/19423	0.778161	1	0.961503	Solyc05g006540.3/Solyc07g053860.3/Solyc02g087380.1/Solyc02g087390.3/Solyc04g025000.2/Solyc04g024990.3/Solyc02g067570.3/Solyc06g059750.3/Solyc06g059760.3/Solyc07g041190.3/Solyc05g026470.2/Solyc06g062850.3/Solyc07g008040.4/Solyc07g065550.3/Solyc05g006820.4/Solyc03g121930.3/Solyc07g053615.1/Solyc09g061290.3/Solyc05g032770.4/Solyc06g083460.4/Solyc02g077670.3/Solyc08g075420.4/Solyc01g081030.4/Solyc08g…	29
GO:0003724	MF	RNA helicase activity	60/10025	104/19423	0.125911	0.702993	0.67593	Solyc09g015930.3/Solyc09g007440.3/Solyc08g042050.3/Solyc03g112350.4/Solyc07g039550.4/Solyc09g082380.4/Solyc03g118920.3/Solyc12g017700.2/Solyc12g017860.3/Solyc07g040750.2/Solyc09g008120.4/Solyc02g078880.4/Solyc06g009070.3/Solyc12g095990.2/Solyc12g096000.2/Solyc02g090750.4/Solyc09g090740.4/Solyc08g061000.4/Solyc01g095710.3/Solyc01g079330.3/Solyc01g079800.4/Solyc02g081290.4/Solyc11g033280.2/Solyc07g…	60
GO:0003725	MF	double-stranded RNA binding	15/10025	24/19423	0.194363	0.776749	0.746846	Solyc10g005125.1/Solyc09g005100.4/Solyc03g118950.3/Solyc05g048810.4/Solyc11g069460.2/Solyc06g073230.4/Solyc09g008120.4/Solyc01g056600.2/Solyc10g080040.3/Solyc01g107610.4/Solyc08g061000.4/Solyc01g108430.3/Solyc01g009190.3/Solyc03g114120.3/Solyc03g117040.3	15
GO:0003727	MF	single-stranded RNA binding	24/10025	46/19423	0.529128	1	0.961503	Solyc02g038816.1/Solyc03g123980.4/Solyc11g007940.2/Solyc03g098280.4/Solyc09g150121.1/Solyc12g096280.2/Solyc08g061000.4/Solyc01g068480.4/Solyc01g079390.4/Solyc09g092320.3/Solyc09g092360.3/Solyc08g066700.3/Solyc05g053780.4/Solyc11g065730.3/Solyc05g055450.3/Solyc06g033890.3/Solyc06g033900.3/Solyc10g074610.3/Solyc04g077520.3/Solyc02g093190.3/Solyc03g114140.3/Solyc03g063760.4/Solyc05g041370.1/Solyc08g…	24
GO:0003730	MF	mRNA 3'-UTR binding	17/10025	22/19423	0.0125306	0.42601	0.40961	Solyc09g015930.3/Solyc04g072043.1/Solyc11g008490.3/Solyc09g008620.3/Solyc12g088720.2/Solyc10g079840.2/Solyc01g107870.3/Solyc10g081330.3/Solyc02g082270.3/Solyc09g074360.4/Solyc06g076340.3/Solyc05g018340.4/Solyc12g035130.2/Solyc10g085750.2/Solyc02g086660.4/Solyc01g088800.4/Solyc10g062340.2	17
GO:0003735	MF	structural constituent of ribosome	166/10025	498/19423	1	1	0.961503	Solyc05g009370.4/Solyc09g075370.3/Solyc10g078660.2/Solyc03g082570.4/Solyc06g074300.4/Solyc07g055230.4/Solyc08g065760.3/Solyc04g009140.4/Solyc12g099110.2/Solyc07g008370.4/Solyc06g064470.4/Solyc10g061970.2/Solyc03g112360.1/Solyc06g065390.4/Solyc08g075410.3/Solyc04g063290.3/Solyc07g043360.1/Solyc02g031970.1/Solyc04g050380.3/Solyc04g050403.1/Solyc04g050430.1/Solyc06g069860.4/Solyc09g005720.3/Solyc01g…	166
GO:0003743	MF	translation initiation factor activity	57/10025	92/19423	0.0292115	0.480832	0.462322	Solyc02g082360.4/Solyc01g098180.3/Solyc07g005780.2/Solyc12g010060.2/Solyc05g053130.3/Solyc06g076150.3/Solyc07g056020.3/Solyc07g039450.3/Solyc01g066690.3/Solyc03g096680.2/Solyc10g011780.1/Solyc06g054400.3/Solyc07g040750.2/Solyc02g089070.3/Solyc11g072090.2/Solyc12g088720.2/Solyc12g095990.2/Solyc12g096000.2/Solyc09g090400.4/Solyc02g090750.4/Solyc02g038803.1/Solyc09g091020.3/Solyc05g013700.4/Solyc08g…	57
GO:0003746	MF	translation elongation factor activity	24/10025	45/19423	0.46813	1	0.961503	Solyc12g010060.2/Solyc12g036410.3/Solyc03g058190.3/Solyc11g071770.1/Solyc07g018360.3/Solyc11g072190.2/Solyc06g009960.3/Solyc04g081510.4/Solyc10g081020.2/Solyc06g011280.3/Solyc08g079180.3/Solyc03g119290.3/Solyc09g073000.3/Solyc06g005060.3/Solyc04g005510.3/Solyc07g005560.3/Solyc03g115650.4/Solyc11g005450.3/Solyc04g071520.3/Solyc10g075020.3/Solyc01g011000.3/Solyc11g150146.1/Solyc07g016150.4/Solyc08g…	24
GO:0003755	MF	peptidyl-prolyl cis-trans isomerase activity	28/10025	66/19423	0.947491	1	0.961503	Solyc04g054520.3/Solyc10g078250.1/Solyc01g091340.3/Solyc12g089200.3/Solyc01g108340.3/Solyc03g119860.3/Solyc10g054910.1/Solyc02g005290.4/Solyc08g067090.4/Solyc10g039270.2/Solyc02g069130.3/Solyc12g038010.1/Solyc12g038070.1/Solyc12g038150.1/Solyc08g006090.3/Solyc08g006540.4/Solyc06g051650.4/Solyc11g067090.2/Solyc04g005350.3/Solyc02g092380.4/Solyc01g110530.3/Solyc01g111170.3/Solyc01g111360.3/Solyc10g…	28
GO:0003756	MF	protein disulfide isomerase activity	10/10025	19/19423	0.556727	1	0.961503	Solyc01g108200.3/Solyc11g019920.2/Solyc04g049450.3/Solyc07g049450.3/Solyc03g120720.3/Solyc06g075210.4/Solyc05g056400.3/Solyc04g007610.3/Solyc06g005940.3/Solyc01g100320.3	10
GO:0003774	MF	cytoskeletal motor activity	7/10025	14/19423	0.651262	1	0.961503	Solyc12g019920.1/Solyc02g079070.4/Solyc07g041150.4/Solyc08g061520.3/Solyc06g083960.3/Solyc10g006820.4/Solyc11g006220.2	7
GO:0003777	MF	microtubule motor activity	31/10025	53/19423	0.193588	0.776749	0.746846	Solyc02g068340.3/Solyc01g100120.4/Solyc01g049840.1/Solyc03g053080.3/Solyc01g066820.4/Solyc04g040110.3/Solyc06g060140.4/Solyc09g090320.2/Solyc12g099540.2/Solyc10g054080.3/Solyc01g098080.3/Solyc03g119220.3/Solyc07g065210.4/Solyc01g098670.3/Solyc07g065880.4/Solyc05g054260.3/Solyc12g036810.3/Solyc11g010560.3/Solyc02g084390.3/Solyc08g081120.4/Solyc04g016080.2/Solyc04g077540.4/Solyc01g057320.3/Solyc08g…	31
GO:0003779	MF	actin binding	23/10025	41/19423	0.338514	0.93921	0.903053	Solyc06g072290.3/Solyc08g077680.3/Solyc09g074470.3/Solyc06g082910.3/Solyc10g078340.2/Solyc12g088820.2/Solyc01g094400.3/Solyc11g062370.1/Solyc09g065550.4/Solyc09g042740.4/Solyc04g014380.3/Solyc07g064010.3/Solyc11g010630.4/Solyc05g017830.3/Solyc10g049650.3/Solyc12g056060.3/Solyc05g046120.3/Solyc02g092470.3/Solyc02g076840.3/Solyc03g044060.4/Solyc10g006540.4/Solyc07g056220.3/Solyc09g014980.4	23
GO:0003841	MF	1-acylglycerol-3-phosphate O-acyltransferase activity	9/10025	15/19423	0.349288	0.940299	0.9041	Solyc08g080340.3/Solyc02g070490.4/Solyc01g104310.3/Solyc10g079110.2/Solyc01g109370.3/Solyc07g005580.4/Solyc04g080020.4/Solyc03g063880.3/Solyc12g056420.2	9
GO:0003843	MF	1,3-beta-D-glucan synthase activity	5/10025	11/19423	0.760849	1	0.961503	Solyc07g053980.3/Solyc03g111570.4/Solyc02g078230.2/Solyc01g073750.4/Solyc01g006370.3	5
GO:0003846	MF	2-acylglycerol O-acyltransferase activity	6/10025	10/19423	0.417236	0.988792	0.950727	Solyc04g010250.3/Solyc05g056000.3/Solyc09g075140.3/Solyc02g063160.4/Solyc03g006560.3/Solyc02g086040.2	6
GO:0003860	MF	3-hydroxyisobutyryl-CoA hydrolase activity	10/10025	20/19423	0.643956	1	0.961503	Solyc10g085630.3/Solyc01g090697.1/Solyc06g054520.2/Solyc01g108800.4/Solyc05g032690.2/Solyc01g080930.4/Solyc12g011160.2/Solyc07g043680.3/Solyc07g044720.3/Solyc07g044730.4	10
GO:0003872	MF	6-phosphofructokinase activity	5/10025	14/19423	0.928463	1	0.961503	Solyc07g045160.3/Solyc08g066100.3/Solyc12g095880.2/Solyc04g014270.3/Solyc04g015200.3	5
GO:0003887	MF	DNA-directed DNA polymerase activity	12/10025	31/19423	0.947657	1	0.961503	Solyc01g034150.4/Solyc05g053520.3/Solyc01g107510.3/Solyc12g062705.1/Solyc07g064330.3/Solyc05g006120.3/Solyc08g068110.1/Solyc11g067110.2/Solyc02g072090.2/Solyc10g006990.3/Solyc01g102810.3/Solyc03g111680.3	12
GO:0003899	MF	DNA-directed 5'-3' RNA polymerase activity	11/10025	75/19423	1	1	0.961503	Solyc07g021210.1/Solyc02g067590.2/Solyc08g065970.3/Solyc12g062567.1/Solyc03g110880.4/Solyc01g095950.1/Solyc05g053430.3/Solyc02g083220.2/Solyc07g006240.4/Solyc03g095380.1/Solyc12g015780.2	11
GO:0003906	MF	DNA-(apurinic or apyrimidinic site) endonuclease activity	4/10025	12/19423	0.941442	1	0.961503	Solyc03g033530.4/Solyc06g073400.3/Solyc03g111600.4/Solyc10g083630.2	4
GO:0003918	MF	DNA topoisomerase type II (double strand cut, ATP-hydrolyzing) activity	4/10025	14/19423	0.978397	1	0.961503	Solyc01g096900.3/Solyc08g081590.3/Solyc12g021230.2/Solyc01g087500.3	4
GO:0003924	MF	GTPase activity	109/10025	237/19423	0.964693	1	0.961503	Solyc01g103130.2/Solyc10g008950.3/Solyc05g050600.3/Solyc05g012460.4/Solyc04g080900.3/Solyc01g060130.3/Solyc05g052160.4/Solyc11g010100.2/Solyc03g118820.4/Solyc11g008020.2/Solyc04g051680.4/Solyc07g056020.3/Solyc05g015310.3/Solyc04g072060.4/Solyc04g072080.1/Solyc01g066690.3/Solyc12g036410.3/Solyc03g118760.4/Solyc03g058190.3/Solyc01g104680.4/Solyc01g104700.4/Solyc02g005007.1/Solyc12g150110.1/Solyc06g…	109
GO:0003950	MF	NAD+-protein poly-ADP-ribosyltransferase activity	2/10025	11/19423	0.995675	1	0.961503	Solyc08g076420.3/Solyc08g074740.3	2
GO:0003953	MF	NAD+ nucleosidase activity	21/10025	57/19423	0.991278	1	0.961503	Solyc02g032250.1/Solyc12g096900.2/Solyc02g032650.3/Solyc09g007710.3/Solyc02g078680.1/Solyc12g096880.3/Solyc11g062150.3/Solyc07g063360.1/Solyc05g006620.3/Solyc05g006630.4/Solyc05g024300.1/Solyc08g005510.3/Solyc01g113620.3/Solyc11g011090.1/Solyc07g052770.2/Solyc01g066020.3/Solyc01g014840.3/Solyc11g013750.3/Solyc07g055390.1/Solyc01g102880.3/Solyc02g032200.4	21
GO:0003954	MF	NADH dehydrogenase activity	1/10025	25/19423	1	1	0.961503	Solyc02g080275.1	1
GO:0003959	MF	NADPH dehydrogenase activity	4/10025	11/19423	0.906267	1	0.961503	Solyc11g032130.3/Solyc10g086220.2/Solyc02g078900.3/Solyc02g083810.4	4
GO:0003964	MF	RNA-directed DNA polymerase activity	20/10025	321/19423	1	1	0.961503	Solyc03g034055.1/Solyc01g067045.1/Solyc05g150108.1/Solyc12g062705.1/Solyc09g010285.1/Solyc07g020925.1/Solyc04g011965.1/Solyc05g053320.1/Solyc07g009400.1/Solyc12g026475.1/Solyc10g049585.1/Solyc03g033520.2/Solyc01g150141.1/Solyc08g074655.1/Solyc08g016725.1/Solyc08g061847.1/Solyc05g015437.1/Solyc01g010067.1/Solyc03g150159.1/Solyc04g150115.1	20
GO:0003968	MF	RNA-dependent RNA polymerase activity	4/10025	31/19423	0.999999	1	0.961503	Solyc12g008420.3/Solyc05g007510.4/Solyc06g051190.3/Solyc03g114140.3	4
GO:0003989	MF	acetyl-CoA carboxylase activity	4/10025	13/19423	0.96413	1	0.961503	Solyc12g056940.2/Solyc01g094340.3/Solyc01g008330.4/Solyc06g069530.3	4
GO:0003993	MF	acid phosphatase activity	25/10025	42/19423	0.191758	0.776749	0.746846	Solyc08g066530.4/Solyc03g121100.4/Solyc08g083250.4/Solyc06g072420.3/Solyc05g012260.3/Solyc09g090600.3/Solyc09g009600.3/Solyc01g068380.3/Solyc07g007670.3/Solyc06g062370.4/Solyc09g091910.2/Solyc07g008560.3/Solyc07g008570.3/Solyc07g009460.3/Solyc03g093470.3/Solyc11g066290.2/Solyc06g050990.3/Solyc04g016490.4/Solyc06g034110.3/Solyc07g053070.3/Solyc04g005450.3/Solyc12g009800.3/Solyc04g008260.3/Solyc10g…	25
GO:0004017	MF	adenylate kinase activity	4/10025	12/19423	0.941442	1	0.961503	Solyc05g014980.4/Solyc01g088480.3/Solyc11g072410.2/Solyc06g065270.4	4
GO:0004024	MF	obsolete alcohol dehydrogenase (NAD+) activity, zinc-dependent	4/10025	22/19423	0.999752	1	0.961503	Solyc08g083280.3/Solyc06g059740.4/Solyc09g037040.1/Solyc03g044200.3	4
GO:0004029	MF	aldehyde dehydrogenase (NAD+) activity	11/10025	16/19423	0.130572	0.702993	0.67593	Solyc08g068190.3/Solyc12g007030.3/Solyc01g011510.4/Solyc01g012750.3/Solyc06g060250.3/Solyc01g013890.3/Solyc05g005700.4/Solyc02g084640.4/Solyc03g114150.3/Solyc06g071000.3/Solyc08g007890.3	11
GO:0004031	MF	aldehyde oxidase activity	14/10025	21/19423	0.122045	0.702993	0.67593	Solyc11g071600.2/Solyc11g071610.2/Solyc11g071620.3/Solyc12g089250.1/Solyc04g081110.1/Solyc04g081120.1/Solyc04g081130.1/Solyc07g021020.4/Solyc05g007010.3/Solyc01g009230.4/Solyc04g005780.1/Solyc10g086650.1/Solyc01g088180.2/Solyc01g088230.3	14
GO:0004033	MF	aldo-keto reductase (NADPH) activity	11/10025	24/19423	0.779671	1	0.961503	Solyc10g150105.1/Solyc10g009500.4/Solyc10g150104.1/Solyc09g082730.5/Solyc12g098150.2/Solyc01g097380.2/Solyc01g097390.4/Solyc03g093290.2/Solyc09g097950.3/Solyc09g098000.4/Solyc03g093280.3	11
GO:0004050	MF	apyrase activity	12/10025	13/19423	0.00242646	0.196197	0.188644	Solyc02g032570.1/Solyc12g096560.2/Solyc12g098540.2/Solyc12g098545.1/Solyc09g092400.2/Solyc05g052490.3/Solyc02g081980.3/Solyc05g007670.4/Solyc02g032520.1/Solyc02g032550.3/Solyc02g032560.3/Solyc02g032580.3	12
GO:0004089	MF	carbonate dehydratase activity	9/10025	15/19423	0.349288	0.940299	0.9041	Solyc04g080570.3/Solyc09g010970.4/Solyc02g067750.4/Solyc05g005490.4/Solyc06g075050.2/Solyc06g075070.4/Solyc10g083890.2/Solyc02g062600.3/Solyc11g069640.2	9
GO:0004096	MF	catalase activity	4/10025	10/19423	0.853388	1	0.961503	Solyc04g082460.4/Solyc02g082760.3/Solyc01g099530.3/Solyc01g099570.4	4
GO:0004124	MF	cysteine synthase activity	8/10025	10/19423	0.0669339	0.601343	0.578193	Solyc01g097930.3/Solyc10g012370.3/Solyc01g094790.3/Solyc01g097920.3/Solyc01g097940.1/Solyc01g097950.3/Solyc07g065470.4/Solyc09g082060.3	8
GO:0004144	MF	diacylglycerol O-acyltransferase activity	11/10025	15/19423	0.0754361	0.633343	0.608961	Solyc02g068240.4/Solyc02g094430.4/Solyc10g009430.3/Solyc07g040740.3/Solyc01g011430.4/Solyc01g107900.3/Solyc01g095960.4/Solyc12g098850.2/Solyc03g083380.4/Solyc01g098110.4/Solyc12g010590.3	11
GO:0004175	MF	endopeptidase activity	24/10025	37/19423	0.0727873	0.633343	0.608961	Solyc08g074913.1/Solyc08g065790.3/Solyc11g070080.1/Solyc11g070090.1/Solyc07g056610.2/Solyc07g056708.1/Solyc09g009630.3/Solyc04g082120.3/Solyc05g005010.3/Solyc08g022070.3/Solyc02g082720.4/Solyc01g005550.3/Solyc07g051850.3/Solyc08g080745.2/Solyc08g080790.1/Solyc08g080800.1/Solyc08g080820.1/Solyc03g112620.4/Solyc09g098470.3/Solyc09g098480.1/Solyc04g079550.4/Solyc02g077900.4/Solyc01g081570.3/Solyc06g…	24
GO:0004176	MF	ATP-dependent peptidase activity	18/10025	31/19423	0.295666	0.901524	0.866817	Solyc12g044400.3/Solyc01g100520.3/Solyc11g069950.2/Solyc02g032960.2/Solyc02g079000.4/Solyc04g009310.4/Solyc02g091280.3/Solyc08g077440.3/Solyc08g077890.3/Solyc09g065790.2/Solyc01g099690.3/Solyc08g075750.4/Solyc04g063360.3/Solyc10g024320.2/Solyc10g086540.3/Solyc10g086550.2/Solyc08g082530.4/Solyc06g005950.3	18
GO:0004177	MF	aminopeptidase activity	6/10025	14/19423	0.821873	1	0.961503	Solyc01g095120.3/Solyc03g083330.3/Solyc08g081250.4/Solyc10g050840.3/Solyc08g062630.3/Solyc11g044310.2	6
GO:0004185	MF	serine-type carboxypeptidase activity	42/10025	64/19423	0.0163362	0.43342	0.416734	Solyc06g068880.3/Solyc05g050770.4/Solyc12g019570.2/Solyc04g077630.3/Solyc01g087970.3/Solyc01g108450.3/Solyc04g079040.4/Solyc04g064760.3/Solyc01g104850.3/Solyc02g088820.4/Solyc11g008280.3/Solyc12g088250.2/Solyc12g088260.2/Solyc02g078690.2/Solyc02g014830.4/Solyc09g010220.4/Solyc12g099160.2/Solyc04g015340.3/Solyc10g049210.3/Solyc10g049270.2/Solyc06g074850.3/Solyc11g066250.2/Solyc11g066520.3/Solyc11g…	42
GO:0004190	MF	aspartic-type endopeptidase activity	69/10025	387/19423	1	1	0.961503	Solyc05g009890.1/Solyc09g082760.3/Solyc01g079940.4/Solyc08g005830.1/Solyc01g081350.1/Solyc08g074913.1/Solyc06g018100.4/Solyc06g060130.4/Solyc01g079960.2/Solyc03g034055.1/Solyc02g063480.2/Solyc10g009410.1/Solyc04g072690.3/Solyc01g067045.1/Solyc05g016310.1/Solyc05g150108.1/Solyc09g008600.3/Solyc06g009090.1/Solyc04g008850.1/Solyc12g062705.1/Solyc05g051240.1/Solyc09g065000.4/Solyc04g054490.3/Solyc01g…	69
GO:0004197	MF	cysteine-type endopeptidase activity	31/10025	65/19423	0.775836	1	0.961503	Solyc12g094700.3/Solyc07g041900.3/Solyc08g065710.2/Solyc08g065750.1/Solyc08g065780.2/Solyc08g065790.3/Solyc01g104490.3/Solyc01g105310.3/Solyc12g088670.2/Solyc03g078390.3/Solyc12g095910.2/Solyc04g080960.4/Solyc04g082710.4/Solyc02g069100.4/Solyc03g094160.3/Solyc07g053460.4/Solyc03g111730.3/Solyc01g110110.3/Solyc02g076910.3/Solyc02g076980.5.1/Solyc02g077050.3/Solyc04g078540.4/Solyc09g098150.3/Solyc0…	31
GO:0004222	MF	metalloendopeptidase activity	26/10025	51/19423	0.591741	1	0.961503	Solyc05g012480.4/Solyc12g044400.3/Solyc10g018760.1/Solyc11g069950.2/Solyc02g088700.4/Solyc02g032960.2/Solyc05g026150.1/Solyc05g150135.1/Solyc02g079000.4/Solyc09g009630.3/Solyc01g108600.3/Solyc02g091580.4/Solyc12g008630.2/Solyc08g078550.1/Solyc04g015680.3/Solyc07g052290.1/Solyc04g005040.1/Solyc01g009443.1/Solyc06g011570.3/Solyc10g018750.1/Solyc04g063360.3/Solyc10g086540.3/Solyc10g086550.2/Solyc09g…	26
GO:0004252	MF	serine-type endopeptidase activity	80/10025	174/19423	0.941878	1	0.961503	Solyc08g007600.2/Solyc06g008620.1/Solyc09g009750.3/Solyc08g079990.3/Solyc02g092670.1/Solyc01g111400.4/Solyc01g091920.2/Solyc11g008850.2/Solyc01g100520.3/Solyc08g067990.3/Solyc11g013320.2/Solyc04g078720.1/Solyc09g083120.3/Solyc12g062290.2/Solyc09g064490.3/Solyc03g079890.3/Solyc04g009310.4/Solyc11g018590.1/Solyc02g091280.3/Solyc02g091410.3/Solyc05g013590.1/Solyc04g081810.4/Solyc03g081250.3/Solyc08g…	80
GO:0004311	MF	farnesyltranstransferase activity	7/10025	14/19423	0.651262	1	0.961503	Solyc10g079040.3/Solyc07g061990.3/Solyc01g005940.4/Solyc01g110290.3/Solyc04g079960.1/Solyc02g085700.1/Solyc02g086870.4	7
GO:0004315	MF	3-oxoacyl-[acyl-carrier-protein] synthase activity	10/10025	12/19423	0.0250773	0.47197	0.4538	Solyc09g031528.1/Solyc03g122120.4/Solyc03g097470.3/Solyc08g016170.3/Solyc07g032788.1/Solyc03g122100.3/Solyc02g070790.3/Solyc08g006560.3/Solyc12g009260.3/Solyc08g082620.3	10
GO:0004316	MF	3-oxoacyl-[acyl-carrier-protein] reductase (NADPH) activity	7/10025	12/19423	0.431505	0.988792	0.950727	Solyc03g111060.3/Solyc10g078360.3/Solyc10g080890.2/Solyc10g080900.3/Solyc12g044940.2/Solyc05g014560.3/Solyc10g006860.4	7
GO:0004332	MF	fructose-bisphosphate aldolase activity	4/10025	10/19423	0.853388	1	0.961503	Solyc09g009260.3/Solyc02g084440.4/Solyc05g008600.3/Solyc10g083570.3	4
GO:0004364	MF	glutathione transferase activity	44/10025	85/19423	0.532671	1	0.961503	Solyc06g009040.4/Solyc07g021460.3/Solyc07g056470.3/Solyc07g056430.3/Solyc07g056440.3/Solyc07g056450.3/Solyc09g007150.3/Solyc06g009020.2/Solyc07g056490.4/Solyc07g056500.4/Solyc12g062730.3/Solyc09g091130.4/Solyc09g091140.4/Solyc04g009530.4/Solyc02g038818.1/Solyc12g097080.2/Solyc06g011280.3/Solyc02g081430.3/Solyc01g099590.4/Solyc05g054760.4/Solyc11g011250.3/Solyc06g075520.3/Solyc09g074850.4/Solyc09g…	44
GO:0004365	MF	glyceraldehyde-3-phosphate dehydrogenase (NAD+) (phosphorylating) activity	7/10025	13/19423	0.54725	1	0.961503	Solyc04g018055.1/Solyc03g111000.3/Solyc03g111010.4/Solyc05g005820.4/Solyc05g014470.3/Solyc10g005510.3/Solyc06g071920.4	7
GO:0004373	MF	alpha-1,4-glucan glucosyltransferase (UDP-glucose donor) activity	2/10025	17/19423	0.999917	1	0.961503	Solyc02g088000.3/Solyc02g071040.3	2
GO:0004386	MF	helicase activity	44/10025	130/19423	0.999986	1	0.961503	Solyc01g013780.1/Solyc10g005125.1/Solyc08g077580.2/Solyc08g077690.3/Solyc01g013810.1/Solyc01g068280.3/Solyc08g077610.3/Solyc07g150141.1/Solyc02g050280.4/Solyc03g118920.3/Solyc04g050960.3/Solyc01g104640.3/Solyc11g008520.3/Solyc11g008530.3/Solyc06g054560.3/Solyc09g008520.4/Solyc01g012610.1/Solyc02g014770.3/Solyc01g013920.1/Solyc01g094800.4/Solyc01g068297.1/Solyc06g010240.3/Solyc08g077670.3/Solyc01g…	44
GO:0004398	MF	histidine decarboxylase activity	14/10025	19/19423	0.0431069	0.541195	0.52036	Solyc08g066250.4/Solyc08g066220.4/Solyc08g066240.3/Solyc08g066260.3/Solyc12g062790.1/Solyc08g006750.4/Solyc08g068600.3/Solyc08g068610.3/Solyc08g068630.4/Solyc08g068665.1/Solyc08g068680.4/Solyc07g041960.2/Solyc07g043205.1/Solyc08g016770.4	14
GO:0004402	MF	histone acetyltransferase activity	12/10025	23/19423	0.562234	1	0.961503	Solyc01g008120.4/Solyc04g058190.3/Solyc10g078520.2/Solyc03g097140.3/Solyc02g089790.4/Solyc07g062600.4/Solyc10g045390.2/Solyc05g006180.3/Solyc02g069980.4/Solyc11g005730.3/Solyc09g076010.3/Solyc09g065340.3	12
GO:0004407	MF	histone deacetylase activity	9/10025	10/19423	0.0139014	0.42601	0.40961	Solyc03g119730.3/Solyc06g074080.3/Solyc09g091440.3/Solyc10g049650.3/Solyc01g009120.3/Solyc03g112410.2/Solyc03g115150.4/Solyc08g065350.4/Solyc06g071680.4	9
GO:0004427	MF	inorganic diphosphate phosphatase activity	17/10025	23/19423	0.0250406	0.47197	0.4538	Solyc12g055830.2/Solyc06g062550.4/Solyc02g085050.3/Solyc04g005150.4/Solyc05g010340.3/Solyc09g010380.3/Solyc07g007600.3/Solyc06g062540.3/Solyc06g062560.2/Solyc01g100390.3/Solyc03g121420.4/Solyc03g121425.1/Solyc12g009840.2/Solyc03g114580.4/Solyc06g068240.3/Solyc03g117480.4/Solyc04g071880.3	17
GO:0004430	MF	1-phosphatidylinositol 4-kinase activity	4/10025	10/19423	0.853388	1	0.961503	Solyc01g095990.3/Solyc03g083350.3/Solyc05g050590.3/Solyc08g082480.3	4
GO:0004439	MF	phosphatidylinositol-4,5-bisphosphate 5-phosphatase activity	10/10025	20/19423	0.643956	1	0.961503	Solyc12g019080.3/Solyc04g072035.1/Solyc09g082370.4/Solyc06g072400.3/Solyc03g098030.3/Solyc08g077210.4/Solyc04g054830.4/Solyc11g008800.3/Solyc04g079820.3/Solyc08g007080.4	10
GO:0004445	MF	inositol-polyphosphate 5-phosphatase activity	8/10025	17/19423	0.731818	1	0.961503	Solyc12g019080.3/Solyc04g072035.1/Solyc09g082370.4/Solyc06g072400.3/Solyc03g098030.3/Solyc08g077210.4/Solyc04g054830.4/Solyc08g007080.4	8
GO:0004467	MF	long-chain fatty acid-CoA ligase activity	9/10025	15/19423	0.349288	0.940299	0.9041	Solyc12g009040.3/Solyc08g008310.3/Solyc07g045290.3/Solyc01g095750.2/Solyc01g079240.3/Solyc01g109180.4/Solyc08g082280.4/Solyc09g075770.3/Solyc05g041520.1	9
GO:0004497	MF	monooxygenase activity	131/10025	244/19423	0.278434	0.890359	0.856083	Solyc05g021390.4/Solyc12g056810.2/Solyc07g049690.3/Solyc02g062030.1/Solyc05g047680.4/Solyc10g083700.4/Solyc07g055550.2/Solyc10g087010.3/Solyc12g088460.3/Solyc02g089160.3/Solyc12g005170.2/Solyc10g081550.2/Solyc03g111880.3/Solyc07g055490.4/Solyc07g006140.4/Solyc02g064850.2/Solyc01g010490.4/Solyc10g009310.4/Solyc11g069800.1/Solyc03g025640.2/Solyc10g078220.2/Solyc09g059240.3/Solyc05g016330.3/Solyc06g…	131
GO:0004499	MF	N,N-dimethylaniline monooxygenase activity	11/10025	17/19423	0.201735	0.776749	0.746846	Solyc07g042430.1/Solyc06g008050.4/Solyc05g050910.3/Solyc05g050920.3/Solyc09g091090.2/Solyc07g007290.1/Solyc06g062310.3/Solyc06g083700.4/Solyc01g112140.4/Solyc09g064160.3/Solyc03g115560.3	11
GO:0004518	MF	nuclease activity	12/10025	18/19423	0.148508	0.750498	0.721605	Solyc07g047940.4/Solyc01g090880.3/Solyc04g080700.4/Solyc11g073090.1/Solyc07g040960.1/Solyc07g007360.3/Solyc11g020870.3/Solyc05g054670.3/Solyc05g050460.1/Solyc10g074990.2/Solyc05g009350.4/Solyc03g118020.3	12
GO:0004519	MF	endonuclease activity	36/10025	328/19423	1	1	0.961503	Solyc08g077385.1/Solyc10g081760.3/Solyc03g033530.4/Solyc03g034055.1/Solyc02g067720.1/Solyc01g067045.1/Solyc05g150108.1/Solyc03g097520.3/Solyc11g072430.3/Solyc09g010285.1/Solyc07g020925.1/Solyc03g111260.3/Solyc04g011965.1/Solyc02g021760.3/Solyc05g053320.1/Solyc05g006800.2/Solyc07g009400.1/Solyc12g026475.1/Solyc01g099300.3/Solyc02g084700.3/Solyc02g070240.3/Solyc10g049585.1/Solyc04g076800.3/Solyc03g…	36
GO:0004521	MF	RNA endonuclease activity	22/10025	41/19423	0.458617	1	0.961503	Solyc06g073530.3/Solyc01g091510.4/Solyc03g098280.4/Solyc02g021760.3/Solyc02g083140.3/Solyc07g049480.3/Solyc02g069260.3/Solyc02g069270.2/Solyc02g069280.2/Solyc05g007940.3/Solyc05g007950.4/Solyc02g070240.3/Solyc01g008960.3/Solyc06g082890.4/Solyc09g020110.3/Solyc06g011570.3/Solyc04g008030.2/Solyc05g041370.1/Solyc05g009430.3/Solyc01g010970.3/Solyc08g007990.3/Solyc09g082830.4	22
GO:0004523	MF	RNA-DNA hybrid ribonuclease activity	6/10025	13/19423	0.748754	1	0.961503	Solyc12g062705.1/Solyc06g005000.3/Solyc01g110100.4/Solyc01g102370.4/Solyc02g087130.4/Solyc11g006860.2	6
GO:0004525	MF	ribonuclease III activity	17/10025	50/19423	0.996033	1	0.961503	Solyc01g013780.1/Solyc10g005125.1/Solyc03g118950.3/Solyc01g013810.1/Solyc03g053085.1/Solyc11g008520.3/Solyc11g008530.3/Solyc07g049160.4/Solyc01g012610.1/Solyc01g013920.1/Solyc10g080040.3/Solyc06g048960.4/Solyc05g041920.3/Solyc08g067200.2/Solyc03g121530.3/Solyc07g005030.4/Solyc03g114120.3	17
GO:0004527	MF	exonuclease activity	9/10025	14/19423	0.249086	0.838513	0.806233	Solyc03g033530.4/Solyc02g067720.1/Solyc08g066700.3/Solyc03g031820.4/Solyc07g037950.1/Solyc11g017230.2/Solyc04g064560.4/Solyc12g014060.2/Solyc02g086850.3	9
GO:0004535	MF	poly(A)-specific ribonuclease activity	7/10025	16/19423	0.810349	1	0.961503	Solyc10g078950.2/Solyc03g119570.3/Solyc06g074030.1/Solyc01g007840.3/Solyc01g009350.2/Solyc01g009360.1/Solyc06g068410.3	7
GO:0004540	MF	RNA nuclease activity	3/10025	10/19423	0.955818	1	0.961503	Solyc03g025270.3/Solyc08g066700.3/Solyc10g017970.1	3
GO:0004550	MF	nucleoside diphosphate kinase activity	10/10025	12/19423	0.0250773	0.47197	0.4538	Solyc01g088480.3/Solyc01g089970.3/Solyc08g008340.4/Solyc07g048010.4/Solyc09g055420.1/Solyc06g075470.3/Solyc12g049370.2/Solyc06g065270.4/Solyc08g082430.4/Solyc06g071960.4	10
GO:0004553	MF	hydrolase activity, hydrolyzing O-glycosyl compounds	35/10025	45/19423	0.000272971	0.0772508	0.0742768	Solyc09g008320.4/Solyc07g009380.4/Solyc11g066270.3/Solyc10g045240.2/Solyc08g076080.3/Solyc09g009190.4/Solyc07g006850.3/Solyc07g006860.3/Solyc07g006870.4/Solyc11g017450.2/Solyc04g082400.3/Solyc09g092520.3/Solyc05g005680.3/Solyc12g007250.1/Solyc12g007260.2/Solyc12g007270.3/Solyc03g093080.3/Solyc03g093110.3/Solyc03g093120.5.1/Solyc11g065600.2/Solyc01g005120.3/Solyc08g066810.3/Solyc01g099630.4/Solyc0…	35
GO:0004564	MF	beta-fructofuranosidase activity	9/10025	13/19423	0.16035	0.761403	0.732091	Solyc09g010080.3/Solyc10g083290.4/Solyc03g083910.5/Solyc08g079080.5/Solyc11g020610.3/Solyc03g121680.3/Solyc06g065210.4/Solyc10g045590.1/Solyc10g085640.1	9
GO:0004565	MF	beta-galactosidase activity	21/10025	30/19423	0.0320708	0.480832	0.462322	Solyc10g055470.2/Solyc11g018490.3/Solyc07g063390.3/Solyc08g044510.4/Solyc12g044880.2/Solyc08g014480.4/Solyc04g080840.3/Solyc02g078950.4/Solyc06g062660.4/Solyc09g092160.2/Solyc07g063370.2/Solyc02g084720.3/Solyc03g121540.3/Solyc01g110000.3/Solyc12g008840.2/Solyc07g042220.2/Solyc01g111540.4/Solyc01g074050.3/Solyc07g038130.3/Solyc11g069270.2/Solyc03g019890.3	21
GO:0004568	MF	chitinase activity	15/10025	39/19423	0.964887	1	0.961503	Solyc00g500347.1/Solyc04g072000.4/Solyc11g072830.1/Solyc02g061770.4/Solyc02g082920.4/Solyc02g082930.3/Solyc07g009510.1/Solyc10g055800.2/Solyc10g055820.3/Solyc07g005090.4/Solyc07g005100.4/Solyc05g050130.4/Solyc11g005890.3/Solyc06g053380.3/Solyc10g055810.2	15
GO:0004575	MF	sucrose alpha-glucosidase activity	5/10025	11/19423	0.760849	1	0.961503	Solyc04g081440.3/Solyc11g020610.3/Solyc01g100810.3/Solyc06g065210.4/Solyc01g111100.5	5
GO:0004601	MF	peroxidase activity	26/10025	48/19423	0.417662	0.988792	0.950727	Solyc05g046020.3/Solyc08g081690.3/Solyc01g104860.3/Solyc07g049240.3/Solyc10g078890.2/Solyc04g080760.3/Solyc08g059760.3/Solyc03g119060.3/Solyc07g052540.3/Solyc07g052550.2/Solyc01g007740.4/Solyc05g046010.4/Solyc04g056420.1/Solyc07g042460.2/Solyc04g064690.4/Solyc06g068680.3/Solyc02g064970.4/Solyc02g085930.3/Solyc10g047110.2/Solyc12g056230.2/Solyc12g056240.2/Solyc05g025670.1/Solyc05g025680.3/Solyc02g…	26
GO:0004620	MF	phospholipase activity	18/10025	24/19423	0.0168467	0.43342	0.416734	Solyc02g065100.1/Solyc01g090220.4/Solyc10g078530.2/Solyc02g090490.3/Solyc02g090630.4/Solyc03g044710.4/Solyc02g080340.3/Solyc05g053910.1/Solyc02g068920.3/Solyc10g038170.1/Solyc09g059620.4/Solyc08g006850.4/Solyc08g006860.3/Solyc04g079230.4/Solyc04g079240.3/Solyc04g079250.3/Solyc04g079260.3/Solyc02g065090.4	18
GO:0004622	MF	lysophospholipase activity	9/10025	16/19423	0.453196	1	0.961503	Solyc06g060570.3/Solyc04g010250.3/Solyc04g074960.4/Solyc05g056000.3/Solyc09g075140.3/Solyc02g063160.4/Solyc03g006560.3/Solyc02g086040.2/Solyc08g066440.3	9
GO:0004630	MF	phospholipase D activity	12/10025	20/19423	0.300326	0.901524	0.866817	Solyc02g083340.4/Solyc04g051140.3/Solyc01g091910.4/Solyc04g082000.4/Solyc02g061850.4/Solyc08g066800.4/Solyc08g080130.3/Solyc01g100020.4/Solyc03g121470.4/Solyc01g065720.4/Solyc08g068580.4/Solyc06g068090.3	12
GO:0004650	MF	polygalacturonase activity	33/10025	58/19423	0.250369	0.838513	0.806233	Solyc03g116580.4/Solyc07g042160.3/Solyc07g041650.3/Solyc12g019180.2/Solyc01g066070.3/Solyc10g047570.2/Solyc03g007940.4/Solyc02g067640.3/Solyc08g014540.1/Solyc06g060170.3/Solyc08g014560.3/Solyc10g080210.2/Solyc12g096730.3/Solyc12g096740.1/Solyc12g096750.2/Solyc08g060970.4/Solyc05g005040.4/Solyc05g005170.4/Solyc02g068410.3/Solyc02g069480.3/Solyc12g019230.2/Solyc07g015870.4/Solyc08g081480.3/Solyc12g…	33
GO:0004656	MF	procollagen-proline 4-dioxygenase activity	8/10025	11/19423	0.135382	0.702993	0.67593	Solyc02g087490.3/Solyc06g054490.3/Solyc01g080530.3/Solyc02g083390.4/Solyc03g033320.4/Solyc02g092710.3/Solyc02g064750.4/Solyc11g005200.2	8
GO:0004659	MF	prenyltransferase activity	8/10025	13/19423	0.332294	0.931082	0.895238	Solyc08g041850.4/Solyc03g051810.4/Solyc03g025560.4/Solyc06g059990.4/Solyc09g008920.3/Solyc06g076920.3/Solyc10g085140.2/Solyc08g023470.3	8
GO:0004672	MF	protein kinase activity	141/10025	287/19423	0.818145	1	0.961503	Solyc04g072230.4/Solyc11g072710.3/Solyc05g013270.2/Solyc12g089020.2/Solyc02g070000.4/Solyc07g051860.1/Solyc11g011020.2/Solyc06g082440.1/Solyc06g082470.3/Solyc08g069070.3/Solyc07g027020.4/Solyc09g011330.3/Solyc03g062660.4/Solyc09g098290.3/Solyc10g005770.4/Solyc06g063360.4/Solyc03g051700.3/Solyc07g045420.4/Solyc06g007440.4/Solyc11g042990.2/Solyc01g090240.3/Solyc02g087590.3/Solyc03g118510.3/Solyc02g…	141
GO:0004675	MF	transmembrane receptor protein serine/threonine kinase activity	15/10025	25/19423	0.262178	0.857762	0.824741	Solyc04g050933.1/Solyc09g005000.1/Solyc04g072570.3/Solyc02g079590.3/Solyc01g108840.3/Solyc01g108850.2/Solyc03g083510.4/Solyc09g011060.2/Solyc02g070910.3/Solyc09g012000.1/Solyc04g008430.1/Solyc03g006770.4/Solyc01g102700.4/Solyc11g006040.2/Solyc10g085670.2	15
GO:0004683	MF	calcium/calmodulin-dependent protein kinase activity	25/10025	54/19423	0.821049	1	0.961503	Solyc01g096350.3/Solyc02g090510.3/Solyc05g056570.3/Solyc06g053620.4/Solyc08g008170.4/Solyc10g079130.2/Solyc09g090090.2/Solyc12g005030.3/Solyc04g049160.3/Solyc11g018610.2/Solyc04g009900.4/Solyc04g009910.3/Solyc04g081910.4/Solyc03g082500.4/Solyc01g096820.4/Solyc11g064900.2/Solyc03g026340.4/Solyc02g083850.3/Solyc03g033540.3/Solyc10g074570.2/Solyc03g113390.3/Solyc01g112250.4/Solyc04g025460.2/Solyc02g…	25
GO:0004693	MF	cyclin-dependent protein serine/threonine kinase activity	13/10025	20/19423	0.165016	0.761403	0.732091	Solyc01g006140.4/Solyc11g070140.2/Solyc08g066330.3/Solyc06g008510.3/Solyc12g095860.2/Solyc04g049530.1/Solyc08g067450.1/Solyc10g074720.3/Solyc06g083210.3/Solyc04g056280.4/Solyc05g014760.3/Solyc08g075890.3/Solyc12g027870.1	13
GO:0004707	MF	MAP kinase activity	15/10025	19/19423	0.0137796	0.42601	0.40961	Solyc01g094960.3/Solyc05g049970.3/Solyc11g072630.2/Solyc08g014420.4/Solyc07g062080.4/Solyc03g019850.3/Solyc01g080240.4/Solyc05g008020.4/Solyc02g084870.3/Solyc12g019460.2/Solyc08g081490.4/Solyc04g007710.3/Solyc07g056350.3/Solyc10g007500.4/Solyc06g068990.4	15
GO:0004708	MF	MAP kinase kinase activity	15/10025	22/19423	0.0887835	0.633343	0.608961	Solyc08g069070.3/Solyc12g009020.2/Solyc03g097920.1/Solyc02g090970.1/Solyc02g090980.1/Solyc02g090990.1/Solyc03g019850.3/Solyc08g069090.1/Solyc06g065660.1/Solyc06g065790.1/Solyc06g066130.1/Solyc08g076490.2/Solyc06g068510.1/Solyc02g064930.1/Solyc02g064980.1	15
GO:0004709	MF	MAP kinase kinase kinase activity	31/10025	52/19423	0.154518	0.761403	0.732091	Solyc12g005360.3/Solyc07g051860.1/Solyc08g069070.3/Solyc02g090430.3/Solyc02g065110.3/Solyc03g025360.3/Solyc12g017760.2/Solyc02g090970.1/Solyc02g090980.1/Solyc02g090990.1/Solyc01g079750.3/Solyc07g064820.1/Solyc01g097980.3/Solyc07g051880.1/Solyc07g051920.1/Solyc07g051930.3/Solyc08g081210.4/Solyc07g053170.4/Solyc08g069090.1/Solyc06g036080.4/Solyc06g036190.1/Solyc06g065660.1/Solyc06g065790.1/Solyc04g…	31
GO:0004712	MF	protein serine/threonine/tyrosine kinase activity	45/10025	88/19423	0.578358	1	0.961503	Solyc10g055720.2/Solyc06g072340.3/Solyc12g040395.1/Solyc07g042680.3/Solyc02g150138.1/Solyc09g082470.4/Solyc03g097350.4/Solyc03g098150.3/Solyc09g009090.3/Solyc12g094410.3/Solyc05g013770.4/Solyc10g045270.2/Solyc12g062870.2/Solyc04g026210.3/Solyc01g097980.3/Solyc01g059860.3/Solyc03g119140.4/Solyc02g083290.4/Solyc10g017490.3/Solyc12g019410.3/Solyc04g076480.3/Solyc03g121780.1/Solyc02g071740.3/Solyc12g…	45
GO:0004713	MF	protein tyrosine kinase activity	28/10025	65/19423	0.93379	1	0.961503	Solyc06g072340.3/Solyc12g040395.1/Solyc09g090210.3/Solyc07g042680.3/Solyc09g082470.4/Solyc09g083200.4/Solyc10g078940.2/Solyc03g097350.4/Solyc03g097920.1/Solyc03g098150.3/Solyc06g060690.3/Solyc03g019850.3/Solyc05g013770.4/Solyc10g045270.2/Solyc04g026210.3/Solyc03g121780.1/Solyc06g051510.2/Solyc03g111800.2/Solyc12g009340.2/Solyc12g040365.1/Solyc06g066130.1/Solyc03g114210.3/Solyc02g085620.3/Solyc06g…	28
GO:0004714	MF	transmembrane receptor protein tyrosine kinase activity	25/10025	57/19423	0.904266	1	0.961503	Solyc05g013270.2/Solyc03g059070.4/Solyc11g017280.2/Solyc04g072570.3/Solyc01g104970.3/Solyc11g072910.1/Solyc06g009550.4/Solyc05g013290.2/Solyc05g013320.1/Solyc01g094920.3/Solyc05g005660.1/Solyc03g083510.4/Solyc12g008500.2/Solyc11g020280.2/Solyc02g082310.2/Solyc07g066230.4/Solyc05g054680.1/Solyc05g054860.1/Solyc03g124050.3/Solyc03g111800.2/Solyc02g078140.3/Solyc10g006870.1/Solyc03g115710.1/Solyc03g…	25
GO:0004721	MF	phosphoprotein phosphatase activity	16/10025	26/19423	0.207478	0.784773	0.754561	Solyc05g052580.3/Solyc06g082280.3/Solyc11g007670.3/Solyc03g118350.4/Solyc03g096670.3/Solyc08g014290.1/Solyc05g052980.4/Solyc11g066290.2/Solyc04g045630.3/Solyc07g054300.3/Solyc12g010110.3/Solyc07g005500.2/Solyc04g008110.3/Solyc06g069660.2/Solyc02g078550.3/Solyc06g076400.3	16
GO:0004722	MF	protein serine/threonine phosphatase activity	30/10025	46/19423	0.0436612	0.541195	0.52036	Solyc07g065020.3/Solyc08g082260.2/Solyc06g051940.4/Solyc06g007350.4/Solyc03g096670.3/Solyc01g034020.3/Solyc09g090060.3/Solyc07g040990.4/Solyc09g090280.3/Solyc12g096520.3/Solyc03g019900.3/Solyc05g052520.3/Solyc02g082230.4/Solyc05g052980.4/Solyc02g083420.3/Solyc02g083850.3/Solyc05g055060.3/Solyc01g099860.3/Solyc10g055650.2/Solyc03g033340.3/Solyc03g033540.3/Solyc03g121880.4/Solyc06g051520.3/Solyc06g…	30
GO:0004725	MF	protein tyrosine phosphatase activity	16/10025	26/19423	0.207478	0.784773	0.754561	Solyc05g013750.3/Solyc03g013310.3/Solyc02g093000.3/Solyc03g118350.4/Solyc07g049410.3/Solyc09g009170.4/Solyc01g107750.3/Solyc01g068590.4/Solyc12g008620.2/Solyc10g039280.2/Solyc11g011970.2/Solyc04g056340.4/Solyc12g021180.2/Solyc06g066760.3/Solyc11g016990.3/Solyc10g047310.1	16
GO:0004739	MF	pyruvate dehydrogenase (acetyl-transferring) activity	6/10025	12/19423	0.655753	1	0.961503	Solyc04g008590.3/Solyc06g072580.3/Solyc03g097680.4/Solyc04g005080.3/Solyc08g016750.3/Solyc12g009410.2	6
GO:0004743	MF	pyruvate kinase activity	8/10025	10/19423	0.0669339	0.601343	0.578193	Solyc01g106780.3/Solyc03g007810.3/Solyc11g007690.3/Solyc09g082970.3/Solyc09g008840.4/Solyc04g008740.3/Solyc10g083720.3/Solyc01g049650.3	8
GO:0004784	MF	superoxide dismutase activity	7/10025	11/19423	0.311908	0.901524	0.866817	Solyc06g048410.4/Solyc01g102380.5.1/Solyc01g067740.3/Solyc01g095510.3/Solyc02g021140.3/Solyc11g066390.2/Solyc03g062890.3	7
GO:0004791	MF	thioredoxin-disulfide reductase (NADPH) activity	3/10025	10/19423	0.955818	1	0.961503	Solyc09g065900.3/Solyc03g032000.4/Solyc04g016010.4	3
GO:0004805	MF	trehalose-phosphatase activity	5/10025	11/19423	0.760849	1	0.961503	Solyc04g072920.4/Solyc07g062140.3/Solyc04g082550.2/Solyc05g051880.4/Solyc03g007290.4	5
GO:0004806	MF	triacylglycerol lipase activity	22/10025	39/19423	0.330915	0.931082	0.895238	Solyc01g067380.4/Solyc01g104310.3/Solyc12g088800.3/Solyc10g079410.2/Solyc10g079770.3/Solyc02g090930.3/Solyc02g090940.3/Solyc06g060870.1/Solyc12g098660.3/Solyc12g098730.3/Solyc08g022240.1/Solyc02g092060.1/Solyc08g078090.1/Solyc09g065890.4/Solyc11g065530.1/Solyc09g072710.4/Solyc12g038160.2/Solyc11g066710.3/Solyc03g122280.3/Solyc04g078800.3/Solyc03g005020.3/Solyc08g007225.1	22
GO:0004838	MF	L-tyrosine-2-oxoglutarate transaminase activity	7/10025	10/19423	0.199573	0.776749	0.746846	Solyc12g088000.2/Solyc12g096240.3/Solyc07g032740.4/Solyc07g053720.3/Solyc05g031600.3/Solyc10g007110.3/Solyc10g008200.4	7
GO:0004842	MF	ubiquitin-protein transferase activity	163/10025	270/19423	0.00219481	0.196197	0.188644	Solyc01g096460.2/Solyc05g005670.1/Solyc06g076040.3/Solyc01g009330.1/Solyc06g054540.3/Solyc06g008810.3/Solyc01g094660.3/Solyc09g090660.3/Solyc09g066080.3/Solyc01g007010.2/Solyc07g053850.3/Solyc03g113100.3/Solyc10g005220.3/Solyc01g086960.3/Solyc12g042000.3/Solyc06g007320.3/Solyc05g010175.1/Solyc09g007700.3/Solyc01g066740.3/Solyc12g087860.3/Solyc03g025450.4/Solyc09g059130.1/Solyc06g008440.1/Solyc06g…	163
GO:0004843	MF	cysteine-type deubiquitinase activity	35/10025	67/19423	0.508469	1	0.961503	Solyc04g008530.2/Solyc02g005600.1/Solyc07g064590.3/Solyc08g005080.2/Solyc04g076210.3/Solyc09g015580.1/Solyc09g015600.3/Solyc05g016250.3/Solyc06g073820.3/Solyc11g071700.2/Solyc09g008020.4/Solyc01g105240.3/Solyc04g051410.4/Solyc03g078390.3/Solyc04g053080.4/Solyc07g056520.3/Solyc07g061780.4/Solyc10g081610.2/Solyc09g091930.3/Solyc07g063650.4/Solyc09g031770.3/Solyc05g053690.2/Solyc04g024710.4/Solyc06g…	35
GO:0004857	MF	enzyme inhibitor activity	14/10025	31/19423	0.815718	1	0.961503	Solyc11g005820.1/Solyc12g044240.3/Solyc01g091110.3/Solyc08g077400.3/Solyc07g063190.3/Solyc11g019910.1/Solyc03g083720.1/Solyc03g083770.1/Solyc10g018320.1/Solyc06g034370.1/Solyc08g150140.1/Solyc01g088590.5/Solyc08g007450.1/Solyc12g099200.2	14
GO:0004864	MF	protein phosphatase inhibitor activity	21/10025	33/19423	0.112942	0.672897	0.646992	Solyc08g082180.3/Solyc06g050500.2/Solyc07g053860.3/Solyc05g018150.3/Solyc03g095780.3/Solyc06g007860.1/Solyc12g095970.3/Solyc08g076960.1/Solyc09g090970.4/Solyc09g090980.3/Solyc09g090990.2/Solyc06g061180.2/Solyc05g005865.1/Solyc03g025980.3/Solyc05g054380.2/Solyc12g055990.2/Solyc07g005370.4/Solyc08g065410.3/Solyc03g007310.3/Solyc05g052420.3/Solyc01g009610.3	21
GO:0004866	MF	endopeptidase inhibitor activity	5/10025	12/19423	0.835918	1	0.961503	Solyc02g005007.1/Solyc07g007240.3/Solyc07g007250.4/Solyc11g022590.1/Solyc09g011450.4	5
GO:0004867	MF	serine-type endopeptidase inhibitor activity	31/10025	51/19423	0.120371	0.702993	0.67593	Solyc09g083435.1/Solyc03g020070.4/Solyc04g079370.4/Solyc12g009160.2/Solyc06g072220.1/Solyc09g083430.3/Solyc09g084460.3/Solyc09g084470.3/Solyc09g084480.3/Solyc09g084490.4/Solyc09g089500.3/Solyc09g089520.4/Solyc09g089530.3/Solyc09g089540.4/Solyc03g098740.1/Solyc03g098760.3/Solyc03g098780.2/Solyc03g098790.3/Solyc03g098795.1/Solyc03g020060.3/Solyc03g020040.3/Solyc03g020030.3/Solyc03g019690.1/Solyc11g…	31
GO:0004869	MF	cysteine-type endopeptidase inhibitor activity	12/10025	23/19423	0.562234	1	0.961503	Solyc12g098607.1/Solyc03g098710.1/Solyc06g072220.1/Solyc06g073587.1/Solyc03g097270.3/Solyc03g098700.1/Solyc01g079290.1/Solyc04g014780.1/Solyc05g054120.1/Solyc11g012385.1/Solyc09g097850.1/Solyc06g072210.1	12
GO:0005085	MF	guanyl-nucleotide exchange factor activity	35/10025	65/19423	0.407166	0.988792	0.950727	Solyc01g098180.3/Solyc11g007780.2/Solyc12g007150.3/Solyc02g081250.3/Solyc09g011160.4/Solyc06g073320.3/Solyc02g089220.4/Solyc02g036390.1/Solyc11g072090.2/Solyc11g072190.2/Solyc01g094610.4/Solyc09g090400.4/Solyc05g013040.3/Solyc02g091510.3/Solyc08g016070.3/Solyc04g082110.4/Solyc07g041660.4/Solyc12g099740.2/Solyc05g052950.4/Solyc11g065120.3/Solyc05g006940.3/Solyc12g049580.2/Solyc12g038340.2/Solyc08g…	35
GO:0005096	MF	GTPase activator activity	57/10025	96/19423	0.0770193	0.633343	0.608961	Solyc02g091520.3/Solyc08g076920.3/Solyc11g007780.2/Solyc09g072670.3/Solyc06g084450.4/Solyc12g017570.2/Solyc05g023750.3/Solyc11g064880.2/Solyc10g006440.3/Solyc09g005600.3/Solyc01g089980.4/Solyc03g118720.3/Solyc06g008250.3/Solyc04g008660.4/Solyc03g098500.4/Solyc12g005930.2/Solyc09g009970.3/Solyc12g098650.2/Solyc10g081270.2/Solyc03g082590.4/Solyc12g006990.2/Solyc01g096360.3/Solyc09g092070.4/Solyc07g…	57
GO:0005102	MF	signaling receptor binding	9/10025	14/19423	0.249086	0.838513	0.806233	Solyc05g010000.1/Solyc04g072570.3/Solyc01g104970.3/Solyc03g083510.4/Solyc08g066610.3/Solyc03g114330.3/Solyc10g047140.2/Solyc03g007050.3/Solyc07g044890.1	9
GO:0005179	MF	hormone activity	6/10025	14/19423	0.821873	1	0.961503	Solyc12g098510.1/Solyc03g044530.1/Solyc05g051750.3/Solyc01g099520.3/Solyc09g074890.1/Solyc01g109895.1	6
GO:0005198	MF	structural molecule activity	11/10025	31/19423	0.976618	1	0.961503	Solyc01g088020.3/Solyc03g120270.4/Solyc09g090720.3/Solyc04g080980.2/Solyc10g081920.2/Solyc01g109540.4/Solyc05g053140.3/Solyc06g051310.3/Solyc01g007150.3/Solyc09g014450.4/Solyc03g006510.4	11
GO:0005199	MF	structural constituent of cell wall	9/10025	13/19423	0.16035	0.761403	0.732091	Solyc06g074150.3/Solyc05g026240.3/Solyc12g006973.1/Solyc12g006980.2/Solyc04g071070.2/Solyc04g150160.1/Solyc04g071080.2/Solyc04g071083.1/Solyc09g082530.3	9
GO:0005200	MF	structural constituent of cytoskeleton	16/10025	32/19423	0.640837	1	0.961503	Solyc02g087880.3/Solyc11g005330.2/Solyc03g118760.4/Solyc12g150110.1/Solyc09g090550.3/Solyc10g080940.3/Solyc03g111380.3/Solyc09g072597.1/Solyc07g066120.3/Solyc12g037980.2/Solyc04g077020.3/Solyc08g006890.3/Solyc06g035970.3/Solyc04g056500.3/Solyc10g086760.2/Solyc03g025730.3	16
GO:0005216	MF	monoatomic ion channel activity	7/10025	16/19423	0.810349	1	0.961503	Solyc12g005400.3/Solyc03g116850.3/Solyc03g007260.3/Solyc04g008520.3/Solyc01g095770.3/Solyc05g050360.3/Solyc06g051920.4	7
GO:0005227	MF	calcium-activated cation channel activity	7/10025	13/19423	0.54725	1	0.961503	Solyc12g088230.3/Solyc02g036260.4/Solyc01g068500.4/Solyc02g081030.4/Solyc02g083430.1/Solyc08g076310.3/Solyc08g023440.3	7
GO:0005242	MF	inward rectifier potassium channel activity	5/10025	11/19423	0.760849	1	0.961503	Solyc02g088560.4/Solyc12g006850.2/Solyc08g016500.3/Solyc12g038125.1/Solyc12g150114.1	5
GO:0005249	MF	voltage-gated potassium channel activity	4/10025	11/19423	0.906267	1	0.961503	Solyc05g025790.3/Solyc07g006510.3/Solyc06g010190.2/Solyc01g010080.3	4
GO:0005262	MF	calcium channel activity	20/10025	31/19423	0.10351	0.658277	0.632935	Solyc02g088560.4/Solyc10g079000.1/Solyc02g089840.3/Solyc03g044950.2/Solyc06g063180.3/Solyc06g063190.3/Solyc06g063200.2/Solyc06g063210.3/Solyc02g083540.3/Solyc07g052390.3/Solyc07g052400.3/Solyc05g045650.4/Solyc06g082780.4/Solyc04g078860.4/Solyc02g077290.2/Solyc12g010010.2/Solyc04g079910.4/Solyc02g065550.4/Solyc02g086990.4/Solyc04g077870.3	20
GO:0005315	MF	phosphate transmembrane transporter activity	8/10025	22/19423	0.950757	1	0.961503	Solyc09g031700.4/Solyc03g097840.3/Solyc07g064270.3/Solyc09g066410.3/Solyc03g031740.3/Solyc09g013150.4/Solyc06g068600.3/Solyc03g117810.4	8
GO:0005319	MF	lipid transporter activity	9/10025	13/19423	0.16035	0.761403	0.732091	Solyc03g113040.4/Solyc02g082030.3/Solyc01g100250.3/Solyc03g113060.3/Solyc03g113070.4/Solyc06g070930.3/Solyc06g070950.2/Solyc06g070960.3/Solyc04g082490.3	9
GO:0005338	MF	nucleotide-sugar transmembrane transporter activity	7/10025	14/19423	0.651262	1	0.961503	Solyc04g051500.3/Solyc07g006910.4/Solyc07g007990.4/Solyc11g065020.3/Solyc08g066970.2/Solyc01g008690.3/Solyc01g009830.3	7
GO:0005345	MF	purine nucleobase transmembrane transporter activity	15/10025	29/19423	0.569663	1	0.961503	Solyc03g111400.1/Solyc12g087870.2/Solyc08g077370.4/Solyc08g077380.4/Solyc07g008440.3/Solyc06g050250.1/Solyc04g074870.3/Solyc04g074880.2/Solyc02g071050.4/Solyc02g071060.3/Solyc02g071080.3/Solyc02g071100.3/Solyc06g035410.2/Solyc03g005820.3/Solyc02g082170.3	15
GO:0005351	MF	carbohydrate:proton symporter activity	8/10025	10/19423	0.0669339	0.601343	0.578193	Solyc07g024030.3/Solyc01g109460.3/Solyc02g081720.2/Solyc02g062860.3/Solyc02g062870.3/Solyc02g062890.3/Solyc12g010690.2/Solyc02g086160.4	8
GO:0005366	MF	myo-inositol:proton symporter activity	7/10025	10/19423	0.199573	0.776749	0.746846	Solyc06g073420.3/Solyc02g081720.2/Solyc11g012450.2/Solyc02g062860.3/Solyc02g062870.3/Solyc02g062890.3/Solyc12g010690.2	7
GO:0005375	MF	copper ion transmembrane transporter activity	7/10025	12/19423	0.431505	0.988792	0.950727	Solyc01g105160.4/Solyc02g082080.1/Solyc08g006250.2/Solyc08g061570.3/Solyc09g011700.1/Solyc08g061610.4/Solyc06g005825.1	7
GO:0005381	MF	iron ion transmembrane transporter activity	7/10025	22/19423	0.98176	1	0.961503	Solyc10g076280.3/Solyc01g104780.3/Solyc01g091850.3/Solyc01g100610.3/Solyc06g082290.4/Solyc04g078250.4/Solyc04g008060.3	7
GO:0005384	MF	manganese ion transmembrane transporter activity	14/10025	31/19423	0.815718	1	0.961503	Solyc12g100300.2/Solyc01g104780.3/Solyc09g007870.3/Solyc01g091850.3/Solyc11g008890.2/Solyc01g006150.3/Solyc05g054730.3/Solyc04g078250.4/Solyc02g092800.3/Solyc07g042000.4/Solyc04g008060.3/Solyc03g116900.3/Solyc05g009690.3/Solyc09g091240.4	14
GO:0005385	MF	zinc ion transmembrane transporter activity	14/10025	23/19423	0.249117	0.838513	0.806233	Solyc11g062020.2/Solyc03g063320.3/Solyc07g043200.2/Solyc02g067620.3/Solyc02g081600.4/Solyc02g069190.4/Solyc01g008590.1/Solyc10g007740.3/Solyc07g043230.3/Solyc01g087530.3/Solyc02g032100.4/Solyc08g065190.3/Solyc06g005620.3/Solyc06g076440.3	14
GO:0005388	MF	P-type calcium transporter activity	8/10025	27/19423	0.993978	1	0.961503	Solyc02g092450.3/Solyc09g082870.3/Solyc11g072880.2/Solyc07g065300.3/Solyc04g016260.3/Solyc07g026740.1/Solyc02g064680.4/Solyc04g077870.3	8
GO:0005457	MF	GDP-fucose transmembrane transporter activity	7/10025	13/19423	0.54725	1	0.961503	Solyc12g095790.2/Solyc06g060370.3/Solyc07g007990.4/Solyc11g065020.3/Solyc08g066970.2/Solyc01g008690.3/Solyc01g009830.3	7
GO:0005471	MF	ATP:ADP antiporter activity	3/10025	11/19423	0.974399	1	0.961503	Solyc11g062190.2/Solyc12g042950.2/Solyc03g119970.3	3
GO:0005484	MF	SNAP receptor activity	24/10025	48/19423	0.644093	1	0.961503	Solyc11g069230.3/Solyc08g067910.3/Solyc10g084210.2/Solyc01g091020.3/Solyc12g089150.2/Solyc10g081060.2/Solyc12g098950.2/Solyc10g081580.3/Solyc06g062360.3/Solyc08g077550.3/Solyc06g074250.3/Solyc02g085090.1/Solyc07g052470.3/Solyc01g006950.3/Solyc12g049420.2/Solyc01g109750.2/Solyc07g054140.3/Solyc06g065740.4/Solyc07g005200.3/Solyc08g076540.3/Solyc03g115760.3/Solyc06g069570.3/Solyc09g075530.3/Solyc11g…	24
GO:0005504	MF	fatty acid binding	4/10025	10/19423	0.853388	1	0.961503	Solyc08g061240.3/Solyc04g054890.3/Solyc08g061480.3/Solyc10g008110.4	4
GO:0005506	MF	iron ion binding	246/10025	456/19423	0.168154	0.761403	0.732091	Solyc03g115220.4/Solyc10g007860.3/Solyc05g021390.4/Solyc12g056810.2/Solyc07g049690.3/Solyc02g062030.1/Solyc05g047680.4/Solyc04g083160.2/Solyc10g083700.4/Solyc01g088430.4/Solyc07g055150.3/Solyc07g055550.2/Solyc10g087010.3/Solyc12g088460.3/Solyc02g089160.3/Solyc04g080650.4/Solyc12g005170.2/Solyc02g090340.2/Solyc10g080840.1/Solyc10g081550.2/Solyc07g008340.4/Solyc08g083410.1/Solyc08g083510.3/Solyc03g…	246
GO:0005507	MF	copper ion binding	86/10025	169/19423	0.605556	1	0.961503	Solyc08g082880.4/Solyc03g111000.3/Solyc05g052340.4/Solyc08g080870.3/Solyc06g076760.2/Solyc10g076830.2/Solyc01g105160.4/Solyc09g150105.1/Solyc05g053540.3/Solyc04g072280.3/Solyc09g082360.4/Solyc01g066455.1/Solyc12g056820.2/Solyc01g066480.3/Solyc11g008030.3/Solyc06g073280.3/Solyc10g048030.2/Solyc09g008200.4/Solyc08g014330.3/Solyc11g072640.3/Solyc11g072650.3/Solyc01g106080.4/Solyc01g067740.3/Solyc12g…	86
GO:0005509	MF	calcium ion binding	146/10025	260/19423	0.07878	0.633343	0.608961	Solyc08g065330.3/Solyc10g074740.2/Solyc04g009420.3/Solyc01g096350.3/Solyc02g068340.3/Solyc02g083340.4/Solyc04g078820.4/Solyc10g076560.1/Solyc01g106090.3/Solyc03g098050.3/Solyc07g007020.3/Solyc05g056570.3/Solyc08g081690.3/Solyc07g053970.3/Solyc01g081530.3/Solyc02g067220.4/Solyc10g009340.1/Solyc10g076530.2/Solyc10g076550.1/Solyc08g008170.4/Solyc06g053860.3/Solyc03g118720.3/Solyc03g118810.1/Solyc06g…	146
GO:0005516	MF	calmodulin binding	175/10025	347/19423	0.691123	1	0.961503	Solyc10g086390.2/Solyc08g062940.4/Solyc08g007930.2/Solyc08g014440.4/Solyc01g096350.3/Solyc07g063770.3/Solyc02g068340.3/Solyc09g072650.4/Solyc04g077340.3/Solyc04g077830.2/Solyc06g082820.4/Solyc10g044510.2/Solyc02g090510.3/Solyc12g005400.3/Solyc06g010030.4/Solyc02g083285.2/Solyc05g056570.3/Solyc01g057270.4/Solyc12g019920.1/Solyc02g092450.3/Solyc10g084280.2/Solyc10g005440.3/Solyc10g086060.2/Solyc03g…	175
GO:0005525	MF	GTP binding	137/10025	312/19423	0.997469	1	0.961503	Solyc01g066980.3/Solyc01g103130.2/Solyc02g087880.3/Solyc10g008950.3/Solyc05g050600.3/Solyc05g012460.4/Solyc04g080900.3/Solyc08g076020.4/Solyc01g060130.3/Solyc05g052160.4/Solyc02g067880.3/Solyc11g010100.2/Solyc09g011300.3/Solyc03g118820.4/Solyc11g008020.2/Solyc04g051680.4/Solyc07g056020.3/Solyc05g015310.3/Solyc04g072060.4/Solyc07g045330.3/Solyc04g072080.1/Solyc01g066690.3/Solyc12g036410.3/Solyc03g…	137
GO:0005536	MF	D-glucose binding	7/10025	10/19423	0.199573	0.776749	0.746846	Solyc09g083020.1/Solyc04g080420.4/Solyc04g081400.3/Solyc02g091830.3/Solyc12g008510.2/Solyc11g065220.2/Solyc03g121070.3	7
GO:0005543	MF	phospholipid binding	18/10025	30/19423	0.231153	0.838513	0.806233	Solyc02g091520.3/Solyc04g078820.4/Solyc03g118720.3/Solyc01g107740.3/Solyc08g077150.3/Solyc12g098740.2/Solyc02g082030.3/Solyc04g015070.3/Solyc07g049740.4/Solyc03g120880.4/Solyc08g007000.3/Solyc08g043140.4/Solyc04g007800.4/Solyc02g063355.1/Solyc02g063370.2/Solyc12g040800.2/Solyc06g068940.4/Solyc03g007480.3	18
GO:0005544	MF	calcium-dependent phospholipid binding	14/10025	18/19423	0.0214973	0.467981	0.449965	Solyc04g011540.4/Solyc04g078820.4/Solyc01g081530.3/Solyc10g044690.3/Solyc10g045525.1/Solyc01g097510.4/Solyc01g097520.4/Solyc01g097540.4/Solyc01g097550.4/Solyc03g119440.3/Solyc04g073990.3/Solyc04g055170.3/Solyc06g068840.3/Solyc10g047240.2	14
GO:0005545	MF	1-phosphatidylinositol binding	9/10025	19/19423	0.725716	1	0.961503	Solyc04g074830.1/Solyc04g078820.4/Solyc01g104870.3/Solyc07g049380.1/Solyc07g007820.3/Solyc07g008060.1/Solyc06g011450.3/Solyc04g007860.3/Solyc12g010530.3	9
GO:0005546	MF	phosphatidylinositol-4,5-bisphosphate binding	27/10025	56/19423	0.740211	1	0.961503	Solyc04g074830.1/Solyc09g005830.1/Solyc01g104870.3/Solyc07g049380.1/Solyc12g088990.2/Solyc01g091910.4/Solyc11g073010.1/Solyc10g080100.3/Solyc12g096370.2/Solyc04g009740.4/Solyc07g007820.3/Solyc03g111320.1/Solyc06g062990.3/Solyc07g008060.1/Solyc10g081940.2/Solyc08g080130.3/Solyc04g015830.3/Solyc06g075610.1/Solyc03g122240.3/Solyc04g077760.1/Solyc06g011450.3/Solyc04g007860.3/Solyc12g010530.3/Solyc01g…	27
GO:0008017	MF	microtubule binding	88/10025	174/19423	0.637706	1	0.961503	Solyc01g103130.2/Solyc05g050600.3/Solyc02g081620.3/Solyc02g068340.3/Solyc01g100120.4/Solyc01g049840.1/Solyc03g115000.3/Solyc03g053080.3/Solyc08g079760.4/Solyc04g072080.1/Solyc03g007760.3/Solyc09g007030.3/Solyc01g066820.4/Solyc03g025470.4/Solyc11g008350.2/Solyc11g071570.3/Solyc09g083400.3/Solyc04g040110.3/Solyc01g106050.4/Solyc06g060140.4/Solyc05g050900.4/Solyc09g090320.2/Solyc08g059800.3/Solyc04g…	88
GO:0008047	MF	enzyme activator activity	8/10025	18/19423	0.800737	1	0.961503	Solyc03g118320.1/Solyc05g013710.3/Solyc09g010300.3/Solyc07g063190.3/Solyc01g008250.3/Solyc01g009390.4/Solyc10g008390.3/Solyc12g015820.1	8
GO:0008061	MF	chitin binding	19/10025	49/19423	0.974331	1	0.961503	Solyc12g089020.2/Solyc00g500347.1/Solyc04g072000.4/Solyc11g069630.1/Solyc07g049180.3/Solyc04g080420.4/Solyc11g072830.1/Solyc11g020130.3/Solyc07g009510.1/Solyc10g017970.1/Solyc10g055800.2/Solyc10g055820.3/Solyc07g005090.4/Solyc07g005100.4/Solyc03g116230.4/Solyc03g116240.3/Solyc11g005890.3/Solyc06g053380.3/Solyc10g055810.2	19
GO:0008066	MF	glutamate receptor activity	9/10025	14/19423	0.249086	0.838513	0.806233	Solyc06g063180.3/Solyc06g063190.3/Solyc06g063200.2/Solyc06g063210.3/Solyc07g052390.3/Solyc07g052400.3/Solyc05g045650.4/Solyc04g078860.4/Solyc02g077290.2	9
GO:0008080	MF	N-acetyltransferase activity	17/10025	29/19423	0.285324	0.897354	0.862808	Solyc07g006340.3/Solyc05g010250.3/Solyc12g096840.3/Solyc12g099940.2/Solyc08g068280.2/Solyc08g068690.1/Solyc08g068700.1/Solyc08g068720.1/Solyc08g068770.3/Solyc08g068780.3/Solyc02g092490.3/Solyc10g084640.1/Solyc12g010680.3/Solyc02g064690.3/Solyc04g025240.2/Solyc10g074910.2/Solyc03g116860.3	17
GO:0008094	MF	ATP-dependent activity, acting on DNA	7/10025	19/19423	0.936243	1	0.961503	Solyc09g082790.4/Solyc06g054560.3/Solyc07g051960.3/Solyc07g051970.3/Solyc10g049750.3/Solyc12g020110.2/Solyc03g063760.4	7
GO:0008097	MF	5S rRNA binding	5/10025	13/19423	0.890395	1	0.961503	Solyc06g007670.4/Solyc11g018560.2/Solyc12g098890.2/Solyc06g050820.3/Solyc09g020130.3	5
GO:0008106	MF	alcohol dehydrogenase (NADP+) activity	7/10025	16/19423	0.810349	1	0.961503	Solyc11g042710.3/Solyc12g042370.3/Solyc03g093290.2/Solyc11g010960.2/Solyc11g010980.2/Solyc11g010990.3/Solyc03g093280.3	7
GO:0008121	MF	ubiquinol-cytochrome-c reductase activity	3/10025	20/19423	0.999883	1	0.961503	Solyc05g026150.1/Solyc05g150135.1/Solyc12g008630.2	3
GO:0008131	MF	primary methylamine oxidase activity	8/10025	11/19423	0.135382	0.702993	0.67593	Solyc08g014330.3/Solyc05g013440.3/Solyc08g079430.3/Solyc10g017990.2/Solyc12g008900.2/Solyc12g008920.3/Solyc09g075930.2/Solyc06g071700.1	8
GO:0008137	MF	NADH dehydrogenase (ubiquinone) activity	10/10025	149/19423	1	1	0.961503	Solyc06g009580.1/Solyc10g051350.2/Solyc01g109620.3/Solyc03g122010.1/Solyc07g026910.3/Solyc08g061900.1/Solyc07g042310.1/Solyc01g086880.3/Solyc09g015260.1/Solyc11g044600.2	10
GO:0008138	MF	protein tyrosine/serine/threonine phosphatase activity	12/10025	20/19423	0.300326	0.901524	0.866817	Solyc11g007830.2/Solyc03g118350.4/Solyc12g062250.2/Solyc07g049410.3/Solyc09g065010.4/Solyc03g111160.3/Solyc12g008620.2/Solyc01g080040.3/Solyc10g039280.2/Solyc02g076900.4/Solyc12g021180.2/Solyc06g066760.3	12
GO:0008139	MF	nuclear localization sequence binding	10/10025	20/19423	0.643956	1	0.961503	Solyc06g052030.3/Solyc06g009750.4/Solyc01g104070.3/Solyc02g090230.4/Solyc03g082940.3/Solyc01g044360.4/Solyc08g041890.4/Solyc01g111780.4/Solyc02g093330.4/Solyc03g117120.4	10
GO:0008143	MF	poly(A) binding	14/10025	23/19423	0.249117	0.838513	0.806233	Solyc10g047360.2/Solyc11g065880.2/Solyc04g072043.1/Solyc09g008620.3/Solyc12g088720.2/Solyc01g107870.3/Solyc01g108500.4/Solyc02g080420.4/Solyc03g031720.3/Solyc04g005350.3/Solyc04g079310.4/Solyc10g085750.2/Solyc01g088800.4/Solyc10g062340.2	14
GO:0008146	MF	sulfotransferase activity	21/10025	32/19423	0.0784176	0.633343	0.608961	Solyc05g011890.1/Solyc11g050930.1/Solyc05g011887.1/Solyc05g011900.1/Solyc05g011910.3/Solyc05g012955.1/Solyc05g013000.3/Solyc05g013010.3/Solyc09g055500.1/Solyc04g028410.1/Solyc04g028390.1/Solyc04g028380.1/Solyc07g064850.3/Solyc03g093620.1/Solyc05g047470.1/Solyc05g047485.1/Solyc05g047510.3/Solyc10g019200.3/Solyc03g006043.1/Solyc03g006047.1/Solyc09g057883.1	21
GO:0008168	MF	methyltransferase activity	44/10025	84/19423	0.487896	1	0.961503	Solyc08g082880.4/Solyc08g013740.4/Solyc03g093760.1/Solyc04g077420.4/Solyc06g035790.3/Solyc02g091190.4/Solyc03g026120.3/Solyc02g067540.3/Solyc02g067890.3/Solyc12g036673.2/Solyc01g091690.3/Solyc04g080360.4/Solyc05g012450.4/Solyc09g090190.3/Solyc09g090510.3/Solyc08g077240.3/Solyc09g091530.2/Solyc09g091540.2/Solyc10g052600.1/Solyc01g079710.3/Solyc05g052500.4/Solyc02g021700.4/Solyc05g052970.4/Solyc05g…	44
GO:0008171	MF	O-methyltransferase activity	8/10025	17/19423	0.731818	1	0.961503	Solyc03g097700.3/Solyc09g082660.3/Solyc06g007960.4/Solyc06g064500.3/Solyc05g050000.3/Solyc10g085840.1/Solyc12g041940.1/Solyc12g041960.2	8
GO:0008173	MF	RNA methyltransferase activity	5/10025	12/19423	0.835918	1	0.961503	Solyc03g033450.4/Solyc05g050000.3/Solyc04g079950.4/Solyc08g062560.4/Solyc11g069340.2	5
GO:0008194	MF	UDP-glycosyltransferase activity	38/10025	74/19423	0.564693	1	0.961503	Solyc09g008060.4/Solyc05g005930.3/Solyc11g007500.2/Solyc11g010740.3/Solyc09g098080.4/Solyc05g052870.4/Solyc11g010810.1/Solyc01g104410.4/Solyc11g007480.1/Solyc08g008453.1/Solyc08g150105.1/Solyc09g008050.3/Solyc09g089585.1/Solyc07g006720.4/Solyc03g078690.4/Solyc03g078720.4/Solyc03g078810.4/Solyc05g051360.1/Solyc04g081830.1/Solyc12g006430.3/Solyc01g095760.3/Solyc05g053820.3/Solyc03g071850.1/Solyc02g…	38
GO:0008195	MF	phosphatidate phosphatase activity	7/10025	14/19423	0.651262	1	0.961503	Solyc04g025400.3/Solyc09g005910.4/Solyc02g084970.4/Solyc02g062570.4/Solyc05g008810.4/Solyc05g008820.4/Solyc02g086370.4	7
GO:0008198	MF	ferrous iron binding	7/10025	15/19423	0.739332	1	0.961503	Solyc11g072550.2/Solyc06g072420.3/Solyc07g007450.3/Solyc04g015080.4/Solyc06g050980.3/Solyc07g053150.3/Solyc04g008260.3	7
GO:0008233	MF	peptidase activity	21/10025	44/19423	0.74783	1	0.961503	Solyc01g104490.3/Solyc01g106060.3/Solyc02g089930.4/Solyc03g079910.3/Solyc05g051240.1/Solyc01g107680.4/Solyc02g091410.3/Solyc12g097030.2/Solyc09g065410.4/Solyc03g083250.3/Solyc09g011040.1/Solyc05g052910.4/Solyc03g119700.3/Solyc11g011440.1/Solyc12g010020.3/Solyc12g010040.2/Solyc04g079840.4/Solyc07g006090.3/Solyc02g065050.1/Solyc03g150159.1/Solyc01g102990.3	21
GO:0008234	MF	cysteine-type peptidase activity	5/10025	17/19423	0.982217	1	0.961503	Solyc11g072220.2/Solyc12g100360.1/Solyc04g078540.4/Solyc09g098150.3/Solyc02g093040.4	5
GO:0008236	MF	serine-type peptidase activity	14/10025	29/19423	0.707529	1	0.961503	Solyc01g111400.4/Solyc04g078720.1/Solyc12g062290.2/Solyc07g041200.3/Solyc04g081810.4/Solyc03g083330.3/Solyc01g096560.3/Solyc12g026400.2/Solyc01g006660.3/Solyc10g084560.3/Solyc01g087810.2/Solyc01g087830.1/Solyc01g087850.2/Solyc02g086830.3	14
GO:0008237	MF	metallopeptidase activity	13/10025	22/19423	0.313697	0.901524	0.866817	Solyc06g043160.1/Solyc06g073150.3/Solyc12g005980.2/Solyc05g052690.4/Solyc07g008880.3/Solyc08g081250.4/Solyc09g098280.3/Solyc11g013440.2/Solyc04g079200.3/Solyc01g080800.3/Solyc10g005660.3/Solyc11g017300.2/Solyc06g067990.3	13
GO:0008266	MF	poly(U) RNA binding	11/10025	11/19423	0.000690709	0.0977354	0.0939728	Solyc07g049220.4/Solyc04g072043.1/Solyc09g008620.3/Solyc12g088720.2/Solyc01g107870.3/Solyc09g065180.3/Solyc01g110240.1/Solyc01g111630.3/Solyc02g093440.4/Solyc10g085750.2/Solyc10g062340.2	11
GO:0008271	MF	secondary active sulfate transmembrane transporter activity	10/10025	16/19423	0.268471	0.868312	0.834885	Solyc09g065560.3/Solyc04g072760.3/Solyc12g056920.3/Solyc12g056930.2/Solyc12g006950.2/Solyc12g006960.2/Solyc12g043030.3/Solyc03g120250.3/Solyc05g007980.3/Solyc05g054740.3	10
GO:0008289	MF	lipid binding	95/10025	184/19423	0.528061	1	0.961503	Solyc06g069070.1/Solyc01g103130.2/Solyc06g072110.4/Solyc01g104170.3/Solyc07g041850.3/Solyc07g042150.3/Solyc08g062530.4/Solyc01g090350.3/Solyc11g027887.2/Solyc11g022420.3/Solyc03g034330.1/Solyc06g065600.1/Solyc10g024330.3/Solyc09g057530.2/Solyc06g069110.4/Solyc09g057550.1/Solyc10g075118.1/Solyc10g075150.2/Solyc11g069470.3/Solyc09g082280.3/Solyc09g058993.1/Solyc09g059100.2/Solyc03g118720.3/Solyc01g…	95
GO:0008308	MF	voltage-gated monoatomic anion channel activity	10/10025	15/19423	0.182284	0.776749	0.746846	Solyc09g014610.4/Solyc02g067460.3/Solyc04g080990.2/Solyc03g058920.3/Solyc04g082680.3/Solyc03g031590.4/Solyc07g051950.3/Solyc02g092440.3/Solyc06g036440.2/Solyc01g010760.3	10
GO:0008312	MF	7S RNA binding	4/10025	10/19423	0.853388	1	0.961503	Solyc11g062270.2/Solyc12g042740.2/Solyc08g082740.4/Solyc06g053385.2	4
GO:0008320	MF	protein transmembrane transporter activity	9/10025	20/19423	0.79261	1	0.961503	Solyc10g078690.3/Solyc03g079940.3/Solyc09g009180.3/Solyc09g065120.4/Solyc12g049220.3/Solyc11g066870.3/Solyc02g072130.3/Solyc06g084550.3/Solyc03g007610.4	9
GO:0008324	MF	monoatomic cation transmembrane transporter activity	6/10025	12/19423	0.655753	1	0.961503	Solyc12g005400.3/Solyc09g072690.1/Solyc07g014680.4/Solyc09g074740.2/Solyc07g042000.4/Solyc07g006370.1	6
GO:0008327	MF	methyl-CpG binding	11/10025	25/19423	0.832052	1	0.961503	Solyc07g008170.2/Solyc03g093760.1/Solyc03g025970.3/Solyc12g009590.2/Solyc01g105330.3/Solyc05g023680.4/Solyc04g074250.3/Solyc06g068140.3/Solyc03g116680.3/Solyc11g068740.2/Solyc11g068910.3	11
GO:0008353	MF	RNA polymerase II CTD heptapeptide repeat kinase activity	20/10025	32/19423	0.145331	0.747792	0.719004	Solyc11g070140.2/Solyc08g066330.3/Solyc03g097690.3/Solyc04g051460.4/Solyc01g067640.3/Solyc12g095860.2/Solyc07g063130.4/Solyc06g064660.4/Solyc04g049530.1/Solyc01g098160.3/Solyc08g067450.1/Solyc10g074720.3/Solyc07g053910.3/Solyc04g056280.4/Solyc05g014760.3/Solyc08g075890.3/Solyc10g008280.3/Solyc12g027870.1/Solyc04g071920.2/Solyc01g103350.3	20
GO:0008374	MF	O-acyltransferase activity	13/10025	18/19423	0.0633805	0.601343	0.578193	Solyc12g089050.3/Solyc07g041210.3/Solyc06g062870.4/Solyc02g068360.4/Solyc11g008550.3/Solyc02g068920.3/Solyc11g066710.3/Solyc11g012200.3/Solyc11g012210.1/Solyc11g012220.1/Solyc11g012240.1/Solyc11g012250.1/Solyc04g055190.4	13
GO:0008378	MF	galactosyltransferase activity	7/10025	13/19423	0.54725	1	0.961503	Solyc12g005880.2/Solyc07g064670.3/Solyc06g074370.3/Solyc07g049610.1/Solyc07g052320.3/Solyc02g092840.1/Solyc03g043920.4	7
GO:0008381	MF	mechanosensitive monoatomic ion channel activity	7/10025	11/19423	0.311908	0.901524	0.866817	Solyc08g061980.4/Solyc10g012050.3/Solyc02g036260.4/Solyc12g094420.2/Solyc04g082040.3/Solyc02g081030.4/Solyc08g076310.3	7
GO:0008408	MF	3'-5' exonuclease activity	9/10025	20/19423	0.79261	1	0.961503	Solyc02g067720.1/Solyc03g082850.3/Solyc07g064330.3/Solyc06g074030.1/Solyc01g007840.3/Solyc01g009350.2/Solyc01g009360.1/Solyc12g014060.2/Solyc02g086850.3	9
GO:0008422	MF	beta-glucosidase activity	22/10025	36/19423	0.165005	0.761403	0.732091	Solyc07g063390.3/Solyc12g040640.2/Solyc03g119080.4/Solyc06g073740.3/Solyc06g073760.3/Solyc11g071640.3/Solyc11g071650.3/Solyc11g042460.2/Solyc09g091850.4/Solyc07g063370.2/Solyc07g063880.4/Solyc01g097000.3/Solyc11g008720.3/Solyc04g015560.4/Solyc03g031730.3/Solyc09g075060.3/Solyc09g075070.3/Solyc06g076780.3/Solyc01g009240.4/Solyc01g081180.2/Solyc01g103230.3/Solyc02g089730.1	22
GO:0008474	MF	palmitoyl-(protein) hydrolase activity	11/10025	16/19423	0.130572	0.702993	0.67593	Solyc01g090410.3/Solyc05g010680.2/Solyc02g089320.3/Solyc07g041200.3/Solyc12g006870.2/Solyc08g078250.4/Solyc09g061310.3/Solyc03g111770.3/Solyc07g005130.3/Solyc08g076350.3/Solyc02g086220.3	11
GO:0008483	MF	transaminase activity	21/10025	30/19423	0.0320708	0.480832	0.462322	Solyc10g085700.1/Solyc08g008110.2/Solyc06g073280.3/Solyc01g095080.3/Solyc02g091990.3/Solyc07g064360.3/Solyc07g064370.1/Solyc07g064380.4/Solyc07g064400.2/Solyc11g065555.1/Solyc05g056010.3/Solyc08g081535.1/Solyc08g081550.4/Solyc04g077410.4/Solyc03g043890.3/Solyc12g039200.1/Solyc09g061637.1/Solyc02g063540.3/Solyc11g044840.2/Solyc12g056180.3/Solyc02g062190.2	21
GO:0008515	MF	sucrose transmembrane transporter activity	7/10025	14/19423	0.651262	1	0.961503	Solyc06g072620.4/Solyc06g072640.1/Solyc03g097560.3/Solyc03g097610.3/Solyc03g097620.1/Solyc01g099870.3/Solyc04g076960.4	7
GO:0008553	MF	P-type proton-exporting transporter activity	6/10025	11/19423	0.543629	1	0.961503	Solyc07g017780.4/Solyc02g088060.3/Solyc03g113400.4/Solyc12g010360.2/Solyc06g071100.4/Solyc03g117150.3	6
GO:0008559	MF	ABC-type xenobiotic transporter activity	9/10025	26/19423	0.974011	1	0.961503	Solyc02g044050.1/Solyc09g064440.4/Solyc01g080640.3/Solyc07g065320.4/Solyc12g044820.3/Solyc08g006880.3/Solyc05g014390.4/Solyc03g007530.3/Solyc03g117540.4	9
GO:0008568	MF	microtubule severing ATPase activity	6/10025	15/19423	0.876901	1	0.961503	Solyc03g007760.3/Solyc02g070440.3/Solyc02g094100.4/Solyc10g019190.2/Solyc06g066810.3/Solyc11g050800.1	6
GO:0008574	MF	plus-end-directed microtubule motor activity	5/10025	12/19423	0.835918	1	0.961503	Solyc09g007030.3/Solyc03g025470.4/Solyc11g008350.2/Solyc08g079710.3/Solyc06g075580.4	5
GO:0008753	MF	NADPH dehydrogenase (quinone) activity	7/10025	10/19423	0.199573	0.776749	0.746846	Solyc03g034140.4/Solyc10g005430.4/Solyc10g006650.3/Solyc02g079750.4/Solyc01g096420.3/Solyc01g096430.4/Solyc06g076880.3	7
GO:0008757	MF	S-adenosylmethionine-dependent methyltransferase activity	34/10025	60/19423	0.256665	0.854545	0.821647	Solyc03g097700.3/Solyc08g076360.4/Solyc10g050160.2/Solyc01g090280.4/Solyc06g007960.4/Solyc10g012160.3/Solyc09g083380.4/Solyc04g040180.3/Solyc12g036673.2/Solyc04g080660.4/Solyc05g051290.4/Solyc01g107910.4/Solyc07g007310.3/Solyc09g091530.2/Solyc09g091540.2/Solyc06g064500.3/Solyc07g064990.3/Solyc10g049500.1/Solyc10g049540.1/Solyc10g055680.1/Solyc10g061840.3/Solyc05g056520.4/Solyc04g055257.1/Solyc02g…	34
GO:0008810	MF	cellulase activity	13/10025	26/19423	0.641306	1	0.961503	Solyc11g040340.3/Solyc09g010210.3/Solyc05g052530.3/Solyc08g081620.4/Solyc04g081300.4/Solyc05g005080.3/Solyc07g064870.3/Solyc08g022050.2/Solyc11g008820.2/Solyc12g055980.1/Solyc01g110340.4/Solyc02g014220.3/Solyc09g075360.4	13
GO:0008821	MF	crossover junction DNA endonuclease activity	3/10025	10/19423	0.955818	1	0.961503	Solyc01g088030.4/Solyc01g091820.3/Solyc05g050950.2	3
GO:0008970	MF	phospholipase A1 activity	21/10025	34/19423	0.155365	0.761403	0.732091	Solyc02g077020.3/Solyc01g090220.4/Solyc12g036490.3/Solyc06g060870.1/Solyc12g098730.3/Solyc08g022240.1/Solyc01g079600.4/Solyc08g078090.1/Solyc09g065890.4/Solyc11g065530.1/Solyc05g053910.1/Solyc11g008550.3/Solyc10g038170.1/Solyc01g008320.3/Solyc02g076990.3/Solyc02g077000.3/Solyc02g077100.3/Solyc02g077150.1/Solyc02g077430.4/Solyc02g014470.4/Solyc08g007225.1	21
GO:0009011	MF	alpha-1,4-glucan glucosyltransferase (ADP-glucose donor) activity	2/10025	16/19423	0.999838	1	0.961503	Solyc02g088000.3/Solyc02g071040.3	2
GO:0009044	MF	xylan 1,4-beta-xylosidase activity	10/10025	13/19423	0.0584904	0.601343	0.578193	Solyc04g072850.4/Solyc04g072860.3/Solyc01g104950.4/Solyc10g077080.3/Solyc10g081120.3/Solyc02g091680.4/Solyc01g079570.3/Solyc10g047030.3/Solyc05g009470.4/Solyc04g007150.3	10
GO:0009055	MF	electron transfer activity	42/10025	114/19423	0.999468	1	0.961503	Solyc02g036320.2/Solyc02g088390.4/Solyc10g044520.3/Solyc01g104380.3/Solyc01g104390.2/Solyc01g090120.3/Solyc09g089880.3/Solyc12g005200.3/Solyc01g094040.3/Solyc09g090570.2/Solyc12g005465.2/Solyc12g005710.3/Solyc04g009710.2/Solyc08g077050.3/Solyc09g065250.2/Solyc09g065260.2/Solyc11g062350.2/Solyc12g042780.2/Solyc01g097910.2/Solyc03g119420.3/Solyc03g119880.3/Solyc02g068930.4/Solyc02g083810.4/Solyc08g…	42
GO:0009378	MF	four-way junction helicase activity	3/10025	14/19423	0.995406	1	0.961503	Solyc01g103960.3/Solyc11g020760.3/Solyc09g018710.2	3
GO:0009824	MF	AMP dimethylallyltransferase activity	37/10025	80/19423	0.858612	1	0.961503	Solyc11g061840.1/Solyc08g061780.3/Solyc11g061880.1/Solyc11g150108.1/Solyc11g019890.3/Solyc11g063680.1/Solyc11g063700.1/Solyc11g020360.3/Solyc11g020390.1/Solyc11g020520.3/Solyc05g009410.3/Solyc11g030560.1/Solyc11g061790.1/Solyc11g061817.1/Solyc11g061870.3/Solyc11g061910.1/Solyc11g061920.3/Solyc11g019870.3/Solyc11g019880.3/Solyc11g063460.2/Solyc11g063650.1/Solyc11g063710.1/Solyc11g020365.1/Solyc11g…	37
GO:0009881	MF	photoreceptor activity	10/10025	18/19423	0.461847	1	0.961503	Solyc05g053410.4/Solyc01g005300.4/Solyc09g011160.4/Solyc05g007020.4/Solyc07g045480.3/Solyc05g052950.4/Solyc09g075180.3/Solyc02g071260.3/Solyc01g010480.3/Solyc02g085780.3	10
GO:0009922	MF	fatty acid elongase activity	20/10025	33/19423	0.195159	0.776749	0.746846	Solyc04g080450.1/Solyc09g065800.4/Solyc01g104180.2/Solyc06g053870.4/Solyc06g053900.4/Solyc09g083050.3/Solyc07g018240.1/Solyc07g018250.1/Solyc02g089860.1/Solyc05g013220.2/Solyc03g044910.1/Solyc09g065780.3/Solyc08g067260.4/Solyc08g067410.2/Solyc12g049340.3/Solyc06g065560.2/Solyc10g046830.2/Solyc03g005320.3/Solyc02g085870.3/Solyc05g009280.4	20
GO:0009924	MF	obsolete octadecanal decarbonylase activity	6/10025	10/19423	0.417236	0.988792	0.950727	Solyc01g088430.4/Solyc12g100270.2/Solyc03g065250.4/Solyc08g044260.4/Solyc07g006300.4/Solyc01g088410.3	6
GO:0009931	MF	calcium-dependent protein serine/threonine kinase activity	24/10025	53/19423	0.855693	1	0.961503	Solyc01g096350.3/Solyc02g090510.3/Solyc05g056570.3/Solyc06g053620.4/Solyc08g008170.4/Solyc09g090090.2/Solyc12g005030.3/Solyc04g049160.3/Solyc11g018610.2/Solyc04g009900.4/Solyc04g009910.3/Solyc04g081910.4/Solyc03g082500.4/Solyc01g096820.4/Solyc11g064900.2/Solyc03g026340.4/Solyc02g083850.3/Solyc03g033540.3/Solyc10g074570.2/Solyc03g113390.3/Solyc01g112250.4/Solyc04g025460.2/Solyc02g065070.3/Solyc11g…	24
GO:0009977	MF	proton motive force dependent protein transmembrane transporter activity	1/10025	13/19423	0.999921	1	0.961503	Solyc05g008530.3	1
GO:0009982	MF	pseudouridine synthase activity	6/10025	15/19423	0.876901	1	0.961503	Solyc04g072140.4/Solyc03g097550.3/Solyc01g107580.4/Solyc01g097600.2/Solyc01g100400.3/Solyc02g062520.3	6
GO:0010011	MF	auxin binding	7/10025	11/19423	0.311908	0.901524	0.866817	Solyc06g008810.3/Solyc06g008440.1/Solyc06g008460.3/Solyc06g008780.3/Solyc02g079190.3/Solyc09g074520.3/Solyc06g084390.3	7
GO:0010181	MF	FMN binding	25/10025	47/19423	0.472557	1	0.961503	Solyc11g072710.3/Solyc11g032130.3/Solyc03g034140.4/Solyc10g005430.4/Solyc03g122130.3/Solyc10g006650.3/Solyc10g086220.2/Solyc08g048250.4/Solyc06g073230.4/Solyc07g019460.3/Solyc07g056540.3/Solyc04g009620.4/Solyc02g079750.4/Solyc07g007870.3/Solyc01g096420.3/Solyc01g096430.4/Solyc03g083440.4/Solyc04g076380.4/Solyc08g044270.4/Solyc03g122170.4/Solyc06g076880.3/Solyc05g050530.3/Solyc10g007600.3/Solyc01g…	25
GO:0010242	MF	oxygen evolving activity	3/10025	21/19423	0.999938	1	0.961503	Solyc02g090030.2/Solyc02g021290.1/Solyc12g039030.1	3
GO:0010277	MF	chlorophyllide a oxygenase activity	4/10025	11/19423	0.906267	1	0.961503	Solyc04g039880.3/Solyc04g040160.4/Solyc04g039870.3/Solyc03g095750.2	4
GO:0010294	MF	abscisic acid glucosyltransferase activity	8/10025	21/19423	0.92819	1	0.961503	Solyc01g066110.2/Solyc01g049790.1/Solyc12g098580.1/Solyc09g092480.1/Solyc09g092500.1/Solyc07g008230.1/Solyc01g066115.1/Solyc10g085230.2	8
GO:0010329	MF	auxin efflux transmembrane transporter activity	9/10025	14/19423	0.249086	0.838513	0.806233	Solyc02g087870.3/Solyc03g118740.3/Solyc10g078370.2/Solyc09g008240.3/Solyc06g009290.4/Solyc02g091240.1/Solyc10g080880.2/Solyc03g120980.3/Solyc02g082450.3	9
GO:0010333	MF	terpene synthase activity	28/10025	46/19423	0.133346	0.702993	0.67593	Solyc08g005640.4/Solyc08g005635.1/Solyc03g006550.4/Solyc04g071780.3/Solyc01g105880.4/Solyc01g105890.3/Solyc01g105900.2/Solyc01g105920.3/Solyc06g059930.4/Solyc06g060010.4/Solyc06g060180.3/Solyc11g030730.2/Solyc05g026590.2/Solyc05g026603.1/Solyc12g006570.2/Solyc09g065230.1/Solyc09g092470.2/Solyc07g008680.4/Solyc07g051940.4/Solyc07g052120.4/Solyc07g052150.4/Solyc12g019240.3/Solyc03g122350.3/Solyc03g…	28
GO:0010385	MF	double-stranded methylated DNA binding	6/10025	15/19423	0.876901	1	0.961503	Solyc07g062600.4/Solyc05g023680.4/Solyc06g066780.3/Solyc03g006420.4/Solyc09g076010.3/Solyc09g065340.3	6
GO:0010427	MF	abscisic acid binding	18/10025	32/19423	0.364801	0.947143	0.910681	Solyc08g082180.3/Solyc06g050500.2/Solyc03g095780.3/Solyc07g045330.3/Solyc06g007860.1/Solyc12g095970.3/Solyc08g076960.1/Solyc09g090970.4/Solyc09g090980.3/Solyc09g090990.2/Solyc06g061180.2/Solyc05g005865.1/Solyc05g054380.2/Solyc12g055990.2/Solyc07g005370.4/Solyc08g065410.3/Solyc03g007310.3/Solyc05g052420.3	18
GO:0010436	MF	carotenoid dioxygenase activity	8/10025	10/19423	0.0669339	0.601343	0.578193	Solyc01g087250.3/Solyc08g016720.1/Solyc11g071227.1/Solyc07g056570.1/Solyc08g066650.3/Solyc08g075480.4/Solyc01g087260.4/Solyc01g087270.3	8
GO:0015020	MF	glucuronosyltransferase activity	17/10025	24/19423	0.0449402	0.541195	0.52036	Solyc01g098970.3/Solyc02g087550.3/Solyc10g079490.2/Solyc04g009920.3/Solyc12g006490.2/Solyc04g010290.4/Solyc07g063110.4/Solyc09g010660.3/Solyc01g098960.3/Solyc05g055040.3/Solyc12g055960.1/Solyc07g054440.3/Solyc04g078980.4/Solyc04g078990.4/Solyc04g064790.3/Solyc12g013850.2/Solyc11g005760.3	17
GO:0015035	MF	protein-disulfide reductase activity	13/10025	23/19423	0.397651	0.988792	0.950727	Solyc05g006100.4/Solyc01g108020.3/Solyc04g080850.3/Solyc11g018670.3/Solyc07g063190.3/Solyc05g006850.4/Solyc05g006870.3/Solyc07g049450.3/Solyc01g008250.3/Solyc04g005810.3/Solyc03g113990.3/Solyc07g056390.4/Solyc10g008390.3	13
GO:0015079	MF	potassium ion transmembrane transporter activity	19/10025	29/19423	0.0938332	0.639875	0.615241	Solyc01g098800.4/Solyc12g096580.2/Solyc10g044860.1/Solyc01g105150.4/Solyc12g017910.2/Solyc08g015680.1/Solyc12g005670.2/Solyc12g005680.3/Solyc05g005720.4/Solyc05g005740.3/Solyc02g068590.3/Solyc07g014690.3/Solyc09g074800.2/Solyc09g074820.4/Solyc04g025990.3/Solyc07g042000.4/Solyc04g008450.4/Solyc06g051830.3/Solyc04g025880.4	19
GO:0015086	MF	cadmium ion transmembrane transporter activity	5/10025	11/19423	0.760849	1	0.961503	Solyc09g007870.3/Solyc03g120980.3/Solyc04g078250.4/Solyc02g092800.3/Solyc03g116900.3	5
GO:0015095	MF	magnesium ion transmembrane transporter activity	13/10025	22/19423	0.313697	0.901524	0.866817	Solyc03g005390.3/Solyc11g017380.2/Solyc09g065920.3/Solyc01g103890.3/Solyc05g012220.3/Solyc01g106900.3/Solyc11g065090.2/Solyc10g054930.2/Solyc11g066660.3/Solyc01g111190.4/Solyc01g086730.4/Solyc10g007740.3/Solyc01g103760.3	13
GO:0015112	MF	nitrate transmembrane transporter activity	13/10025	22/19423	0.313697	0.901524	0.866817	Solyc11g069735.1/Solyc11g069760.1/Solyc07g049290.3/Solyc01g091180.4/Solyc06g060620.4/Solyc12g006050.2/Solyc10g024490.2/Solyc08g077170.3/Solyc06g075490.1/Solyc03g112090.3/Solyc03g112100.3/Solyc01g080870.3/Solyc08g007430.2	13
GO:0015145	MF	monosaccharide transmembrane transporter activity	13/10025	17/19423	0.0331316	0.480832	0.462322	Solyc03g093400.2/Solyc04g074070.2/Solyc03g093410.3/Solyc05g018230.4/Solyc07g024030.3/Solyc06g054270.3/Solyc03g078600.3/Solyc01g109460.3/Solyc12g008320.2/Solyc08g080300.1/Solyc03g005140.2/Solyc03g005150.3/Solyc03g006650.2	13
GO:0015171	MF	amino acid transmembrane transporter activity	21/10025	40/19423	0.519037	1	0.961503	Solyc06g060110.3/Solyc03g078150.3/Solyc10g076790.2/Solyc02g037510.3/Solyc08g077820.4/Solyc04g011590.3/Solyc10g055260.2/Solyc08g082080.3/Solyc10g018600.2/Solyc03g013160.4/Solyc09g011920.3/Solyc01g111310.3/Solyc04g079560.3/Solyc02g093860.3/Solyc02g093870.4/Solyc10g084830.2/Solyc09g014380.3/Solyc01g111980.3/Solyc03g063030.4/Solyc11g005070.2/Solyc05g009700.4	21
GO:0015172	MF	acidic amino acid transmembrane transporter activity	7/10025	10/19423	0.199573	0.776749	0.746846	Solyc01g106800.4/Solyc03g111040.2/Solyc04g011590.3/Solyc04g077050.3/Solyc05g014530.1/Solyc02g093860.3/Solyc02g093870.4	7
GO:0015179	MF	L-amino acid transmembrane transporter activity	8/10025	14/19423	0.443239	1	0.961503	Solyc02g089400.4/Solyc05g052300.4/Solyc10g048180.1/Solyc06g050790.3/Solyc06g050800.4/Solyc03g032090.1/Solyc02g065680.3/Solyc03g117350.1	8
GO:0015189	MF	L-lysine transmembrane transporter activity	6/10025	13/19423	0.748754	1	0.961503	Solyc06g066680.3/Solyc10g081460.2/Solyc02g070270.2/Solyc02g070280.3/Solyc02g077910.4/Solyc12g011370.3	6
GO:0015211	MF	purine nucleoside transmembrane transporter activity	13/10025	27/19423	0.710043	1	0.961503	Solyc12g087870.2/Solyc08g077370.4/Solyc08g077380.4/Solyc07g008440.3/Solyc04g074870.3/Solyc04g074880.2/Solyc02g071050.4/Solyc02g071060.3/Solyc02g071080.3/Solyc02g071100.3/Solyc06g035410.2/Solyc03g005820.3/Solyc02g082170.3	13
GO:0015232	MF	heme transmembrane transporter activity	1/10025	17/19423	0.999996	1	0.961503	Solyc06g065880.1	1
GO:0015250	MF	water channel activity	19/10025	31/19423	0.18456	0.776749	0.746846	Solyc06g060760.3/Solyc11g069430.2/Solyc09g007760.4/Solyc09g007770.3/Solyc01g094690.4/Solyc12g044330.2/Solyc02g083510.3/Solyc10g054790.2/Solyc10g054800.2/Solyc10g054820.2/Solyc10g054840.2/Solyc08g081190.3/Solyc10g055630.2/Solyc05g055990.4/Solyc06g075650.3/Solyc10g083880.2/Solyc10g084120.2/Solyc12g056220.2/Solyc06g011350.3	19
GO:0015267	MF	channel activity	10/10025	15/19423	0.182284	0.776749	0.746846	Solyc02g091420.3/Solyc12g057050.2/Solyc08g013730.3/Solyc06g073590.3/Solyc01g056720.4/Solyc01g079890.3/Solyc05g008080.3/Solyc03g013340.3/Solyc02g071920.3/Solyc03g005980.3	10
GO:0015271	MF	outward rectifier potassium channel activity	5/10025	10/19423	0.662113	1	0.961503	Solyc03g005840.3/Solyc02g071140.3/Solyc03g097940.3/Solyc05g051220.3/Solyc11g011500.2	5
GO:0015276	MF	ligand-gated monoatomic ion channel activity	9/10025	14/19423	0.249086	0.838513	0.806233	Solyc06g063180.3/Solyc06g063190.3/Solyc06g063200.2/Solyc06g063210.3/Solyc07g052390.3/Solyc07g052400.3/Solyc05g045650.4/Solyc04g078860.4/Solyc02g077290.2	9
GO:0015288	MF	porin activity	12/10025	17/19423	0.0917565	0.633343	0.608961	Solyc10g078690.3/Solyc02g067460.3/Solyc06g007710.4/Solyc12g089100.2/Solyc04g008520.3/Solyc03g058920.3/Solyc04g082680.3/Solyc02g092440.3/Solyc06g084550.3/Solyc04g080190.3/Solyc01g010760.3/Solyc03g117120.4	12
GO:0015293	MF	symporter activity	53/10025	97/19423	0.310409	0.901524	0.866817	Solyc09g065560.3/Solyc03g093400.2/Solyc01g034080.1/Solyc06g060110.3/Solyc04g074070.2/Solyc03g093410.3/Solyc05g018230.4/Solyc04g005790.3/Solyc10g076790.2/Solyc04g072760.3/Solyc12g056930.2/Solyc06g054270.3/Solyc07g049290.3/Solyc01g091180.4/Solyc11g072170.2/Solyc01g106800.4/Solyc03g078600.3/Solyc06g060620.4/Solyc12g006050.2/Solyc07g006970.4/Solyc03g111040.2/Solyc10g024490.2/Solyc08g077170.3/Solyc12g…	53
GO:0015297	MF	antiporter activity	98/10025	167/19423	0.0390702	0.541195	0.52036	Solyc10g007370.2/Solyc10g007380.1/Solyc06g005290.3/Solyc10g051130.3/Solyc01g098800.4/Solyc07g052380.3/Solyc03g034400.3/Solyc08g016160.3/Solyc01g010650.3/Solyc02g080480.3/Solyc05g052790.3/Solyc06g036130.4/Solyc05g009020.4/Solyc11g069540.3/Solyc10g011670.3/Solyc08g008200.3/Solyc03g118960.3/Solyc03g118970.3/Solyc03g025190.4/Solyc03g025210.3/Solyc03g025220.3/Solyc03g025230.3/Solyc10g079280.2/Solyc04g…	98
GO:0015369	MF	calcium:proton antiporter activity	7/10025	14/19423	0.651262	1	0.961503	Solyc09g005260.4/Solyc07g062700.3/Solyc12g055750.3/Solyc03g123790.4/Solyc07g056110.3/Solyc03g006260.4/Solyc12g014110.2	7
GO:0015386	MF	potassium:proton antiporter activity	13/10025	21/19423	0.234843	0.838513	0.806233	Solyc01g091180.4/Solyc06g008820.3/Solyc01g067710.3/Solyc10g024490.2/Solyc08g077170.3/Solyc01g098190.3/Solyc01g005020.3/Solyc07g026670.4/Solyc01g080870.3/Solyc10g006080.3/Solyc07g042800.2/Solyc03g007040.4/Solyc08g065360.3	13
GO:0015421	MF	ABC-type oligopeptide transporter activity	8/10025	11/19423	0.135382	0.702993	0.67593	Solyc02g071340.2/Solyc06g009290.4/Solyc12g098840.3/Solyc03g026310.4/Solyc03g114950.2/Solyc03g005860.4/Solyc11g067310.3/Solyc02g071350.3	8
GO:0015450	MF	protein-transporting ATPase activity	6/10025	11/19423	0.543629	1	0.961503	Solyc05g052160.4/Solyc06g007710.4/Solyc03g095220.3/Solyc02g072130.3/Solyc10g024350.3/Solyc03g005700.1	6
GO:0015562	MF	efflux transmembrane transporter activity	8/10025	18/19423	0.800737	1	0.961503	Solyc03g019760.4/Solyc02g081870.4/Solyc09g150122.1/Solyc11g018690.2/Solyc03g120980.3/Solyc08g005580.3/Solyc06g076930.2/Solyc06g072100.3	8
GO:0015631	MF	tubulin binding	3/10025	10/19423	0.955818	1	0.961503	Solyc02g067820.4/Solyc05g053390.4/Solyc08g016670.3	3
GO:0016151	MF	nickel cation binding	4/10025	11/19423	0.906267	1	0.961503	Solyc09g082640.1/Solyc03g031430.1/Solyc02g070670.4/Solyc02g031980.3	4
GO:0016157	MF	sucrose synthase activity	7/10025	11/19423	0.311908	0.901524	0.866817	Solyc07g007790.3/Solyc09g092130.3/Solyc08g042000.3/Solyc12g009300.3/Solyc07g042520.4/Solyc12g040700.1/Solyc07g042550.3	7
GO:0016168	MF	chlorophyll binding	25/10025	112/19423	1	1	0.961503	Solyc02g036320.2/Solyc12g006140.2/Solyc04g082930.3/Solyc01g011480.1/Solyc06g063370.3/Solyc12g011280.2/Solyc07g047850.3/Solyc01g056470.1/Solyc04g053130.4/Solyc01g107660.3/Solyc05g021190.2/Solyc04g010190.1/Solyc02g021290.1/Solyc09g011010.3/Solyc09g059640.3/Solyc08g067330.1/Solyc02g070970.1/Solyc09g018800.2/Solyc12g039030.1/Solyc12g009200.2/Solyc12g035280.1/Solyc10g006230.3/Solyc11g045260.1/Solyc08g…	25
GO:0016207	MF	4-coumarate-CoA ligase activity	10/10025	11/19423	0.00782043	0.340489	0.327382	Solyc03g097030.3/Solyc12g042460.2/Solyc07g008360.2/Solyc02g081345.1/Solyc02g081360.4/Solyc02g081370.2/Solyc03g031870.3/Solyc08g076300.3/Solyc06g068650.4/Solyc03g117870.3	10
GO:0016251	MF	RNA polymerase II general transcription initiation factor activity	11/10025	18/19423	0.285377	0.897354	0.862808	Solyc04g076580.4/Solyc12g088030.2/Solyc12g096470.2/Solyc04g010090.3/Solyc09g065290.4/Solyc01g028930.4/Solyc01g096710.4/Solyc11g012150.3/Solyc06g076460.4/Solyc04g078050.3/Solyc06g065700.3	11
GO:0016279	MF	protein-lysine N-methyltransferase activity	7/10025	23/19423	0.98832	1	0.961503	Solyc01g088000.4/Solyc02g091190.4/Solyc10g009400.3/Solyc06g073380.3/Solyc01g006220.3/Solyc10g085160.2/Solyc02g085210.1	7
GO:0016297	MF	fatty acyl-[ACP] hydrolase activity	8/10025	10/19423	0.0669339	0.601343	0.578193	Solyc05g043320.3/Solyc05g008570.3/Solyc12g006930.2/Solyc07g049440.3/Solyc04g007190.4/Solyc06g083380.3/Solyc04g007200.4/Solyc03g097390.3	8
GO:0016298	MF	lipase activity	34/10025	62/19423	0.351971	0.940299	0.9041	Solyc02g032850.3/Solyc05g010050.3/Solyc11g051120.3/Solyc03g098020.4/Solyc02g090630.4/Solyc04g028470.2/Solyc04g081755.2/Solyc04g081770.4/Solyc04g081780.3/Solyc04g081790.3/Solyc05g013690.4/Solyc01g109020.3/Solyc08g061240.3/Solyc10g083270.3/Solyc06g048670.4/Solyc06g064640.3/Solyc07g064730.2/Solyc11g021040.3/Solyc12g049550.2/Solyc03g122280.3/Solyc06g064970.4/Solyc06g064990.2/Solyc06g065010.4/Solyc04g…	34
GO:0016301	MF	kinase activity	69/10025	132/19423	0.474646	1	0.961503	Solyc01g106780.3/Solyc11g072710.3/Solyc02g064700.3/Solyc10g005770.4/Solyc08g077200.4/Solyc10g081760.3/Solyc01g098410.4/Solyc04g005150.4/Solyc02g092640.4/Solyc08g074980.4/Solyc01g090240.3/Solyc03g007810.3/Solyc11g007690.3/Solyc11g007760.2/Solyc05g010340.3/Solyc12g057040.2/Solyc09g082970.3/Solyc03g096900.4/Solyc07g049190.4/Solyc03g097520.3/Solyc11g072140.3/Solyc11g072430.3/Solyc09g008840.4/Solyc01g…	69
GO:0016308	MF	1-phosphatidylinositol-4-phosphate 5-kinase activity	8/10025	17/19423	0.731818	1	0.961503	Solyc01g104140.3/Solyc10g078460.2/Solyc11g042450.1/Solyc09g008480.4/Solyc01g096410.4/Solyc04g015470.3/Solyc11g013180.2/Solyc10g086320.2	8
GO:0016405	MF	CoA-ligase activity	22/10025	26/19423	0.000473035	0.0892459	0.0858101	Solyc03g031940.4/Solyc11g007970.2/Solyc03g025720.3/Solyc02g037490.1/Solyc01g109180.4/Solyc12g042460.2/Solyc12g099360.2/Solyc12g100340.1/Solyc07g008360.2/Solyc02g081345.1/Solyc02g081360.4/Solyc02g081370.2/Solyc12g044290.2/Solyc01g060180.4/Solyc03g031870.3/Solyc06g035960.3/Solyc08g076300.3/Solyc03g114460.3/Solyc06g068650.4/Solyc11g069050.2/Solyc03g117870.3/Solyc12g038400.2	22
GO:0016407	MF	acetyltransferase activity	8/10025	13/19423	0.332294	0.931082	0.895238	Solyc01g110330.3/Solyc01g066520.3/Solyc12g005440.1/Solyc10g045390.2/Solyc02g071120.3/Solyc12g009150.2/Solyc03g005830.4/Solyc01g058270.3	8
GO:0016413	MF	O-acetyltransferase activity	38/10025	59/19423	0.0322645	0.480832	0.462322	Solyc10g007450.2/Solyc07g006980.1/Solyc07g062210.4/Solyc04g064740.4/Solyc12g044450.2/Solyc03g071627.1/Solyc06g082070.3/Solyc06g007170.4/Solyc10g078910.3/Solyc01g106370.3/Solyc02g089680.4/Solyc02g089700.4/Solyc02g089710.3/Solyc01g068420.4/Solyc01g068430.3/Solyc07g062220.3/Solyc09g010260.4/Solyc01g095610.4/Solyc01g079850.3/Solyc05g052540.2/Solyc07g032781.1/Solyc08g082060.3/Solyc07g053350.4/Solyc02g…	38
GO:0016462	MF	pyrophosphatase activity	14/10025	19/19423	0.0431069	0.541195	0.52036	Solyc04g005150.4/Solyc03g118470.4/Solyc05g010340.3/Solyc09g090300.3/Solyc06g062540.3/Solyc04g014500.3/Solyc03g121420.4/Solyc03g121425.1/Solyc06g083130.4/Solyc09g097930.4/Solyc03g114580.4/Solyc12g040870.3/Solyc06g069640.3/Solyc05g007990.4	14
GO:0016464	MF	chloroplast protein-transporting ATPase activity	6/10025	10/19423	0.417236	0.988792	0.950727	Solyc12g044400.3/Solyc02g032960.2/Solyc02g079000.4/Solyc04g063360.3/Solyc11g005020.3/Solyc08g082530.4	6
GO:0016491	MF	oxidoreductase activity	128/10025	280/19423	0.979817	1	0.961503	Solyc10g086390.2/Solyc02g088490.3/Solyc07g045490.3/Solyc02g036320.2/Solyc01g091660.3/Solyc03g098460.3/Solyc11g032130.3/Solyc07g063500.4/Solyc02g068340.3/Solyc06g076760.2/Solyc10g150105.1/Solyc10g076830.2/Solyc05g012480.4/Solyc09g010150.4/Solyc04g082350.2/Solyc09g150105.1/Solyc10g086220.2/Solyc04g072033.1/Solyc04g072034.1/Solyc06g007330.3/Solyc12g056600.3/Solyc12g056610.3/Solyc12g056800.2/Solyc10g…	128
GO:0016538	MF	cyclin-dependent protein serine/threonine kinase regulator activity	24/10025	49/19423	0.696051	1	0.961503	Solyc07g054950.2/Solyc04g081660.3/Solyc06g073610.3/Solyc12g087900.2/Solyc12g088520.2/Solyc12g088530.2/Solyc01g107730.3/Solyc05g051410.3/Solyc09g065200.4/Solyc04g082430.3/Solyc02g060605.1/Solyc02g061650.3/Solyc02g061690.2/Solyc05g006050.3/Solyc02g082820.3/Solyc01g098350.3/Solyc07g066660.4/Solyc11g010460.3/Solyc04g076040.3/Solyc03g032190.3/Solyc04g078310.3/Solyc04g078470.3/Solyc06g065680.3/Solyc02g…	24
GO:0016616	MF	oxidoreductase activity, acting on the CH-OH group of donors, NAD or NADP as acceptor	17/10025	32/19423	0.503092	1	0.961503	Solyc10g078360.3/Solyc03g097170.3/Solyc01g094070.3/Solyc01g068080.4/Solyc12g005350.2/Solyc08g076790.3/Solyc04g082750.3/Solyc04g082780.3/Solyc01g008540.4/Solyc01g008550.4/Solyc06g068440.4/Solyc01g102730.3/Solyc04g071940.3/Solyc02g086770.3/Solyc02g086880.4/Solyc01g087640.3/Solyc03g116910.3	17
GO:0016655	MF	oxidoreductase activity, acting on NAD(P)H, quinone or similar compound as acceptor	2/10025	27/19423	1	1	0.961503	Solyc05g026550.3/Solyc02g080275.1	2
GO:0016671	MF	oxidoreductase activity, acting on a sulfur group of donors, disulfide as acceptor	12/10025	21/19423	0.387637	0.979476	0.941769	Solyc06g007330.3/Solyc10g080730.3/Solyc04g081970.3/Solyc11g018670.3/Solyc02g068500.3/Solyc07g064940.3/Solyc05g006850.4/Solyc05g006870.3/Solyc04g016010.4/Solyc09g018440.2/Solyc12g019740.2/Solyc04g005810.3	12
GO:0016682	MF	oxidoreductase activity, acting on diphenols and related substances as donors, oxygen as acceptor	3/10025	19/19423	0.999781	1	0.961503	Solyc02g021290.1/Solyc02g071440.3/Solyc12g039030.1	3
GO:0016702	MF	oxidoreductase activity, acting on single donors with incorporation of molecular oxygen, incorporation of two atoms of oxygen	18/10025	27/19423	0.083932	0.633343	0.608961	Solyc07g022850.1/Solyc08g014000.3/Solyc01g099160.4/Solyc01g090660.3/Solyc03g119060.3/Solyc08g066650.3/Solyc01g099190.4/Solyc01g099200.3/Solyc01g099210.3/Solyc01g005750.1/Solyc01g006540.4/Solyc08g029000.3/Solyc03g122340.3/Solyc09g055890.4/Solyc09g075860.3/Solyc09g075870.2/Solyc02g087070.4/Solyc02g087100.1	18
GO:0016705	MF	oxidoreductase activity, acting on paired donors, with incorporation or reduction of molecular oxygen	114/10025	222/19423	0.558418	1	0.961503	Solyc12g056810.2/Solyc07g049690.3/Solyc02g062030.1/Solyc05g047680.4/Solyc10g083700.4/Solyc07g055550.2/Solyc10g087010.3/Solyc12g088460.3/Solyc02g089160.3/Solyc12g005170.2/Solyc10g081550.2/Solyc03g111880.3/Solyc07g055490.4/Solyc07g006140.4/Solyc02g064850.2/Solyc01g010490.4/Solyc10g009310.4/Solyc11g069800.1/Solyc03g025640.2/Solyc10g078220.2/Solyc05g016330.3/Solyc06g073570.4/Solyc04g051246.1/Solyc06g…	114
GO:0016706	MF	2-oxoglutarate-dependent dioxygenase activity	30/10025	69/19423	0.93002	1	0.961503	Solyc02g071400.3/Solyc02g062460.4/Solyc11g045520.2/Solyc03g025490.3/Solyc12g100170.1/Solyc06g066830.4/Solyc10g044447.1/Solyc11g007890.2/Solyc01g090610.3/Solyc01g090630.4/Solyc09g089580.4/Solyc12g006380.2/Solyc10g032565.1/Solyc08g078330.4/Solyc12g042980.2/Solyc02g068310.4/Solyc02g068315.1/Solyc01g006580.4/Solyc01g006610.2/Solyc05g018130.3/Solyc02g071430.3/Solyc02g062490.4/Solyc02g062500.3/Solyc02g…	30
GO:0016709	MF	oxidoreductase activity, acting on paired donors, with incorporation or reduction of molecular oxygen, NAD(P)H as one donor, and incorporation of one atom of oxygen	26/10025	41/19423	0.0867726	0.633343	0.608961	Solyc02g090340.2/Solyc02g065230.3/Solyc11g007540.2/Solyc10g078230.3/Solyc03g096980.1/Solyc03g096990.4/Solyc08g014190.4/Solyc02g090290.3/Solyc02g090300.3/Solyc02g080330.4/Solyc01g028803.1/Solyc02g069600.3/Solyc08g005610.3/Solyc05g055400.4/Solyc03g121510.4/Solyc10g018150.2/Solyc01g009370.2/Solyc09g098030.4/Solyc08g075320.4/Solyc06g084820.2/Solyc06g066270.1/Solyc01g010260.3/Solyc02g065190.3/Solyc02g…	26
GO:0016711	MF	flavonoid 3'-monooxygenase activity	6/10025	11/19423	0.543629	1	0.961503	Solyc03g115220.4/Solyc08g083410.1/Solyc08g083510.3/Solyc08g079280.3/Solyc08g079310.4/Solyc08g083520.2	6
GO:0016712	MF	oxidoreductase activity, acting on paired donors, with incorporation or reduction of molecular oxygen, reduced flavin or flavoprotein as one donor, and incorporation of one atom of oxygen	11/10025	17/19423	0.201735	0.776749	0.746846	Solyc05g021390.4/Solyc04g083160.2/Solyc11g056670.2/Solyc06g061023.1/Solyc05g006850.4/Solyc05g006870.3/Solyc04g005810.3/Solyc06g065420.2/Solyc06g065430.3/Solyc08g150142.1/Solyc06g084760.3	11
GO:0016717	MF	oxidoreductase activity, acting on paired donors, with oxidation of a pair of donors resulting in the reduction of molecular oxygen to two molecules of water	7/10025	10/19423	0.199573	0.776749	0.746846	Solyc05g050090.4/Solyc06g007130.5.1/Solyc06g007140.4/Solyc10g011810.4/Solyc10g011820.4/Solyc12g044950.3/Solyc08g063090.2	7
GO:0016740	MF	transferase activity	74/10025	161/19423	0.935741	1	0.961503	Solyc06g051570.4/Solyc11g005310.1/Solyc08g082680.3/Solyc09g089890.1/Solyc01g098180.3/Solyc05g055140.1/Solyc03g037490.1/Solyc09g010650.1/Solyc06g066800.2/Solyc11g007530.2/Solyc02g032850.3/Solyc01g095180.2/Solyc08g078490.4/Solyc04g015280.3/Solyc02g077890.4/Solyc11g005290.1/Solyc01g104060.3/Solyc10g009487.1/Solyc06g053640.1/Solyc05g010170.2/Solyc12g056960.2/Solyc12g087840.1/Solyc06g073860.2/Solyc09g…	74
GO:0016746	MF	acyltransferase activity	37/10025	61/19423	0.0986901	0.658277	0.632935	Solyc11g067340.1/Solyc04g078660.2/Solyc04g082350.2/Solyc08g080340.3/Solyc11g051120.3/Solyc03g025320.4/Solyc01g105550.1/Solyc09g008360.2/Solyc01g107050.3/Solyc01g107080.3/Solyc07g006670.1/Solyc04g028470.2/Solyc07g041160.3/Solyc01g109020.3/Solyc04g012020.1/Solyc05g052670.1/Solyc05g052680.1/Solyc02g068360.4/Solyc11g021040.3/Solyc10g055620.2/Solyc10g055730.3/Solyc08g005890.3/Solyc08g006070.4/Solyc06g…	37
GO:0016747	MF	acyltransferase activity, transferring groups other than amino-acyl groups	34/10025	47/19423	0.00304117	0.215162	0.206879	Solyc05g050770.4/Solyc12g019570.2/Solyc08g005760.1/Solyc04g079040.4/Solyc11g071480.1/Solyc12g087980.3/Solyc12g088250.2/Solyc12g088260.2/Solyc09g091510.3/Solyc09g092270.3/Solyc08g078030.4/Solyc05g053550.3/Solyc11g008630.3/Solyc09g072710.4/Solyc10g049210.3/Solyc10g049270.2/Solyc07g049670.4/Solyc06g074710.1/Solyc08g005770.3/Solyc06g051130.1/Solyc12g019560.1/Solyc04g077640.4/Solyc04g077650.3/Solyc06g…	34
GO:0016755	MF	aminoacyltransferase activity	9/10025	12/19423	0.0898318	0.633343	0.608961	Solyc11g069680.1/Solyc08g014490.1/Solyc12g096770.1/Solyc04g009680.2/Solyc02g081760.2/Solyc02g081800.1/Solyc08g075180.1/Solyc05g039950.2/Solyc07g043670.1	9
GO:0016757	MF	glycosyltransferase activity	102/10025	169/19423	0.0134179	0.42601	0.40961	Solyc05g013730.3/Solyc08g078540.3/Solyc09g059330.3/Solyc01g006620.3/Solyc12g019040.3/Solyc12g008340.2/Solyc02g084980.3/Solyc11g013270.2/Solyc10g085730.3/Solyc01g087600.3/Solyc07g045120.2/Solyc11g007770.2/Solyc03g118930.2/Solyc05g016320.2/Solyc11g071850.1/Solyc12g088240.2/Solyc10g078680.3/Solyc10g079210.2/Solyc09g008710.1/Solyc02g089640.3/Solyc06g059980.3/Solyc01g056800.1/Solyc03g044430.3/Solyc01g…	102
GO:0016760	MF	cellulose synthase (UDP-forming) activity	16/10025	35/19423	0.807362	1	0.961503	Solyc04g071650.4/Solyc09g075550.3/Solyc03g005450.3/Solyc12g056580.2/Solyc04g072790.2/Solyc09g089573.1/Solyc08g023380.1/Solyc08g061100.3/Solyc05g053560.4/Solyc08g076320.3/Solyc01g087210.3/Solyc11g005560.3/Solyc07g043390.4/Solyc12g014430.2/Solyc12g015770.3/Solyc11g050810.1	16
GO:0016762	MF	xyloglucan:xyloglucosyl transferase activity	30/10025	39/19423	0.00104266	0.118029	0.113485	Solyc09g008320.4/Solyc07g009380.4/Solyc11g066270.3/Solyc08g076080.3/Solyc07g006850.3/Solyc07g006860.3/Solyc07g006870.4/Solyc11g017450.2/Solyc09g092520.3/Solyc05g005680.3/Solyc12g007250.1/Solyc12g007260.2/Solyc12g007270.3/Solyc03g093080.3/Solyc03g093110.3/Solyc03g093120.5.1/Solyc11g065600.2/Solyc01g005120.3/Solyc01g099630.4/Solyc03g031800.3/Solyc07g052980.3/Solyc05g046290.3/Solyc06g083400.3/Solyc1…	30
GO:0016779	MF	nucleotidyltransferase activity	6/10025	14/19423	0.821873	1	0.961503	Solyc09g091860.4/Solyc08g074590.2/Solyc08g074740.3/Solyc10g050850.2/Solyc11g044900.2/Solyc06g051780.2	6
GO:0016787	MF	hydrolase activity	121/10025	262/19423	0.966603	1	0.961503	Solyc10g085560.3/Solyc01g102330.3/Solyc02g087880.3/Solyc07g018070.4/Solyc11g071800.2/Solyc09g008540.1/Solyc08g076020.4/Solyc10g080690.2/Solyc08g077580.2/Solyc08g077690.3/Solyc02g092770.3/Solyc06g036260.3/Solyc01g068280.3/Solyc08g077610.3/Solyc05g005760.4/Solyc07g150141.1/Solyc04g078430.3/Solyc10g085630.3/Solyc08g023500.4/Solyc11g005330.2/Solyc02g050280.4/Solyc12g056678.1/Solyc03g007960.3/Solyc01g…	121
GO:0016788	MF	hydrolase activity, acting on ester bonds	56/10025	85/19423	0.00539327	0.305259	0.293507	Solyc10g008830.2/Solyc09g063060.3/Solyc03g044740.4/Solyc11g031960.2/Solyc07g049430.3/Solyc11g032060.3/Solyc02g077330.3/Solyc03g095550.2/Solyc08g082490.3/Solyc04g050570.3/Solyc11g051120.3/Solyc08g008620.4/Solyc02g090210.3/Solyc04g028470.2/Solyc05g051320.2/Solyc09g009700.4/Solyc07g061960.3/Solyc11g032050.2/Solyc01g079160.4/Solyc01g109020.3/Solyc06g048570.3/Solyc02g083160.3/Solyc01g005610.4/Solyc11g…	56
GO:0016791	MF	phosphatase activity	28/10025	48/19423	0.215659	0.808363	0.777243	Solyc03g013310.3/Solyc06g082280.3/Solyc04g005840.1/Solyc01g066450.3/Solyc06g072420.3/Solyc03g096670.3/Solyc08g014290.1/Solyc01g094700.4/Solyc06g062540.3/Solyc04g011600.4/Solyc05g052980.4/Solyc05g053030.1/Solyc01g098580.3/Solyc11g008620.2/Solyc08g044400.3/Solyc03g121420.4/Solyc03g121425.1/Solyc07g037950.1/Solyc08g081390.4/Solyc11g011970.2/Solyc04g056340.4/Solyc12g021180.2/Solyc08g075390.4/Solyc10g…	28
GO:0016829	MF	lyase activity	14/10025	26/19423	0.488311	1	0.961503	Solyc07g049690.3/Solyc06g007860.1/Solyc02g090190.1/Solyc04g081740.3/Solyc12g042840.2/Solyc02g084410.3/Solyc07g005370.4/Solyc03g114540.2/Solyc06g068760.3/Solyc03g116530.3/Solyc09g075680.1/Solyc01g088010.1/Solyc01g103590.4/Solyc01g103630.4	14
GO:0016841	MF	ammonia-lyase activity	7/10025	14/19423	0.651262	1	0.961503	Solyc10g086180.2/Solyc09g007890.1/Solyc09g007910.4/Solyc09g007920.4/Solyc03g071870.1/Solyc03g042560.3/Solyc03g078270.2	7
GO:0016847	MF	1-aminocyclopropane-1-carboxylate synthase activity	9/10025	13/19423	0.16035	0.761403	0.732091	Solyc08g008110.2/Solyc01g095080.3/Solyc02g091990.3/Solyc08g081535.1/Solyc08g081550.4/Solyc04g077410.4/Solyc03g043890.3/Solyc02g063540.3/Solyc12g056180.3	9
GO:0016853	MF	isomerase activity	13/10025	40/19423	0.99536	1	0.961503	Solyc05g005180.3/Solyc01g103960.3/Solyc03g007760.3/Solyc01g090860.3/Solyc07g062130.3/Solyc02g070440.3/Solyc11g011610.2/Solyc09g018710.2/Solyc08g069110.3/Solyc10g019190.2/Solyc06g066810.3/Solyc07g006070.1/Solyc11g050800.1	13
GO:0016874	MF	ligase activity	14/10025	26/19423	0.488311	1	0.961503	Solyc02g082870.4/Solyc06g008920.3/Solyc03g119300.4/Solyc02g082880.2/Solyc02g082910.4/Solyc03g032210.3/Solyc03g113350.3/Solyc08g075800.1/Solyc08g075810.3/Solyc02g078210.3/Solyc05g009150.4/Solyc06g071130.3/Solyc07g043630.2/Solyc07g043660.3	14
GO:0016881	MF	acid-amino acid ligase activity	5/10025	10/19423	0.662113	1	0.961503	Solyc10g008520.3/Solyc08g068490.3/Solyc01g107390.4/Solyc02g092820.4/Solyc02g064830.4	5
GO:0016984	MF	ribulose-bisphosphate carboxylase activity	2/10025	14/19423	0.999388	1	0.961503	Solyc02g077860.1/Solyc02g063150.3	2
GO:0016985	MF	mannan endo-1,4-beta-mannosidase activity	10/10025	17/19423	0.363808	0.947143	0.910681	Solyc10g008300.3/Solyc02g084990.3/Solyc11g012190.3/Solyc04g080620.3/Solyc06g064520.4/Solyc06g150126.1/Solyc06g064537.1/Solyc01g008710.5.1/Solyc01g008720.2/Solyc12g013770.3	10
GO:0017018	MF	myosin phosphatase activity	118/10025	219/19423	0.272055	0.874903	0.841222	Solyc05g026520.2/Solyc07g065020.3/Solyc04g015660.3/Solyc10g018425.1/Solyc07g005460.4/Solyc08g150106.1/Solyc01g034010.2/Solyc12g006100.2/Solyc02g038807.1/Solyc01g058590.1/Solyc06g073960.4/Solyc08g082260.2/Solyc01g111730.3/Solyc04g071530.2/Solyc06g051940.4/Solyc06g007190.4/Solyc06g007350.4/Solyc01g103850.4/Solyc03g118350.4/Solyc03g118890.4/Solyc03g096670.3/Solyc09g007080.3/Solyc01g066870.3/Solyc11g…	118
GO:0017025	MF	TBP-class protein binding	8/10025	15/19423	0.55061	1	0.961503	Solyc12g088030.2/Solyc10g079360.3/Solyc10g079370.3/Solyc09g009680.2/Solyc01g096710.4/Solyc03g122020.4/Solyc02g085470.3/Solyc01g088720.3	8
GO:0017056	MF	structural constituent of nuclear pore	12/10025	30/19423	0.927708	1	0.961503	Solyc07g047860.4/Solyc02g090230.4/Solyc07g008160.3/Solyc03g120880.4/Solyc04g016240.3/Solyc12g049410.3/Solyc02g093330.4/Solyc01g102540.3/Solyc01g102550.4/Solyc03g117120.4/Solyc02g032490.3/Solyc06g053570.2	12
GO:0017108	MF	5'-flap endonuclease activity	5/10025	11/19423	0.760849	1	0.961503	Solyc01g088030.4/Solyc01g091820.3/Solyc03g119070.2/Solyc11g017230.2/Solyc01g102370.4	5
GO:0017110	MF	nucleoside diphosphate phosphatase activity	10/10025	11/19423	0.00782043	0.340489	0.327382	Solyc02g032570.1/Solyc12g096560.2/Solyc12g098540.2/Solyc12g098545.1/Solyc09g092400.2/Solyc02g081980.3/Solyc02g032520.1/Solyc02g032550.3/Solyc02g032560.3/Solyc02g032580.3	10
GO:0017116	MF	single-stranded DNA helicase activity	6/10025	10/19423	0.417236	0.988792	0.950727	Solyc11g040120.3/Solyc03g118320.1/Solyc09g007330.4/Solyc01g105520.3/Solyc02g070780.4/Solyc01g079500.4	6
GO:0019104	MF	DNA N-glycosylase activity	3/10025	12/19423	0.985384	1	0.961503	Solyc03g117510.4/Solyc06g073400.3/Solyc10g083630.2	3
GO:0019199	MF	transmembrane receptor protein kinase activity	7/10025	18/19423	0.906421	1	0.961503	Solyc01g098410.4/Solyc07g049180.3/Solyc07g049190.4/Solyc01g067510.3/Solyc03g026040.4/Solyc03g121050.3/Solyc04g071870.1	7
GO:0019706	MF	protein-cysteine S-palmitoyltransferase activity	18/10025	27/19423	0.083932	0.633343	0.608961	Solyc06g072610.3/Solyc02g061810.3/Solyc04g082650.3/Solyc05g012790.4/Solyc05g047610.3/Solyc04g071860.3/Solyc10g077050.2/Solyc01g091280.3/Solyc03g097630.3/Solyc04g009380.3/Solyc07g007430.3/Solyc04g012030.3/Solyc02g083150.3/Solyc08g029200.3/Solyc11g045670.3/Solyc10g084820.2/Solyc02g094390.3/Solyc10g086565.2	18
GO:0019789	MF	SUMO transferase activity	7/10025	13/19423	0.54725	1	0.961503	Solyc04g078620.3/Solyc12g088680.2/Solyc06g010000.3/Solyc03g112720.4/Solyc02g093110.3/Solyc03g044260.3/Solyc11g069160.3	7
GO:0019843	MF	rRNA binding	53/10025	178/19423	1	1	0.961503	Solyc03g118950.3/Solyc07g055230.4/Solyc06g065390.4/Solyc05g015310.3/Solyc06g018110.3/Solyc09g005720.3/Solyc06g007360.3/Solyc06g073090.3/Solyc12g017630.2/Solyc06g073800.3/Solyc11g071660.1/Solyc06g008140.1/Solyc09g064790.3/Solyc04g009540.1/Solyc03g110930.3/Solyc09g065180.3/Solyc02g081310.3/Solyc01g096800.3/Solyc07g063960.3/Solyc02g068090.3/Solyc11g008710.2/Solyc05g007250.3/Solyc11g066410.2/Solyc11g…	53
GO:0019863	MF	IgE binding	10/10025	14/19423	0.111052	0.672897	0.646992	Solyc07g041650.3/Solyc01g066070.3/Solyc03g005580.2/Solyc10g047570.2/Solyc11g073200.2/Solyc11g073210.2/Solyc09g090150.4/Solyc02g069480.3/Solyc01g009640.3/Solyc07g056290.2	10
GO:0019887	MF	protein kinase regulator activity	10/10025	15/19423	0.182284	0.776749	0.746846	Solyc01g067590.3/Solyc11g069765.1/Solyc10g061930.1/Solyc06g072980.4/Solyc03g096790.3/Solyc03g111310.3/Solyc06g010260.3/Solyc01g099280.3/Solyc05g050680.4/Solyc01g088740.4	10
GO:0019888	MF	protein phosphatase regulator activity	15/10025	25/19423	0.262178	0.857762	0.824741	Solyc07g049220.4/Solyc05g045950.3/Solyc12g044800.3/Solyc11g069490.3/Solyc04g010070.4/Solyc06g062530.4/Solyc02g069780.3/Solyc06g075160.3/Solyc03g121410.3/Solyc04g007100.4/Solyc10g083920.2/Solyc06g065690.3/Solyc02g093800.3/Solyc06g069180.3/Solyc05g009600.4	15
GO:0019899	MF	enzyme binding	12/10025	27/19423	0.825997	1	0.961503	Solyc01g104410.4/Solyc05g011990.4/Solyc11g073130.2/Solyc09g090420.4/Solyc02g079140.2/Solyc01g097600.2/Solyc09g061860.4/Solyc04g008110.3/Solyc11g006130.2/Solyc08g007180.3/Solyc11g068740.2/Solyc06g007980.4	12
GO:0019900	MF	kinase binding	45/10025	78/19423	0.16786	0.761403	0.732091	Solyc01g067590.3/Solyc08g065330.3/Solyc12g005360.3/Solyc08g076380.3/Solyc04g078620.3/Solyc09g009250.3/Solyc06g072830.4/Solyc03g096670.3/Solyc04g072780.4/Solyc12g056950.2/Solyc03g096870.3/Solyc12g088680.2/Solyc11g017470.2/Solyc06g060980.3/Solyc06g061010.4/Solyc09g065390.1/Solyc08g077480.4/Solyc08g077770.3/Solyc04g054760.3/Solyc03g083320.4/Solyc01g096860.3/Solyc05g052980.4/Solyc01g099280.3/Solyc08g…	45
GO:0019901	MF	protein kinase binding	51/10025	81/19423	0.0258499	0.47197	0.4538	Solyc01g091230.3/Solyc03g116140.3/Solyc01g067590.3/Solyc07g005970.3/Solyc02g090330.3/Solyc02g068340.3/Solyc01g006140.4/Solyc07g051860.1/Solyc08g069070.3/Solyc01g089850.4/Solyc05g010140.3/Solyc03g096670.3/Solyc04g072490.4/Solyc01g090800.3/Solyc06g008510.3/Solyc09g090050.4/Solyc09g009380.3/Solyc01g107610.4/Solyc02g090970.1/Solyc02g090980.1/Solyc02g090990.1/Solyc12g098820.2/Solyc09g065200.4/Solyc12g…	51
GO:0019904	MF	protein domain specific binding	19/10025	37/19423	0.578448	1	0.961503	Solyc10g006400.3/Solyc06g063370.3/Solyc02g087400.1/Solyc08g013670.3/Solyc07g063190.3/Solyc07g064270.3/Solyc03g025840.3/Solyc08g080050.4/Solyc08g068270.3/Solyc03g124010.3/Solyc03g005240.2/Solyc10g085420.3/Solyc09g014800.3/Solyc12g013590.2/Solyc09g014830.3/Solyc09g014910.4/Solyc06g006080.3/Solyc11g007200.3/Solyc01g090780.3	19
GO:0019905	MF	syntaxin binding	8/10025	17/19423	0.731818	1	0.961503	Solyc09g005600.3/Solyc01g107740.3/Solyc05g052310.3/Solyc06g050220.4/Solyc02g030100.4/Solyc06g051380.3/Solyc04g047750.3/Solyc06g069570.3	8
GO:0022857	MF	transmembrane transporter activity	72/10025	123/19423	0.0731364	0.633343	0.608961	Solyc01g102360.3/Solyc11g005410.2/Solyc01g104750.4/Solyc05g053860.4/Solyc07g049320.4/Solyc12g099580.2/Solyc04g077730.1/Solyc06g036130.4/Solyc04g079520.3/Solyc12g017380.3/Solyc11g042820.2/Solyc03g025190.4/Solyc03g025210.3/Solyc03g025220.3/Solyc03g025230.3/Solyc04g051500.3/Solyc01g106420.3/Solyc01g091870.3/Solyc12g095790.2/Solyc12g096160.2/Solyc10g080980.2/Solyc10g080990.3/Solyc04g081990.3/Solyc12g…	72
GO:0030060	MF	L-malate dehydrogenase (NAD+) activity	5/10025	10/19423	0.662113	1	0.961503	Solyc03g071590.3/Solyc11g007990.2/Solyc01g106480.4/Solyc09g090140.4/Solyc02g063490.3	5
GO:0030145	MF	manganese ion binding	23/10025	51/19423	0.858291	1	0.961503	Solyc06g082280.3/Solyc01g102380.5.1/Solyc01g102390.4/Solyc08g014290.1/Solyc09g090005.1/Solyc09g090040.3/Solyc04g009580.3/Solyc05g006120.3/Solyc04g049550.3/Solyc05g056110.3/Solyc08g006970.4/Solyc12g010020.3/Solyc12g010040.2/Solyc10g005290.4/Solyc03g114340.3/Solyc01g102370.4/Solyc01g102400.3/Solyc01g102890.4/Solyc01g102895.1/Solyc01g102910.4/Solyc07g044840.3/Solyc01g088270.3/Solyc01g088290.2	23
GO:0030170	MF	pyridoxal phosphate binding	81/10025	127/19423	0.00368077	0.23148	0.222568	Solyc08g008010.4/Solyc08g066250.4/Solyc01g104000.3/Solyc08g066020.3/Solyc08g008000.2/Solyc08g008110.2/Solyc08g066220.4/Solyc08g066240.3/Solyc08g066260.3/Solyc06g073280.3/Solyc12g088000.2/Solyc02g090190.1/Solyc08g014610.4/Solyc03g098220.4/Solyc05g013380.3/Solyc04g054310.3/Solyc01g095080.3/Solyc12g096190.2/Solyc12g096240.3/Solyc12g062790.1/Solyc12g006450.2/Solyc12g006470.2/Solyc02g091560.3/Solyc02g…	81
GO:0030234	MF	enzyme regulator activity	9/10025	22/19423	0.888699	1	0.961503	Solyc01g015000.3/Solyc06g066400.3/Solyc03g098050.3/Solyc05g053650.3/Solyc06g053930.3/Solyc02g150120.1/Solyc01g111710.4/Solyc03g005040.1/Solyc03g005240.2	9
GO:0030246	MF	carbohydrate binding	132/10025	270/19423	0.832399	1	0.961503	Solyc10g055470.2/Solyc01g103790.3/Solyc11g018490.3/Solyc07g063770.3/Solyc04g077340.3/Solyc12g044880.2/Solyc10g084860.1/Solyc04g050933.1/Solyc02g068300.3/Solyc05g053620.3/Solyc03g112310.1/Solyc10g005440.3/Solyc09g005000.1/Solyc10g047680.3/Solyc02g087780.3/Solyc02g087800.3/Solyc03g007790.3/Solyc03g118650.3/Solyc02g067860.4/Solyc10g047780.1/Solyc10g047810.3/Solyc09g007510.3/Solyc09g083040.1/Solyc01g…	132
GO:0030247	MF	polysaccharide binding	50/10025	92/19423	0.337189	0.93921	0.903053	Solyc05g008930.3/Solyc09g008320.4/Solyc07g009380.4/Solyc11g066270.3/Solyc03g112880.1/Solyc09g098540.3/Solyc10g076560.1/Solyc05g012380.3/Solyc07g007020.3/Solyc08g076080.3/Solyc10g076530.2/Solyc11g072140.3/Solyc04g080420.4/Solyc07g006850.3/Solyc07g006870.4/Solyc11g017450.2/Solyc01g095820.2/Solyc01g095840.2/Solyc02g091530.4/Solyc05g005680.3/Solyc12g007250.1/Solyc12g007260.2/Solyc12g007270.3/Solyc03g…	50
GO:0030267	MF	glyoxylate reductase (NADPH) activity	5/10025	10/19423	0.662113	1	0.961503	Solyc08g080030.4/Solyc12g044250.2/Solyc12g044260.2/Solyc09g018790.3/Solyc01g111630.3	5
GO:0030276	MF	clathrin binding	9/10025	19/19423	0.725716	1	0.961503	Solyc04g080600.3/Solyc12g098740.2/Solyc11g065940.2/Solyc08g081320.3/Solyc06g082840.4/Solyc09g018960.4/Solyc04g007860.3/Solyc10g006850.4/Solyc03g006610.3	9
GO:0030295	MF	protein kinase activator activity	13/10025	21/19423	0.234843	0.838513	0.806233	Solyc01g067590.3/Solyc12g096060.2/Solyc08g079760.4/Solyc07g049420.1/Solyc03g097920.1/Solyc12g005480.2/Solyc04g014550.3/Solyc01g099280.3/Solyc02g005490.3/Solyc08g075960.3/Solyc10g008210.3/Solyc01g016470.3/Solyc02g067100.3	13
GO:0030515	MF	snoRNA binding	11/10025	19/19423	0.376454	0.964131	0.927014	Solyc09g083080.4/Solyc09g015930.3/Solyc03g025270.3/Solyc11g071660.1/Solyc05g011990.4/Solyc07g056550.3/Solyc01g095790.4/Solyc07g066410.4/Solyc01g100570.4/Solyc05g008190.3/Solyc01g007250.4	11
GO:0030527	MF	structural constituent of chromatin	40/10025	85/19423	0.829198	1	0.961503	Solyc09g007610.3/Solyc05g014880.3/Solyc06g074790.2/Solyc12g011455.1/Solyc06g072240.1/Solyc09g082710.3/Solyc10g044580.1/Solyc11g027890.3/Solyc09g083380.4/Solyc05g150134.1/Solyc05g025980.3/Solyc10g044980.3/Solyc11g072840.1/Solyc11g073250.2/Solyc04g081145.1/Solyc02g038690.1/Solyc01g079110.4/Solyc04g049470.2/Solyc09g066100.3/Solyc03g119130.3/Solyc07g065560.3/Solyc04g074580.1/Solyc05g054610.1/Solyc01g…	40
GO:0030544	MF	Hsp70 protein binding	14/10025	37/19423	0.967755	1	0.961503	Solyc11g005400.2/Solyc04g009770.3/Solyc01g066770.3/Solyc01g090550.3/Solyc08g077290.1/Solyc05g006820.4/Solyc08g079260.3/Solyc06g073950.3/Solyc01g065570.2/Solyc07g053615.1/Solyc02g077670.3/Solyc02g014190.4/Solyc09g064380.3/Solyc06g071110.3	14
GO:0030552	MF	cAMP binding	10/10025	18/19423	0.461847	1	0.961503	Solyc12g005400.3/Solyc03g116850.3/Solyc03g007260.3/Solyc02g088560.4/Solyc07g006510.3/Solyc01g095770.3/Solyc12g010010.2/Solyc05g050360.3/Solyc06g051920.4/Solyc02g086990.4	10
GO:0030553	MF	cGMP binding	10/10025	18/19423	0.461847	1	0.961503	Solyc12g005400.3/Solyc03g116850.3/Solyc03g007260.3/Solyc02g088560.4/Solyc07g006510.3/Solyc01g095770.3/Solyc12g010010.2/Solyc05g050360.3/Solyc06g051920.4/Solyc02g086990.4	10
GO:0030570	MF	pectate lyase activity	14/10025	23/19423	0.249117	0.838513	0.806233	Solyc03g071570.3/Solyc11g008140.3/Solyc09g008380.3/Solyc03g058890.4/Solyc04g010230.4/Solyc03g111690.4/Solyc12g044750.3/Solyc05g055510.3/Solyc06g083580.4/Solyc03g113150.3/Solyc02g093580.4/Solyc09g061890.3/Solyc06g071840.3/Solyc09g005850.3	14
GO:0030599	MF	pectinesterase activity	42/10025	76/19423	0.301008	0.901524	0.866817	Solyc06g051960.3/Solyc12g008530.2/Solyc07g064170.3/Solyc02g062150.3/Solyc10g077135.1/Solyc01g091060.2/Solyc04g080530.3/Solyc06g009180.3/Solyc01g068120.4/Solyc02g080200.4/Solyc02g080220.3/Solyc01g079180.4/Solyc09g091730.4/Solyc03g083360.3/Solyc02g081990.3/Solyc03g083840.3/Solyc03g083870.4/Solyc08g078640.3/Solyc07g065350.2/Solyc07g065360.2/Solyc05g053680.1/Solyc01g098940.3/Solyc02g083830.2/Solyc02g…	42
GO:0030674	MF	protein-macromolecule adaptor activity	14/10025	28/19423	0.640973	1	0.961503	Solyc08g082050.3/Solyc02g087400.1/Solyc04g008510.3/Solyc06g063280.1/Solyc03g119700.3/Solyc07g052620.1/Solyc04g077150.3/Solyc07g053140.3/Solyc06g076460.4/Solyc03g112630.3/Solyc09g014780.3/Solyc06g005080.4/Solyc10g076260.2/Solyc08g008510.3	14
GO:0030955	MF	potassium ion binding	8/10025	10/19423	0.0669339	0.601343	0.578193	Solyc01g106780.3/Solyc03g007810.3/Solyc11g007690.3/Solyc09g082970.3/Solyc09g008840.4/Solyc04g008740.3/Solyc10g083720.3/Solyc01g049650.3	8
GO:0030976	MF	thiamine pyrophosphate binding	4/10025	13/19423	0.96413	1	0.961503	Solyc09g005110.3/Solyc10g076510.2/Solyc06g059880.3/Solyc04g005180.4	4
GO:0030983	MF	mismatched DNA binding	6/10025	15/19423	0.876901	1	0.961503	Solyc09g005100.4/Solyc07g018340.3/Solyc09g090890.3/Solyc10g018530.2/Solyc10g018540.2/Solyc08g007330.3	6
GO:0031072	MF	heat shock protein binding	18/10025	32/19423	0.364801	0.947143	0.910681	Solyc08g082820.4/Solyc03g118500.3/Solyc07g047690.1/Solyc01g105340.4/Solyc01g106210.3/Solyc01g106260.3/Solyc03g082920.4/Solyc07g066290.3/Solyc04g076080.3/Solyc11g066060.3/Solyc06g076020.3/Solyc01g081330.3/Solyc10g085160.2/Solyc07g005820.3/Solyc03g063350.3/Solyc01g086740.3/Solyc05g040050.3/Solyc10g086410.3	18
GO:0031176	MF	endo-1,4-beta-xylanase activity	7/10025	12/19423	0.431505	0.988792	0.950727	Solyc01g106980.2/Solyc01g106990.2/Solyc01g107000.3/Solyc07g041170.2/Solyc10g055370.2/Solyc04g077190.4/Solyc11g043160.2	7
GO:0031267	MF	small GTPase binding	23/10025	42/19423	0.400499	0.988792	0.950727	Solyc06g052030.3/Solyc03g096920.3/Solyc01g104070.3/Solyc03g082870.4/Solyc03g082940.3/Solyc09g010720.3/Solyc07g041660.4/Solyc09g092070.4/Solyc07g063330.4/Solyc02g068150.4/Solyc02g082730.3/Solyc01g044360.4/Solyc01g098900.3/Solyc04g076140.3/Solyc01g101090.3/Solyc06g082200.4/Solyc11g013280.1/Solyc01g057520.4/Solyc09g098240.4/Solyc01g111780.4/Solyc10g086430.3/Solyc11g005710.2/Solyc08g082900.4	23
GO:0031369	MF	translation initiation factor binding	7/10025	14/19423	0.651262	1	0.961503	Solyc01g098180.3/Solyc06g076150.3/Solyc05g052690.4/Solyc06g082580.4/Solyc11g013440.2/Solyc01g102570.4/Solyc01g088370.3	7
GO:0031386	MF	protein tag activity	7/10025	26/19423	0.99714	1	0.961503	Solyc03g082570.4/Solyc01g068045.1/Solyc03g078630.3/Solyc12g099025.1/Solyc07g064880.4/Solyc09g059970.3/Solyc10g005560.3	7
GO:0031418	MF	L-ascorbic acid binding	25/10025	64/19423	0.983945	1	0.961503	Solyc03g116260.3/Solyc11g013110.2/Solyc11g072200.2/Solyc02g083860.3/Solyc02g087490.3/Solyc06g054490.3/Solyc01g105650.4/Solyc09g089580.4/Solyc09g089830.4/Solyc06g060070.3/Solyc04g080890.4/Solyc12g006380.2/Solyc02g081190.4/Solyc09g066320.2/Solyc01g080530.3/Solyc02g083390.4/Solyc02g070080.4/Solyc05g008610.3/Solyc03g033320.4/Solyc08g006770.3/Solyc02g092710.3/Solyc02g064750.4/Solyc11g005200.2/Solyc07g…	25
GO:0031490	MF	chromatin DNA binding	14/10025	30/19423	0.765892	1	0.961503	Solyc01g008120.4/Solyc02g089790.4/Solyc02g078790.4/Solyc04g009500.4/Solyc09g091490.3/Solyc06g048630.3/Solyc05g006180.3/Solyc07g065550.3/Solyc11g065370.3/Solyc03g093640.4/Solyc11g068480.2/Solyc01g057445.1/Solyc10g005490.4/Solyc07g056300.1	14
GO:0031491	MF	nucleosome binding	7/10025	26/19423	0.99714	1	0.961503	Solyc08g066010.2/Solyc09g083000.3/Solyc06g054560.3/Solyc10g081020.2/Solyc07g064090.3/Solyc03g121580.3/Solyc03g005310.4	7
GO:0031492	MF	nucleosomal DNA binding	8/10025	12/19423	0.226482	0.837837	0.805583	Solyc09g083380.4/Solyc06g060120.3/Solyc05g051290.4/Solyc09g066100.3/Solyc03g119130.3/Solyc01g099410.3/Solyc02g084240.3/Solyc04g007890.3	8
GO:0031593	MF	polyubiquitin modification-dependent protein binding	26/10025	36/19423	0.00957764	0.38721	0.372304	Solyc02g061610.1/Solyc01g110410.3/Solyc11g069720.2/Solyc09g008070.4/Solyc07g048120.3/Solyc02g036330.3/Solyc02g060570.1/Solyc02g060580.3/Solyc04g082160.4/Solyc02g060590.2/Solyc02g060600.1/Solyc02g061640.2/Solyc02g061670.1/Solyc02g061680.3/Solyc02g082800.3/Solyc02g083710.3/Solyc06g074980.3/Solyc03g032160.3/Solyc10g049650.3/Solyc11g011900.1/Solyc10g005890.3/Solyc02g063133.1/Solyc06g036720.4/Solyc06g…	26
GO:0031624	MF	ubiquitin conjugating enzyme binding	15/10025	25/19423	0.262178	0.857762	0.824741	Solyc02g088010.3/Solyc12g017310.3/Solyc06g073340.3/Solyc02g078790.4/Solyc01g109280.3/Solyc12g008480.3/Solyc01g044340.3/Solyc03g026150.3/Solyc07g066650.4/Solyc01g005650.3/Solyc02g069230.3/Solyc06g005000.3/Solyc04g077000.3/Solyc01g110100.4/Solyc03g117110.4	15
GO:0031625	MF	ubiquitin protein ligase binding	56/10025	165/19423	0.999999	1	0.961503	Solyc03g082570.4/Solyc07g063770.3/Solyc04g077340.3/Solyc01g056340.4/Solyc10g005440.3/Solyc02g087900.3/Solyc03g007790.3/Solyc01g067100.4/Solyc11g071610.2/Solyc07g048120.3/Solyc02g078750.3/Solyc05g012340.4/Solyc12g005290.2/Solyc08g059730.1/Solyc01g068045.1/Solyc03g078630.3/Solyc01g094830.4/Solyc02g079530.4/Solyc02g079570.4/Solyc04g009320.3/Solyc02g079590.3/Solyc02g079640.3/Solyc02g079690.1/Solyc09g…	56
GO:0032050	MF	clathrin heavy chain binding	11/10025	21/19423	0.559546	1	0.961503	Solyc04g074830.1/Solyc11g042990.2/Solyc01g104870.3/Solyc07g049380.1/Solyc07g007820.3/Solyc07g008060.1/Solyc06g011450.3/Solyc04g007860.3/Solyc12g010530.3/Solyc09g014450.4/Solyc03g006510.4	11
GO:0032183	MF	SUMO binding	12/10025	19/19423	0.21914	0.816008	0.784594	Solyc04g078620.3/Solyc04g009990.3/Solyc06g059960.4/Solyc12g088680.2/Solyc06g010000.3/Solyc06g010240.3/Solyc03g119070.2/Solyc08g005400.4/Solyc03g112720.4/Solyc02g093110.3/Solyc03g044260.3/Solyc11g069160.3	12
GO:0032266	MF	phosphatidylinositol-3-phosphate binding	7/10025	15/19423	0.739332	1	0.961503	Solyc01g108160.3/Solyc08g077490.2/Solyc01g096910.3/Solyc08g006010.3/Solyc06g076890.1/Solyc08g074340.3/Solyc07g006120.3	7
GO:0032440	MF	2-alkenal reductase [NAD(P)+] activity	5/10025	13/19423	0.890395	1	0.961503	Solyc07g045080.3/Solyc09g091700.4/Solyc06g063040.1/Solyc12g010950.2/Solyc12g010960.2	5
GO:0032454	MF	histone H3K9 demethylase activity	2/10025	11/19423	0.995675	1	0.961503	Solyc04g009990.3/Solyc09g091490.3	2
GO:0032549	MF	ribonucleoside binding	4/10025	17/19423	0.99565	1	0.961503	Solyc02g067590.2/Solyc03g110880.4/Solyc01g095950.1/Solyc12g010600.3	4
GO:0033201	MF	obsolete alpha-1,4-glucan synthase activity	2/10025	16/19423	0.999838	1	0.961503	Solyc02g088000.3/Solyc02g071040.3	2
GO:0033612	MF	receptor serine/threonine kinase binding	20/10025	31/19423	0.10351	0.658277	0.632935	Solyc01g011105.1/Solyc04g072570.3/Solyc01g104970.3/Solyc08g066270.3/Solyc04g081590.4/Solyc02g091840.3/Solyc03g083510.4/Solyc08g066610.3/Solyc02g071820.4/Solyc02g071860.4/Solyc09g061410.1/Solyc06g082920.3/Solyc03g043770.4/Solyc07g055810.3/Solyc10g047140.2/Solyc03g007050.3/Solyc06g006020.3/Solyc06g006026.1/Solyc06g006028.1/Solyc12g042760.1	20
GO:0033926	MF	endo-alpha-N-acetylgalactosaminidase activity	5/10025	11/19423	0.760849	1	0.961503	Solyc04g081440.3/Solyc11g020610.3/Solyc01g100810.3/Solyc06g065210.4/Solyc01g111100.5	5
GO:0033987	MF	2-hydroxyisoflavanone dehydratase activity	5/10025	12/19423	0.835918	1	0.961503	Solyc06g054300.1/Solyc01g108570.3/Solyc09g075670.1/Solyc09g075700.1/Solyc09g075710.1	5
GO:0034485	MF	phosphatidylinositol-3,4,5-trisphosphate 5-phosphatase activity	9/10025	17/19423	0.553758	1	0.961503	Solyc04g072035.1/Solyc09g082370.4/Solyc06g072400.3/Solyc03g098030.3/Solyc08g077210.4/Solyc04g054830.4/Solyc11g008800.3/Solyc04g079820.3/Solyc08g007080.4	9
GO:0034647	MF	histone H3K4me/H3K4me2/H3K4me3 demethylase activity	5/10025	10/19423	0.662113	1	0.961503	Solyc04g009990.3/Solyc03g097090.4/Solyc04g028580.3/Solyc08g005240.3/Solyc08g076390.3	5
GO:0035064	MF	methylated histone binding	20/10025	31/19423	0.10351	0.658277	0.632935	Solyc02g092910.3/Solyc10g006090.4/Solyc01g110020.4/Solyc09g005360.3/Solyc10g076690.2/Solyc07g018270.3/Solyc10g078520.2/Solyc09g091190.3/Solyc02g081130.3/Solyc11g065160.3/Solyc05g042030.3/Solyc06g074640.2/Solyc04g076400.3/Solyc11g066780.3/Solyc01g100780.3/Solyc09g018790.3/Solyc04g078400.3/Solyc02g093490.3/Solyc10g085180.2/Solyc10g051150.3	20
GO:0035091	MF	phosphatidylinositol binding	18/10025	34/19423	0.507411	1	0.961503	Solyc04g063280.3/Solyc02g081250.3/Solyc05g023750.3/Solyc03g097070.3/Solyc02g089220.4/Solyc02g036390.1/Solyc12g099740.2/Solyc03g083350.3/Solyc09g011030.3/Solyc11g065120.3/Solyc09g025240.3/Solyc03g119440.3/Solyc06g050550.4/Solyc08g068370.3/Solyc02g071980.3/Solyc11g005460.2/Solyc06g005100.3/Solyc04g071040.4	18
GO:0035197	MF	siRNA binding	8/10025	16/19423	0.648025	1	0.961503	Solyc06g073530.3/Solyc09g092320.3/Solyc05g053780.4/Solyc02g069260.3/Solyc02g069270.2/Solyc02g069280.2/Solyc01g008960.3/Solyc05g041370.1	8
GO:0035198	MF	miRNA binding	8/10025	17/19423	0.731818	1	0.961503	Solyc06g073530.3/Solyc03g098280.4/Solyc09g092320.3/Solyc01g079710.3/Solyc05g053780.4/Solyc01g008960.3/Solyc05g041370.1/Solyc09g082830.4	8
GO:0035251	MF	UDP-glucosyltransferase activity	39/10025	71/19423	0.330099	0.931082	0.895238	Solyc08g006370.1/Solyc06g007650.2/Solyc01g105350.3/Solyc08g008450.3/Solyc06g072880.2/Solyc02g067690.3/Solyc12g057060.2/Solyc12g057070.2/Solyc12g057080.2/Solyc02g088500.1/Solyc05g010710.3/Solyc08g014050.2/Solyc01g105360.3/Solyc09g008510.1/Solyc12g088710.1/Solyc03g078500.3/Solyc01g107560.3/Solyc03g078770.3/Solyc01g107810.2/Solyc01g107820.2/Solyc01g107850.4/Solyc12g096630.2/Solyc12g096870.1/Solyc12g…	39
GO:0035514	MF	DNA demethylase activity	2/10025	10/19423	0.991807	1	0.961503	Solyc04g015080.4/Solyc10g083630.2	2
GO:0035529	MF	NADH pyrophosphatase activity	7/10025	11/19423	0.311908	0.901524	0.866817	Solyc12g015700.3/Solyc07g045430.4/Solyc05g010015.1/Solyc08g078210.3/Solyc05g054230.4/Solyc03g043860.2/Solyc08g007240.4	7
GO:0035615	MF	clathrin adaptor activity	4/10025	15/19423	0.987179	1	0.961503	Solyc06g071650.3/Solyc04g081410.3/Solyc06g074650.3/Solyc11g066770.3	4
GO:0035673	MF	oligopeptide transmembrane transporter activity	12/10025	24/19423	0.641871	1	0.961503	Solyc05g046380.1/Solyc11g012700.2/Solyc01g106200.3/Solyc03g082620.4/Solyc03g082700.4/Solyc02g005340.4/Solyc03g031920.3/Solyc04g076750.2/Solyc04g076780.4/Solyc01g057330.1/Solyc02g094280.4/Solyc08g083060.3	12
GO:0036402	MF	proteasome-activating activity	7/10025	12/19423	0.431505	0.988792	0.950727	Solyc08g021990.3/Solyc01g099760.3/Solyc06g082630.4/Solyc06g082660.4/Solyc01g109940.3/Solyc06g083620.3/Solyc05g018570.3	7
GO:0038023	MF	signaling receptor activity	24/10025	36/19423	0.0492979	0.569441	0.547519	Solyc08g082180.3/Solyc06g050500.2/Solyc12g009680.2/Solyc03g095780.3/Solyc06g007860.1/Solyc04g051510.1/Solyc12g095970.3/Solyc08g076960.1/Solyc09g090970.4/Solyc09g090980.3/Solyc09g090990.2/Solyc06g061180.2/Solyc07g007800.3/Solyc05g005865.1/Solyc05g054380.2/Solyc12g055990.2/Solyc02g092230.3/Solyc03g043930.4/Solyc07g005370.4/Solyc12g010480.2/Solyc07g006020.3/Solyc08g065410.3/Solyc03g007310.3/Solyc05g…	24
GO:0038187	MF	pattern recognition receptor activity	2/10025	10/19423	0.991807	1	0.961503	Solyc08g016310.3/Solyc04g014400.4	2
GO:0038199	MF	ethylene receptor activity	9/10025	20/19423	0.79261	1	0.961503	Solyc07g056580.3/Solyc09g082910.2/Solyc09g089610.3/Solyc03g123450.1/Solyc06g051610.1/Solyc12g038690.1/Solyc09g011680.1/Solyc04g025660.1/Solyc09g075440.4	9
GO:0042054	MF	histone methyltransferase activity	9/10025	32/19423	0.998011	1	0.961503	Solyc02g091190.4/Solyc09g082050.4/Solyc10g009400.3/Solyc06g008130.4/Solyc09g090810.3/Solyc01g068370.4/Solyc12g096990.2/Solyc03g112690.1/Solyc02g085210.1	9
GO:0042162	MF	telomeric DNA binding	9/10025	19/19423	0.725716	1	0.961503	Solyc10g080740.2/Solyc02g078020.3/Solyc12g062480.3/Solyc04g011650.3/Solyc02g070300.4/Solyc12g027690.1/Solyc01g065710.3/Solyc07g021120.3/Solyc06g005590.4	9
GO:0042277	MF	peptide binding	10/10025	27/19423	0.956876	1	0.961503	Solyc09g091400.4/Solyc04g082120.3/Solyc11g020280.2/Solyc08g022070.3/Solyc07g065860.3/Solyc04g076980.3/Solyc03g112580.3/Solyc04g064940.3/Solyc08g062630.3/Solyc12g042760.1	10
GO:0042285	MF	xylosyltransferase activity	6/10025	10/19423	0.417236	0.988792	0.950727	Solyc09g007420.4/Solyc02g088500.1/Solyc11g071230.2/Solyc07g065140.4/Solyc11g011850.2/Solyc08g068430.4	6
GO:0042393	MF	histone binding	50/10025	108/19423	0.885981	1	0.961503	Solyc07g065490.3/Solyc12g008940.2/Solyc11g005690.3/Solyc06g072660.4/Solyc04g050960.3/Solyc06g054560.3/Solyc03g097090.4/Solyc03g097260.4/Solyc03g097490.4/Solyc09g008520.4/Solyc02g078790.4/Solyc10g079730.3/Solyc06g060120.3/Solyc07g041190.3/Solyc10g081020.2/Solyc07g062600.4/Solyc07g062770.2/Solyc06g062690.4/Solyc06g062850.3/Solyc12g099510.3/Solyc01g079700.3/Solyc02g021350.4/Solyc05g023680.4/Solyc09g…	50
GO:0042409	MF	caffeoyl-CoA O-methyltransferase activity	19/10025	28/19423	0.0616662	0.601343	0.578193	Solyc10g050160.2/Solyc04g063210.3/Solyc05g041660.1/Solyc05g041310.1/Solyc05g041610.3/Solyc05g041620.3/Solyc05g041640.3/Solyc05g041650.1/Solyc05g041690.3/Solyc05g026350.2/Solyc01g107910.4/Solyc05g041940.1/Solyc05g041950.1/Solyc03g032220.3/Solyc02g093230.4/Solyc02g093240.3/Solyc02g093250.3/Solyc05g041300.3/Solyc05g041320.2	19
GO:0042500	MF	aspartic endopeptidase activity, intramembrane cleaving	6/10025	10/19423	0.417236	0.988792	0.950727	Solyc03g025550.3/Solyc10g012430.3/Solyc01g094680.4/Solyc10g081230.3/Solyc01g008820.3/Solyc09g098190.3	6
GO:0042626	MF	ATPase-coupled transmembrane transporter activity	20/10025	55/19423	0.99207	1	0.961503	Solyc02g081870.4/Solyc02g044050.1/Solyc06g008340.4/Solyc09g008240.3/Solyc09g064440.4/Solyc09g150122.1/Solyc11g018690.2/Solyc01g080640.3/Solyc02g068180.3/Solyc07g065320.4/Solyc12g044820.3/Solyc03g093650.3/Solyc08g005580.3/Solyc08g006880.3/Solyc06g076930.2/Solyc04g055120.3/Solyc05g014390.4/Solyc03g114950.2/Solyc03g007530.3/Solyc03g117540.4	20
GO:0042802	MF	identical protein binding	168/10025	318/19423	0.351826	0.940299	0.9041	Solyc04g050100.1/Solyc06g053840.3/Solyc04g080570.3/Solyc11g072710.3/Solyc08g015660.3/Solyc05g052160.4/Solyc03g033790.4/Solyc11g011020.2/Solyc12g007150.3/Solyc03g005750.3/Solyc05g025790.3/Solyc03g118320.1/Solyc03g118870.4/Solyc12g096980.3/Solyc09g011160.4/Solyc11g008960.3/Solyc10g017850.3/Solyc02g072570.2/Solyc04g078690.3/Solyc04g078720.1/Solyc03g051700.3/Solyc01g087600.3/Solyc02g087400.1/Solyc02g…	168
GO:0042803	MF	protein homodimerization activity	187/10025	332/19423	0.0465734	0.549178	0.528036	Solyc03g118290.3/Solyc01g079230.4/Solyc07g005970.3/Solyc10g078690.3/Solyc03g019760.4/Solyc02g081620.3/Solyc02g082375.1/Solyc05g053410.4/Solyc02g068340.3/Solyc12g089020.2/Solyc06g074110.3/Solyc06g074120.3/Solyc06g074320.3/Solyc06g050500.2/Solyc03g113270.3/Solyc07g042150.3/Solyc03g006000.3/Solyc02g032650.3/Solyc03g118870.4/Solyc09g009250.3/Solyc09g011160.4/Solyc07g053210.3/Solyc04g078720.1/Solyc05g…	187
GO:0042910	MF	xenobiotic transmembrane transporter activity	42/10025	82/19423	0.572733	1	0.961503	Solyc10g007370.2/Solyc10g007380.1/Solyc10g051130.3/Solyc07g052380.3/Solyc03g034400.3/Solyc02g080480.3/Solyc06g036130.4/Solyc03g118960.3/Solyc03g118970.3/Solyc03g025190.4/Solyc03g025210.3/Solyc03g025220.3/Solyc03g025230.3/Solyc05g013450.4/Solyc12g005850.2/Solyc02g091050.3/Solyc02g091070.3/Solyc05g013460.4/Solyc07g007490.2/Solyc02g080490.3/Solyc10g081260.2/Solyc07g008410.4/Solyc04g074840.3/Solyc04g…	42
GO:0042937	MF	tripeptide transmembrane transporter activity	8/10025	21/19423	0.92819	1	0.961503	Solyc12g089230.2/Solyc12g042280.3/Solyc12g042300.2/Solyc07g008520.3/Solyc06g076750.3/Solyc09g011400.1/Solyc09g014220.3/Solyc09g014230.2	8
GO:0042973	MF	glucan endo-1,3-beta-D-glucosidase activity	38/10025	66/19423	0.198567	0.776749	0.746846	Solyc07g049370.2/Solyc11g012580.2/Solyc04g011730.3/Solyc12g017360.3/Solyc07g047710.3/Solyc03g025650.2/Solyc10g078510.3/Solyc05g016390.4/Solyc11g072230.1/Solyc04g051590.3/Solyc07g062010.1/Solyc12g098410.2/Solyc12g098560.2/Solyc09g091920.3/Solyc07g008150.3/Solyc11g065280.1/Solyc01g059965.1/Solyc01g060015.1/Solyc01g060020.4/Solyc08g005000.4/Solyc01g005830.4/Solyc05g025500.3/Solyc02g070450.2/Solyc06g…	38
GO:0043021	MF	ribonucleoprotein complex binding	9/10025	15/19423	0.349288	0.940299	0.9041	Solyc09g015930.3/Solyc07g047670.3/Solyc07g049420.1/Solyc02g005490.3/Solyc12g035130.2/Solyc11g005110.3/Solyc01g016470.3/Solyc02g086660.4/Solyc02g088780.4	9
GO:0043022	MF	ribosome binding	28/10025	51/19423	0.371328	0.959689	0.922743	Solyc12g010060.2/Solyc11g071770.1/Solyc11g071910.2/Solyc10g079000.1/Solyc02g038650.1/Solyc01g068390.3/Solyc08g077290.1/Solyc02g092010.4/Solyc03g111640.4/Solyc11g062270.2/Solyc04g015450.3/Solyc11g065870.3/Solyc05g008420.4/Solyc02g071280.3/Solyc04g005510.3/Solyc02g072130.3/Solyc04g077920.3/Solyc01g009380.3/Solyc01g111720.4/Solyc12g040510.2/Solyc07g005560.3/Solyc07g042570.3/Solyc03g115650.4/Solyc03g…	28
GO:0043023	MF	ribosomal large subunit binding	5/10025	15/19423	0.954244	1	0.961503	Solyc02g082360.4/Solyc05g014650.2/Solyc02g038803.1/Solyc09g065270.3/Solyc11g011780.3	5
GO:0043130	MF	ubiquitin binding	32/10025	58/19423	0.340965	0.940299	0.9041	Solyc04g063280.3/Solyc08g082050.3/Solyc03g097070.3/Solyc07g049260.4/Solyc02g089930.4/Solyc09g009270.2/Solyc01g107160.3/Solyc04g008510.3/Solyc03g079910.3/Solyc04g081750.4/Solyc02g062000.4/Solyc02g081140.3/Solyc09g011030.3/Solyc01g096910.3/Solyc05g052910.4/Solyc01g098090.3/Solyc09g025240.3/Solyc05g042040.3/Solyc03g120000.3/Solyc10g049650.3/Solyc05g008430.4/Solyc11g011900.1/Solyc08g068370.3/Solyc03g…	32
GO:0043138	MF	3'-5' DNA helicase activity	4/10025	20/19423	0.999202	1	0.961503	Solyc11g040120.3/Solyc01g103960.3/Solyc11g020760.3/Solyc09g018710.2	4
GO:0043295	MF	glutathione binding	5/10025	10/19423	0.662113	1	0.961503	Solyc06g009040.4/Solyc06g009020.2/Solyc04g081740.3/Solyc06g075520.3/Solyc09g074850.4	5
GO:0043424	MF	protein histidine kinase binding	9/10025	20/19423	0.79261	1	0.961503	Solyc06g053740.4/Solyc06g053750.3/Solyc08g066350.2/Solyc01g080540.3/Solyc01g098400.3/Solyc04g008110.3/Solyc03g005430.4/Solyc09g014770.3/Solyc04g009440.3	9
GO:0043495	MF	protein-membrane adaptor activity	6/10025	12/19423	0.655753	1	0.961503	Solyc03g123880.3/Solyc06g073360.3/Solyc01g096780.4/Solyc02g082710.3/Solyc01g006950.3/Solyc08g007180.3	6
GO:0043531	MF	ADP binding	88/10025	288/19423	1	1	0.961503	Solyc12g038900.1/Solyc02g032250.1/Solyc11g020090.1/Solyc02g068340.3/Solyc12g096900.2/Solyc04g007030.4/Solyc02g032650.3/Solyc10g054940.1/Solyc05g007620.1/Solyc11g040410.1/Solyc09g059830.3/Solyc04g007060.4/Solyc07g039440.1/Solyc09g005290.1/Solyc11g043070.3/Solyc06g072540.2/Solyc09g007710.3/Solyc06g008368.1/Solyc02g036270.4/Solyc06g008785.1/Solyc05g012890.1/Solyc04g048920.1/Solyc09g064610.3/Solyc02g…	88
GO:0043539	MF	protein serine/threonine kinase activator activity	11/10025	13/19423	0.0150534	0.42601	0.40961	Solyc07g065130.3/Solyc06g053730.1/Solyc08g008550.4/Solyc01g080350.3/Solyc05g054130.4/Solyc10g017700.1/Solyc10g017710.1/Solyc11g012400.2/Solyc06g068590.4/Solyc02g086790.4/Solyc03g117790.2	11
GO:0043565	MF	sequence-specific DNA binding	207/10025	363/19423	0.021051	0.467981	0.449965	Solyc04g050100.1/Solyc04g009180.3/Solyc07g062210.4/Solyc10g054010.1/Solyc03g120840.3/Solyc01g100460.3/Solyc08g068320.3/Solyc04g006980.1/Solyc11g012510.3/Solyc02g077450.3/Solyc03g113270.3/Solyc04g056365.1/Solyc12g009490.3/Solyc10g006090.4/Solyc05g051460.3/Solyc02g079760.3/Solyc01g079370.4/Solyc03g045030.2/Solyc07g053570.4/Solyc01g057270.4/Solyc06g035620.3/Solyc02g072570.2/Solyc07g005650.4/Solyc12g…	207
GO:0043621	MF	obsolete protein self-association	86/10025	161/19423	0.352197	0.940299	0.9041	Solyc08g008010.4/Solyc06g073050.2/Solyc03g079940.3/Solyc06g076540.1/Solyc08g062437.1/Solyc04g072250.4/Solyc01g105100.3/Solyc10g081760.3/Solyc01g005060.3/Solyc08g081030.1/Solyc03g051700.3/Solyc09g082480.2/Solyc08g008000.2/Solyc03g118720.3/Solyc04g072910.3/Solyc03g097520.3/Solyc09g008850.3/Solyc01g106770.4/Solyc01g091470.3/Solyc09g089620.1/Solyc03g098070.3/Solyc09g064790.3/Solyc03g098610.3/Solyc09g…	86
GO:0043878	MF	glyceraldehyde-3-phosphate dehydrogenase (NAD+) (non-phosphorylating) activity	10/10025	16/19423	0.268471	0.868312	0.834885	Solyc08g068190.3/Solyc12g007030.3/Solyc01g011510.4/Solyc01g012750.3/Solyc06g060250.3/Solyc01g013890.3/Solyc05g005700.4/Solyc02g084640.4/Solyc03g114150.3/Solyc08g007890.3	10
GO:0044183	MF	protein folding chaperone	21/10025	41/19423	0.582477	1	0.961503	Solyc10g078830.2/Solyc08g082820.4/Solyc01g106210.3/Solyc01g106260.3/Solyc03g082920.4/Solyc12g099240.2/Solyc07g008800.4/Solyc05g006820.4/Solyc11g066060.3/Solyc01g065710.3/Solyc06g076020.3/Solyc07g053615.1/Solyc12g009245.1/Solyc12g009440.2/Solyc02g077670.3/Solyc07g005820.3/Solyc03g114470.2/Solyc10g086410.3/Solyc01g087190.4/Solyc01g088080.3/Solyc06g071110.3	21
GO:0044389	MF	ubiquitin-like protein ligase binding	7/10025	15/19423	0.739332	1	0.961503	Solyc03g116140.3/Solyc06g050500.2/Solyc03g095780.3/Solyc09g090050.4/Solyc06g061180.2/Solyc07g064880.4/Solyc09g059970.3	7
GO:0044390	MF	ubiquitin-like protein conjugating enzyme binding	6/10025	14/19423	0.821873	1	0.961503	Solyc02g089870.3/Solyc10g051270.2/Solyc07g054080.3/Solyc12g010670.1/Solyc01g073900.4/Solyc10g008410.1	6
GO:0044877	MF	protein-containing complex binding	12/10025	26/19423	0.774462	1	0.961503	Solyc09g064450.3/Solyc07g053210.3/Solyc03g051700.3/Solyc01g106770.4/Solyc07g021050.3/Solyc07g065560.3/Solyc02g083130.4/Solyc03g031750.2/Solyc08g006510.3/Solyc11g013260.3/Solyc08g076450.3/Solyc01g109350.3	12
GO:0045156	MF	electron transporter, transferring electrons within the cyclic electron transport pathway of photosynthesis activity	8/10025	43/19423	0.999998	1	0.961503	Solyc01g011480.1/Solyc01g056470.1/Solyc05g021190.2/Solyc02g021290.1/Solyc05g007780.3/Solyc12g039030.1/Solyc12g035280.1/Solyc11g045260.1	8
GO:0045330	MF	obsolete aspartyl esterase activity	42/10025	76/19423	0.301008	0.901524	0.866817	Solyc06g051960.3/Solyc12g008530.2/Solyc07g064170.3/Solyc02g062150.3/Solyc10g077135.1/Solyc01g091060.2/Solyc04g080530.3/Solyc06g009180.3/Solyc01g068120.4/Solyc02g080200.4/Solyc02g080220.3/Solyc01g079180.4/Solyc09g091730.4/Solyc03g083360.3/Solyc02g081990.3/Solyc03g083840.3/Solyc03g083870.4/Solyc08g078640.3/Solyc07g065350.2/Solyc07g065360.2/Solyc05g053680.1/Solyc01g098940.3/Solyc02g083830.2/Solyc02g…	42
GO:0045485	MF	omega-6 fatty acid desaturase activity	4/10025	13/19423	0.96413	1	0.961503	Solyc04g040130.1/Solyc12g100250.3/Solyc12g044950.3/Solyc12g045037.1	4
GO:0045544	MF	gibberellin 20-oxidase activity	5/10025	17/19423	0.982217	1	0.961503	Solyc11g072310.2/Solyc09g009105.1/Solyc09g042210.1/Solyc06g050110.2/Solyc06g035530.3	5
GO:0045548	MF	phenylalanine ammonia-lyase activity	8/10025	15/19423	0.55061	1	0.961503	Solyc10g086180.2/Solyc09g007890.1/Solyc09g007910.4/Solyc09g007920.4/Solyc03g071870.1/Solyc05g056170.3/Solyc03g042560.3/Solyc03g078270.2	8
GO:0045551	MF	cinnamyl-alcohol dehydrogenase activity	13/10025	25/19423	0.564808	1	0.961503	Solyc01g107590.3/Solyc03g097170.3/Solyc08g014360.2/Solyc03g078440.3/Solyc02g069250.4/Solyc02g030480.4/Solyc11g010960.2/Solyc11g010980.2/Solyc11g010990.3/Solyc02g070070.1/Solyc12g055820.3/Solyc01g008540.4/Solyc01g008550.4	13
GO:0045735	MF	nutrient reservoir activity	14/10025	27/19423	0.567281	1	0.961503	Solyc01g100460.3/Solyc03g005580.2/Solyc09g082360.4/Solyc11g007630.3/Solyc11g007730.2/Solyc11g073200.2/Solyc11g073210.2/Solyc09g090150.4/Solyc09g065470.3/Solyc07g064210.2/Solyc09g072560.4/Solyc08g006850.4/Solyc08g006860.3/Solyc12g010320.2	14
GO:0046556	MF	alpha-L-arabinofuranosidase activity	10/10025	13/19423	0.0584904	0.601343	0.578193	Solyc04g072850.4/Solyc04g072860.3/Solyc01g104950.4/Solyc10g077080.3/Solyc10g081120.3/Solyc02g091680.4/Solyc01g079570.3/Solyc10g047030.3/Solyc05g009470.4/Solyc04g007150.3	10
GO:0046910	MF	pectinesterase inhibitor activity	33/10025	63/19423	0.502239	1	0.961503	Solyc06g051960.3/Solyc07g064170.3/Solyc02g062150.3/Solyc10g076730.1/Solyc10g077135.1/Solyc01g091060.2/Solyc06g009180.3/Solyc01g068120.4/Solyc02g080200.4/Solyc02g080220.3/Solyc03g083360.3/Solyc02g081990.3/Solyc03g083660.1/Solyc03g083840.3/Solyc03g083870.4/Solyc01g098940.3/Solyc02g083830.2/Solyc09g075330.4/Solyc03g123620.4/Solyc01g057220.3/Solyc06g034360.2/Solyc01g066360.3/Solyc01g066420.3/Solyc01g…	33
GO:0046933	MF	proton-transporting ATP synthase activity, rotational mechanism	13/10025	67/19423	1	1	0.961503	Solyc12g056830.1/Solyc06g072540.2/Solyc02g091130.3/Solyc07g062000.2/Solyc12g006210.1/Solyc05g052150.4/Solyc05g008460.4/Solyc03g095190.4/Solyc12g055760.2/Solyc07g021380.1/Solyc05g050500.1/Solyc12g150104.1/Solyc04g071300.3	13
GO:0046961	MF	proton-transporting ATPase activity, rotational mechanism	18/10025	55/19423	0.998491	1	0.961503	Solyc07g005940.4/Solyc06g072540.2/Solyc03g097800.4/Solyc02g091130.3/Solyc07g062000.2/Solyc12g006210.1/Solyc10g054570.2/Solyc10g054590.2/Solyc07g049710.3/Solyc08g067480.4/Solyc10g055670.2/Solyc05g008460.4/Solyc01g110120.3/Solyc09g098440.4/Solyc01g111760.4/Solyc07g032080.3/Solyc04g071300.3/Solyc08g081910.3	18
GO:0046982	MF	protein heterodimerization activity	99/10025	189/19423	0.4451	1	0.961503	Solyc03g118290.3/Solyc10g009440.4/Solyc09g007610.3/Solyc02g081620.3/Solyc05g005350.3/Solyc04g015060.3/Solyc10g054010.1/Solyc06g074120.3/Solyc01g100460.3/Solyc05g014880.3/Solyc06g074790.2/Solyc10g049870.1/Solyc12g011455.1/Solyc06g072240.1/Solyc09g082710.3/Solyc10g044580.1/Solyc09g007290.4/Solyc12g017690.3/Solyc05g010570.3/Solyc11g027890.3/Solyc05g150134.1/Solyc05g025980.3/Solyc06g059750.3/Solyc06g…	99
GO:0046983	MF	protein dimerization activity	200/10025	355/19423	0.0404131	0.541195	0.52036	Solyc05g009880.3/Solyc09g005100.4/Solyc10g009270.3/Solyc03g097700.3/Solyc01g093960.3/Solyc09g083360.3/Solyc01g098060.1/Solyc08g067230.4/Solyc01g081090.2/Solyc07g052700.3/Solyc04g005320.3/Solyc04g005660.4/Solyc04g077480.3/Solyc01g109700.3/Solyc06g066580.4/Solyc07g049405.1/Solyc06g009510.1/Solyc02g079760.3/Solyc01g096370.4/Solyc03g119390.4/Solyc09g063157.2/Solyc04g078690.3/Solyc03g114230.2/Solyc01g…	200
GO:0047196	MF	long-chain-alcohol O-fatty-acyltransferase activity	9/10025	12/19423	0.0898318	0.633343	0.608961	Solyc10g009430.3/Solyc01g011430.4/Solyc01g107900.3/Solyc01g095960.4/Solyc03g083380.4/Solyc07g065060.1/Solyc11g012260.3/Solyc06g066630.1/Solyc12g010590.3	9
GO:0047215	MF	indole-3-acetate beta-glucosyltransferase activity	7/10025	15/19423	0.739332	1	0.961503	Solyc01g066110.2/Solyc01g049790.1/Solyc12g098580.1/Solyc09g092480.1/Solyc09g092500.1/Solyc07g008230.1/Solyc01g066115.1	7
GO:0047262	MF	polygalacturonate 4-alpha-galacturonosyltransferase activity	20/10025	29/19423	0.0447362	0.541195	0.52036	Solyc02g087350.3/Solyc09g059330.3/Solyc01g100210.3/Solyc01g112210.3/Solyc02g089440.3/Solyc06g008910.2/Solyc02g089880.4/Solyc01g093970.4/Solyc05g006510.2/Solyc04g015270.3/Solyc10g017600.3/Solyc09g074080.3/Solyc10g074650.2/Solyc04g079860.1/Solyc07g055930.3/Solyc04g064490.3/Solyc02g065530.4/Solyc09g075560.1/Solyc02g067060.3/Solyc05g009820.4	20
GO:0047372	MF	monoacylglycerol lipase activity	30/10025	44/19423	0.0192788	0.454659	0.437156	Solyc02g077020.3/Solyc02g065100.1/Solyc03g098020.4/Solyc02g090490.3/Solyc02g090630.4/Solyc03g044710.4/Solyc02g090930.3/Solyc02g080340.3/Solyc05g052020.3/Solyc03g093510.2/Solyc03g122280.3/Solyc08g006850.4/Solyc04g077180.3/Solyc08g006860.3/Solyc02g076990.3/Solyc02g077000.3/Solyc02g077150.1/Solyc04g078800.3/Solyc02g077430.4/Solyc04g079230.4/Solyc04g079240.3/Solyc04g079250.3/Solyc04g079260.3/Solyc02g…	30
GO:0047617	MF	fatty acyl-CoA hydrolase activity	7/10025	12/19423	0.431505	0.988792	0.950727	Solyc10g078530.2/Solyc01g094530.4/Solyc12g096860.3/Solyc09g042750.3/Solyc06g076690.4/Solyc04g007190.4/Solyc04g007200.4	7
GO:0047714	MF	galactolipase activity	11/10025	16/19423	0.130572	0.702993	0.67593	Solyc01g090220.4/Solyc06g060870.1/Solyc12g098730.3/Solyc08g022240.1/Solyc01g079600.4/Solyc08g078090.1/Solyc09g065890.4/Solyc11g065530.1/Solyc05g053910.1/Solyc10g038170.1/Solyc08g007225.1	11
GO:0047998	MF	hyoscyamine (6S)-dioxygenase activity	5/10025	11/19423	0.760849	1	0.961503	Solyc11g072200.2/Solyc09g066320.2/Solyc02g070080.4/Solyc07g043420.3/Solyc11g010410.2	5
GO:0048038	MF	quinone binding	15/10025	113/19423	1	1	0.961503	Solyc08g082400.1/Solyc08g014330.3/Solyc06g009580.1/Solyc05g013440.3/Solyc05g026550.3/Solyc02g080275.1/Solyc08g079430.3/Solyc03g122010.1/Solyc07g026910.3/Solyc08g061900.1/Solyc07g042310.1/Solyc01g086880.3/Solyc09g015260.1/Solyc09g075930.2/Solyc06g071700.1	15
GO:0048039	MF	ubiquinone binding	1/10025	28/19423	1	1	0.961503	Solyc11g044600.2	1
GO:0048040	MF	UDP-glucuronate decarboxylase activity	4/10025	10/19423	0.853388	1	0.961503	Solyc11g066150.3/Solyc04g011400.3/Solyc05g054590.4/Solyc09g075120.3	4
GO:0050136	MF	NADH:ubiquinone reductase (non-electrogenic) activity	13/10025	17/19423	0.0331316	0.480832	0.462322	Solyc03g034140.4/Solyc10g005430.4/Solyc10g006650.3/Solyc02g078900.3/Solyc02g079170.3/Solyc02g079750.4/Solyc01g096420.3/Solyc01g096430.4/Solyc06g076880.3/Solyc03g043750.3/Solyc07g054640.1/Solyc07g054670.4/Solyc10g008630.3	13
GO:0050268	MF	coniferyl-alcohol dehydrogenase activity	5/10025	10/19423	0.662113	1	0.961503	Solyc08g014360.2/Solyc02g069250.4/Solyc02g030480.4/Solyc02g070070.1/Solyc12g055820.3	5
GO:0050378	MF	UDP-glucuronate 4-epimerase activity	7/10025	10/19423	0.199573	0.776749	0.746846	Solyc09g092330.3/Solyc01g091200.4/Solyc05g050990.1/Solyc12g098480.1/Solyc08g079440.1/Solyc05g053790.1/Solyc10g018260.1	7
GO:0050403	MF	trans-zeatin O-beta-D-glucosyltransferase activity	17/10025	27/19423	0.161606	0.761403	0.732091	Solyc10g079320.3/Solyc10g079330.2/Solyc10g079350.3/Solyc10g079930.1/Solyc10g079980.1/Solyc06g062290.1/Solyc06g062330.3/Solyc04g016190.1/Solyc04g016210.4/Solyc04g016230.4/Solyc11g066670.1/Solyc12g009920.1/Solyc12g009930.3/Solyc12g009940.2/Solyc04g008330.1/Solyc07g043480.1/Solyc03g096200.1	17
GO:0050404	MF	zeatin O-beta-D-xylosyltransferase activity	18/10025	32/19423	0.364801	0.947143	0.910681	Solyc10g079320.3/Solyc10g079330.2/Solyc10g079350.3/Solyc10g079930.1/Solyc10g079980.1/Solyc06g062290.1/Solyc06g062330.3/Solyc05g053120.1/Solyc04g016190.1/Solyc04g016210.4/Solyc04g016230.4/Solyc11g066670.1/Solyc12g009920.1/Solyc12g009930.3/Solyc12g009940.2/Solyc04g008330.1/Solyc07g043480.1/Solyc03g096200.1	18
GO:0050660	MF	flavin adenine dinucleotide binding	52/10025	99/19423	0.468147	1	0.961503	Solyc11g071990.2/Solyc07g063500.4/Solyc07g042430.1/Solyc08g080190.4/Solyc03g121600.4/Solyc10g076600.2/Solyc06g073230.4/Solyc06g008050.4/Solyc06g059880.3/Solyc07g019460.3/Solyc12g005200.3/Solyc05g050910.3/Solyc05g050920.3/Solyc09g090350.3/Solyc09g009390.3/Solyc01g068290.4/Solyc09g091090.2/Solyc07g007290.1/Solyc09g091720.1/Solyc09g091840.4/Solyc09g091870.2/Solyc06g062310.3/Solyc06g062600.3/Solyc03g…	52
GO:0050661	MF	NADP binding	45/10025	82/19423	0.315374	0.901524	0.866817	Solyc04g018055.1/Solyc03g111000.3/Solyc02g093830.4/Solyc07g042430.1/Solyc01g089840.2/Solyc03g118640.3/Solyc10g078360.3/Solyc06g008050.4/Solyc11g072010.3/Solyc07g019460.3/Solyc01g067750.3/Solyc03g097910.4/Solyc05g050910.3/Solyc05g050920.3/Solyc06g060570.3/Solyc09g091090.2/Solyc07g007290.1/Solyc10g080890.2/Solyc10g080900.3/Solyc03g111010.4/Solyc09g091720.1/Solyc09g091840.4/Solyc09g091870.2/Solyc06g…	45
GO:0050897	MF	cobalt ion binding	17/10025	37/19423	0.803758	1	0.961503	Solyc01g091170.3/Solyc01g104000.3/Solyc03g097270.3/Solyc01g091160.4/Solyc04g009310.4/Solyc02g091560.3/Solyc05g053300.3/Solyc09g073000.3/Solyc04g076790.3/Solyc05g056240.3/Solyc09g018750.3/Solyc06g067940.4/Solyc10g007740.3/Solyc12g014230.2/Solyc06g071000.3/Solyc08g082430.4/Solyc05g053810.3	17
GO:0051011	MF	microtubule minus-end binding	6/10025	10/19423	0.417236	0.988792	0.950727	Solyc11g071570.3/Solyc12g005050.2/Solyc02g081460.4/Solyc02g067990.3/Solyc02g093810.3/Solyc01g081380.4	6
GO:0051015	MF	actin filament binding	46/10025	100/19423	0.890009	1	0.961503	Solyc02g014540.3/Solyc09g090110.3/Solyc02g068340.3/Solyc07g065080.4/Solyc04g078820.4/Solyc09g082510.3/Solyc09g010440.3/Solyc04g024530.3/Solyc12g019920.1/Solyc06g082910.3/Solyc06g008090.3/Solyc01g094320.3/Solyc01g094400.3/Solyc09g090550.3/Solyc02g079070.4/Solyc10g080100.3/Solyc07g041150.4/Solyc10g045290.2/Solyc07g007630.3/Solyc09g042740.4/Solyc05g052780.4/Solyc09g065950.3/Solyc07g064010.3/Solyc05g…	46
GO:0051020	MF	GTPase binding	5/10025	11/19423	0.760849	1	0.961503	Solyc04g054330.3/Solyc08g061220.3/Solyc01g098440.3/Solyc09g074250.3/Solyc11g005110.3	5
GO:0051082	MF	unfolded protein binding	71/10025	148/19423	0.834561	1	0.961503	Solyc11g005400.2/Solyc04g009770.3/Solyc04g015090.3/Solyc06g076540.1/Solyc06g036290.3/Solyc03g005750.3/Solyc08g062437.1/Solyc04g072250.4/Solyc09g005350.3/Solyc03g118500.3/Solyc07g047690.1/Solyc12g056890.1/Solyc01g090550.3/Solyc01g090750.3/Solyc10g078150.3/Solyc05g010670.3/Solyc01g105340.4/Solyc01g105780.4/Solyc01g106210.3/Solyc01g106260.3/Solyc06g060240.1/Solyc04g048900.3/Solyc05g051190.1/Solyc01g…	71
GO:0051087	MF	protein-folding chaperone binding	33/10025	56/19423	0.167837	0.761403	0.732091	Solyc11g005400.2/Solyc06g007240.4/Solyc09g005350.3/Solyc04g072160.3/Solyc12g056780.2/Solyc03g007670.4/Solyc01g090550.3/Solyc01g105780.4/Solyc10g078930.2/Solyc06g060240.1/Solyc07g007230.4/Solyc10g081240.3/Solyc10g081360.2/Solyc08g016420.3/Solyc05g053250.4/Solyc07g008800.4/Solyc05g053470.3/Solyc03g026220.3/Solyc04g076270.1/Solyc01g006860.3/Solyc08g067795.2/Solyc09g074940.3/Solyc06g035720.3/Solyc06g…	33
GO:0051117	MF	ATPase binding	19/10025	30/19423	0.134884	0.702993	0.67593	Solyc01g100520.3/Solyc07g049260.4/Solyc05g012710.4/Solyc04g009310.4/Solyc02g091280.3/Solyc08g077890.3/Solyc02g081140.3/Solyc09g065790.2/Solyc05g006820.4/Solyc05g042040.3/Solyc01g099690.3/Solyc07g053615.1/Solyc01g110120.3/Solyc02g077670.3/Solyc01g111240.4/Solyc08g075750.4/Solyc02g093820.4/Solyc07g032080.3/Solyc06g071110.3	19
GO:0051119	MF	sugar transmembrane transporter activity	30/10025	45/19423	0.0296023	0.480832	0.462322	Solyc06g060590.3/Solyc06g072620.4/Solyc06g072640.1/Solyc03g097560.3/Solyc03g097610.3/Solyc03g097620.1/Solyc12g089180.2/Solyc04g080460.3/Solyc06g060580.3/Solyc07g062120.4/Solyc01g080680.3/Solyc02g005180.3/Solyc01g098490.3/Solyc01g098500.3/Solyc05g024260.3/Solyc09g074230.4/Solyc01g099870.3/Solyc01g099880.4/Solyc09g074530.3/Solyc02g085170.4/Solyc10g062085.2/Solyc12g055870.2/Solyc02g071520.3/Solyc03g…	30
GO:0051213	MF	dioxygenase activity	19/10025	42/19423	0.837009	1	0.961503	Solyc11g072550.2/Solyc04g009850.4/Solyc11g045520.2/Solyc07g045040.3/Solyc10g076660.2/Solyc10g076670.3/Solyc06g053650.3/Solyc01g105650.4/Solyc09g089840.3/Solyc04g080890.4/Solyc09g010040.3/Solyc02g080630.4/Solyc03g119060.3/Solyc05g007060.4/Solyc05g008610.3/Solyc08g006770.3/Solyc01g057570.3/Solyc04g007980.3/Solyc10g086780.2	19
GO:0051287	MF	NAD binding	47/10025	106/19423	0.945261	1	0.961503	Solyc04g018055.1/Solyc12g015700.3/Solyc03g111000.3/Solyc03g111060.3/Solyc07g045430.4/Solyc08g080030.4/Solyc03g118640.3/Solyc02g088690.4/Solyc10g078360.3/Solyc03g058860.3/Solyc01g094200.4/Solyc10g080890.2/Solyc10g080900.3/Solyc03g111010.4/Solyc08g077930.3/Solyc12g008430.3/Solyc08g078210.3/Solyc01g097340.3/Solyc05g005820.4/Solyc12g044250.2/Solyc12g044260.2/Solyc02g067930.3/Solyc02g022930.3/Solyc01g…	47
GO:0051536	MF	iron-sulfur cluster binding	3/10025	10/19423	0.955818	1	0.961503	Solyc01g110520.3/Solyc06g006080.3/Solyc02g086560.3	3
GO:0051537	MF	2 iron, 2 sulfur cluster binding	44/10025	89/19423	0.697936	1	0.961503	Solyc04g039880.3/Solyc05g051720.1/Solyc04g011860.1/Solyc04g053110.1/Solyc09g009440.3/Solyc05g053540.3/Solyc10g044520.3/Solyc06g007630.1/Solyc06g073470.3/Solyc06g054570.1/Solyc11g071600.2/Solyc11g071610.2/Solyc11g071620.3/Solyc04g040160.4/Solyc04g039870.3/Solyc01g067460.3/Solyc02g078360.4/Solyc09g090830.4/Solyc04g009710.2/Solyc07g007450.3/Solyc08g077050.3/Solyc05g051730.1/Solyc12g098850.2/Solyc06g…	44
GO:0051539	MF	4 iron, 4 sulfur cluster binding	37/10025	128/19423	1	1	0.961503	Solyc02g036320.2/Solyc06g083990.3/Solyc10g081540.2/Solyc07g008340.4/Solyc11g069380.2/Solyc08g065990.3/Solyc06g073400.3/Solyc06g073470.3/Solyc10g051350.2/Solyc02g080640.4/Solyc01g109300.3/Solyc01g109620.3/Solyc12g099700.3/Solyc03g119420.3/Solyc11g065620.2/Solyc03g120200.2/Solyc03g031620.3/Solyc09g059640.3/Solyc11g022390.2/Solyc11g067110.2/Solyc09g018800.2/Solyc04g055020.2/Solyc04g055030.2/Solyc10g…	37
GO:0051740	MF	ethylene binding	9/10025	20/19423	0.79261	1	0.961503	Solyc07g056580.3/Solyc09g082910.2/Solyc09g089610.3/Solyc03g123450.1/Solyc06g051610.1/Solyc12g038690.1/Solyc09g011680.1/Solyc04g025660.1/Solyc09g075440.4	9
GO:0051753	MF	mannan synthase activity	8/10025	15/19423	0.55061	1	0.961503	Solyc09g075550.3/Solyc11g007600.2/Solyc06g063240.3/Solyc05g055410.3/Solyc11g066820.2/Solyc10g083670.3/Solyc08g076320.3/Solyc12g015770.3	8
GO:0051787	MF	misfolded protein binding	7/10025	11/19423	0.311908	0.901524	0.866817	Solyc04g015090.3/Solyc12g056890.1/Solyc05g026310.4/Solyc11g018670.3/Solyc04g082160.4/Solyc05g007895.1/Solyc06g036720.4	7
GO:0051879	MF	Hsp90 protein binding	9/10025	12/19423	0.0898318	0.633343	0.608961	Solyc09g082540.3/Solyc04g072160.3/Solyc12g056780.2/Solyc10g081360.2/Solyc08g016420.3/Solyc01g097190.4/Solyc08g079170.3/Solyc10g049650.3/Solyc09g064380.3	9
GO:0051903	MF	S-(hydroxymethyl)glutathione dehydrogenase [NAD(P)+] activity	4/10025	21/19423	0.999553	1	0.961503	Solyc08g083280.3/Solyc06g059740.4/Solyc09g037040.1/Solyc03g044200.3	4
GO:0052381	MF	tRNA dimethylallyltransferase activity	38/10025	81/19423	0.831399	1	0.961503	Solyc11g061840.1/Solyc08g061780.3/Solyc11g061880.1/Solyc11g150108.1/Solyc11g019890.3/Solyc11g063680.1/Solyc11g063700.1/Solyc11g020360.3/Solyc11g020390.1/Solyc11g020520.3/Solyc05g009410.3/Solyc11g030560.1/Solyc11g061790.1/Solyc11g061817.1/Solyc11g061870.3/Solyc11g061910.1/Solyc11g061920.3/Solyc11g019870.3/Solyc11g019880.3/Solyc11g063460.2/Solyc11g063650.1/Solyc11g063710.1/Solyc11g020365.1/Solyc11g…	38
GO:0052622	MF	ATP/ADP dimethylallyltransferase activity	32/10025	73/19423	0.926487	1	0.961503	Solyc11g061840.1/Solyc08g061780.3/Solyc11g061880.1/Solyc11g150108.1/Solyc11g019890.3/Solyc11g063680.1/Solyc11g063700.1/Solyc11g020360.3/Solyc11g020520.3/Solyc11g061790.1/Solyc11g061817.1/Solyc11g061870.3/Solyc11g061910.1/Solyc11g061920.3/Solyc11g019870.3/Solyc11g019880.3/Solyc11g063460.2/Solyc11g063650.1/Solyc11g063710.1/Solyc11g020365.1/Solyc11g020380.3/Solyc11g020437.1/Solyc11g020507.1/Solyc08g…	32
GO:0052623	MF	obsolete ADP dimethylallyltransferase activity	32/10025	73/19423	0.926487	1	0.961503	Solyc11g061840.1/Solyc08g061780.3/Solyc11g061880.1/Solyc11g150108.1/Solyc11g019890.3/Solyc11g063680.1/Solyc11g063700.1/Solyc11g020360.3/Solyc11g020520.3/Solyc11g061790.1/Solyc11g061817.1/Solyc11g061870.3/Solyc11g061910.1/Solyc11g061920.3/Solyc11g019870.3/Solyc11g019880.3/Solyc11g063460.2/Solyc11g063650.1/Solyc11g063710.1/Solyc11g020365.1/Solyc11g020380.3/Solyc11g020437.1/Solyc11g020507.1/Solyc08g…	32
GO:0052634	MF	C-19 gibberellin 2-beta-dioxygenase activity	6/10025	11/19423	0.543629	1	0.961503	Solyc02g070430.3/Solyc07g061730.3/Solyc07g056670.3/Solyc08g016660.2/Solyc10g007560.2/Solyc01g058030.2	6
GO:0052689	MF	carboxylic ester hydrolase activity	7/10025	12/19423	0.431505	0.988792	0.950727	Solyc12g006870.2/Solyc10g083270.3/Solyc06g064640.3/Solyc02g069400.3/Solyc04g016360.3/Solyc01g009500.4/Solyc10g050880.2	7
GO:0052716	MF	hydroquinone:oxygen oxidoreductase activity	19/10025	32/19423	0.241895	0.838513	0.806233	Solyc05g052340.4/Solyc06g076760.2/Solyc10g076830.2/Solyc09g150105.1/Solyc04g072280.3/Solyc12g056820.2/Solyc09g010990.3/Solyc09g010995.1/Solyc07g049460.3/Solyc02g085110.4/Solyc02g085120.3/Solyc06g076330.3/Solyc06g082240.2/Solyc06g082250.1/Solyc02g062660.2/Solyc09g011960.2/Solyc10g085090.3/Solyc09g014240.4/Solyc04g058000.2	19
GO:0052725	MF	inositol-1,3,4-trisphosphate 6-kinase activity	5/10025	10/19423	0.662113	1	0.961503	Solyc06g072740.1/Solyc03g097410.1/Solyc08g076690.3/Solyc08g005130.1/Solyc04g077120.4	5
GO:0052747	MF	obsolete sinapyl alcohol dehydrogenase activity	9/10025	14/19423	0.249086	0.838513	0.806233	Solyc03g097170.3/Solyc08g014360.2/Solyc03g078440.3/Solyc02g069250.4/Solyc02g030480.4/Solyc02g070070.1/Solyc12g055820.3/Solyc01g008540.4/Solyc01g008550.4	9
GO:0052793	MF	pectin acetylesterase activity	11/10025	19/19423	0.376454	0.964131	0.927014	Solyc08g005790.3/Solyc03g025580.1/Solyc03g025600.3/Solyc08g014380.3/Solyc10g038130.3/Solyc08g005800.4/Solyc08g074990.3/Solyc08g075020.3/Solyc08g075030.3/Solyc10g050750.3/Solyc01g102350.3	11
GO:0052894	MF	obsolete norspermine:oxygen oxidoreductase activity	5/10025	11/19423	0.760849	1	0.961503	Solyc02g081390.3/Solyc03g031880.3/Solyc12g008850.3/Solyc05g018880.1/Solyc01g087590.3	5
GO:0052901	MF	spermine oxidase activity	6/10025	13/19423	0.748754	1	0.961503	Solyc12g006370.3/Solyc02g081390.3/Solyc03g031880.3/Solyc12g008850.3/Solyc05g018880.1/Solyc01g087590.3	6
GO:0060090	MF	molecular adaptor activity	6/10025	13/19423	0.748754	1	0.961503	Solyc07g005970.3/Solyc12g044280.2/Solyc11g062320.2/Solyc08g066620.3/Solyc02g092780.3/Solyc01g090780.3	6
GO:0061608	MF	nuclear import signal receptor activity	10/10025	18/19423	0.461847	1	0.961503	Solyc06g052030.3/Solyc06g009750.4/Solyc01g104070.3/Solyc03g082940.3/Solyc02g068150.4/Solyc01g044360.4/Solyc01g057520.4/Solyc08g041890.4/Solyc01g111780.4/Solyc10g086560.3	10
GO:0061630	MF	ubiquitin protein ligase activity	147/10025	257/19423	0.040664	0.541195	0.52036	Solyc06g054580.4/Solyc01g087030.3/Solyc01g009330.1/Solyc04g008100.3/Solyc01g066430.3/Solyc09g090660.3/Solyc02g068415.1/Solyc01g007010.2/Solyc10g005220.3/Solyc10g074810.2/Solyc10g009420.3/Solyc05g010175.1/Solyc03g118840.3/Solyc11g069600.2/Solyc09g007310.3/Solyc09g007700.3/Solyc06g007870.3/Solyc02g088550.4/Solyc09g059130.1/Solyc06g073340.3/Solyc02g089410.3/Solyc06g054650.3/Solyc11g072590.3/Solyc12g…	147
GO:0061631	MF	ubiquitin conjugating enzyme activity	27/10025	46/19423	0.207979	0.784773	0.754561	Solyc09g009720.2/Solyc03g113100.3/Solyc07g024070.3/Solyc02g087750.3/Solyc06g072570.4/Solyc02g067420.3/Solyc06g007510.3/Solyc10g012240.3/Solyc04g080810.4/Solyc01g094810.3/Solyc10g081160.2/Solyc07g062570.3/Solyc01g095490.3/Solyc01g079290.1/Solyc05g054540.4/Solyc05g054545.1/Solyc02g084760.3/Solyc08g081270.3/Solyc03g033410.4/Solyc08g081945.1/Solyc12g056100.3/Solyc03g123660.3/Solyc02g078210.3/Solyc10g…	27
GO:0061809	MF	NAD+ nucleotidase, cyclic ADP-ribose generating	21/10025	57/19423	0.991278	1	0.961503	Solyc02g032250.1/Solyc12g096900.2/Solyc02g032650.3/Solyc09g007710.3/Solyc02g078680.1/Solyc12g096880.3/Solyc11g062150.3/Solyc07g063360.1/Solyc05g006620.3/Solyc05g006630.4/Solyc05g024300.1/Solyc08g005510.3/Solyc01g113620.3/Solyc11g011090.1/Solyc07g052770.2/Solyc01g066020.3/Solyc01g014840.3/Solyc11g013750.3/Solyc07g055390.1/Solyc01g102880.3/Solyc02g032200.4	21
GO:0070006	MF	metalloaminopeptidase activity	7/10025	14/19423	0.651262	1	0.961503	Solyc04g049720.4/Solyc01g091070.3/Solyc01g099110.4/Solyc12g010020.3/Solyc12g010040.2/Solyc08g062630.3/Solyc02g085640.4	7
GO:0070012	MF	oligopeptidase activity	17/10025	26/19423	0.1127	0.672897	0.646992	Solyc11g070080.1/Solyc11g070090.1/Solyc07g056610.2/Solyc07g056708.1/Solyc04g082120.3/Solyc05g005010.3/Solyc08g022070.3/Solyc01g005550.3/Solyc08g080745.2/Solyc08g080790.1/Solyc08g080800.1/Solyc08g080820.1/Solyc03g112620.4/Solyc09g098470.3/Solyc09g098480.1/Solyc01g081570.3/Solyc06g071590.3	17
GO:0070180	MF	large ribosomal subunit rRNA binding	11/10025	30/19423	0.966342	1	0.961503	Solyc04g050380.3/Solyc04g050403.1/Solyc04g050430.1/Solyc09g091520.2/Solyc09g072865.1/Solyc06g075180.1/Solyc06g076870.4/Solyc06g083780.3/Solyc04g050340.3/Solyc04g050365.1/Solyc04g050400.1	11
GO:0070181	MF	small ribosomal subunit rRNA binding	4/10025	12/19423	0.941442	1	0.961503	Solyc01g091220.3/Solyc05g051000.3/Solyc03g083530.3/Solyc08g082690.2	4
GO:0070273	MF	phosphatidylinositol-4-phosphate binding	4/10025	11/19423	0.906267	1	0.961503	Solyc07g005000.3/Solyc11g069530.2/Solyc12g096050.2/Solyc03g007440.4	4
GO:0070290	MF	N-acylphosphatidylethanolamine-specific phospholipase D activity	12/10025	20/19423	0.300326	0.901524	0.866817	Solyc02g083340.4/Solyc04g051140.3/Solyc01g091910.4/Solyc04g082000.4/Solyc02g061850.4/Solyc08g066800.4/Solyc08g080130.3/Solyc01g100020.4/Solyc03g121470.4/Solyc01g065720.4/Solyc08g068580.4/Solyc06g068090.3	12
GO:0070300	MF	phosphatidic acid binding	12/10025	21/19423	0.387637	0.979476	0.941769	Solyc02g081250.3/Solyc02g093000.3/Solyc02g067150.4/Solyc02g088260.3/Solyc02g089220.4/Solyc02g036390.1/Solyc01g107750.3/Solyc12g099740.2/Solyc11g065120.3/Solyc01g057020.3/Solyc01g088600.4/Solyc04g071040.4	12
GO:0070403	MF	NAD+ binding	12/10025	23/19423	0.562234	1	0.961503	Solyc11g066150.3/Solyc01g066620.4/Solyc07g019670.4/Solyc07g007590.1/Solyc04g011400.3/Solyc07g063010.3/Solyc12g007170.3/Solyc12g099440.3/Solyc07g065550.3/Solyc05g054590.4/Solyc09g075120.3/Solyc09g011870.3	12
GO:0070628	MF	proteasome binding	10/10025	14/19423	0.111052	0.672897	0.646992	Solyc12g005980.2/Solyc07g066030.4/Solyc11g011900.1/Solyc09g011450.4/Solyc02g014190.4/Solyc04g079200.3/Solyc02g063133.1/Solyc02g085840.2/Solyc07g017400.3/Solyc03g117780.2	10
GO:0071916	MF	dipeptide transmembrane transporter activity	8/10025	21/19423	0.92819	1	0.961503	Solyc12g089230.2/Solyc12g042280.3/Solyc12g042300.2/Solyc07g008520.3/Solyc06g076750.3/Solyc09g011400.1/Solyc09g014220.3/Solyc09g014230.2	8
GO:0071949	MF	FAD binding	51/10025	97/19423	0.465211	1	0.961503	Solyc02g090890.4/Solyc02g070120.1/Solyc12g042910.2/Solyc09g005180.4/Solyc12g057040.2/Solyc11g071600.2/Solyc11g071610.2/Solyc11g071620.3/Solyc02g089630.3/Solyc10g079440.2/Solyc04g080820.2/Solyc12g089385.1/Solyc02g079450.1/Solyc02g079480.1/Solyc08g078040.4/Solyc10g054530.1/Solyc04g074180.4/Solyc05g006810.4/Solyc02g022850.1/Solyc08g079530.3/Solyc11g008870.2/Solyc02g030170.4/Solyc11g065920.2/Solyc08g…	51
GO:0080019	MF	alcohol-forming very long-chain fatty acyl-CoA reductase activity	8/10025	11/19423	0.135382	0.702993	0.67593	Solyc06g074390.3/Solyc09g009565.1/Solyc09g009570.3/Solyc09g009580.4/Solyc06g074410.4/Solyc11g067170.3/Solyc11g067180.2/Solyc11g067190.3	8
GO:0080030	MF	methyl indole-3-acetate esterase activity	12/10025	32/19423	0.962613	1	0.961503	Solyc03g044740.4/Solyc03g044790.3/Solyc02g089060.3/Solyc03g095550.2/Solyc03g044810.2/Solyc01g108680.4/Solyc01g108780.4/Solyc06g048570.3/Solyc03g070480.1/Solyc06g064870.4/Solyc07g054880.4/Solyc02g065250.2	12
GO:0080031	MF	methyl salicylate esterase activity	12/10025	32/19423	0.962613	1	0.961503	Solyc03g044740.4/Solyc03g044790.3/Solyc02g089060.3/Solyc03g095550.2/Solyc03g044810.2/Solyc01g108680.4/Solyc01g108780.4/Solyc06g048570.3/Solyc03g070480.1/Solyc06g064870.4/Solyc07g054880.4/Solyc02g065250.2	12
GO:0080032	MF	methyl jasmonate esterase activity	12/10025	32/19423	0.962613	1	0.961503	Solyc03g044740.4/Solyc03g044790.3/Solyc02g089060.3/Solyc03g095550.2/Solyc03g044810.2/Solyc01g108680.4/Solyc01g108780.4/Solyc06g048570.3/Solyc03g070480.1/Solyc06g064870.4/Solyc07g054880.4/Solyc02g065250.2	12
GO:0080043	MF	quercetin 3-O-glucosyltransferase activity	31/10025	63/19423	0.694901	1	0.961503	Solyc08g006370.1/Solyc06g007650.2/Solyc01g066110.2/Solyc01g105350.3/Solyc01g049790.1/Solyc12g057060.2/Solyc12g057070.2/Solyc12g057080.2/Solyc05g010710.3/Solyc08g014050.2/Solyc01g105360.3/Solyc03g078490.4/Solyc03g078500.3/Solyc01g107560.3/Solyc12g096870.1/Solyc12g098580.1/Solyc09g092480.1/Solyc09g092500.1/Solyc07g008230.1/Solyc05g053820.3/Solyc04g074330.3/Solyc04g074350.3/Solyc04g074390.3/Solyc08g…	31
GO:0080044	MF	quercetin 7-O-glucosyltransferase activity	31/10025	63/19423	0.694901	1	0.961503	Solyc08g006370.1/Solyc06g007650.2/Solyc01g066110.2/Solyc01g105350.3/Solyc01g049790.1/Solyc12g057060.2/Solyc12g057070.2/Solyc12g057080.2/Solyc05g010710.3/Solyc08g014050.2/Solyc01g105360.3/Solyc03g078490.4/Solyc03g078500.3/Solyc01g107560.3/Solyc12g096870.1/Solyc12g098580.1/Solyc09g092480.1/Solyc09g092500.1/Solyc07g008230.1/Solyc05g053820.3/Solyc04g074330.3/Solyc04g074350.3/Solyc04g074390.3/Solyc08g…	31
GO:0080054	MF	low-affinity nitrate transmembrane transporter activity	12/10025	18/19423	0.148508	0.750498	0.721605	Solyc12g095810.2/Solyc12g007220.3/Solyc05g005950.3/Solyc05g005980.4/Solyc05g005990.3/Solyc05g006000.3/Solyc12g044310.2/Solyc05g006920.4/Solyc08g066940.4/Solyc03g120560.3/Solyc03g120570.3/Solyc04g005070.3	12
GO:0080115	MF	myosin XI tail binding	12/10025	21/19423	0.387637	0.979476	0.941769	Solyc11g008020.2/Solyc04g007870.3/Solyc09g008460.3/Solyc01g106100.2/Solyc07g007390.3/Solyc01g097040.4/Solyc09g066140.3/Solyc11g020850.3/Solyc12g009900.3/Solyc07g005910.3/Solyc06g071190.4/Solyc10g081620.2	12
GO:0080118	MF	brassinosteroid sulfotransferase activity	12/10025	17/19423	0.0917565	0.633343	0.608961	Solyc05g011890.1/Solyc11g050930.1/Solyc05g011900.1/Solyc09g055500.1/Solyc04g028380.1/Solyc05g047470.1/Solyc05g047485.1/Solyc05g047510.3/Solyc10g019200.3/Solyc03g006043.1/Solyc03g006047.1/Solyc09g057883.1	12
GO:0080123	MF	jasmonoyl-L-amino acid ligase activity	7/10025	20/19423	0.957327	1	0.961503	Solyc10g011660.3/Solyc01g095580.3/Solyc00g500213.1/Solyc00g500218.1/Solyc00g254910.1/Solyc05g050280.3/Solyc05g050290.3	7
GO:0090430	MF	caffeoyl-CoA: alcohol caffeoyl transferase activity	6/10025	10/19423	0.417236	0.988792	0.950727	Solyc04g010250.3/Solyc05g056000.3/Solyc09g075140.3/Solyc02g063160.4/Solyc03g006560.3/Solyc02g086040.2	6
GO:0097602	MF	cullin family protein binding	18/10025	27/19423	0.083932	0.633343	0.608961	Solyc02g088010.3/Solyc03g025420.3/Solyc11g008400.2/Solyc11g042930.2/Solyc10g055570.3/Solyc10g055580.2/Solyc12g017310.3/Solyc11g008230.1/Solyc11g008240.1/Solyc11g008420.3/Solyc06g062940.4/Solyc03g093190.1/Solyc07g066650.4/Solyc03g112710.1/Solyc12g009120.2/Solyc06g036070.3/Solyc01g111640.3/Solyc03g117110.4	18
GO:0102202	MF	obsolete soladodine glucosyltransferase activity	7/10025	10/19423	0.199573	0.776749	0.746846	Solyc12g088710.1/Solyc09g061860.4/Solyc07g043410.1/Solyc07g043490.1/Solyc04g071540.4/Solyc06g007980.4/Solyc08g077080.1	7
GO:0102311	MF	8-hydroxygeraniol dehydrogenase activity	4/10025	10/19423	0.853388	1	0.961503	Solyc11g010960.2/Solyc11g010980.2/Solyc11g010990.3/Solyc03g044200.3	4
GO:0102387	MF	obsolete 2-phenylethanol acetyltransferase activity	7/10025	10/19423	0.199573	0.776749	0.746846	Solyc01g105580.1/Solyc01g105590.2/Solyc12g005430.1/Solyc02g081770.2/Solyc07g009583.1/Solyc07g014580.3/Solyc07g017320.1	7
GO:0102483	MF	obsolete scopolin beta-glucosidase activity	20/10025	31/19423	0.10351	0.658277	0.632935	Solyc07g063390.3/Solyc12g040640.2/Solyc08g044510.4/Solyc03g119080.4/Solyc06g073740.3/Solyc06g073760.3/Solyc11g071640.3/Solyc11g071650.3/Solyc07g063370.2/Solyc07g063880.4/Solyc01g097000.3/Solyc11g008720.3/Solyc04g015560.4/Solyc03g031730.3/Solyc09g075060.3/Solyc09g075070.3/Solyc06g076780.3/Solyc01g009240.4/Solyc01g081180.2/Solyc01g074050.3	20
GO:0102720	MF	acetyl-coenzyme A:acetyl alcohol acetyltransferase activity	7/10025	10/19423	0.199573	0.776749	0.746846	Solyc01g105580.1/Solyc01g105590.2/Solyc12g005430.1/Solyc02g081770.2/Solyc07g009583.1/Solyc07g014580.3/Solyc07g017320.1	7
GO:0102811	MF	geraniol 10-hydroxylase activity	11/10025	18/19423	0.285377	0.897354	0.862808	Solyc02g090340.2/Solyc02g065230.3/Solyc08g014190.4/Solyc02g090290.3/Solyc02g090300.3/Solyc09g098030.4/Solyc06g084820.2/Solyc06g066270.1/Solyc02g065190.3/Solyc02g065210.4/Solyc02g065220.4	11
GO:0102965	MF	alcohol-forming long-chain fatty acyl-CoA reductase activity	8/10025	11/19423	0.135382	0.702993	0.67593	Solyc06g074390.3/Solyc09g009565.1/Solyc09g009570.3/Solyc09g009580.4/Solyc06g074410.4/Solyc11g067170.3/Solyc11g067180.2/Solyc11g067190.3	8
GO:0102966	MF	obsolete arachidoyl-CoA:1-dodecanol O-acyltransferase activity	9/10025	12/19423	0.0898318	0.633343	0.608961	Solyc10g009430.3/Solyc01g011430.4/Solyc01g107900.3/Solyc01g095960.4/Solyc03g083380.4/Solyc07g065060.1/Solyc11g012260.3/Solyc06g066630.1/Solyc12g010590.3	9
GO:0102970	MF	7-deoxyloganetic acid glucosyltransferase activity	5/10025	10/19423	0.662113	1	0.961503	Solyc05g052870.4/Solyc03g078690.4/Solyc03g078720.4/Solyc03g078770.3/Solyc03g083650.4	5
GO:0103054	MF	gibberellin A12, 2-oxoglutarate:oxygen oxidoreductase activity (gibberellin A15-forming)	4/10025	12/19423	0.941442	1	0.961503	Solyc11g072310.2/Solyc09g009105.1/Solyc06g050110.2/Solyc06g035530.3	4
GO:0103055	MF	gibberelli A15, 2-oxoglutarate:oxygen oxidoreductase activity	4/10025	12/19423	0.941442	1	0.961503	Solyc11g072310.2/Solyc09g009105.1/Solyc06g050110.2/Solyc06g035530.3	4
GO:0103056	MF	gibberellin A53, 2-oxoglutarate:oxygen oxidoreductase activity	4/10025	12/19423	0.941442	1	0.961503	Solyc11g072310.2/Solyc09g009105.1/Solyc06g050110.2/Solyc06g035530.3	4
GO:0103075	MF	indole-3-pyruvate monooxygenase activity	8/10025	14/19423	0.443239	1	0.961503	Solyc06g008050.4/Solyc09g091090.2/Solyc09g091720.1/Solyc09g091870.2/Solyc09g074430.4/Solyc06g083700.4/Solyc06g065630.3/Solyc09g064160.3	8
GO:0106435	MF	carboxylesterase activity	19/10025	32/19423	0.241895	0.838513	0.806233	Solyc11g045460.3/Solyc06g054300.1/Solyc01g091410.3/Solyc01g094010.3/Solyc01g108513.1/Solyc01g108560.4/Solyc01g108570.3/Solyc08g061240.3/Solyc01g098140.4/Solyc05g042185.1/Solyc02g069400.3/Solyc02g069800.1/Solyc05g014320.3/Solyc10g050880.2/Solyc02g085800.2/Solyc09g075670.1/Solyc09g075700.1/Solyc09g075710.1/Solyc05g009610.1	19
GO:0140078	MF	class I DNA-(apurinic or apyrimidinic site) endonuclease activity	4/10025	10/19423	0.853388	1	0.961503	Solyc03g117510.4/Solyc11g018510.2/Solyc06g073400.3/Solyc10g083630.2	4
GO:0140326	MF	ATPase-coupled intramembrane lipid transporter activity	3/10025	10/19423	0.955818	1	0.961503	Solyc05g010120.4/Solyc06g062780.4/Solyc02g086800.4	3
GO:0140359	MF	ABC-type transporter activity	53/10025	108/19423	0.734524	1	0.961503	Solyc12g100180.2/Solyc07g018130.2/Solyc03g019760.4/Solyc02g081870.4/Solyc11g065350.2/Solyc05g053590.4/Solyc02g087410.4/Solyc04g010200.1/Solyc03g113040.4/Solyc12g017420.2/Solyc02g087870.3/Solyc09g008240.3/Solyc01g105387.1/Solyc09g055350.3/Solyc09g150122.1/Solyc05g051530.4/Solyc05g051540.3/Solyc12g098210.3/Solyc11g018690.2/Solyc09g091660.3/Solyc09g091670.3/Solyc04g010300.4/Solyc07g062630.1/Solyc01g…	53
GO:0140566	MF	histone reader activity	6/10025	11/19423	0.543629	1	0.961503	Solyc10g006090.4/Solyc03g097260.4/Solyc08g081050.4/Solyc01g100780.3/Solyc03g114060.3/Solyc10g051150.3	6
GO:0140567	MF	membrane protein dislocase activity	4/10025	11/19423	0.906267	1	0.961503	Solyc03g110900.4/Solyc02g014350.4/Solyc06g053160.3/Solyc06g072000.3	4
GO:0140658	MF	ATP-dependent chromatin remodeler activity	30/10025	89/19423	0.999783	1	0.961503	Solyc08g077580.2/Solyc08g077690.3/Solyc02g062780.4/Solyc01g068280.3/Solyc08g077610.3/Solyc07g150141.1/Solyc02g050280.4/Solyc04g050960.3/Solyc06g054560.3/Solyc09g008520.4/Solyc02g014770.3/Solyc01g094800.4/Solyc01g068297.1/Solyc07g062770.2/Solyc08g077670.3/Solyc01g079700.3/Solyc02g068560.3/Solyc06g050510.3/Solyc07g051960.3/Solyc07g051970.3/Solyc01g060460.2/Solyc10g049750.3/Solyc05g044480.3/Solyc01g…	30
GO:0140662	MF	ATP-dependent protein folding chaperone	32/10025	60/19423	0.445921	1	0.961503	Solyc03g121640.3/Solyc06g036290.3/Solyc08g082820.4/Solyc05g010240.4/Solyc01g090750.3/Solyc05g010670.3/Solyc01g106210.3/Solyc01g106260.3/Solyc01g107680.4/Solyc04g081570.3/Solyc02g080470.3/Solyc04g011440.4/Solyc05g013990.3/Solyc03g082920.4/Solyc03g083250.3/Solyc01g028810.3/Solyc12g043110.2/Solyc07g065840.2/Solyc05g053470.3/Solyc01g099660.4/Solyc03g120850.4/Solyc11g066060.3/Solyc11g066100.2/Solyc06g…	32
GO:0140664	MF	ATP-dependent DNA damage sensor activity	12/10025	28/19423	0.868067	1	0.961503	Solyc05g055780.4/Solyc09g082790.4/Solyc07g018340.3/Solyc11g072610.3/Solyc05g050950.2/Solyc02g082660.3/Solyc03g121120.4/Solyc01g008520.3/Solyc10g018530.2/Solyc10g018540.2/Solyc08g007330.3/Solyc07g066320.3	12
GO:0140678	MF	molecular function inhibitor activity	5/10025	10/19423	0.662113	1	0.961503	Solyc01g110020.4/Solyc02g005007.1/Solyc09g090420.4/Solyc02g081130.3/Solyc05g042030.3	5
GO:0140825	MF	lactoperoxidase activity	67/10025	118/19423	0.150571	0.754185	0.725151	Solyc09g007520.3/Solyc08g075830.4/Solyc05g046020.3/Solyc08g069040.3/Solyc02g079500.4/Solyc01g009400.3/Solyc10g076245.1/Solyc06g072420.3/Solyc01g104860.3/Solyc03g025380.3/Solyc06g054500.1/Solyc12g017870.2/Solyc07g049240.3/Solyc10g078890.2/Solyc04g080760.3/Solyc05g050880.2/Solyc12g089370.2/Solyc01g067850.2/Solyc01g067860.3/Solyc01g067870.3/Solyc02g090470.4/Solyc02g079510.3/Solyc12g005370.2/Solyc12g…	67
GO:1901149	MF	salicylic acid binding	7/10025	12/19423	0.431505	0.988792	0.950727	Solyc03g111000.3/Solyc10g076600.2/Solyc06g073460.4/Solyc09g009260.3/Solyc01g007740.4/Solyc05g014470.3/Solyc05g053810.3	7
GO:1905761	MF	SCF ubiquitin ligase complex binding	5/10025	10/19423	0.662113	1	0.961503	Solyc03g025920.4/Solyc01g150123.1/Solyc08g013820.3/Solyc03g025930.4/Solyc03g025940.3	5
GO:1990135	MF	flavonoid sulfotransferase activity	18/10025	26/19423	0.0532672	0.591161	0.568403	Solyc05g011890.1/Solyc11g050930.1/Solyc05g011900.1/Solyc05g011910.3/Solyc05g012955.1/Solyc05g013000.3/Solyc05g013010.3/Solyc09g055500.1/Solyc04g028390.1/Solyc04g028380.1/Solyc03g093620.1/Solyc05g047470.1/Solyc05g047485.1/Solyc05g047510.3/Solyc10g019200.3/Solyc03g006043.1/Solyc03g006047.1/Solyc09g057883.1	18
GO:1990136	MF	linoleate 9S-lipoxygenase activity	10/10025	13/19423	0.0584904	0.601343	0.578193	Solyc07g022850.1/Solyc08g014000.3/Solyc01g099160.4/Solyc01g099190.4/Solyc01g099200.3/Solyc01g099210.3/Solyc08g029000.3/Solyc09g055890.4/Solyc09g075860.3/Solyc09g075870.2	10
GO:1990465	MF	obsolete aldehyde oxygenase (deformylating) activity	6/10025	10/19423	0.417236	0.988792	0.950727	Solyc01g088430.4/Solyc12g100270.2/Solyc03g065250.4/Solyc08g044260.4/Solyc07g006300.4/Solyc01g088410.3	6
GO:1990538	MF	xylan O-acetyltransferase activity	11/10025	21/19423	0.559546	1	0.961503	Solyc05g052430.3/Solyc05g052440.2/Solyc05g052450.3/Solyc05g052540.2/Solyc02g082940.3/Solyc02g082950.3/Solyc10g085320.2/Solyc03g095810.3/Solyc03g096030.3/Solyc10g076400.2/Solyc06g051350.4	11
GO:1990817	MF	poly(A) RNA polymerase activity	6/10025	12/19423	0.655753	1	0.961503	Solyc01g058260.4/Solyc08g066200.3/Solyc01g090860.3/Solyc02g082810.3/Solyc01g009670.4/Solyc10g006990.3	6
GO:1990825	MF	sequence-specific mRNA binding	5/10025	11/19423	0.760849	1	0.961503	Solyc09g008850.3/Solyc09g092360.3/Solyc02g082270.3/Solyc10g074610.3/Solyc03g078080.4	5
GO:1990837	MF	sequence-specific double-stranded DNA binding	10/10025	15/19423	0.182284	0.776749	0.746846	Solyc01g079260.4/Solyc05g032780.1/Solyc07g053410.4/Solyc02g071130.4/Solyc12g038440.1/Solyc01g111130.4/Solyc04g008380.4/Solyc07g056280.3/Solyc12g014140.3/Solyc09g075420.3	10
GO:1990841	MF	promoter-specific chromatin binding	7/10025	12/19423	0.431505	0.988792	0.950727	Solyc02g092910.3/Solyc09g066260.4/Solyc12g019910.1/Solyc12g096470.2/Solyc02g072060.3/Solyc04g078400.3/Solyc10g005490.4	7
GO:2001070	MF	starch binding	9/10025	14/19423	0.249086	0.838513	0.806233	Solyc04g082290.4/Solyc09g014400.3/Solyc11g007830.2/Solyc06g053920.4/Solyc02g020980.4/Solyc03g111160.3/Solyc02g091530.4/Solyc02g083140.3/Solyc09g098040.3	9

## Sheet: BP
ID	ONTOLOGY	Description	GeneRatio	BgRatio	pvalue	p.adjust	qvalue	geneID	Count
GO:0000028	BP	ribosomal small subunit assembly	12/9848	34/19061	0.9819	1	0.9537	Solyc09g083370.3/Solyc03g019780.4/Solyc09g010100.3/Solyc03g046350.3/Solyc11g020150.1/Solyc02g082000.3/Solyc11g020350.1/Solyc11g020490.3/Solyc01g008080.3/Solyc03g062780.1/Solyc03g115360.3/Solyc06g072120.3	12
GO:0000038	BP	very long-chain fatty acid metabolic process	5/9848	18/19061	0.989278	1	0.9537	Solyc01g090090.3/Solyc01g091950.4/Solyc02g022890.3/Solyc03g120520.2/Solyc04g080020.4	5
GO:0000045	BP	autophagosome assembly	17/9848	23/19061	0.0253288	0.369175	0.352082	Solyc07g005970.3/Solyc02g090330.3/Solyc07g049260.4/Solyc02g036380.3/Solyc01g108160.3/Solyc06g043140.4/Solyc02g081140.3/Solyc05g042040.3/Solyc04g015350.3/Solyc03g031650.4/Solyc12g049310.2/Solyc06g034160.3/Solyc10g084930.2/Solyc05g050390.4/Solyc01g058280.4/Solyc11g005660.2/Solyc11g068930.3	17
GO:0000054	BP	ribosomal subunit export from nucleus	7/9848	10/19061	0.200503	0.733109	0.699166	Solyc02g082360.4/Solyc07g008340.4/Solyc01g104680.4/Solyc01g104700.4/Solyc11g071910.2/Solyc02g038803.1/Solyc08g075360.3	7
GO:0000055	BP	ribosomal large subunit export from nucleus	4/9848	12/19061	0.941864	1	0.9537	Solyc12g099890.2/Solyc03g096920.3/Solyc04g072270.1/Solyc11g011780.3	4
GO:0000070	BP	mitotic sister chromatid segregation	5/9848	10/19061	0.663337	1	0.9537	Solyc01g110330.3/Solyc03g114520.3/Solyc03g111380.3/Solyc03g044020.4/Solyc10g019040.2	5
GO:0000082	BP	G1/S transition of mitotic cell cycle	6/9848	11/19061	0.54502	0.988324	0.942565	Solyc11g070140.2/Solyc08g066330.3/Solyc01g034020.3/Solyc12g095860.2/Solyc01g107730.3/Solyc10g074720.3	6
GO:0000103	BP	sulfate assimilation	12/9848	17/19061	0.0924607	0.622646	0.593818	Solyc09g082860.3/Solyc02g078860.3/Solyc02g079250.4/Solyc10g080680.3/Solyc02g080640.4/Solyc02g082850.3/Solyc11g065620.2/Solyc03g031620.3/Solyc05g056490.4/Solyc02g092410.3/Solyc03g005260.3/Solyc12g013560.2	12
GO:0000105	BP	L-histidine biosynthetic process	7/9848	10/19061	0.200503	0.733109	0.699166	Solyc07g064810.3/Solyc01g097780.1/Solyc11g040030.3/Solyc02g071890.3/Solyc01g109930.4/Solyc10g005930.2/Solyc01g103750.4	7
GO:0000122	BP	negative regulation of transcription by RNA polymerase II	58/9848	100/19061	0.120731	0.668994	0.63802	Solyc07g063500.4/Solyc03g119730.3/Solyc05g006540.3/Solyc07g053860.3/Solyc01g088000.4/Solyc04g053110.1/Solyc09g005350.3/Solyc08g065870.4/Solyc02g087380.1/Solyc02g087390.3/Solyc04g025000.2/Solyc04g024990.3/Solyc11g008010.2/Solyc02g067570.3/Solyc06g007870.3/Solyc06g054570.1/Solyc01g105780.4/Solyc06g059750.3/Solyc06g059760.3/Solyc09g008520.4/Solyc06g008750.1/Solyc06g060240.1/Solyc07g041020.3/Solyc07g…	58
GO:0000160	BP	phosphorelay signal transduction system	23/9848	31/19061	0.00885605	0.222481	0.21218	Solyc11g071630.1/Solyc04g049670.4/Solyc07g009110.3/Solyc04g049680.2/Solyc04g051080.2/Solyc08g066350.2/Solyc10g079700.2/Solyc07g019550.1/Solyc06g061030.3/Solyc03g081240.3/Solyc03g083340.3/Solyc01g080540.3/Solyc01g098400.3/Solyc07g009580.2/Solyc02g071220.3/Solyc07g005140.4/Solyc10g050420.3/Solyc04g008050.4/Solyc04g008110.3/Solyc12g010330.2/Solyc10g086000.3/Solyc10g005030.4/Solyc06g069690.4	23
GO:0000162	BP	tryptophan biosynthetic process	8/9848	12/19061	0.227576	0.773615	0.737796	Solyc04g049360.3/Solyc06g006100.3/Solyc12g096190.2/Solyc02g076760.3/Solyc12g035190.2/Solyc12g010180.2/Solyc06g005980.4/Solyc06g071550.3	8
GO:0000165	BP	MAPK cascade	10/9848	17/19061	0.36543	0.932362	0.889193	Solyc12g005360.3/Solyc02g090430.3/Solyc02g065110.3/Solyc05g012130.4/Solyc01g097980.3/Solyc07g053170.4/Solyc06g036190.1/Solyc04g079400.3/Solyc05g050470.1/Solyc05g050670.2	10
GO:0000184	BP	nuclear-transcribed mRNA catabolic process, nonsense-mediated decay	13/9848	24/19061	0.484638	0.984074	0.938512	Solyc10g044450.3/Solyc10g080740.2/Solyc09g015930.3/Solyc02g078020.3/Solyc03g112350.4/Solyc01g104460.4/Solyc12g088720.2/Solyc12g044860.3/Solyc05g056110.3/Solyc10g005530.3/Solyc08g007110.4/Solyc01g103420.4/Solyc02g078550.3	13
GO:0000209	BP	protein polyubiquitination	49/9848	87/19061	0.222811	0.772218	0.736465	Solyc06g054580.4/Solyc09g009720.2/Solyc01g087030.3/Solyc03g113100.3/Solyc10g005220.3/Solyc07g024070.3/Solyc02g087750.3/Solyc06g072570.4/Solyc02g067420.3/Solyc06g007510.3/Solyc09g007310.3/Solyc02g088550.4/Solyc09g059130.1/Solyc06g073340.3/Solyc10g012240.3/Solyc12g094560.2/Solyc01g094810.3/Solyc04g054330.3/Solyc01g095490.3/Solyc01g109280.3/Solyc10g038000.3/Solyc01g044340.3/Solyc05g054080.3/Solyc05g…	49
GO:0000226	BP	microtubule cytoskeleton organization	31/9848	65/19061	0.778343	1	0.9537	Solyc02g087880.3/Solyc11g042930.2/Solyc11g012730.3/Solyc03g007760.3/Solyc03g118760.4/Solyc12g150110.1/Solyc01g067500.3/Solyc04g009550.3/Solyc10g080940.3/Solyc10g081730.2/Solyc02g067990.3/Solyc09g072597.1/Solyc07g064970.4/Solyc03g093190.1/Solyc01g005080.3/Solyc01g065700.3/Solyc04g077020.3/Solyc08g006890.3/Solyc06g035970.3/Solyc04g056500.3/Solyc01g111640.3/Solyc02g093810.3/Solyc04g008290.4/Solyc10g…	31
GO:0000244	BP	spliceosomal tri-snRNP complex assembly	4/9848	10/19061	0.854153	1	0.9537	Solyc06g043160.1/Solyc07g064070.3/Solyc07g008880.3/Solyc05g009540.3	4
GO:0000245	BP	spliceosomal complex assembly	9/9848	16/19061	0.45486	0.952698	0.908588	Solyc03g007850.1/Solyc09g008470.4/Solyc09g008790.4/Solyc09g090420.4/Solyc02g038813.1/Solyc06g074700.4/Solyc11g066650.3/Solyc12g056080.2/Solyc03g007560.2	9
GO:0000266	BP	mitochondrial fission	8/9848	14/19061	0.444793	0.952232	0.908144	Solyc01g067590.3/Solyc09g010320.3/Solyc01g106050.4/Solyc10g079550.3/Solyc12g099770.2/Solyc11g065100.3/Solyc01g099280.3/Solyc08g006600.4	8
GO:0000272	BP	polysaccharide catabolic process	19/9848	46/19061	0.940299	1	0.9537	Solyc00g500347.1/Solyc04g072000.4/Solyc01g067660.3/Solyc11g072830.1/Solyc05g051350.2/Solyc02g061770.4/Solyc04g014430.2/Solyc02g082920.4/Solyc02g082930.3/Solyc07g009510.1/Solyc08g005780.4/Solyc10g055800.2/Solyc10g055820.3/Solyc11g011320.1/Solyc07g005100.4/Solyc05g050130.4/Solyc11g005890.3/Solyc06g053380.3/Solyc10g055810.2	19
GO:0000278	BP	mitotic cell cycle	40/9848	81/19061	0.699844	1	0.9537	Solyc02g087880.3/Solyc01g006140.4/Solyc11g008400.2/Solyc08g061260.4/Solyc08g079760.4/Solyc10g055570.3/Solyc10g055580.2/Solyc12g019910.1/Solyc09g063030.4/Solyc03g118760.4/Solyc06g007870.3/Solyc12g150110.1/Solyc11g008420.3/Solyc08g013990.3/Solyc11g071570.3/Solyc06g008510.3/Solyc01g034020.3/Solyc10g079730.3/Solyc12g005480.2/Solyc10g080940.3/Solyc02g080390.2/Solyc12g099510.3/Solyc02g081460.4/Solyc09g…	40
GO:0000289	BP	nuclear-transcribed mRNA poly(A) tail shortening	14/9848	21/19061	0.123008	0.668994	0.63802	Solyc04g072043.1/Solyc10g078950.2/Solyc11g072590.3/Solyc11g072940.2/Solyc01g094000.3/Solyc04g009510.4/Solyc04g049840.4/Solyc06g074030.1/Solyc01g007840.3/Solyc01g009350.2/Solyc01g009360.1/Solyc06g005190.4/Solyc01g090780.3/Solyc03g113700.3	14
GO:0000290	BP	deadenylation-dependent decapping of nuclear-transcribed mRNA	14/9848	17/19061	0.00920034	0.222481	0.21218	Solyc07g043530.2/Solyc05g016240.4/Solyc03g122260.3/Solyc12g017260.2/Solyc10g078450.2/Solyc12g006420.2/Solyc09g010300.3/Solyc09g091500.3/Solyc06g062980.3/Solyc05g056110.3/Solyc01g009390.4/Solyc12g009170.2/Solyc06g084350.3/Solyc11g005370.2	14
GO:0000302	BP	response to reactive oxygen species	33/9848	46/19061	0.00442405	0.17434	0.166268	Solyc08g069070.3/Solyc03g006000.3/Solyc09g007270.3/Solyc01g091760.3/Solyc06g060260.3/Solyc06g009140.3/Solyc08g059760.3/Solyc11g018550.4/Solyc02g090970.1/Solyc02g090980.1/Solyc02g090990.1/Solyc08g077890.3/Solyc04g014480.3/Solyc09g031940.1/Solyc01g005020.3/Solyc02g083620.3/Solyc11g065920.2/Solyc03g031550.1/Solyc09g075210.3/Solyc08g069090.1/Solyc02g072000.3/Solyc06g065660.1/Solyc06g065790.1/Solyc01g…	33
GO:0000338	BP	protein deneddylation	7/9848	12/19061	0.432941	0.952232	0.908144	Solyc11g062430.2/Solyc06g073150.3/Solyc01g091650.3/Solyc10g081150.3/Solyc01g008840.3/Solyc10g005660.3/Solyc11g017300.2	7
GO:0000373	BP	Group II intron splicing	17/9848	33/19061	0.576538	0.990041	0.944202	Solyc11g068470.3/Solyc08g077385.1/Solyc08g042050.3/Solyc07g039500.4/Solyc09g083350.3/Solyc01g091940.3/Solyc09g010285.1/Solyc11g019970.3/Solyc10g045490.2/Solyc12g043100.2/Solyc05g006530.4/Solyc11g066300.3/Solyc03g033520.2/Solyc10g074610.3/Solyc05g018240.4/Solyc02g086200.3/Solyc02g087250.4	17
GO:0000380	BP	alternative mRNA splicing, via spliceosome	9/9848	13/19061	0.161268	0.71745	0.684232	Solyc09g015930.3/Solyc06g043160.1/Solyc02g069790.3/Solyc07g008880.3/Solyc02g062620.3/Solyc12g035130.2/Solyc10g005530.3/Solyc11g005110.3/Solyc02g086660.4	9
GO:0000381	BP	regulation of alternative mRNA splicing, via spliceosome	16/9848	27/19061	0.276003	0.853684	0.814158	Solyc11g068870.2/Solyc02g088110.4/Solyc11g007940.2/Solyc09g150121.1/Solyc02g082270.3/Solyc05g055450.3/Solyc09g074360.4/Solyc03g121450.3/Solyc12g055780.3/Solyc01g009090.3/Solyc04g005690.4/Solyc10g005590.4/Solyc08g048500.3/Solyc06g051910.3/Solyc01g103410.3/Solyc03g007320.4	16
GO:0000387	BP	spliceosomal snRNP assembly	17/9848	25/19061	0.0745635	0.597204	0.569554	Solyc02g067090.4/Solyc02g084020.3/Solyc02g062240.3/Solyc11g006820.2/Solyc06g008860.3/Solyc01g067830.3/Solyc09g064660.4/Solyc05g013740.3/Solyc03g083540.3/Solyc09g065940.4/Solyc03g120010.4/Solyc01g099740.4/Solyc05g055260.4/Solyc03g033600.3/Solyc09g075130.3/Solyc05g049950.3/Solyc05g009540.3	17
GO:0000398	BP	mRNA splicing, via spliceosome	84/9848	157/19061	0.351405	0.914169	0.871843	Solyc09g030390.3/Solyc09g075200.4/Solyc02g084020.3/Solyc11g065880.2/Solyc09g090660.3/Solyc06g043160.1/Solyc02g062240.3/Solyc08g074570.1/Solyc10g005990.4/Solyc01g086990.3/Solyc10g009330.3/Solyc03g007850.1/Solyc10g076910.2/Solyc11g008290.1/Solyc10g078450.2/Solyc07g047980.3/Solyc09g083420.3/Solyc02g089360.4/Solyc09g008470.4/Solyc12g089010.3/Solyc01g091750.3/Solyc09g009300.4/Solyc09g090420.4/Solyc02g…	84
GO:0000447	BP	endonucleolytic cleavage in ITS1 to separate SSU-rRNA from 5.8S rRNA and LSU-rRNA from tricistronic rRNA transcript (SSU-rRNA, 5.8S rRNA, LSU-rRNA)	6/9848	10/19061	0.418543	0.952232	0.908144	Solyc01g066840.3/Solyc05g011990.4/Solyc12g006550.2/Solyc04g074910.3/Solyc01g112010.3/Solyc10g008130.3	6
GO:0000460	BP	maturation of 5.8S rRNA	8/9848	11/19061	0.136136	0.668994	0.63802	Solyc02g082360.4/Solyc12g017860.3/Solyc02g038803.1/Solyc01g005810.3/Solyc09g074090.3/Solyc11g066280.3/Solyc01g103080.3/Solyc05g047520.4	8
GO:0000462	BP	maturation of SSU-rRNA from tricistronic rRNA transcript (SSU-rRNA, 5.8S rRNA, LSU-rRNA)	12/9848	25/19061	0.714784	1	0.9537	Solyc01g096760.3/Solyc06g073120.4/Solyc05g011990.4/Solyc11g072390.2/Solyc01g068530.3/Solyc01g095710.3/Solyc01g097640.3/Solyc04g076560.3/Solyc05g008190.3/Solyc07g053660.3/Solyc04g026100.1/Solyc10g006070.3	12
GO:0000463	BP	maturation of LSU-rRNA from tricistronic rRNA transcript (SSU-rRNA, 5.8S rRNA, LSU-rRNA)	10/9848	21/19061	0.722305	1	0.9537	Solyc07g008370.4/Solyc07g047670.3/Solyc09g090460.3/Solyc11g020820.2/Solyc08g075090.4/Solyc02g014310.4/Solyc10g046930.3/Solyc03g117060.4/Solyc02g088780.4/Solyc10g083600.2	10
GO:0000467	BP	exonucleolytic trimming to generate mature 3'-end of 5.8S rRNA from tricistronic rRNA transcript (SSU-rRNA, 5.8S rRNA, LSU-rRNA)	4/9848	10/19061	0.854153	1	0.9537	Solyc01g096570.3/Solyc09g074090.3/Solyc06g075390.4/Solyc08g007520.4	4
GO:0000470	BP	maturation of LSU-rRNA	11/9848	23/19061	0.71821	1	0.9537	Solyc02g082360.4/Solyc06g074300.4/Solyc06g064470.4/Solyc12g038980.2/Solyc02g038803.1/Solyc06g064460.4/Solyc06g050120.3/Solyc01g005810.3/Solyc07g052110.4/Solyc11g066280.3/Solyc01g009520.4	11
GO:0000712	BP	resolution of meiotic recombination intermediates	6/9848	16/19061	0.917471	1	0.9537	Solyc07g005880.3/Solyc10g018530.2/Solyc10g018540.2/Solyc05g014400.4/Solyc07g054400.3/Solyc01g087500.3	6
GO:0000720	BP	pyrimidine dimer repair by nucleotide-excision repair	3/9848	11/19061	0.974603	1	0.9537	Solyc07g051960.3/Solyc07g051970.3/Solyc10g049750.3	3
GO:0000723	BP	telomere maintenance	7/9848	22/19061	0.981977	1	0.9537	Solyc07g053210.3/Solyc11g072810.2/Solyc04g011650.3/Solyc05g053800.3/Solyc02g070300.4/Solyc01g065710.3/Solyc09g018710.2	7
GO:0000724	BP	double-strand break repair via homologous recombination	32/9848	83/19061	0.994007	1	0.9537	Solyc07g065020.3/Solyc09g066080.3/Solyc12g008940.2/Solyc01g110330.3/Solyc03g114170.3/Solyc12g042000.3/Solyc01g088030.4/Solyc01g103960.3/Solyc09g007330.4/Solyc01g105520.3/Solyc11g072610.3/Solyc05g051680.4/Solyc06g062690.4/Solyc03g083120.3/Solyc02g081520.3/Solyc02g021350.4/Solyc01g098090.3/Solyc11g011150.2/Solyc03g121700.4/Solyc05g008480.4/Solyc10g074430.2/Solyc01g008520.3/Solyc09g018710.2/Solyc05g…	32
GO:0000727	BP	double-strand break repair via break-induced replication	6/9848	13/19061	0.749964	1	0.9537	Solyc11g040120.3/Solyc11g065900.2/Solyc05g054430.4/Solyc02g070780.4/Solyc01g020120.3/Solyc01g079500.4	6
GO:0000741	BP	karyogamy	7/9848	15/19061	0.740654	1	0.9537	Solyc04g008820.3/Solyc12g094440.2/Solyc06g082410.1/Solyc07g053670.3/Solyc01g111350.3/Solyc03g114120.3/Solyc02g078200.4	7
GO:0000902	BP	cell morphogenesis	5/9848	17/19061	0.982403	1	0.9537	Solyc02g088190.4/Solyc04g081350.3/Solyc05g007710.3/Solyc04g005600.3/Solyc01g010910.2	5
GO:0000911	BP	cytokinesis by cell plate formation	18/9848	41/19061	0.875416	1	0.9537	Solyc01g091290.4/Solyc03g118390.3/Solyc01g104490.3/Solyc08g013990.3/Solyc10g080070.3/Solyc05g013040.3/Solyc03g111380.3/Solyc07g063080.4/Solyc08g077550.3/Solyc10g045550.2/Solyc07g064970.4/Solyc08g079520.3/Solyc04g016050.3/Solyc01g057320.3/Solyc06g084390.3/Solyc06g069570.3/Solyc12g014490.3/Solyc03g007130.4	18
GO:0000963	BP	mitochondrial RNA processing	5/9848	11/19061	0.761935	1	0.9537	Solyc11g068470.3/Solyc01g094850.3/Solyc12g043100.2/Solyc01g058205.1/Solyc02g086600.3	5
GO:0001578	BP	microtubule bundle formation	4/9848	10/19061	0.854153	1	0.9537	Solyc02g068340.3/Solyc03g007760.3/Solyc04g051510.1/Solyc08g059800.3	4
GO:0001659	BP	temperature homeostasis	7/9848	10/19061	0.200503	0.733109	0.699166	Solyc12g040395.1/Solyc09g082470.4/Solyc10g045270.2/Solyc04g026210.3/Solyc03g121780.1/Solyc12g040365.1/Solyc03g114210.3	7
GO:0001666	BP	response to hypoxia	26/9848	42/19061	0.119745	0.668994	0.63802	Solyc09g005110.3/Solyc02g032850.3/Solyc02g087740.3/Solyc02g067440.3/Solyc06g059750.3/Solyc06g059760.3/Solyc09g009090.3/Solyc05g026470.2/Solyc06g063070.3/Solyc06g063090.4/Solyc11g008780.3/Solyc08g067310.1/Solyc04g076480.3/Solyc12g049560.2/Solyc03g123500.4/Solyc03g123610.4/Solyc09g061290.3/Solyc02g072060.3/Solyc10g083610.2/Solyc06g083460.4/Solyc03g113130.3/Solyc06g065640.3/Solyc10g085570.3/Solyc06g…	26
GO:0001682	BP	tRNA 5'-leader removal	3/9848	10/19061	0.956125	1	0.9537	Solyc04g081880.4/Solyc06g074400.4/Solyc04g071690.4	3
GO:0001708	BP	cell fate specification	6/9848	11/19061	0.54502	0.988324	0.942565	Solyc09g098540.3/Solyc07g018100.2/Solyc03g097670.4/Solyc08g081140.4/Solyc01g100430.3/Solyc04g008220.4	6
GO:0001709	BP	cell fate determination	6/9848	10/19061	0.418543	0.952232	0.908144	Solyc11g012645.1/Solyc02g077890.4/Solyc11g062060.3/Solyc04g016510.3/Solyc01g087050.3/Solyc11g006850.3	6
GO:0001731	BP	formation of translation preinitiation complex	7/9848	13/19061	0.548756	0.988324	0.942565	Solyc07g039450.3/Solyc01g066690.3/Solyc05g054310.4/Solyc01g099890.3/Solyc06g082580.4/Solyc12g008910.2/Solyc11g045120.3	7
GO:0001732	BP	formation of cytoplasmic translation initiation complex	15/9848	29/19061	0.571871	0.989383	0.943574	Solyc05g053130.3/Solyc06g076150.3/Solyc03g096680.2/Solyc02g089070.3/Solyc09g091020.3/Solyc05g052690.4/Solyc06g082580.4/Solyc08g074790.3/Solyc09g098280.3/Solyc11g013440.2/Solyc10g084670.3/Solyc11g017070.2/Solyc07g042570.3/Solyc01g102570.4/Solyc01g088370.3	15
GO:0002098	BP	tRNA wobble uridine modification	6/9848	11/19061	0.54502	0.988324	0.942565	Solyc11g010950.2/Solyc08g008250.3/Solyc06g008310.3/Solyc01g068290.4/Solyc12g009500.2/Solyc02g086100.4	6
GO:0002181	BP	cytoplasmic translation	25/9848	76/19061	0.99969	1	0.9537	Solyc03g121310.2/Solyc08g075410.3/Solyc07g049420.1/Solyc01g094560.4/Solyc06g060400.3/Solyc12g005330.2/Solyc03g019780.4/Solyc09g091520.2/Solyc03g111230.4/Solyc07g063890.2/Solyc06g064630.3/Solyc12g049270.3/Solyc02g005490.3/Solyc09g075150.3/Solyc06g076870.4/Solyc06g034380.1/Solyc02g092430.1/Solyc06g011510.1/Solyc09g014320.4/Solyc08g036417.1/Solyc10g047090.2/Solyc01g016470.3/Solyc06g071880.4/Solyc06g…	25
GO:0002183	BP	cytoplasmic translational initiation	13/9848	19/19061	0.108142	0.65755	0.627106	Solyc01g098180.3/Solyc01g066690.3/Solyc06g054400.3/Solyc07g040750.2/Solyc02g089070.3/Solyc11g072090.2/Solyc09g090400.4/Solyc05g054310.4/Solyc12g049580.2/Solyc12g038340.2/Solyc06g082580.4/Solyc08g062800.3/Solyc11g005600.2	13
GO:0002213	BP	defense response to insect	7/9848	19/19061	0.93681	1	0.9537	Solyc02g032850.3/Solyc01g079600.4/Solyc06g074030.1/Solyc01g007840.3/Solyc01g009350.2/Solyc01g009360.1/Solyc03g005020.3	7
GO:0002218	BP	activation of innate immune response	6/9848	19/19061	0.977321	1	0.9537	Solyc10g008950.3/Solyc04g025000.2/Solyc02g005007.1/Solyc08g016310.3/Solyc04g014400.4/Solyc11g005110.3	6
GO:0002221	BP	pattern recognition receptor signaling pathway	14/9848	26/19061	0.490434	0.988299	0.94254	Solyc02g090430.3/Solyc02g065110.3/Solyc04g008500.4/Solyc09g042260.3/Solyc07g007980.3/Solyc05g024290.3/Solyc05g007050.4/Solyc04g079400.3/Solyc01g010780.4/Solyc06g005520.4/Solyc09g075720.4/Solyc11g006000.3/Solyc10g075040.3/Solyc03g117020.4	14
GO:0002229	BP	defense response to oomycetes	34/9848	61/19061	0.305889	0.885544	0.844543	Solyc10g007370.2/Solyc10g007380.1/Solyc01g103790.3/Solyc04g051270.2/Solyc10g084860.1/Solyc04g050933.1/Solyc03g080190.3/Solyc03g112310.1/Solyc09g005000.1/Solyc10g047680.3/Solyc12g036390.2/Solyc06g073080.4/Solyc10g047810.3/Solyc09g007510.3/Solyc03g096770.1/Solyc12g005720.1/Solyc04g011490.4/Solyc09g011060.2/Solyc09g011070.1/Solyc05g053010.1/Solyc01g097980.3/Solyc03g119250.4/Solyc07g065610.1/Solyc03g…	34
GO:0002237	BP	response to molecule of bacterial origin	46/9848	86/19061	0.409231	0.952232	0.908144	Solyc10g076760.3/Solyc06g074320.3/Solyc03g033790.4/Solyc04g005150.4/Solyc09g005830.1/Solyc09g082280.3/Solyc05g010340.3/Solyc09g007730.4/Solyc06g054060.1/Solyc09g083200.4/Solyc05g012130.4/Solyc02g078530.3/Solyc10g079630.1/Solyc04g080680.4/Solyc11g073010.1/Solyc05g013440.3/Solyc02g091120.4/Solyc12g098440.2/Solyc07g062620.3/Solyc12g042590.2/Solyc01g098210.3/Solyc05g006640.4/Solyc08g079430.3/Solyc09g…	46
GO:0002238	BP	response to molecule of fungal origin	29/9848	90/19061	0.999938	1	0.9537	Solyc11g007500.2/Solyc02g071400.3/Solyc11g013110.2/Solyc11g072200.2/Solyc02g083860.3/Solyc10g044447.1/Solyc08g150105.1/Solyc09g089580.4/Solyc09g089830.4/Solyc04g081830.1/Solyc12g006380.2/Solyc10g032565.1/Solyc01g108230.3/Solyc09g066320.2/Solyc05g006640.4/Solyc05g053740.3/Solyc03g120980.3/Solyc02g070080.4/Solyc07g053200.4/Solyc12g038680.1/Solyc02g071430.3/Solyc03g078240.3/Solyc08g062370.3/Solyc01g…	29
GO:0002239	BP	response to oomycetes	12/9848	21/19061	0.389472	0.952232	0.908144	Solyc03g080190.3/Solyc04g005150.4/Solyc05g010340.3/Solyc06g073080.4/Solyc12g089385.1/Solyc03g078810.4/Solyc12g005720.1/Solyc08g078040.4/Solyc03g120980.3/Solyc07g054870.4/Solyc07g054930.3/Solyc12g013690.2	12
GO:0002240	BP	response to molecule of oomycetes origin	8/9848	16/19061	0.649584	1	0.9537	Solyc09g082280.3/Solyc06g054060.1/Solyc03g120980.3/Solyc12g038680.1/Solyc01g073800.2/Solyc01g073880.2/Solyc09g082270.4/Solyc08g007460.3	8
GO:0002253	BP	activation of immune response	7/9848	17/19061	0.866256	1	0.9537	Solyc05g046140.3/Solyc07g008710.3/Solyc04g007010.3/Solyc04g007750.4/Solyc04g150102.1/Solyc04g007825.2/Solyc09g014550.3	7
GO:0002679	BP	respiratory burst involved in defense response	6/9848	10/19061	0.418543	0.952232	0.908144	Solyc01g009330.1/Solyc01g007010.2/Solyc01g007000.4/Solyc01g007020.4/Solyc01g009320.2/Solyc01g080920.3	6
GO:0005975	BP	carbohydrate metabolic process	146/9848	245/19061	0.00730465	0.222481	0.21218	Solyc10g055470.2/Solyc03g116580.4/Solyc11g018490.3/Solyc09g010080.3/Solyc07g063390.3/Solyc12g040640.2/Solyc07g049370.2/Solyc08g044510.4/Solyc11g012580.2/Solyc12g044880.2/Solyc07g042160.3/Solyc01g056340.4/Solyc08g077270.4/Solyc03g082580.3/Solyc04g011730.3/Solyc03g119080.4/Solyc11g008810.2/Solyc12g019180.2/Solyc09g014400.3/Solyc01g074030.3/Solyc12g017360.3/Solyc01g104410.4/Solyc03g007940.4/Solyc06g…	146
GO:0005978	BP	glycogen biosynthetic process	6/9848	11/19061	0.54502	0.988324	0.942565	Solyc07g019440.3/Solyc09g009190.4/Solyc08g015670.4/Solyc04g082400.3/Solyc01g109790.3/Solyc12g011120.3	6
GO:0005982	BP	starch metabolic process	5/9848	11/19061	0.761935	1	0.9537	Solyc06g053920.4/Solyc02g071040.3/Solyc09g098040.3/Solyc02g085810.3/Solyc02g067030.4	5
GO:0005983	BP	starch catabolic process	14/9848	22/19061	0.181534	0.733109	0.699166	Solyc11g007830.2/Solyc11g008060.1/Solyc12g062250.2/Solyc06g009220.4/Solyc09g064800.3/Solyc09g091030.3/Solyc02g020980.4/Solyc03g111160.3/Solyc05g005020.4/Solyc05g007070.2/Solyc07g014590.4/Solyc09g098040.3/Solyc08g007130.4/Solyc08g082810.4	14
GO:0005985	BP	sucrose metabolic process	23/9848	36/19061	0.0958762	0.625842	0.596865	Solyc11g067340.1/Solyc11g017010.2/Solyc01g106320.2/Solyc02g079360.3/Solyc05g013530.4/Solyc02g091670.1/Solyc04g012020.1/Solyc03g083910.5/Solyc04g076820.1/Solyc04g076960.4/Solyc11g067270.1/Solyc11g067290.1/Solyc03g112300.3/Solyc04g007460.4/Solyc12g009300.3/Solyc09g011810.3/Solyc07g042520.4/Solyc12g040700.1/Solyc07g042550.3/Solyc03g117480.4/Solyc07g043700.3/Solyc07g043710.4/Solyc06g071750.3	23
GO:0005986	BP	sucrose biosynthetic process	7/9848	15/19061	0.740654	1	0.9537	Solyc10g078950.2/Solyc01g106010.3/Solyc07g007790.3/Solyc09g092130.3/Solyc01g006740.4/Solyc08g042000.3/Solyc09g011810.3	7
GO:0005987	BP	sucrose catabolic process	5/9848	11/19061	0.761935	1	0.9537	Solyc04g081440.3/Solyc11g020610.3/Solyc01g100810.3/Solyc06g065210.4/Solyc01g111100.5	5
GO:0005992	BP	trehalose biosynthetic process	10/9848	23/19061	0.84008	1	0.9537	Solyc07g045030.4/Solyc04g072920.4/Solyc07g062140.3/Solyc04g082550.2/Solyc05g051880.4/Solyc05g005750.3/Solyc02g069960.4/Solyc02g072150.3/Solyc04g025940.3/Solyc03g007290.4	10
GO:0006000	BP	fructose metabolic process	6/9848	13/19061	0.749964	1	0.9537	Solyc02g091490.4/Solyc03g006860.3/Solyc06g073190.3/Solyc01g106010.3/Solyc10g017620.3/Solyc09g011810.3	6
GO:0006002	BP	fructose 6-phosphate metabolic process	8/9848	21/19061	0.928843	1	0.9537	Solyc07g045160.3/Solyc08g066100.3/Solyc01g106010.3/Solyc12g095880.2/Solyc04g014270.3/Solyc04g015200.3/Solyc09g011810.3/Solyc01g087870.4	8
GO:0006004	BP	fucose metabolic process	26/9848	44/19061	0.201945	0.734471	0.700465	Solyc03g006980.4/Solyc05g013730.3/Solyc08g078540.3/Solyc06g063120.4/Solyc11g013270.2/Solyc06g059980.3/Solyc12g094590.2/Solyc06g060750.3/Solyc10g045420.3/Solyc07g041750.3/Solyc02g081080.3/Solyc06g063240.3/Solyc04g074670.4/Solyc11g010600.2/Solyc02g069240.1/Solyc05g007960.4/Solyc10g074490.3/Solyc12g038670.2/Solyc03g077980.2/Solyc10g085050.3/Solyc01g112070.4/Solyc03g114730.3/Solyc01g086640.2/Solyc06g…	26
GO:0006006	BP	glucose metabolic process	19/9848	33/19061	0.307417	0.885544	0.844543	Solyc04g018055.1/Solyc02g093830.4/Solyc02g087780.3/Solyc02g087800.3/Solyc03g118650.3/Solyc06g073320.3/Solyc04g081400.3/Solyc03g111010.4/Solyc02g091510.3/Solyc12g008510.2/Solyc05g005820.4/Solyc03g121070.3/Solyc04g045340.3/Solyc03g113030.4/Solyc10g005510.3/Solyc10g050850.2/Solyc03g006870.3/Solyc05g015950.3/Solyc06g071920.4	19
GO:0006012	BP	galactose metabolic process	7/9848	10/19061	0.200503	0.733109	0.699166	Solyc02g084980.3/Solyc01g058390.3/Solyc03g118650.3/Solyc01g106450.3/Solyc01g079170.3/Solyc07g014640.3/Solyc02g062590.3	7
GO:0006021	BP	inositol biosynthetic process	9/9848	10/19061	0.0140146	0.271119	0.258566	Solyc04g014800.3/Solyc04g050860.3/Solyc04g050820.3/Solyc03g044890.1/Solyc05g051850.3/Solyc04g054740.3/Solyc01g097780.1/Solyc11g012410.2/Solyc01g109930.4	9
GO:0006032	BP	chitin catabolic process	16/9848	41/19061	0.962624	1	0.9537	Solyc09g098540.3/Solyc00g500347.1/Solyc04g072000.4/Solyc11g072830.1/Solyc02g061770.4/Solyc02g082920.4/Solyc02g082930.3/Solyc07g009510.1/Solyc10g055800.2/Solyc10g055820.3/Solyc07g005090.4/Solyc07g005100.4/Solyc05g050130.4/Solyc11g005890.3/Solyc06g053380.3/Solyc10g055810.2	16
GO:0006066	BP	alcohol metabolic process	6/9848	15/19061	0.877726	1	0.9537	Solyc09g090350.3/Solyc09g072610.3/Solyc11g010960.2/Solyc11g010980.2/Solyc11g010990.3/Solyc06g051130.1	6
GO:0006071	BP	glycerol metabolic process	15/9848	20/19061	0.0292133	0.393455	0.375238	Solyc02g068240.4/Solyc11g042950.1/Solyc07g040740.3/Solyc10g079410.2/Solyc10g079770.3/Solyc07g041210.3/Solyc12g098850.2/Solyc06g062870.4/Solyc07g065120.3/Solyc11g066710.3/Solyc01g009870.3/Solyc02g014530.4/Solyc11g045040.2/Solyc06g069470.3/Solyc12g014570.2	15
GO:0006075	BP	(1->3)-beta-D-glucan biosynthetic process	5/9848	11/19061	0.761935	1	0.9537	Solyc07g053980.3/Solyc03g111570.4/Solyc02g078230.2/Solyc01g073750.4/Solyc01g006370.3	5
GO:0006086	BP	acetyl-CoA biosynthetic process from pyruvate	8/9848	17/19061	0.733242	1	0.9537	Solyc04g008590.3/Solyc11g007720.2/Solyc06g072580.3/Solyc03g097680.4/Solyc05g053100.3/Solyc04g005080.3/Solyc08g016750.3/Solyc12g009410.2	8
GO:0006090	BP	pyruvate metabolic process	8/9848	10/19061	0.0673586	0.568806	0.54247	Solyc08g007420.3/Solyc01g094200.4/Solyc12g008430.3/Solyc08g078850.3/Solyc03g120990.3/Solyc05g050120.3/Solyc08g066360.3/Solyc12g044600.3	8
GO:0006094	BP	gluconeogenesis	14/9848	31/19061	0.817263	1	0.9537	Solyc03g111000.3/Solyc01g106010.3/Solyc09g009260.3/Solyc04g054820.3/Solyc10g054870.3/Solyc07g066600.3/Solyc02g084440.4/Solyc05g008600.3/Solyc04g076880.3/Solyc10g083570.3/Solyc05g014470.3/Solyc09g011810.3/Solyc01g111120.4/Solyc12g014380.3	14
GO:0006096	BP	glycolytic process	34/9848	60/19061	0.259256	0.828373	0.790019	Solyc04g018055.1/Solyc03g111000.3/Solyc07g045160.3/Solyc08g066100.3/Solyc09g082970.3/Solyc09g009020.3/Solyc09g009260.3/Solyc12g095880.2/Solyc04g008740.3/Solyc04g081400.3/Solyc03g111010.4/Solyc02g091830.3/Solyc04g054820.3/Solyc12g008510.2/Solyc04g014270.3/Solyc05g005820.4/Solyc11g065220.2/Solyc04g015200.3/Solyc10g054870.3/Solyc07g066600.3/Solyc02g084440.4/Solyc03g121070.3/Solyc05g008600.3/Solyc10g…	34
GO:0006097	BP	glyoxylate cycle	6/9848	10/19061	0.418543	0.952232	0.908144	Solyc01g106480.4/Solyc01g005560.3/Solyc07g052480.3/Solyc02g063490.3/Solyc12g011000.2/Solyc07g052350.3	6
GO:0006098	BP	pentose-phosphate shunt	5/9848	10/19061	0.663337	1	0.9537	Solyc03g082580.3/Solyc05g012110.4/Solyc11g033288.1/Solyc09g064240.3/Solyc01g010250.4	5
GO:0006099	BP	tricarboxylic acid cycle	32/9848	57/19061	0.293669	0.885544	0.844543	Solyc03g071590.3/Solyc11g007990.2/Solyc01g106480.4/Solyc12g014250.2/Solyc06g073360.3/Solyc12g088900.2/Solyc04g039670.3/Solyc09g090140.4/Solyc07g062530.3/Solyc08g077930.3/Solyc12g099260.2/Solyc05g005160.3/Solyc07g064800.3/Solyc01g059880.3/Solyc02g082860.3/Solyc01g005560.3/Solyc07g052480.3/Solyc01g101040.3/Solyc04g006970.4/Solyc04g055020.2/Solyc04g055030.2/Solyc04g079180.3/Solyc07g055060.3/Solyc02g…	32
GO:0006108	BP	malate metabolic process	14/9848	24/19061	0.327614	0.889789	0.848591	Solyc07g041280.4/Solyc03g071590.3/Solyc11g007990.2/Solyc01g106480.4/Solyc01g094200.4/Solyc09g090140.4/Solyc12g008430.3/Solyc03g120990.3/Solyc08g062190.3/Solyc05g050120.3/Solyc02g063490.3/Solyc09g075450.3/Solyc08g066360.3/Solyc12g044600.3	14
GO:0006109	BP	regulation of carbohydrate metabolic process	6/9848	12/19061	0.657098	1	0.9537	Solyc08g076380.3/Solyc07g063190.3/Solyc01g096860.3/Solyc04g005450.3/Solyc06g065460.2/Solyc11g017000.2	6
GO:0006116	BP	NADH oxidation	8/9848	10/19061	0.0673586	0.568806	0.54247	Solyc02g078900.3/Solyc02g079170.3/Solyc02g067930.3/Solyc04g016330.3/Solyc07g054640.1/Solyc07g054670.4/Solyc10g008630.3/Solyc01g088150.3	8
GO:0006120	BP	mitochondrial electron transport, NADH to ubiquinone	7/9848	36/19061	0.999985	1	0.9537	Solyc10g051350.2/Solyc01g109620.3/Solyc08g080240.3/Solyc05g056240.3/Solyc01g110390.2/Solyc07g042310.1/Solyc01g088570.3	7
GO:0006122	BP	mitochondrial electron transport, ubiquinol to cytochrome c	5/9848	26/19061	0.999859	1	0.9537	Solyc09g074870.4/Solyc06g007540.3/Solyc08g067020.4/Solyc09g150155.1/Solyc06g082680.4	5
GO:0006123	BP	mitochondrial electron transport, cytochrome c to oxygen	2/9848	19/19061	0.999979	1	0.9537	Solyc06g067940.4/Solyc07g006160.3	2
GO:0006189	BP	'de novo' IMP biosynthetic process	9/9848	13/19061	0.161268	0.71745	0.684232	Solyc01g103440.3/Solyc08g078490.4/Solyc01g107270.4/Solyc11g012100.2/Solyc02g076720.3/Solyc01g110520.3/Solyc08g075160.3/Solyc01g081300.4/Solyc04g058090.3	9
GO:0006207	BP	'de novo' pyrimidine nucleobase biosynthetic process	6/9848	10/19061	0.418543	0.952232	0.908144	Solyc01g088480.3/Solyc03g083610.4/Solyc02g072105.1/Solyc11g006350.1/Solyc11g068830.2/Solyc06g075340.4	6
GO:0006241	BP	CTP biosynthetic process	9/9848	13/19061	0.161268	0.71745	0.684232	Solyc01g089970.3/Solyc08g008340.4/Solyc01g056850.3/Solyc09g055420.1/Solyc01g079650.3/Solyc06g075470.3/Solyc12g049370.2/Solyc08g082430.4/Solyc06g071960.4	9
GO:0006260	BP	DNA replication	28/9848	65/19061	0.934866	1	0.9537	Solyc01g034150.4/Solyc09g005100.4/Solyc01g006140.4/Solyc11g066370.2/Solyc07g049720.4/Solyc07g005880.3/Solyc04g025000.2/Solyc07g047690.1/Solyc06g008510.3/Solyc04g051350.3/Solyc09g008630.3/Solyc01g095790.4/Solyc09g091650.3/Solyc05g006120.3/Solyc06g050180.3/Solyc07g066290.3/Solyc05g007450.3/Solyc04g076080.3/Solyc05g008620.4/Solyc10g074430.2/Solyc05g014540.3/Solyc03g063350.3/Solyc05g040050.3/Solyc03g…	28
GO:0006261	BP	DNA-templated DNA replication	17/9848	27/19061	0.162928	0.71745	0.684232	Solyc03g118320.1/Solyc05g053520.3/Solyc04g078780.3/Solyc01g088030.4/Solyc01g020440.3/Solyc06g060150.3/Solyc06g050180.3/Solyc05g054430.4/Solyc08g080510.4/Solyc08g068110.1/Solyc01g020220.3/Solyc02g072090.2/Solyc01g081080.3/Solyc05g015330.1/Solyc06g016750.3/Solyc01g102810.3/Solyc03g111680.3	17
GO:0006265	BP	DNA topological change	8/9848	18/19061	0.801977	1	0.9537	Solyc07g049720.4/Solyc01g096900.3/Solyc01g097070.4/Solyc02g081910.2/Solyc09g097880.4/Solyc05g014750.2/Solyc12g021230.2/Solyc01g087500.3	8
GO:0006268	BP	DNA unwinding involved in DNA replication	6/9848	19/19061	0.977321	1	0.9537	Solyc11g040120.3/Solyc01g103960.3/Solyc02g070780.4/Solyc01g020120.3/Solyc09g018710.2/Solyc01g079500.4	6
GO:0006270	BP	DNA replication initiation	9/9848	17/19061	0.555468	0.988324	0.942565	Solyc04g074090.4/Solyc11g065900.2/Solyc05g007450.3/Solyc01g020120.3/Solyc08g082200.3/Solyc05g014540.3/Solyc12g013880.2/Solyc03g006420.4/Solyc01g079500.4	9
GO:0006281	BP	DNA repair	101/9848	195/19061	0.514562	0.988324	0.942565	Solyc03g117510.4/Solyc05g055780.4/Solyc09g031610.4/Solyc01g056340.4/Solyc09g090660.3/Solyc11g018510.2/Solyc08g077270.4/Solyc10g081760.3/Solyc09g066080.3/Solyc02g083900.3/Solyc02g069790.3/Solyc03g033530.4/Solyc03g113100.3/Solyc07g150133.1/Solyc01g110330.3/Solyc07g005880.3/Solyc04g025510.4/Solyc12g042000.3/Solyc11g005690.3/Solyc02g050280.4/Solyc01g103960.3/Solyc06g007480.3/Solyc09g082490.4/Solyc02g…	101
GO:0006282	BP	regulation of DNA repair	10/9848	15/19061	0.183354	0.733109	0.699166	Solyc10g081760.3/Solyc02g083900.3/Solyc03g097520.3/Solyc11g072810.2/Solyc02g083600.4/Solyc01g099300.3/Solyc11g010910.3/Solyc02g084700.3/Solyc01g009920.3/Solyc01g111870.3	10
GO:0006283	BP	transcription-coupled nucleotide-excision repair	7/9848	10/19061	0.200503	0.733109	0.699166	Solyc01g068280.3/Solyc01g086990.3/Solyc01g096030.4/Solyc05g053430.3/Solyc03g124010.3/Solyc12g013590.2/Solyc04g056410.3	7
GO:0006284	BP	base-excision repair	9/9848	27/19061	0.982809	1	0.9537	Solyc03g117510.4/Solyc03g033530.4/Solyc06g073400.3/Solyc03g111600.4/Solyc10g083630.2/Solyc10g005210.4/Solyc06g066780.3/Solyc01g102370.4/Solyc03g116880.3	9
GO:0006289	BP	nucleotide-excision repair	17/9848	45/19061	0.978424	1	0.9537	Solyc02g078440.3/Solyc11g018510.2/Solyc07g150141.1/Solyc07g053210.3/Solyc04g054700.3/Solyc05g006120.3/Solyc07g051960.3/Solyc07g051970.3/Solyc11g011150.2/Solyc10g049750.3/Solyc05g044480.3/Solyc10g074430.2/Solyc02g063133.1/Solyc03g115050.3/Solyc02g085840.2/Solyc05g025590.4/Solyc03g117780.2	17
GO:0006298	BP	mismatch repair	7/9848	22/19061	0.981977	1	0.9537	Solyc07g018340.3/Solyc09g090890.3/Solyc03g119070.2/Solyc02g082660.3/Solyc11g011150.2/Solyc06g076660.3/Solyc11g006860.2	7
GO:0006302	BP	double-strand break repair	9/9848	23/19061	0.921477	1	0.9537	Solyc11g066370.2/Solyc05g051680.4/Solyc07g064330.3/Solyc05g006120.3/Solyc05g053800.3/Solyc08g074740.3/Solyc02g093930.4/Solyc06g067990.3/Solyc02g086540.3	9
GO:0006303	BP	double-strand break repair via nonhomologous end joining	7/9848	14/19061	0.652719	1	0.9537	Solyc07g053210.3/Solyc02g091120.4/Solyc05g006120.3/Solyc08g067250.4/Solyc06g066780.3/Solyc01g111870.3/Solyc01g109350.3	7
GO:0006310	BP	DNA recombination	38/9848	286/19061	1	1	0.9537	Solyc05g055780.4/Solyc11g066370.2/Solyc03g034055.1/Solyc04g025510.4/Solyc07g045353.1/Solyc01g103960.3/Solyc06g007480.3/Solyc01g067045.1/Solyc10g078730.2/Solyc11g072810.2/Solyc12g062705.1/Solyc06g060380.3/Solyc02g091120.4/Solyc07g020925.1/Solyc04g011965.1/Solyc01g097070.4/Solyc03g119070.2/Solyc12g026475.1/Solyc01g006460.3/Solyc03g032070.3/Solyc10g049585.1/Solyc08g067920.3/Solyc01g150141.1/Solyc09g…	38
GO:0006312	BP	mitotic recombination	4/9848	12/19061	0.941864	1	0.9537	Solyc09g082790.4/Solyc02g081520.3/Solyc05g053800.3/Solyc07g054400.3	4
GO:0006325	BP	chromatin organization	40/9848	91/19061	0.943037	1	0.9537	Solyc10g085560.3/Solyc07g063500.4/Solyc02g092910.3/Solyc02g083900.3/Solyc09g005360.3/Solyc08g066010.2/Solyc10g076690.2/Solyc06g007870.3/Solyc11g072390.2/Solyc10g079730.3/Solyc09g009030.4/Solyc01g107410.3/Solyc04g081100.3/Solyc07g041190.3/Solyc09g091190.3/Solyc03g111250.3/Solyc07g062770.2/Solyc06g062850.3/Solyc01g109510.3/Solyc12g099510.3/Solyc12g008760.3/Solyc05g023680.4/Solyc05g006250.1/Solyc08g…	40
GO:0006334	BP	nucleosome assembly	23/9848	49/19061	0.789925	1	0.9537	Solyc09g007610.3/Solyc12g008940.2/Solyc06g072240.1/Solyc09g007990.3/Solyc09g083380.4/Solyc11g072840.1/Solyc05g051290.4/Solyc06g062690.4/Solyc02g021350.4/Solyc09g066100.3/Solyc03g119130.3/Solyc05g054610.1/Solyc02g084240.3/Solyc03g121700.4/Solyc03g121840.3/Solyc06g075830.2/Solyc04g007890.3/Solyc06g005420.1/Solyc06g005430.1/Solyc03g007170.3/Solyc02g067370.4/Solyc04g011390.1/Solyc11g008670.2	23
GO:0006338	BP	chromatin remodeling	25/9848	57/19061	0.905598	1	0.9537	Solyc07g065490.3/Solyc02g062780.4/Solyc04g009990.3/Solyc11g069370.3/Solyc06g007480.3/Solyc06g072660.4/Solyc07g047610.3/Solyc06g007870.3/Solyc09g083000.3/Solyc03g097450.4/Solyc03g097490.4/Solyc09g008520.4/Solyc06g060120.3/Solyc11g072810.2/Solyc07g062770.2/Solyc07g064700.4/Solyc09g059500.3/Solyc03g032070.3/Solyc11g067090.2/Solyc10g083800.2/Solyc11g013410.2/Solyc10g005490.4/Solyc03g005310.4/Solyc06g…	25
GO:0006346	BP	DNA methylation-dependent heterochromatin formation	6/9848	22/19061	0.994539	1	0.9537	Solyc02g062780.4/Solyc10g078190.2/Solyc07g064070.3/Solyc03g120940.4/Solyc01g100780.3/Solyc01g109970.3	6
GO:0006351	BP	DNA-templated transcription	54/9848	132/19061	0.994954	1	0.9537	Solyc06g074320.3/Solyc01g109700.3/Solyc07g021210.1/Solyc02g067590.2/Solyc03g119390.4/Solyc02g072570.2/Solyc01g086990.3/Solyc09g005610.4/Solyc04g072460.3/Solyc12g056860.2/Solyc01g090790.4/Solyc10g078670.3/Solyc12g089040.3/Solyc01g091540.3/Solyc09g009200.3/Solyc12g062567.1/Solyc10g080410.3/Solyc12g096070.2/Solyc04g054320.4/Solyc10g080770.3/Solyc10g080780.2/Solyc07g062380.1/Solyc03g082430.1/Solyc01g…	54
GO:0006352	BP	DNA-templated transcription initiation	8/9848	20/19061	0.897924	1	0.9537	Solyc08g065970.3/Solyc01g028930.4/Solyc02g082340.3/Solyc04g015180.3/Solyc06g033890.3/Solyc06g033900.3/Solyc01g088720.3/Solyc03g007370.3	8
GO:0006353	BP	DNA-templated transcription termination	11/9848	21/19061	0.561438	0.989023	0.943232	Solyc03g124040.3/Solyc01g090490.1/Solyc01g028870.3/Solyc02g021430.1/Solyc11g022600.2/Solyc03g124010.3/Solyc09g097920.3/Solyc07g005030.4/Solyc11g017050.1/Solyc12g013590.2/Solyc11g044360.3	11
GO:0006357	BP	regulation of transcription by RNA polymerase II	111/9848	216/19061	0.560019	0.989023	0.943232	Solyc01g093960.3/Solyc03g083300.3/Solyc01g098060.1/Solyc04g005320.3/Solyc07g053860.3/Solyc03g006000.3/Solyc11g008150.3/Solyc02g083900.3/Solyc01g057270.4/Solyc07g055710.3/Solyc04g058190.3/Solyc12g016150.1/Solyc11g069370.3/Solyc12g017300.1/Solyc09g082670.3/Solyc08g008250.3/Solyc06g072750.3/Solyc06g053960.3/Solyc07g047610.3/Solyc01g066730.4/Solyc12g087810.3/Solyc12g087820.1/Solyc09g083000.3/Solyc06g…	111
GO:0006364	BP	rRNA processing	71/9848	123/19061	0.103949	0.654347	0.624051	Solyc10g005125.1/Solyc03g118950.3/Solyc09g015930.3/Solyc05g010470.4/Solyc03g112350.4/Solyc04g078780.3/Solyc01g009620.3/Solyc06g066100.3/Solyc06g007200.4/Solyc07g017940.1/Solyc06g073120.4/Solyc02g067720.1/Solyc03g058190.3/Solyc11g071910.2/Solyc05g011990.4/Solyc11g072390.2/Solyc11g072410.2/Solyc07g041020.3/Solyc10g080180.3/Solyc07g056550.3/Solyc04g081030.3/Solyc12g096450.2/Solyc09g065180.3/Solyc03g…	71
GO:0006366	BP	transcription by RNA polymerase II	4/9848	11/19061	0.906849	1	0.9537	Solyc11g069910.2/Solyc01g096710.4/Solyc03g119790.3/Solyc01g111940.4	4
GO:0006367	BP	transcription initiation at RNA polymerase II promoter	9/9848	16/19061	0.45486	0.952698	0.908588	Solyc12g096470.2/Solyc09g065290.4/Solyc05g053430.3/Solyc08g079610.3/Solyc03g119790.3/Solyc11g012150.3/Solyc06g076460.4/Solyc04g078050.3/Solyc06g065700.3	9
GO:0006368	BP	transcription elongation by RNA polymerase II	8/9848	18/19061	0.801977	1	0.9537	Solyc11g008150.3/Solyc06g054080.3/Solyc02g091270.3/Solyc07g041510.3/Solyc03g121020.3/Solyc06g076460.4/Solyc02g077440.3/Solyc10g008870.3	8
GO:0006369	BP	termination of RNA polymerase II transcription	9/9848	14/19061	0.250329	0.807122	0.769752	Solyc03g118950.3/Solyc09g015930.3/Solyc03g097990.3/Solyc03g046360.3/Solyc03g031900.2/Solyc03g124010.3/Solyc10g083590.2/Solyc03g114120.3/Solyc12g013590.2	9
GO:0006378	BP	obsolete mRNA polyadenylation	14/9848	26/19061	0.490434	0.988299	0.94254	Solyc01g058260.4/Solyc01g009620.3/Solyc08g066200.3/Solyc03g097990.3/Solyc01g094000.3/Solyc02g021760.3/Solyc03g025880.3/Solyc07g049480.3/Solyc08g067040.4/Solyc02g070240.3/Solyc01g009290.4/Solyc10g083590.2/Solyc03g007100.3/Solyc03g025540.3	14
GO:0006396	BP	RNA processing	22/9848	34/19061	0.0876332	0.622646	0.593818	Solyc02g067090.4/Solyc03g114410.3/Solyc02g079140.2/Solyc08g015650.3/Solyc05g013740.3/Solyc10g083200.2/Solyc07g008490.4/Solyc02g021760.3/Solyc05g053220.3/Solyc12g019000.2/Solyc11g065730.3/Solyc05g042180.3/Solyc05g043210.3/Solyc06g075390.4/Solyc02g070240.3/Solyc02g070550.3/Solyc08g074330.3/Solyc10g050550.3/Solyc04g025290.4/Solyc07g043600.4/Solyc08g007520.4/Solyc11g069340.2	22
GO:0006397	BP	mRNA processing	142/9848	287/19061	0.790218	1	0.9537	Solyc07g043530.2/Solyc12g014600.2/Solyc05g016240.4/Solyc06g063000.3/Solyc03g118950.3/Solyc03g033310.4/Solyc03g114410.3/Solyc02g090910.3/Solyc02g038816.1/Solyc03g122260.3/Solyc07g042180.4/Solyc07g042970.4/Solyc12g017260.2/Solyc07g039500.4/Solyc04g050760.4/Solyc07g017940.1/Solyc02g088110.4/Solyc05g009980.4/Solyc11g007940.2/Solyc03g118680.3/Solyc12g017700.2/Solyc03g025280.4/Solyc12g017860.3/Solyc07g…	142
GO:0006400	BP	tRNA modification	45/9848	96/19061	0.851763	1	0.9537	Solyc11g061840.1/Solyc11g065180.2/Solyc09g074100.4/Solyc08g061780.3/Solyc11g061880.1/Solyc11g150108.1/Solyc11g019890.3/Solyc11g063680.1/Solyc11g063700.1/Solyc11g020360.3/Solyc11g020390.1/Solyc11g020520.3/Solyc05g048810.4/Solyc05g009410.3/Solyc08g008250.3/Solyc04g051600.4/Solyc11g030560.1/Solyc11g061790.1/Solyc11g061817.1/Solyc11g061870.3/Solyc11g061910.1/Solyc11g061920.3/Solyc11g019870.3/Solyc11g…	45
GO:0006401	BP	RNA catabolic process	12/9848	18/19061	0.149531	0.707886	0.675111	Solyc09g082380.4/Solyc12g017860.3/Solyc05g007940.3/Solyc05g007950.4/Solyc06g075390.4/Solyc11g011460.2/Solyc10g005310.3/Solyc01g103080.3/Solyc02g087130.4/Solyc01g055200.1/Solyc08g007520.4/Solyc05g047520.4	12
GO:0006402	BP	mRNA catabolic process	13/9848	25/19061	0.566865	0.989383	0.943574	Solyc06g073550.3/Solyc01g104130.4/Solyc04g049010.3/Solyc07g007890.3/Solyc07g065950.4/Solyc07g051810.2/Solyc09g074050.3/Solyc09g074360.4/Solyc05g056110.3/Solyc04g008240.3/Solyc10g006170.4/Solyc12g014400.3/Solyc03g118020.3	13
GO:0006406	BP	mRNA export from nucleus	12/9848	31/19061	0.948276	1	0.9537	Solyc04g014460.4/Solyc03g114170.3/Solyc08g061000.4/Solyc06g061120.4/Solyc01g096600.4/Solyc07g066060.3/Solyc11g011130.3/Solyc12g049410.3/Solyc05g017890.4/Solyc02g062620.3/Solyc10g005530.3/Solyc06g071390.3	12
GO:0006412	BP	translation	135/9848	384/19061	1	1	0.9537	Solyc05g009370.4/Solyc03g082570.4/Solyc06g074300.4/Solyc07g055230.4/Solyc12g099110.2/Solyc02g005200.4/Solyc10g061970.2/Solyc03g112360.1/Solyc06g065390.4/Solyc04g063290.3/Solyc07g043360.1/Solyc02g031970.1/Solyc04g050380.3/Solyc04g050403.1/Solyc04g050430.1/Solyc06g069860.4/Solyc02g086680.4/Solyc03g118030.3/Solyc09g005720.3/Solyc01g103800.3/Solyc06g007360.3/Solyc02g087930.3/Solyc12g036410.3/Solyc06g…	135
GO:0006413	BP	translational initiation	18/9848	30/19061	0.232887	0.782481	0.746252	Solyc07g005780.2/Solyc07g008340.4/Solyc04g072043.1/Solyc10g011780.1/Solyc06g054400.3/Solyc11g072090.2/Solyc12g088720.2/Solyc09g090400.4/Solyc08g016080.3/Solyc05g054310.4/Solyc12g049580.2/Solyc12g038340.2/Solyc08g074790.3/Solyc08g075360.3/Solyc03g005870.4/Solyc11g005600.2/Solyc11g005680.2/Solyc01g088370.3	18
GO:0006414	BP	translational elongation	12/9848	21/19061	0.389472	0.952232	0.908144	Solyc12g010060.2/Solyc07g049420.1/Solyc06g009960.3/Solyc02g005490.3/Solyc06g005060.3/Solyc04g005510.3/Solyc07g005560.3/Solyc03g115650.4/Solyc01g016470.3/Solyc01g011000.3/Solyc11g150146.1/Solyc07g016150.4	12
GO:0006417	BP	regulation of translation	36/9848	63/19061	0.228426	0.774029	0.738191	Solyc05g009190.4/Solyc03g123980.4/Solyc04g072043.1/Solyc01g090190.3/Solyc02g088110.4/Solyc01g104460.4/Solyc11g008490.3/Solyc06g073530.3/Solyc09g008620.3/Solyc01g107870.3/Solyc04g081880.4/Solyc03g111640.4/Solyc01g028800.3/Solyc09g011030.3/Solyc04g073980.3/Solyc02g069260.3/Solyc02g069270.2/Solyc02g069280.2/Solyc04g076560.3/Solyc06g076340.3/Solyc12g019750.3/Solyc04g077520.3/Solyc01g008960.3/Solyc04g…	36
GO:0006457	BP	protein folding	64/9848	115/19061	0.222487	0.772218	0.736465	Solyc04g015090.3/Solyc06g076540.1/Solyc08g062437.1/Solyc04g072250.4/Solyc05g010240.4/Solyc12g056890.1/Solyc10g078930.2/Solyc04g048900.3/Solyc05g051190.1/Solyc10g081240.3/Solyc01g108340.3/Solyc10g081360.2/Solyc09g092210.4/Solyc11g019920.2/Solyc08g016420.3/Solyc03g083390.4/Solyc04g049450.3/Solyc01g097190.4/Solyc11g020330.1/Solyc04g014480.3/Solyc03g083970.3/Solyc05g053250.4/Solyc05g053390.4/Solyc05g…	64
GO:0006465	BP	signal peptide processing	10/9848	18/19061	0.463612	0.957832	0.913484	Solyc12g057030.2/Solyc04g072032.1/Solyc03g025550.3/Solyc02g068390.3/Solyc01g098780.3/Solyc02g070870.4/Solyc01g008820.3/Solyc04g079550.4/Solyc03g114640.4/Solyc03g005740.3	10
GO:0006468	BP	protein phosphorylation	79/9848	152/19061	0.502427	0.988324	0.942565	Solyc10g055720.2/Solyc06g082440.1/Solyc06g082470.3/Solyc08g069070.3/Solyc04g078870.4/Solyc07g042680.3/Solyc10g005770.4/Solyc08g081030.1/Solyc10g085990.3/Solyc06g007440.4/Solyc01g090240.3/Solyc05g025820.4/Solyc02g087590.3/Solyc09g007170.4/Solyc04g072570.3/Solyc05g010400.3/Solyc03g097350.4/Solyc05g012130.4/Solyc12g088820.2/Solyc12g094410.3/Solyc09g064520.3/Solyc10g080390.2/Solyc02g090970.1/Solyc02g…	79
GO:0006470	BP	protein dephosphorylation	11/9848	16/19061	0.131455	0.668994	0.63802	Solyc12g044800.3/Solyc12g096520.3/Solyc03g019900.3/Solyc08g077090.3/Solyc06g062530.4/Solyc01g080040.3/Solyc03g121410.3/Solyc01g065700.3/Solyc06g051520.3/Solyc07g054300.3/Solyc06g072140.4	11
GO:0006474	BP	N-terminal protein amino acid acetylation	5/9848	12/19061	0.836819	1	0.9537	Solyc07g006340.3/Solyc05g010250.3/Solyc12g099940.2/Solyc08g067440.2/Solyc04g025240.2	5
GO:0006479	BP	protein methylation	3/9848	10/19061	0.956125	1	0.9537	Solyc05g015495.1/Solyc05g015497.1/Solyc02g085210.1	3
GO:0006486	BP	protein glycosylation	89/9848	142/19061	0.00516505	0.188701	0.179964	Solyc12g019040.3/Solyc06g066400.3/Solyc03g114860.4/Solyc12g008340.2/Solyc06g065240.3/Solyc10g085730.3/Solyc07g045120.2/Solyc11g007770.2/Solyc06g053860.3/Solyc07g047920.3/Solyc03g025560.4/Solyc10g078480.2/Solyc03g096730.3/Solyc05g016320.2/Solyc09g083200.4/Solyc02g089170.4/Solyc10g079320.3/Solyc10g079330.2/Solyc09g008710.1/Solyc10g079350.3/Solyc01g056800.1/Solyc10g079930.1/Solyc05g012670.2/Solyc09g…	89
GO:0006487	BP	protein N-linked glycosylation	19/9848	36/19061	0.513982	0.988324	0.942565	Solyc07g045470.3/Solyc05g015250.2/Solyc01g089900.4/Solyc10g076800.2/Solyc12g096560.2/Solyc02g080180.1/Solyc09g010770.3/Solyc07g065140.4/Solyc07g014700.4/Solyc03g031790.1/Solyc02g084970.4/Solyc05g046340.2/Solyc02g062570.4/Solyc01g112240.4/Solyc08g076460.3/Solyc02g085850.1/Solyc01g087870.4/Solyc02g087290.3/Solyc05g046330.4	19
GO:0006506	BP	GPI anchor biosynthetic process	16/9848	27/19061	0.276003	0.853684	0.814158	Solyc11g017400.2/Solyc04g082390.3/Solyc06g066400.3/Solyc05g051320.2/Solyc12g042530.2/Solyc01g006000.3/Solyc11g010550.2/Solyc07g014610.4/Solyc08g080420.4/Solyc11g011200.2/Solyc12g055740.2/Solyc06g035690.3/Solyc04g055190.4/Solyc08g082840.3/Solyc01g150146.1/Solyc03g117650.4	16
GO:0006511	BP	ubiquitin-dependent protein catabolic process	106/9848	200/19061	0.37917	0.952232	0.908144	Solyc02g061610.1/Solyc09g009720.2/Solyc01g099970.4/Solyc07g150141.1/Solyc10g055570.3/Solyc10g055580.2/Solyc03g113100.3/Solyc01g110410.3/Solyc06g007320.3/Solyc10g009420.3/Solyc07g024070.3/Solyc02g087900.3/Solyc06g007510.3/Solyc01g067100.4/Solyc02g088550.4/Solyc10g077030.2/Solyc06g073340.3/Solyc11g008420.3/Solyc07g048120.3/Solyc10g012240.3/Solyc02g089260.4/Solyc02g089870.3/Solyc08g060810.3/Solyc09g…	106
GO:0006513	BP	protein monoubiquitination	7/9848	13/19061	0.548756	0.988324	0.942565	Solyc06g054580.4/Solyc02g068415.1/Solyc03g120520.2/Solyc08g061880.2/Solyc11g013370.3/Solyc02g094510.4/Solyc03g113700.3	7
GO:0006515	BP	protein quality control for misfolded or incompletely synthesized proteins	15/9848	23/19061	0.137068	0.668994	0.63802	Solyc01g100520.3/Solyc11g069950.2/Solyc01g091510.4/Solyc04g009310.4/Solyc02g091280.3/Solyc08g077440.3/Solyc08g077890.3/Solyc09g092040.3/Solyc09g065790.2/Solyc01g099690.3/Solyc10g049650.3/Solyc06g083150.3/Solyc08g075750.4/Solyc07g006160.3/Solyc10g024320.2	15
GO:0006520	BP	amino acid metabolic process	24/9848	33/19061	0.0112521	0.254729	0.242935	Solyc03g112460.3/Solyc09g008480.4/Solyc01g095080.3/Solyc02g091990.3/Solyc08g079750.3/Solyc08g081535.1/Solyc08g081550.4/Solyc04g077410.4/Solyc06g081980.1/Solyc11g012970.2/Solyc07g053720.3/Solyc07g054280.1/Solyc03g043890.3/Solyc07g054860.1/Solyc05g031600.3/Solyc03g044120.1/Solyc01g112280.3/Solyc02g063540.3/Solyc10g086320.2/Solyc03g007070.3/Solyc11g006350.1/Solyc12g056180.3/Solyc06g071640.3/Solyc02g…	24
GO:0006526	BP	L-arginine biosynthetic process	8/9848	11/19061	0.136136	0.668994	0.63802	Solyc05g012270.3/Solyc08g076980.4/Solyc08g076990.3/Solyc09g010420.4/Solyc08g080370.3/Solyc02g092260.3/Solyc08g076970.3/Solyc06g075340.4	8
GO:0006535	BP	cysteine biosynthetic process from serine	12/9848	14/19061	0.00903224	0.222481	0.21218	Solyc01g097930.3/Solyc10g012370.3/Solyc01g094790.3/Solyc12g008780.2/Solyc01g097920.3/Solyc01g097940.1/Solyc01g097950.3/Solyc02g082850.3/Solyc07g065340.1/Solyc07g065470.4/Solyc10g006040.1/Solyc09g082060.3	12
GO:0006541	BP	glutamine metabolic process	19/9848	30/19061	0.136117	0.668994	0.63802	Solyc07g041280.4/Solyc04g049360.3/Solyc06g007180.3/Solyc02g088940.3/Solyc01g056850.3/Solyc01g107270.4/Solyc01g079650.3/Solyc07g064810.3/Solyc08g081150.4/Solyc03g034320.3/Solyc02g076720.3/Solyc04g055200.3/Solyc01g110520.3/Solyc08g062190.3/Solyc12g010180.2/Solyc05g008910.3/Solyc01g087870.4/Solyc02g086300.4/Solyc06g075340.4	19
GO:0006552	BP	L-leucine catabolic process	6/9848	10/19061	0.418543	0.952232	0.908144	Solyc09g089880.3/Solyc09g065540.3/Solyc01g080170.3/Solyc11g065070.2/Solyc12g021170.2/Solyc11g069180.2	6
GO:0006559	BP	L-phenylalanine catabolic process	13/9848	23/19061	0.399583	0.952232	0.908144	Solyc07g045050.3/Solyc10g086180.2/Solyc09g007890.1/Solyc09g007910.4/Solyc09g007920.4/Solyc03g071870.1/Solyc05g056170.3/Solyc07g053720.3/Solyc03g042560.3/Solyc03g078270.2/Solyc12g014100.2/Solyc05g041200.4/Solyc01g102660.4	13
GO:0006565	BP	L-serine catabolic process	6/9848	11/19061	0.54502	0.988324	0.942565	Solyc01g104000.3/Solyc02g091560.3/Solyc04g076790.3/Solyc10g083540.3/Solyc10g083760.3/Solyc05g053810.3	6
GO:0006572	BP	tyrosine catabolic process	8/9848	11/19061	0.136136	0.668994	0.63802	Solyc07g045050.3/Solyc12g088000.2/Solyc12g096240.3/Solyc07g053720.3/Solyc10g007110.3/Solyc12g014100.2/Solyc10g008200.4/Solyc05g041200.4	8
GO:0006574	BP	valine catabolic process	12/9848	24/19061	0.643783	1	0.9537	Solyc10g085630.3/Solyc01g090697.1/Solyc06g054520.2/Solyc01g106080.4/Solyc01g108800.4/Solyc02g022930.3/Solyc05g032690.2/Solyc01g080930.4/Solyc12g011160.2/Solyc07g043680.3/Solyc07g044720.3/Solyc07g044730.4	12
GO:0006605	BP	protein targeting	5/9848	11/19061	0.761935	1	0.9537	Solyc01g090910.3/Solyc08g078690.3/Solyc10g018350.2/Solyc11g005020.3/Solyc08g007390.2	5
GO:0006606	BP	protein import into nucleus	21/9848	48/19061	0.893191	1	0.9537	Solyc06g052030.3/Solyc07g047860.4/Solyc02g094200.3/Solyc01g104070.3/Solyc01g104680.4/Solyc01g104700.4/Solyc03g082940.3/Solyc07g008160.3/Solyc02g068150.4/Solyc01g044360.4/Solyc04g016240.3/Solyc12g049410.3/Solyc01g057520.4/Solyc08g041890.4/Solyc09g098240.4/Solyc05g014540.3/Solyc01g111780.4/Solyc02g093330.4/Solyc05g015630.3/Solyc03g117120.4/Solyc06g053570.2	21
GO:0006607	BP	NLS-bearing protein import into nucleus	5/9848	10/19061	0.663337	1	0.9537	Solyc06g009750.4/Solyc01g044360.4/Solyc03g120880.4/Solyc06g082120.4/Solyc08g041890.4	5
GO:0006611	BP	protein export from nucleus	7/9848	18/19061	0.907161	1	0.9537	Solyc03g096920.3/Solyc08g008550.4/Solyc01g098170.3/Solyc09g061310.3/Solyc06g068590.4/Solyc02g086790.4/Solyc03g117790.2	7
GO:0006612	BP	protein targeting to membrane	20/9848	29/19061	0.0452601	0.493114	0.470283	Solyc11g069230.3/Solyc06g007240.4/Solyc06g072610.3/Solyc02g061810.3/Solyc04g082650.3/Solyc05g012790.4/Solyc10g084210.2/Solyc04g071860.3/Solyc10g077050.2/Solyc10g078150.3/Solyc03g097630.3/Solyc04g012030.3/Solyc02g083150.3/Solyc08g029200.3/Solyc01g006950.3/Solyc11g045670.3/Solyc10g085290.3/Solyc02g094390.3/Solyc10g085810.2/Solyc10g081030.3	20
GO:0006614	BP	SRP-dependent cotranslational protein targeting to membrane	4/9848	10/19061	0.854153	1	0.9537	Solyc09g009180.3/Solyc11g062270.2/Solyc03g007610.4/Solyc06g053385.2	4
GO:0006616	BP	SRP-dependent cotranslational protein targeting to membrane, translocation	3/9848	10/19061	0.956125	1	0.9537	Solyc09g065120.4/Solyc12g042740.2/Solyc02g072130.3	3
GO:0006621	BP	protein retention in ER lumen	8/9848	15/19061	0.552222	0.988324	0.942565	Solyc02g067820.4/Solyc09g059270.3/Solyc09g091900.4/Solyc10g054850.2/Solyc01g109770.3/Solyc02g093010.3/Solyc12g015740.2/Solyc06g083270.3	8
GO:0006623	BP	protein targeting to vacuole	18/9848	39/19061	0.802294	1	0.9537	Solyc09g015670.3/Solyc09g010530.3/Solyc02g083430.1/Solyc11g065940.2/Solyc01g099370.3/Solyc06g074740.3/Solyc05g044610.3/Solyc05g014200.3/Solyc03g113000.3/Solyc03g113020.3/Solyc05g050390.4/Solyc10g085810.2/Solyc03g115760.3/Solyc03g115810.3/Solyc11g045140.1/Solyc08g028990.1/Solyc10g074980.2/Solyc11g006780.2	18
GO:0006624	BP	vacuolar protein processing	11/9848	26/19061	0.875383	1	0.9537	Solyc08g065710.2/Solyc08g065750.1/Solyc08g065780.2/Solyc08g065790.3/Solyc12g095910.2/Solyc12g038920.2/Solyc08g065547.1/Solyc08g065590.3/Solyc08g065600.1/Solyc08g065610.3/Solyc08g065520.1	11
GO:0006626	BP	protein targeting to mitochondrion	7/9848	13/19061	0.548756	0.988324	0.942565	Solyc06g007710.4/Solyc07g009320.3/Solyc04g005450.3/Solyc10g024350.3/Solyc03g005700.1/Solyc10g047300.2/Solyc06g072000.3	7
GO:0006629	BP	lipid metabolic process	41/9848	62/19061	0.0149458	0.278702	0.265798	Solyc09g082760.3/Solyc08g076380.3/Solyc08g061260.4/Solyc01g107990.3/Solyc09g005910.4/Solyc03g007810.3/Solyc03g025510.3/Solyc02g089150.4/Solyc02g090630.4/Solyc06g060570.3/Solyc07g062230.4/Solyc12g042370.3/Solyc02g080880.4/Solyc08g016620.3/Solyc01g096860.3/Solyc07g065060.1/Solyc07g065120.3/Solyc07g051850.3/Solyc01g101240.4/Solyc11g012260.3/Solyc06g076690.4/Solyc02g071900.3/Solyc04g007190.4/Solyc04g…	41
GO:0006631	BP	fatty acid metabolic process	37/9848	60/19061	0.0768222	0.597204	0.569554	Solyc12g009040.3/Solyc08g008310.3/Solyc02g082870.4/Solyc03g122130.3/Solyc05g014210.4/Solyc07g045290.3/Solyc03g025720.3/Solyc06g008920.3/Solyc01g095750.2/Solyc01g079240.3/Solyc07g007620.3/Solyc02g080340.3/Solyc03g111550.4/Solyc12g006870.2/Solyc12g044290.2/Solyc03g119060.3/Solyc02g082880.2/Solyc02g082910.4/Solyc11g008680.2/Solyc03g071690.4/Solyc03g032210.3/Solyc03g122170.4/Solyc08g082280.4/Solyc06g…	37
GO:0006633	BP	fatty acid biosynthetic process	84/9848	140/19061	0.028643	0.393455	0.375238	Solyc07g022850.1/Solyc03g111060.3/Solyc11g032130.3/Solyc07g049690.3/Solyc08g014000.3/Solyc06g054685.1/Solyc04g080450.1/Solyc02g091490.4/Solyc09g065800.4/Solyc01g099160.4/Solyc09g031528.1/Solyc03g122120.4/Solyc10g086220.2/Solyc03g006860.3/Solyc07g045460.3/Solyc01g066520.3/Solyc03g007810.3/Solyc06g053870.4/Solyc06g053900.4/Solyc01g105060.3/Solyc09g083050.3/Solyc10g078740.2/Solyc06g059710.3/Solyc03g…	84
GO:0006635	BP	fatty acid beta-oxidation	25/9848	39/19061	0.0807644	0.609456	0.581238	Solyc12g017420.2/Solyc07g045350.4/Solyc01g066620.4/Solyc10g076600.2/Solyc06g053670.1/Solyc06g007700.4/Solyc05g010720.4/Solyc06g008730.3/Solyc07g019670.4/Solyc09g091470.3/Solyc07g063010.3/Solyc12g007170.3/Solyc12g099440.3/Solyc01g059830.3/Solyc04g015100.3/Solyc01g098910.3/Solyc05g024235.1/Solyc03g120520.2/Solyc05g017760.4/Solyc04g054890.3/Solyc04g055120.3/Solyc04g078920.3/Solyc08g061880.2/Solyc09g…	25
GO:0006636	BP	unsaturated fatty acid biosynthetic process	13/9848	28/19061	0.771579	1	0.9537	Solyc03g122120.4/Solyc06g007130.5.1/Solyc06g007140.4/Solyc04g040130.1/Solyc12g100250.3/Solyc12g044950.3/Solyc12g045037.1/Solyc03g122100.3/Solyc12g009260.3/Solyc02g085730.3/Solyc03g116730.4/Solyc08g063090.2/Solyc07g017770.3	13
GO:0006644	BP	phospholipid metabolic process	8/9848	11/19061	0.136136	0.668994	0.63802	Solyc04g025400.3/Solyc10g078530.2/Solyc07g032220.3/Solyc01g091950.4/Solyc04g080020.4/Solyc05g008810.4/Solyc05g008820.4/Solyc02g086370.4	8
GO:0006646	BP	phosphatidylethanolamine biosynthetic process	8/9848	11/19061	0.136136	0.668994	0.63802	Solyc08g066820.3/Solyc04g072020.3/Solyc01g104880.3/Solyc05g010440.2/Solyc06g060780.4/Solyc02g069750.3/Solyc05g008580.3/Solyc04g007520.3	8
GO:0006654	BP	phosphatidic acid biosynthetic process	7/9848	11/19061	0.313145	0.885544	0.844543	Solyc02g070490.4/Solyc01g104310.3/Solyc02g092060.1/Solyc01g100020.4/Solyc01g065720.4/Solyc01g009500.4/Solyc07g005580.4	7
GO:0006655	BP	phosphatidylglycerol biosynthetic process	5/9848	10/19061	0.663337	1	0.9537	Solyc04g009580.3/Solyc12g008620.2/Solyc04g049550.3/Solyc10g039280.2/Solyc06g066760.3	5
GO:0006694	BP	steroid biosynthetic process	6/9848	10/19061	0.418543	0.952232	0.908144	Solyc08g076790.3/Solyc06g061027.1/Solyc04g082750.3/Solyc02g085360.4/Solyc07g043460.3/Solyc02g086770.3	6
GO:0006695	BP	cholesterol biosynthetic process	6/9848	12/19061	0.657098	1	0.9537	Solyc10g079040.3/Solyc01g098840.3/Solyc06g074090.3/Solyc05g047580.4/Solyc01g110290.3/Solyc04g070980.4	6
GO:0006696	BP	ergosterol biosynthetic process	17/9848	24/19061	0.0454184	0.493114	0.470283	Solyc10g079040.3/Solyc07g045350.4/Solyc01g091320.3/Solyc02g038740.4/Solyc08g079570.3/Solyc01g098840.3/Solyc08g080170.3/Solyc05g007460.3/Solyc05g017760.4/Solyc05g047580.4/Solyc01g110290.3/Solyc06g066310.3/Solyc04g070980.4/Solyc01g087560.3/Solyc01g010860.3/Solyc12g056450.2/Solyc08g007790.3	17
GO:0006730	BP	one-carbon metabolic process	12/9848	25/19061	0.714784	1	0.9537	Solyc08g078490.4/Solyc09g008280.2/Solyc06g060570.3/Solyc12g099000.3/Solyc09g092380.3/Solyc06g075050.2/Solyc06g075070.4/Solyc01g101060.4/Solyc01g109830.3/Solyc10g083890.2/Solyc10g083970.1/Solyc11g069640.2	12
GO:0006744	BP	ubiquinone biosynthetic process	5/9848	14/19061	0.928996	1	0.9537	Solyc07g042150.3/Solyc01g068640.3/Solyc05g006810.4/Solyc08g076300.3/Solyc08g023470.3	5
GO:0006749	BP	glutathione metabolic process	39/9848	65/19061	0.11047	0.65755	0.627106	Solyc06g009040.4/Solyc07g021460.3/Solyc07g056470.3/Solyc07g056430.3/Solyc07g056440.3/Solyc07g056450.3/Solyc06g009020.2/Solyc07g056490.4/Solyc07g056500.4/Solyc12g062730.3/Solyc09g091130.4/Solyc09g091140.4/Solyc07g061960.3/Solyc12g097080.2/Solyc09g091840.4/Solyc09g065900.3/Solyc01g099590.4/Solyc09g074850.4/Solyc09g011490.3/Solyc09g011510.2/Solyc09g011540.2/Solyc09g011590.4/Solyc09g011600.3/Solyc09g…	39
GO:0006777	BP	Mo-molybdopterin cofactor biosynthetic process	7/9848	11/19061	0.313145	0.885544	0.844543	Solyc06g073615.1/Solyc02g090190.1/Solyc09g055350.3/Solyc07g064850.3/Solyc01g009050.3/Solyc01g073730.4/Solyc05g050570.3	7
GO:0006782	BP	protoporphyrinogen IX biosynthetic process	7/9848	11/19061	0.313145	0.885544	0.844543	Solyc01g089840.2/Solyc01g079090.4/Solyc07g066470.3/Solyc04g076870.4/Solyc08g069030.4/Solyc04g079320.4/Solyc03g005080.4	7
GO:0006783	BP	heme biosynthetic process	7/9848	10/19061	0.200503	0.733109	0.699166	Solyc03g123880.3/Solyc01g089840.2/Solyc06g008030.3/Solyc07g053150.3/Solyc10g084140.2/Solyc05g018650.4/Solyc03g005080.4	7
GO:0006807	BP	obsolete nitrogen compound metabolic process	10/9848	14/19061	0.111789	0.65755	0.627106	Solyc01g107190.3/Solyc06g009400.3/Solyc07g008520.3/Solyc03g031430.1/Solyc02g070670.4/Solyc06g076750.3/Solyc02g092550.3/Solyc09g014220.3/Solyc09g014230.2/Solyc02g031980.3	10
GO:0006811	BP	monoatomic ion transport	16/9848	30/19061	0.500777	0.988324	0.942565	Solyc10g078690.3/Solyc05g053860.4/Solyc12g017380.3/Solyc06g007710.4/Solyc09g083260.4/Solyc03g082660.3/Solyc06g062590.4/Solyc07g063920.3/Solyc07g063930.4/Solyc08g066750.3/Solyc08g081090.1/Solyc01g057330.1/Solyc06g084550.3/Solyc05g018870.3/Solyc07g042690.4/Solyc07g042900.4	16
GO:0006813	BP	potassium ion transport	28/9848	49/19061	0.266498	0.84391	0.804837	Solyc08g016160.3/Solyc08g008200.3/Solyc01g105150.4/Solyc03g097940.3/Solyc06g009240.4/Solyc12g005670.2/Solyc12g005680.3/Solyc05g051220.3/Solyc12g098150.2/Solyc12g006850.2/Solyc09g010530.3/Solyc05g052320.4/Solyc02g021410.4/Solyc09g072690.1/Solyc02g068590.3/Solyc07g014690.3/Solyc06g050690.3/Solyc03g032240.4/Solyc09g074800.2/Solyc09g074820.4/Solyc11g011500.2/Solyc02g071070.3/Solyc08g081810.3/Solyc04g…	28
GO:0006814	BP	sodium ion transport	6/9848	11/19061	0.54502	0.988324	0.942565	Solyc01g098800.4/Solyc01g005020.3/Solyc09g072690.1/Solyc07g014690.3/Solyc07g006370.1/Solyc03g006260.4	6
GO:0006816	BP	calcium ion transport	12/9848	27/19061	0.827388	1	0.9537	Solyc07g053970.3/Solyc06g063180.3/Solyc06g063190.3/Solyc06g063200.2/Solyc06g063210.3/Solyc02g083540.3/Solyc07g052390.3/Solyc07g052400.3/Solyc05g045650.4/Solyc04g078860.4/Solyc02g077290.2/Solyc06g018050.4	12
GO:0006817	BP	phosphate ion transport	6/9848	17/19061	0.945406	1	0.9537	Solyc11g007780.2/Solyc05g013510.4/Solyc12g043030.3/Solyc09g066410.3/Solyc03g120250.3/Solyc02g078210.3	6
GO:0006820	BP	monoatomic anion transport	7/9848	12/19061	0.432941	0.952232	0.908144	Solyc01g079150.4/Solyc08g061980.4/Solyc12g094420.2/Solyc04g082040.3/Solyc03g120020.4/Solyc06g067900.3/Solyc06g071500.3	7
GO:0006826	BP	iron ion transport	8/9848	13/19061	0.333671	0.889789	0.848591	Solyc04g071010.4/Solyc10g076280.3/Solyc09g055350.3/Solyc06g050980.3/Solyc07g053150.3/Solyc02g092800.3/Solyc02g093540.4/Solyc07g056160.4	8
GO:0006828	BP	manganese ion transport	4/9848	11/19061	0.906849	1	0.9537	Solyc01g095510.3/Solyc04g078250.4/Solyc02g092800.3/Solyc03g116900.3	4
GO:0006857	BP	oligopeptide transport	6/9848	15/19061	0.877726	1	0.9537	Solyc01g102360.3/Solyc06g060620.4/Solyc06g075490.1/Solyc11g033283.1/Solyc08g007430.2/Solyc01g103030.3	6
GO:0006863	BP	purine nucleobase transport	13/9848	24/19061	0.484638	0.984074	0.938512	Solyc03g111400.1/Solyc12g087870.2/Solyc08g077370.4/Solyc08g077380.4/Solyc07g008440.3/Solyc06g050250.1/Solyc04g074870.3/Solyc04g074880.2/Solyc02g071050.4/Solyc02g071080.3/Solyc02g071100.3/Solyc06g035410.2/Solyc02g082170.3	13
GO:0006869	BP	lipid transport	54/9848	86/19061	0.0244201	0.369175	0.352082	Solyc06g069070.1/Solyc01g090350.3/Solyc03g034330.1/Solyc06g065600.1/Solyc06g069110.4/Solyc10g075118.1/Solyc10g075150.2/Solyc09g082280.3/Solyc11g007960.2/Solyc01g105010.3/Solyc01g090360.3/Solyc06g054060.1/Solyc09g007860.4/Solyc09g008500.3/Solyc01g106420.3/Solyc01g108160.3/Solyc07g007680.4/Solyc01g079490.2/Solyc09g065410.4/Solyc08g077490.2/Solyc02g082030.3/Solyc08g021940.3/Solyc09g018010.3/Solyc10g…	54
GO:0006874	BP	intracellular calcium ion homeostasis	10/9848	23/19061	0.84008	1	0.9537	Solyc09g005260.4/Solyc11g072880.2/Solyc07g062700.3/Solyc12g055750.3/Solyc03g123790.4/Solyc07g042000.4/Solyc07g056110.3/Solyc03g006260.4/Solyc12g014110.2/Solyc02g086990.4	10
GO:0006879	BP	intracellular iron ion homeostasis	17/9848	23/19061	0.0253288	0.369175	0.352082	Solyc01g104780.3/Solyc09g089870.3/Solyc02g078360.4/Solyc09g055350.3/Solyc07g007450.3/Solyc02g079970.4/Solyc07g064040.3/Solyc07g052670.3/Solyc01g100610.3/Solyc07g053150.3/Solyc02g092800.3/Solyc03g113350.3/Solyc01g111130.4/Solyc02g093540.4/Solyc10g006510.3/Solyc07g056160.4/Solyc06g071130.3	17
GO:0006880	BP	intracellular sequestering of iron ion	4/9848	13/19061	0.964425	1	0.9537	Solyc01g104780.3/Solyc01g091850.3/Solyc06g050980.3/Solyc04g008060.3	4
GO:0006882	BP	intracellular zinc ion homeostasis	8/9848	15/19061	0.552222	0.988324	0.942565	Solyc05g012460.4/Solyc03g063320.3/Solyc09g005260.4/Solyc02g067620.3/Solyc06g062590.4/Solyc02g092230.3/Solyc03g043930.4/Solyc05g018870.3	8
GO:0006885	BP	regulation of pH	13/9848	22/19061	0.315433	0.885544	0.844543	Solyc08g016160.3/Solyc08g008200.3/Solyc06g009240.4/Solyc09g010530.3/Solyc05g052320.4/Solyc02g021410.4/Solyc06g050690.3/Solyc06g075050.2/Solyc06g075070.4/Solyc03g032240.4/Solyc02g071070.3/Solyc08g081810.3/Solyc12g056160.2	13
GO:0006886	BP	intracellular protein transport	82/9848	176/19061	0.923513	1	0.9537	Solyc01g091290.4/Solyc06g071650.3/Solyc11g069230.3/Solyc01g060130.3/Solyc05g052160.4/Solyc12g057130.3/Solyc11g007320.2/Solyc01g088020.3/Solyc03g120270.4/Solyc08g067910.3/Solyc03g033400.4/Solyc10g084210.2/Solyc04g064820.3/Solyc09g005910.4/Solyc01g104220.3/Solyc03g118660.3/Solyc12g089150.2/Solyc05g013130.3/Solyc04g080980.2/Solyc10g081060.2/Solyc10g081580.3/Solyc06g062360.3/Solyc10g081920.2/Solyc05g…	82
GO:0006887	BP	exocytosis	36/9848	64/19061	0.271442	0.846963	0.807748	Solyc10g019120.1/Solyc11g010100.2/Solyc04g072290.3/Solyc09g005600.3/Solyc09g005830.1/Solyc01g104490.3/Solyc01g104660.3/Solyc12g088990.2/Solyc12g089150.2/Solyc11g073010.1/Solyc12g096370.2/Solyc04g009740.4/Solyc10g081580.3/Solyc03g111320.1/Solyc06g062990.3/Solyc01g096220.3/Solyc10g081940.2/Solyc06g074250.3/Solyc02g085090.1/Solyc07g052470.3/Solyc01g006950.3/Solyc06g075610.1/Solyc03g122240.3/Solyc06g…	36
GO:0006888	BP	endoplasmic reticulum to Golgi vesicle-mediated transport	47/9848	106/19061	0.946445	1	0.9537	Solyc01g060130.3/Solyc11g007780.2/Solyc01g105100.3/Solyc03g120270.4/Solyc08g067910.3/Solyc04g072410.3/Solyc01g104220.3/Solyc03g007760.3/Solyc04g072910.3/Solyc07g018210.3/Solyc07g018220.3/Solyc09g059270.3/Solyc01g091020.3/Solyc05g013130.3/Solyc04g080980.2/Solyc12g006310.2/Solyc05g051840.1/Solyc10g081920.2/Solyc01g109540.4/Solyc09g091900.4/Solyc01g079535.1/Solyc08g078070.4/Solyc02g082220.3/Solyc04g…	47
GO:0006890	BP	retrograde vesicle-mediated transport, Golgi to endoplasmic reticulum	16/9848	35/19061	0.809048	1	0.9537	Solyc01g105100.3/Solyc03g120270.4/Solyc04g072910.3/Solyc04g080980.2/Solyc04g049180.3/Solyc12g006310.2/Solyc08g077550.3/Solyc12g044910.2/Solyc12g049420.2/Solyc03g121800.4/Solyc03g033850.3/Solyc01g109770.3/Solyc03g113000.3/Solyc02g093010.3/Solyc07g044810.3/Solyc01g103480.3	16
GO:0006891	BP	intra-Golgi vesicle-mediated transport	14/9848	38/19061	0.977283	1	0.9537	Solyc05g023750.3/Solyc03g120270.4/Solyc01g104920.3/Solyc04g080980.2/Solyc10g081920.2/Solyc01g109540.4/Solyc03g119670.3/Solyc12g044910.2/Solyc03g120700.3/Solyc01g007150.3/Solyc03g121800.4/Solyc10g007720.4/Solyc03g115760.3/Solyc06g069210.3	14
GO:0006892	BP	post-Golgi vesicle-mediated transport	4/9848	10/19061	0.854153	1	0.9537	Solyc06g071650.3/Solyc09g065590.3/Solyc09g082580.4/Solyc08g078500.3	4
GO:0006893	BP	Golgi to plasma membrane transport	12/9848	25/19061	0.714784	1	0.9537	Solyc10g019120.1/Solyc06g011403.1/Solyc11g005330.2/Solyc11g008340.3/Solyc12g088990.2/Solyc05g006640.4/Solyc09g075280.2/Solyc03g123870.3/Solyc04g005850.1/Solyc03g095410.3/Solyc04g071350.3/Solyc11g050710.2	12
GO:0006896	BP	Golgi to vacuole transport	9/9848	20/19061	0.793948	1	0.9537	Solyc01g103130.2/Solyc09g015670.3/Solyc01g109640.3/Solyc07g065700.4/Solyc02g030100.4/Solyc11g012790.2/Solyc03g115760.3/Solyc09g075530.3/Solyc10g074980.2	9
GO:0006897	BP	endocytosis	25/9848	67/19061	0.993549	1	0.9537	Solyc05g023750.3/Solyc11g070170.2/Solyc10g078460.2/Solyc06g008320.4/Solyc06g008340.4/Solyc09g090250.4/Solyc05g013040.3/Solyc12g098740.2/Solyc07g063230.3/Solyc09g066440.4/Solyc04g015350.3/Solyc01g060280.4/Solyc11g065940.2/Solyc01g006120.4/Solyc06g051310.3/Solyc01g100820.3/Solyc03g121820.3/Solyc11g012020.2/Solyc01g111520.3/Solyc10g006110.3/Solyc10g006820.4/Solyc03g095610.4/Solyc12g014460.2/Solyc03g…	25
GO:0006900	BP	vesicle budding from membrane	8/9848	21/19061	0.928843	1	0.9537	Solyc04g074830.1/Solyc01g104870.3/Solyc07g049380.1/Solyc07g007820.3/Solyc07g008060.1/Solyc06g011450.3/Solyc12g010530.3/Solyc11g006500.2	8
GO:0006904	BP	vesicle docking involved in exocytosis	8/9848	13/19061	0.333671	0.889789	0.848591	Solyc01g091290.4/Solyc01g104660.3/Solyc11g008340.3/Solyc11g073050.2/Solyc09g010370.3/Solyc04g011360.3/Solyc08g079520.3/Solyc06g005080.4	8
GO:0006906	BP	vesicle fusion	23/9848	41/19061	0.340949	0.902413	0.860631	Solyc11g069230.3/Solyc08g067910.3/Solyc10g084210.2/Solyc01g091020.3/Solyc12g089150.2/Solyc10g081060.2/Solyc12g098950.2/Solyc10g081580.3/Solyc06g062360.3/Solyc08g077550.3/Solyc06g074250.3/Solyc02g085090.1/Solyc07g052470.3/Solyc01g006950.3/Solyc01g109750.2/Solyc07g054140.3/Solyc05g014200.3/Solyc06g065740.4/Solyc07g005200.3/Solyc08g076540.3/Solyc03g115760.3/Solyc09g075530.3/Solyc11g066910.3	23
GO:0006914	BP	autophagy	30/9848	46/19061	0.0443089	0.493114	0.470283	Solyc09g047840.3/Solyc07g005970.3/Solyc01g068060.4/Solyc03g112230.4/Solyc06g072980.4/Solyc03g096790.3/Solyc02g036380.3/Solyc07g056660.4/Solyc01g079490.2/Solyc06g043140.4/Solyc08g078820.3/Solyc07g008840.3/Solyc05g006940.3/Solyc05g053740.3/Solyc01g098430.3/Solyc01g099140.4/Solyc03g121360.1/Solyc08g006010.3/Solyc08g074340.3/Solyc05g015210.4/Solyc02g085220.4/Solyc09g075850.3/Solyc11g068930.3/Solyc01g…	30
GO:0006915	BP	apoptotic process	7/9848	17/19061	0.866256	1	0.9537	Solyc12g044240.3/Solyc10g078830.2/Solyc07g017940.1/Solyc02g090200.3/Solyc12g077590.2/Solyc01g079290.1/Solyc02g071150.3	7
GO:0006949	BP	syncytium formation	6/9848	11/19061	0.54502	0.988324	0.942565	Solyc10g008440.3/Solyc03g115890.3/Solyc05g052250.3/Solyc09g010860.4/Solyc07g054170.3/Solyc06g005560.4	6
GO:0006950	BP	response to stress	18/9848	31/19061	0.297668	0.885544	0.844543	Solyc06g053150.1/Solyc02g068980.1/Solyc10g044690.3/Solyc10g080310.3/Solyc05g051190.1/Solyc01g096230.4/Solyc07g066160.1/Solyc05g054650.1/Solyc02g084900.2/Solyc02g084910.4/Solyc06g075775.1/Solyc06g075780.3/Solyc12g055810.1/Solyc02g062410.2/Solyc06g065820.3/Solyc10g047240.2/Solyc04g050750.2/Solyc03g082640.3	18
GO:0006955	BP	immune response	8/9848	23/19061	0.967134	1	0.9537	Solyc07g041900.3/Solyc02g077780.3/Solyc02g005007.1/Solyc03g111320.1/Solyc09g018030.4/Solyc07g037950.1/Solyc02g071780.3/Solyc11g012870.2	8
GO:0006970	BP	response to osmotic stress	92/9848	176/19061	0.466024	0.960949	0.916457	Solyc09g075550.3/Solyc02g078520.4/Solyc12g005360.3/Solyc07g051860.1/Solyc12g009490.3/Solyc03g044530.1/Solyc02g081450.2/Solyc09g065800.4/Solyc03g123980.4/Solyc02g093000.3/Solyc01g111900.4/Solyc08g076420.3/Solyc01g086960.3/Solyc10g076800.2/Solyc05g010170.2/Solyc12g056980.1/Solyc04g051360.3/Solyc10g078760.2/Solyc11g072070.3/Solyc02g089630.3/Solyc09g064820.1/Solyc02g079150.2/Solyc02g090800.1/Solyc12g…	92
GO:0006972	BP	hyperosmotic response	7/9848	11/19061	0.313145	0.885544	0.844543	Solyc06g066680.3/Solyc02g150138.1/Solyc03g097270.3/Solyc01g091650.3/Solyc12g062870.2/Solyc01g112240.4/Solyc02g086670.4	7
GO:0006974	BP	DNA damage response	39/9848	84/19061	0.858144	1	0.9537	Solyc09g065880.4/Solyc02g064700.3/Solyc07g150133.1/Solyc07g005880.3/Solyc07g042970.4/Solyc06g007320.3/Solyc01g103960.3/Solyc07g024070.3/Solyc05g010015.1/Solyc01g067100.4/Solyc06g059750.3/Solyc06g059760.3/Solyc04g051600.4/Solyc02g078360.4/Solyc02g014770.3/Solyc01g107510.3/Solyc10g080630.2/Solyc02g038650.1/Solyc05g026470.2/Solyc04g081570.3/Solyc02g091830.3/Solyc02g091960.4/Solyc02g081520.3/Solyc01g…	39
GO:0006979	BP	response to oxidative stress	160/9848	271/19061	0.00837329	0.222481	0.21218	Solyc08g006720.4/Solyc03g117510.4/Solyc02g087350.3/Solyc12g015700.3/Solyc09g007520.3/Solyc08g075830.4/Solyc03g111000.3/Solyc03g121090.4/Solyc11g010950.2/Solyc05g046020.3/Solyc08g068970.3/Solyc08g069040.3/Solyc10g005430.4/Solyc10g006400.3/Solyc07g045430.4/Solyc02g079500.4/Solyc01g009400.3/Solyc10g076245.1/Solyc07g045080.3/Solyc07g045420.4/Solyc08g065940.4/Solyc09g007270.3/Solyc01g104860.3/Solyc03g…	160
GO:0006995	BP	cellular response to nitrogen starvation	15/9848	23/19061	0.137068	0.668994	0.63802	Solyc09g047840.3/Solyc02g094430.4/Solyc03g044530.1/Solyc01g068060.4/Solyc02g036380.3/Solyc06g008760.1/Solyc06g043140.4/Solyc08g078820.3/Solyc01g098110.4/Solyc03g031650.4/Solyc01g099870.3/Solyc03g121470.4/Solyc05g050390.4/Solyc11g068930.3/Solyc09g074570.1	15
GO:0007005	BP	mitochondrion organization	24/9848	46/19061	0.531936	0.988324	0.942565	Solyc03g079940.3/Solyc01g009030.4/Solyc01g090490.1/Solyc08g077385.1/Solyc06g051730.4/Solyc11g069950.2/Solyc01g090410.3/Solyc03g097020.4/Solyc10g079550.3/Solyc03g080050.3/Solyc03g110940.3/Solyc09g010285.1/Solyc12g099770.2/Solyc08g078250.4/Solyc11g065100.3/Solyc04g049850.3/Solyc01g098920.4/Solyc07g009320.3/Solyc01g100190.4/Solyc08g074280.4/Solyc11g013260.3/Solyc10g024320.2/Solyc10g008140.3/Solyc02g…	24
GO:0007010	BP	cytoskeleton organization	4/9848	10/19061	0.854153	1	0.9537	Solyc04g015010.4/Solyc01g005330.3/Solyc11g012660.2/Solyc04g008040.4	4
GO:0007015	BP	actin filament organization	23/9848	44/19061	0.528654	0.988324	0.942565	Solyc02g014540.3/Solyc12g019920.1/Solyc01g089980.4/Solyc10g078340.2/Solyc06g008090.3/Solyc09g090550.3/Solyc02g079070.4/Solyc07g041150.4/Solyc07g007630.3/Solyc10g081270.2/Solyc11g062370.1/Solyc02g068720.3/Solyc10g055545.1/Solyc05g017830.3/Solyc10g049650.3/Solyc08g061520.3/Solyc06g083960.3/Solyc03g114070.3/Solyc10g006820.4/Solyc09g064200.4/Solyc10g008470.3/Solyc11g006220.2/Solyc03g007480.3	23
GO:0007017	BP	microtubule-based process	8/9848	24/19061	0.978163	1	0.9537	Solyc11g071840.2/Solyc11g071970.2/Solyc10g080390.2/Solyc12g006630.2/Solyc01g005460.4/Solyc01g009300.3/Solyc11g005240.1/Solyc11g005260.2	8
GO:0007018	BP	microtubule-based movement	36/9848	65/19061	0.317341	0.886142	0.845113	Solyc02g068340.3/Solyc01g100120.4/Solyc01g049840.1/Solyc03g053080.3/Solyc09g007030.3/Solyc01g066820.4/Solyc03g025470.4/Solyc11g008350.2/Solyc04g040110.3/Solyc06g060140.4/Solyc12g099540.2/Solyc10g054080.3/Solyc07g064030.4/Solyc01g098080.3/Solyc03g119220.3/Solyc07g065210.4/Solyc08g079710.3/Solyc01g098670.3/Solyc07g065880.4/Solyc05g054260.3/Solyc12g036810.3/Solyc11g010560.3/Solyc02g084390.3/Solyc08g…	36
GO:0007019	BP	microtubule depolymerization	7/9848	12/19061	0.432941	0.952232	0.908144	Solyc01g066820.4/Solyc04g008720.4/Solyc12g099540.2/Solyc02g021360.3/Solyc04g014550.3/Solyc05g054260.3/Solyc02g067100.3	7
GO:0007030	BP	Golgi organization	24/9848	51/19061	0.78803	1	0.9537	Solyc01g104220.3/Solyc09g082680.3/Solyc04g072570.3/Solyc01g104920.3/Solyc07g049260.4/Solyc05g013130.3/Solyc05g051840.1/Solyc01g079490.2/Solyc08g077490.2/Solyc02g081140.3/Solyc12g008390.3/Solyc02g082220.3/Solyc05g042040.3/Solyc01g099140.4/Solyc09g059620.4/Solyc12g049420.2/Solyc10g045640.2/Solyc03g005270.3/Solyc09g075530.3/Solyc09g075850.3/Solyc12g015740.2/Solyc01g010940.3/Solyc08g007340.3/Solyc08g…	24
GO:0007031	BP	peroxisome organization	12/9848	21/19061	0.389472	0.952232	0.908144	Solyc06g060720.3/Solyc10g017850.3/Solyc12g017420.2/Solyc01g091900.3/Solyc12g005760.2/Solyc01g098910.3/Solyc06g074460.4/Solyc03g120520.2/Solyc04g055120.3/Solyc08g061880.2/Solyc03g114330.3/Solyc04g080000.1	12
GO:0007033	BP	vacuole organization	16/9848	30/19061	0.500777	0.988324	0.942565	Solyc07g056660.4/Solyc12g005590.2/Solyc01g096910.3/Solyc07g064270.3/Solyc01g060280.4/Solyc05g008430.4/Solyc12g049590.2/Solyc03g123570.3/Solyc07g054320.3/Solyc07g056220.3/Solyc03g115810.3/Solyc02g085220.4/Solyc07g017510.3/Solyc11g006780.2/Solyc11g007170.2/Solyc05g056510.3	16
GO:0007034	BP	vacuolar transport	7/9848	18/19061	0.907161	1	0.9537	Solyc06g071650.3/Solyc01g079490.2/Solyc06g062590.4/Solyc05g014200.3/Solyc03g113020.3/Solyc05g018870.3/Solyc09g075530.3	7
GO:0007049	BP	cell cycle	86/9848	166/19061	0.516823	0.988324	0.942565	Solyc07g043530.2/Solyc05g016240.4/Solyc05g050600.3/Solyc01g108610.3/Solyc02g067810.1/Solyc05g010470.4/Solyc11g027887.2/Solyc06g008810.3/Solyc09g090340.3/Solyc07g062547.1/Solyc04g072210.4/Solyc01g089850.4/Solyc01g066610.4/Solyc03g007970.2/Solyc06g072830.4/Solyc06g030470.4/Solyc11g051160.2/Solyc11g027880.2/Solyc01g090800.3/Solyc03g096870.3/Solyc12g017760.2/Solyc06g008440.1/Solyc06g008460.3/Solyc10g…	86
GO:0007052	BP	mitotic spindle organization	5/9848	14/19061	0.928996	1	0.9537	Solyc08g066050.3/Solyc04g009330.4/Solyc03g111380.3/Solyc04g078610.4/Solyc10g019040.2	5
GO:0007059	BP	chromosome segregation	24/9848	45/19061	0.470905	0.9682	0.923372	Solyc11g042930.2/Solyc07g049720.4/Solyc10g055570.3/Solyc10g055580.2/Solyc11g008420.3/Solyc03g097140.3/Solyc06g073780.4/Solyc11g071680.2/Solyc11g071970.2/Solyc09g055340.4/Solyc01g107160.3/Solyc03g093190.1/Solyc05g043350.4/Solyc08g081590.3/Solyc07g053820.3/Solyc02g092330.3/Solyc01g009300.3/Solyc06g083060.4/Solyc03g112550.3/Solyc03g112710.1/Solyc03g043960.3/Solyc01g111640.3/Solyc02g093930.4/Solyc02g…	24
GO:0007062	BP	sister chromatid cohesion	9/9848	17/19061	0.555468	0.988324	0.942565	Solyc01g110330.3/Solyc06g073780.4/Solyc05g051680.4/Solyc12g099510.3/Solyc06g050180.3/Solyc06g074860.2/Solyc02g093930.4/Solyc01g087720.4/Solyc02g086540.3	9
GO:0007064	BP	mitotic sister chromatid cohesion	12/9848	24/19061	0.643783	1	0.9537	Solyc06g051300.3/Solyc01g110330.3/Solyc06g073780.4/Solyc06g060380.3/Solyc08g067440.2/Solyc08g067920.3/Solyc11g012770.2/Solyc06g065710.3/Solyc06g068055.1/Solyc03g116920.3/Solyc03g117010.4/Solyc02g086540.3	12
GO:0007094	BP	mitotic spindle assembly checkpoint signaling	9/9848	14/19061	0.250329	0.807122	0.769752	Solyc02g081620.3/Solyc11g072220.2/Solyc01g107160.3/Solyc04g082900.4/Solyc12g077440.2/Solyc05g043350.4/Solyc06g051040.4/Solyc07g053820.3/Solyc02g032120.3	9
GO:0007129	BP	homologous chromosome pairing at meiosis	8/9848	22/19061	0.951253	1	0.9537	Solyc01g097110.2/Solyc12g076350.2/Solyc01g098670.3/Solyc08g081590.3/Solyc04g007330.3/Solyc07g054400.3/Solyc05g015360.2/Solyc08g007330.3	8
GO:0007131	BP	reciprocal meiotic recombination	20/9848	40/19061	0.6444	1	0.9537	Solyc07g065020.3/Solyc01g068280.3/Solyc06g072730.4/Solyc09g082790.4/Solyc03g097190.3/Solyc11g072460.2/Solyc05g050950.2/Solyc12g005870.3/Solyc02g081520.3/Solyc02g082660.3/Solyc02g082840.3/Solyc12g076350.2/Solyc03g093370.2/Solyc08g081590.3/Solyc01g008520.3/Solyc10g018530.2/Solyc10g018540.2/Solyc07g054400.3/Solyc05g025590.4/Solyc04g056410.3	20
GO:0007140	BP	male meiotic nuclear division	4/9848	10/19061	0.854153	1	0.9537	Solyc09g082490.4/Solyc09g007330.4/Solyc11g011560.3/Solyc06g083410.4	4
GO:0007155	BP	cell adhesion	8/9848	16/19061	0.649584	1	0.9537	Solyc09g059330.3/Solyc03g112880.1/Solyc07g019530.3/Solyc05g013040.3/Solyc04g074290.3/Solyc05g007960.4/Solyc06g076120.2/Solyc03g077980.2	8
GO:0007163	BP	establishment or maintenance of cell polarity	5/9848	11/19061	0.761935	1	0.9537	Solyc12g007210.2/Solyc10g055545.1/Solyc01g111560.3/Solyc03g114070.3/Solyc01g088780.3	5
GO:0007165	BP	signal transduction	133/9848	269/19061	0.787132	1	0.9537	Solyc10g055720.2/Solyc02g032250.1/Solyc02g066890.2/Solyc02g032720.3/Solyc04g014800.3/Solyc07g051860.1/Solyc12g096900.2/Solyc06g082440.1/Solyc11g039835.1/Solyc04g078650.4/Solyc04g078870.4/Solyc06g084450.4/Solyc07g042680.3/Solyc10g006090.4/Solyc02g032650.3/Solyc02g032690.1/Solyc11g064880.2/Solyc01g103430.4/Solyc06g007250.4/Solyc06g007440.4/Solyc02g032670.1/Solyc12g017480.3/Solyc11g070140.2/Solyc11g…	133
GO:0007166	BP	cell surface receptor signaling pathway	20/9848	38/19061	0.517916	0.988324	0.942565	Solyc01g096460.2/Solyc06g076040.3/Solyc08g061260.4/Solyc10g076560.1/Solyc07g007020.3/Solyc09g011200.2/Solyc10g076530.2/Solyc10g076550.1/Solyc11g072140.3/Solyc06g060680.2/Solyc06g060690.3/Solyc04g082440.4/Solyc04g014810.3/Solyc02g083540.3/Solyc11g012440.1/Solyc10g005140.1/Solyc09g014720.3/Solyc09g014730.3/Solyc09g015200.1/Solyc09g015227.1	20
GO:0007186	BP	G protein-coupled receptor signaling pathway	8/9848	13/19061	0.333671	0.889789	0.848591	Solyc09g082940.3/Solyc12g096270.2/Solyc01g109110.3/Solyc01g109560.3/Solyc01g098210.3/Solyc08g005950.2/Solyc04g050260.1/Solyc10g084530.1	8
GO:0007263	BP	nitric oxide mediated signal transduction	2/9848	13/19061	0.998833	1	0.9537	Solyc03g007640.1/Solyc02g088560.4	2
GO:0007264	BP	small GTPase-mediated signal transduction	8/9848	17/19061	0.733242	1	0.9537	Solyc12g017570.2/Solyc08g016070.3/Solyc12g007210.2/Solyc02g082730.3/Solyc10g055545.1/Solyc01g111560.3/Solyc03g114070.3/Solyc01g088780.3	8
GO:0007267	BP	cell-cell signaling	12/9848	22/19061	0.478318	0.978712	0.933398	Solyc12g098510.1/Solyc03g025850.3/Solyc08g080190.4/Solyc03g121600.4/Solyc01g094370.3/Solyc06g062600.3/Solyc08g066610.3/Solyc04g016510.3/Solyc06g035900.1/Solyc06g035910.1/Solyc05g048820.3/Solyc10g017540.4	12
GO:0007346	BP	regulation of mitotic cell cycle	6/9848	10/19061	0.418543	0.952232	0.908144	Solyc03g059030.4/Solyc04g049530.1/Solyc04g074230.3/Solyc08g080400.2/Solyc05g014760.3/Solyc01g009840.3	6
GO:0007389	BP	pattern specification process	6/9848	14/19061	0.822897	1	0.9537	Solyc11g069890.3/Solyc09g008100.4/Solyc10g055680.1/Solyc09g011380.3/Solyc01g111830.3/Solyc05g008680.2	6
GO:0007399	BP	nervous system development	9/9848	11/19061	0.0415672	0.492105	0.46932	Solyc10g005220.3/Solyc04g072410.3/Solyc01g090410.3/Solyc07g047980.3/Solyc06g059750.3/Solyc06g059760.3/Solyc08g077490.2/Solyc08g078250.4/Solyc12g037980.2	9
GO:0007623	BP	circadian rhythm	72/9848	122/19061	0.0615519	0.568806	0.54247	Solyc02g086690.3/Solyc11g072710.3/Solyc10g052650.3/Solyc07g065080.4/Solyc05g053500.4/Solyc01g005300.4/Solyc08g068190.3/Solyc01g109780.3/Solyc10g061930.1/Solyc04g078690.3/Solyc01g111900.4/Solyc08g065870.4/Solyc12g057040.2/Solyc10g078340.2/Solyc02g036370.3/Solyc10g079700.2/Solyc03g098320.4/Solyc05g050980.3/Solyc04g054190.3/Solyc09g090790.3/Solyc12g006240.2/Solyc09g065180.3/Solyc04g082780.3/Solyc09g…	72
GO:0008033	BP	tRNA processing	8/9848	26/19061	0.990732	1	0.9537	Solyc03g118950.3/Solyc03g124010.3/Solyc10g005540.4/Solyc04g079750.4/Solyc12g013590.2/Solyc06g005200.3/Solyc11g044360.3/Solyc02g086600.3	8
GO:0008104	BP	protein localization	12/9848	26/19061	0.77606	1	0.9537	Solyc07g150141.1/Solyc10g005220.3/Solyc11g005330.2/Solyc04g025000.2/Solyc03g118620.3/Solyc07g032230.3/Solyc05g006640.4/Solyc02g083130.4/Solyc05g044480.3/Solyc03g123870.3/Solyc04g005850.1/Solyc05g009550.3	12
GO:0008152	BP	metabolic process	17/9848	32/19061	0.505444	0.988324	0.942565	Solyc02g084990.3/Solyc08g080590.3/Solyc11g012190.3/Solyc04g080620.3/Solyc06g064520.4/Solyc06g150126.1/Solyc06g064537.1/Solyc02g068410.3/Solyc08g066810.3/Solyc08g080620.1/Solyc08g080650.3/Solyc08g081720.4/Solyc01g008710.5.1/Solyc01g008720.2/Solyc12g013770.3/Solyc01g087610.3/Solyc12g056370.1	17
GO:0008219	BP	cell death	19/9848	41/19061	0.799363	1	0.9537	Solyc01g065980.4/Solyc03g033790.4/Solyc10g079630.1/Solyc04g080680.4/Solyc07g061740.4/Solyc03g080170.3/Solyc10g081330.3/Solyc12g099140.2/Solyc03g083510.4/Solyc01g097980.3/Solyc02g068600.3/Solyc09g018030.4/Solyc02g070250.4/Solyc03g033840.4/Solyc02g071780.3/Solyc01g008970.4/Solyc09g064420.4/Solyc05g008790.4/Solyc01g103050.3	19
GO:0008283	BP	cell population proliferation	10/9848	14/19061	0.111789	0.65755	0.627106	Solyc12g096060.2/Solyc06g060350.4/Solyc01g106830.4/Solyc12g096070.2/Solyc01g079290.1/Solyc06g074540.4/Solyc04g077580.3/Solyc08g075950.3/Solyc08g075960.3/Solyc08g005430.3	10
GO:0008284	BP	positive regulation of cell population proliferation	14/9848	33/19061	0.892166	1	0.9537	Solyc11g010950.2/Solyc07g047640.2/Solyc06g008310.3/Solyc04g008600.4/Solyc01g079290.1/Solyc10g017680.1/Solyc06g076000.1/Solyc01g008040.1/Solyc12g009500.2/Solyc07g055020.3/Solyc02g094360.3/Solyc05g015350.4/Solyc03g114940.3/Solyc10g008580.1	14
GO:0008285	BP	negative regulation of cell population proliferation	18/9848	35/19061	0.578765	0.990041	0.944202	Solyc06g074910.3/Solyc06g074920.3/Solyc11g069030.3/Solyc09g008250.4/Solyc09g009200.3/Solyc09g090460.3/Solyc07g006750.3/Solyc09g010820.3/Solyc02g081530.1/Solyc12g008480.3/Solyc03g026150.3/Solyc08g080580.4/Solyc06g076320.1/Solyc02g071150.3/Solyc10g083510.2/Solyc04g079840.4/Solyc02g065570.1/Solyc02g092070.3	18
GO:0008295	BP	spermidine biosynthetic process	8/9848	15/19061	0.552222	0.988324	0.942565	Solyc01g080380.4/Solyc05g005710.4/Solyc10g054440.3/Solyc07g015980.4/Solyc04g026030.3/Solyc01g010050.3/Solyc03g007240.3/Solyc01g110440.5.1	8
GO:0008299	BP	isoprenoid biosynthetic process	16/9848	19/19061	0.00340625	0.160044	0.152634	Solyc07g045350.4/Solyc11g051120.3/Solyc04g028470.2/Solyc02g038740.4/Solyc01g107880.3/Solyc07g061990.3/Solyc01g079530.4/Solyc01g109020.3/Solyc02g082260.3/Solyc03g032020.4/Solyc11g021040.3/Solyc05g017760.4/Solyc01g020190.2/Solyc06g064970.4/Solyc06g065010.4/Solyc08g023470.3	16
GO:0008356	BP	asymmetric cell division	15/9848	19/19061	0.0139361	0.271119	0.258566	Solyc07g053570.4/Solyc10g005220.3/Solyc08g014030.1/Solyc04g008500.4/Solyc09g065670.3/Solyc11g064990.2/Solyc09g066450.3/Solyc02g069540.3/Solyc06g075250.3/Solyc10g074680.2/Solyc02g092370.1/Solyc04g078770.4/Solyc03g114770.3/Solyc12g042760.1/Solyc10g084180.2	15
GO:0008360	BP	regulation of cell shape	19/9848	44/19061	0.899529	1	0.9537	Solyc07g053980.3/Solyc07g062547.1/Solyc03g007970.2/Solyc05g012800.1/Solyc11g017460.3/Solyc04g054525.1/Solyc04g054527.1/Solyc08g016070.3/Solyc03g111570.4/Solyc12g007210.2/Solyc10g055545.1/Solyc01g111560.3/Solyc02g093400.3/Solyc03g114070.3/Solyc02g078230.2/Solyc01g073750.4/Solyc10g085400.3/Solyc01g088780.3/Solyc01g006370.3	19
GO:0008361	BP	regulation of cell size	9/9848	18/19061	0.647324	1	0.9537	Solyc06g083940.1/Solyc02g087870.3/Solyc06g053720.3/Solyc09g008240.3/Solyc02g082220.3/Solyc08g080150.1/Solyc05g008480.4/Solyc02g063290.3/Solyc04g009440.3	9
GO:0008380	BP	RNA splicing	87/9848	177/19061	0.772763	1	0.9537	Solyc09g030390.3/Solyc12g014600.2/Solyc03g033310.4/Solyc02g090910.3/Solyc02g038816.1/Solyc07g150133.1/Solyc07g042970.4/Solyc04g050760.4/Solyc10g009330.3/Solyc07g017940.1/Solyc02g088110.4/Solyc11g007940.2/Solyc10g076910.2/Solyc12g017700.2/Solyc03g025280.4/Solyc07g048030.4/Solyc09g008120.4/Solyc12g089010.3/Solyc02g089560.4/Solyc01g091750.3/Solyc06g009060.4/Solyc09g064660.4/Solyc09g090520.3/Solyc04g…	87
GO:0008652	BP	amino acid biosynthetic process	33/9848	52/19061	0.0580355	0.549968	0.524505	Solyc04g077240.4/Solyc05g053540.3/Solyc02g088460.4/Solyc01g105420.4/Solyc01g091190.3/Solyc08g014130.3/Solyc08g014230.4/Solyc08g014240.4/Solyc06g059880.3/Solyc01g067750.3/Solyc05g050980.3/Solyc03g058860.3/Solyc06g060790.1/Solyc04g009620.4/Solyc07g007590.1/Solyc08g077930.3/Solyc07g064600.3/Solyc10g038080.3/Solyc11g008780.3/Solyc11g009080.2/Solyc02g083590.3/Solyc04g074480.3/Solyc04g077250.4/Solyc07g…	33
GO:0008654	BP	phospholipid biosynthetic process	20/9848	27/19061	0.0149132	0.278702	0.265798	Solyc04g050860.3/Solyc01g095010.4/Solyc08g066820.3/Solyc08g080340.3/Solyc04g050820.3/Solyc09g005910.4/Solyc12g089130.2/Solyc01g056850.3/Solyc01g091950.4/Solyc01g094700.4/Solyc04g009580.3/Solyc05g051850.3/Solyc04g054740.3/Solyc01g079650.3/Solyc02g068360.4/Solyc08g082340.3/Solyc04g079280.4/Solyc04g080020.4/Solyc06g068470.3/Solyc12g056420.2	20
GO:0009058	BP	biosynthetic process	18/9848	31/19061	0.297668	0.885544	0.844543	Solyc11g071800.2/Solyc05g025810.3/Solyc06g073910.4/Solyc10g079610.2/Solyc05g013380.3/Solyc06g063090.4/Solyc08g079750.3/Solyc01g007940.4/Solyc03g123610.4/Solyc07g053720.3/Solyc08g041870.3/Solyc07g055210.3/Solyc07g055750.4/Solyc03g114540.2/Solyc01g102940.3/Solyc03g007070.3/Solyc10g075170.3/Solyc03g114560.2	18
GO:0009060	BP	aerobic respiration	4/9848	30/19061	0.999998	1	0.9537	Solyc02g080275.1/Solyc07g065880.4/Solyc07g053150.3/Solyc11g044600.2	4
GO:0009062	BP	fatty acid catabolic process	5/9848	10/19061	0.663337	1	0.9537	Solyc06g053670.1/Solyc05g010720.4/Solyc01g094530.4/Solyc08g061240.3/Solyc05g024235.1	5
GO:0009073	BP	aromatic amino acid family biosynthetic process	12/9848	16/19061	0.0508021	0.529936	0.5054	Solyc02g088460.4/Solyc01g105420.4/Solyc01g091190.3/Solyc01g067750.3/Solyc05g050980.3/Solyc03g058860.3/Solyc04g009620.4/Solyc10g038080.3/Solyc11g009080.2/Solyc02g083590.3/Solyc04g074480.3/Solyc11g017240.3	12
GO:0009083	BP	branched-chain amino acid catabolic process	9/9848	12/19061	0.0904151	0.622646	0.593818	Solyc06g059840.4/Solyc12g055890.3/Solyc02g089110.3/Solyc06g059850.2/Solyc01g028900.3/Solyc05g056480.3/Solyc12g055880.3/Solyc04g063350.3/Solyc12g096030.1	9
GO:0009089	BP	lysine biosynthetic process via diaminopimelate	10/9848	14/19061	0.111789	0.65755	0.627106	Solyc01g109850.3/Solyc06g073280.3/Solyc11g072010.3/Solyc03g044660.3/Solyc01g098380.4/Solyc01g005240.4/Solyc01g005250.4/Solyc11g040390.2/Solyc11g013170.2/Solyc03g026210.4	10
GO:0009094	BP	L-phenylalanine biosynthetic process	8/9848	10/19061	0.0673586	0.568806	0.54247	Solyc08g061260.4/Solyc02g080620.3/Solyc04g054710.3/Solyc08g061220.3/Solyc04g014470.3/Solyc11g011050.2/Solyc11g066890.1/Solyc05g014290.4	8
GO:0009097	BP	isoleucine biosynthetic process	12/9848	22/19061	0.478318	0.978712	0.933398	Solyc04g077240.4/Solyc05g053540.3/Solyc06g059880.3/Solyc07g064600.3/Solyc01g005250.4/Solyc11g008780.3/Solyc04g077250.4/Solyc07g053280.4/Solyc10g083540.3/Solyc10g083760.3/Solyc03g043880.3/Solyc07g021630.3	12
GO:0009098	BP	L-leucine biosynthetic process	12/9848	16/19061	0.0508021	0.529936	0.5054	Solyc04g077240.4/Solyc08g014130.3/Solyc08g014230.4/Solyc08g014240.4/Solyc06g060790.1/Solyc08g077930.3/Solyc04g077250.4/Solyc03g043880.3/Solyc07g021630.3/Solyc03g005730.4/Solyc05g009030.4/Solyc06g053400.3	12
GO:0009099	BP	L-valine biosynthetic process	8/9848	15/19061	0.552222	0.988324	0.942565	Solyc04g077240.4/Solyc05g053540.3/Solyc06g059880.3/Solyc11g008780.3/Solyc04g077250.4/Solyc07g053280.4/Solyc03g043880.3/Solyc07g021630.3	8
GO:0009102	BP	biotin biosynthetic process	5/9848	11/19061	0.761935	1	0.9537	Solyc06g073470.3/Solyc08g014610.4/Solyc12g006450.2/Solyc12g006470.2/Solyc07g043310.3	5
GO:0009134	BP	nucleoside diphosphate catabolic process	10/9848	11/19061	0.00789181	0.222481	0.21218	Solyc02g032570.1/Solyc12g096560.2/Solyc12g098540.2/Solyc12g098545.1/Solyc09g092400.2/Solyc02g081980.3/Solyc02g032520.1/Solyc02g032550.3/Solyc02g032560.3/Solyc02g032580.3	10
GO:0009228	BP	thiamine biosynthetic process	6/9848	11/19061	0.54502	0.988324	0.942565	Solyc01g103950.4/Solyc09g064510.3/Solyc07g064160.3/Solyc08g066950.3/Solyc11g010850.2/Solyc06g006080.3	6
GO:0009231	BP	riboflavin biosynthetic process	8/9848	15/19061	0.552222	0.988324	0.942565	Solyc08g015660.3/Solyc08g081030.1/Solyc01g105560.3/Solyc01g094500.3/Solyc02g079100.3/Solyc10g054280.2/Solyc11g010300.2/Solyc07g054190.4	8
GO:0009234	BP	menaquinone biosynthetic process	6/9848	11/19061	0.54502	0.988324	0.942565	Solyc03g006440.3/Solyc05g005180.3/Solyc03g006450.2/Solyc01g105460.4/Solyc02g078410.1/Solyc04g005180.4	6
GO:0009247	BP	glycolipid biosynthetic process	6/9848	12/19061	0.657098	1	0.9537	Solyc02g088490.3/Solyc02g088510.4/Solyc07g007620.3/Solyc08g006640.3/Solyc05g047560.1/Solyc12g009820.2	6
GO:0009252	BP	peptidoglycan biosynthetic process	5/9848	11/19061	0.761935	1	0.9537	Solyc07g062547.1/Solyc03g007970.2/Solyc05g012800.1/Solyc02g093400.3/Solyc10g085400.3	5
GO:0009266	BP	response to temperature stimulus	20/9848	33/19061	0.196805	0.733109	0.699166	Solyc03g044530.1/Solyc12g057040.2/Solyc03g097090.4/Solyc06g060680.2/Solyc02g090950.1/Solyc01g108300.3/Solyc04g011440.4/Solyc04g074180.4/Solyc07g065860.3/Solyc08g005240.3/Solyc01g006680.4/Solyc06g083150.3/Solyc03g112580.3/Solyc04g078790.3/Solyc08g076390.3/Solyc06g068840.3/Solyc02g065560.1/Solyc07g017770.3/Solyc12g088790.3/Solyc08g075510.4	20
GO:0009267	BP	cellular response to starvation	7/9848	13/19061	0.548756	0.988324	0.942565	Solyc01g100460.3/Solyc02g038650.1/Solyc07g062940.4/Solyc06g074740.3/Solyc05g008420.4/Solyc09g014780.3/Solyc10g076260.2	7
GO:0009269	BP	response to desiccation	8/9848	14/19061	0.444793	0.952232	0.908144	Solyc05g046020.3/Solyc10g011900.3/Solyc07g049240.3/Solyc01g095150.3/Solyc07g052540.3/Solyc07g052550.2/Solyc05g046010.4/Solyc04g056420.1	8
GO:0009294	BP	DNA-mediated transformation	13/9848	25/19061	0.566865	0.989383	0.943574	Solyc12g014170.2/Solyc02g062780.4/Solyc11g007600.2/Solyc11g027890.3/Solyc09g090810.3/Solyc12g096990.2/Solyc09g091440.3/Solyc07g062660.4/Solyc05g055410.3/Solyc10g083670.3/Solyc02g093190.3/Solyc04g071160.3/Solyc10g008070.4	13
GO:0009298	BP	GDP-mannose biosynthetic process	5/9848	13/19061	0.891104	1	0.9537	Solyc03g096730.3/Solyc06g051270.3/Solyc05g046340.2/Solyc02g063220.3/Solyc02g086090.4	5
GO:0009299	BP	mRNA transcription	12/9848	17/19061	0.0924607	0.622646	0.593818	Solyc02g076820.4/Solyc07g062470.4/Solyc07g008490.4/Solyc05g042180.3/Solyc05g043210.3/Solyc08g074330.3/Solyc06g082210.1/Solyc06g083860.2/Solyc07g150147.1/Solyc10g007310.1/Solyc10g008000.1/Solyc12g014260.1	12
GO:0009306	BP	protein secretion	8/9848	19/19061	0.856334	1	0.9537	Solyc11g007780.2/Solyc11g073050.2/Solyc09g010370.3/Solyc04g011360.3/Solyc01g109540.4/Solyc06g068780.3/Solyc09g075530.3/Solyc03g118140.3	8
GO:0009311	BP	oligosaccharide metabolic process	7/9848	12/19061	0.432941	0.952232	0.908144	Solyc05g015250.2/Solyc07g007020.3/Solyc10g076530.2/Solyc05g013720.3/Solyc06g050130.3/Solyc09g014720.3/Solyc09g014730.3	7
GO:0009395	BP	phospholipid catabolic process	13/9848	22/19061	0.315433	0.885544	0.844543	Solyc02g083340.4/Solyc04g051140.3/Solyc01g091910.4/Solyc04g082000.4/Solyc02g061850.4/Solyc02g068920.3/Solyc08g066800.4/Solyc08g080130.3/Solyc01g100020.4/Solyc03g121470.4/Solyc01g065720.4/Solyc09g020190.3/Solyc06g068090.3	13
GO:0009407	BP	toxin catabolic process	12/9848	28/19061	0.869245	1	0.9537	Solyc06g009040.4/Solyc07g021460.3/Solyc10g150105.1/Solyc10g009500.4/Solyc10g150104.1/Solyc06g009020.2/Solyc12g062730.3/Solyc01g099590.4/Solyc09g074850.4/Solyc01g081260.2/Solyc12g011320.2/Solyc08g062570.1	12
GO:0009408	BP	response to heat	109/9848	206/19061	0.38622	0.952232	0.908144	Solyc04g050100.1/Solyc11g005400.2/Solyc08g082700.3/Solyc03g096920.3/Solyc04g009770.3/Solyc03g111000.3/Solyc03g119730.3/Solyc06g076540.1/Solyc11g012645.1/Solyc02g077450.3/Solyc04g078820.4/Solyc09g098540.3/Solyc08g062437.1/Solyc04g072250.4/Solyc07g055710.3/Solyc01g081530.3/Solyc09g005350.3/Solyc04g072160.3/Solyc12g056780.2/Solyc03g118500.3/Solyc06g072750.3/Solyc07g047690.1/Solyc06g008030.3/Solyc12g…	109
GO:0009409	BP	response to cold	205/9848	356/19061	0.0136764	0.271119	0.258566	Solyc06g068670.3/Solyc08g082180.3/Solyc06g007240.4/Solyc04g051270.2/Solyc10g076760.3/Solyc08g014440.4/Solyc12g005360.3/Solyc03g044790.3/Solyc02g083340.4/Solyc03g026280.3/Solyc03g093940.2/Solyc06g076600.2/Solyc01g109660.2/Solyc05g046020.3/Solyc08g069070.3/Solyc04g078820.4/Solyc01g095010.4/Solyc03g025810.4/Solyc03g124110.2/Solyc01g057270.4/Solyc04g078690.3/Solyc07g055000.2/Solyc01g081530.3/Solyc04g…	205
GO:0009411	BP	response to UV	18/9848	38/19061	0.755912	1	0.9537	Solyc03g033790.4/Solyc12g042910.2/Solyc09g011160.4/Solyc07g150141.1/Solyc10g079630.1/Solyc04g080680.4/Solyc01g096030.4/Solyc05g052950.4/Solyc11g011150.2/Solyc05g044480.3/Solyc08g081780.1/Solyc08g081790.3/Solyc03g033840.4/Solyc02g071890.3/Solyc07g054960.2/Solyc02g063133.1/Solyc02g085780.3/Solyc03g117780.2	18
GO:0009414	BP	response to water deprivation	218/9848	394/19061	0.0777076	0.599137	0.571397	Solyc04g050100.1/Solyc08g082180.3/Solyc09g075550.3/Solyc10g009440.4/Solyc05g005350.3/Solyc04g015060.3/Solyc03g026280.3/Solyc01g009030.4/Solyc08g069070.3/Solyc11g039835.1/Solyc01g009330.1/Solyc02g077450.3/Solyc04g078820.4/Solyc12g009490.3/Solyc01g088430.4/Solyc09g098540.3/Solyc03g025810.4/Solyc03g124110.2/Solyc01g007010.2/Solyc03g122260.3/Solyc08g016720.1/Solyc01g081530.3/Solyc08g076420.3/Solyc09g…	218
GO:0009416	BP	response to light stimulus	109/9848	213/19061	0.584757	0.996039	0.949922	Solyc01g090760.4/Solyc06g068670.3/Solyc10g008520.3/Solyc02g038808.1/Solyc12g006140.2/Solyc04g082930.3/Solyc03g121090.4/Solyc02g070000.4/Solyc01g015000.3/Solyc02g070430.3/Solyc04g005120.3/Solyc04g005660.4/Solyc08g068490.3/Solyc02g076820.4/Solyc07g061730.3/Solyc02g077230.3/Solyc12g011280.2/Solyc11g005330.2/Solyc04g072036.1/Solyc01g090190.3/Solyc06g053620.4/Solyc11g007960.2/Solyc06g053870.4/Solyc06g…	109
GO:0009423	BP	chorismate biosynthetic process	10/9848	15/19061	0.183354	0.733109	0.699166	Solyc01g105420.4/Solyc01g091190.3/Solyc01g067750.3/Solyc05g050980.3/Solyc04g009620.4/Solyc08g079270.3/Solyc10g038080.3/Solyc11g009080.2/Solyc02g083590.3/Solyc04g074480.3	10
GO:0009451	BP	RNA modification	52/9848	127/19061	0.994105	1	0.9537	Solyc01g049810.4/Solyc04g009210.1/Solyc11g043080.3/Solyc03g007350.1/Solyc07g045510.4/Solyc09g082400.2/Solyc09g082450.1/Solyc03g007840.1/Solyc03g096610.2/Solyc09g007050.1/Solyc01g090510.2/Solyc01g091610.1/Solyc06g060050.1/Solyc03g097850.1/Solyc03g098420.3/Solyc02g079260.2/Solyc10g080220.2/Solyc06g009800.3/Solyc04g054290.3/Solyc01g108180.4/Solyc12g062820.3/Solyc01g095600.4/Solyc01g096200.4/Solyc09g…	52
GO:0009553	BP	embryo sac development	46/9848	80/19061	0.175139	0.733109	0.699166	Solyc03g096920.3/Solyc01g010650.3/Solyc05g010470.4/Solyc12g096060.2/Solyc05g053540.3/Solyc08g080190.4/Solyc03g121600.4/Solyc01g110330.3/Solyc04g072270.1/Solyc10g076710.3/Solyc01g104640.3/Solyc06g059960.4/Solyc01g094650.4/Solyc07g056550.3/Solyc02g038750.3/Solyc03g079920.3/Solyc12g096260.2/Solyc06g010000.3/Solyc06g062600.3/Solyc02g081420.3/Solyc07g064270.3/Solyc01g080540.3/Solyc01g098400.3/Solyc02g…	46
GO:0009554	BP	megasporogenesis	6/9848	15/19061	0.877726	1	0.9537	Solyc12g096060.2/Solyc07g045550.3/Solyc10g083920.2/Solyc10g018780.3/Solyc08g075960.3/Solyc05g015360.2	6
GO:0009555	BP	pollen development	119/9848	227/19061	0.435616	0.952232	0.908144	Solyc09g014705.1/Solyc02g087570.1/Solyc03g096920.3/Solyc12g057030.2/Solyc09g065880.4/Solyc06g074070.3/Solyc04g015580.3/Solyc01g081090.2/Solyc07g052700.3/Solyc01g010650.3/Solyc07g053980.3/Solyc04g078820.4/Solyc07g041650.3/Solyc05g053540.3/Solyc01g066070.3/Solyc03g013310.3/Solyc04g058070.3/Solyc11g017130.2/Solyc09g014648.1/Solyc10g047570.2/Solyc12g056550.1/Solyc09g082380.4/Solyc09g082490.4/Solyc09g…	119
GO:0009556	BP	microsporogenesis	30/9848	58/19061	0.549313	0.988324	0.942565	Solyc09g014705.1/Solyc02g087570.1/Solyc07g045010.3/Solyc12g096060.2/Solyc09g014648.1/Solyc10g076710.3/Solyc04g072570.3/Solyc01g094650.4/Solyc09g009565.1/Solyc09g009570.3/Solyc09g009580.4/Solyc12g006270.2/Solyc03g111570.4/Solyc12g099510.3/Solyc02g068410.3/Solyc03g026040.4/Solyc09g072800.3/Solyc05g008580.3/Solyc11g012770.2/Solyc10g083920.2/Solyc04g007520.3/Solyc10g018780.3/Solyc06g065710.3/Solyc08g…	30
GO:0009561	BP	megagametogenesis	13/9848	34/19061	0.959508	1	0.9537	Solyc05g010470.4/Solyc09g082300.3/Solyc09g082380.4/Solyc06g073860.2/Solyc01g079810.4/Solyc02g067990.3/Solyc01g098670.3/Solyc10g049890.3/Solyc03g033620.3/Solyc12g038680.1/Solyc02g093810.3/Solyc01g073800.2/Solyc01g073880.2	13
GO:0009567	BP	double fertilization forming a zygote and endosperm	13/9848	24/19061	0.484638	0.984074	0.938512	Solyc10g084800.2/Solyc01g090790.4/Solyc12g088840.1/Solyc12g096260.2/Solyc09g065820.4/Solyc11g008630.3/Solyc10g018510.2/Solyc02g078200.4/Solyc03g005350.3/Solyc03g006420.4/Solyc11g005500.1/Solyc04g071640.1/Solyc01g100320.3	13
GO:0009585	BP	red, far-red light phototransduction	32/9848	59/19061	0.395999	0.952232	0.908144	Solyc11g062430.2/Solyc05g053410.4/Solyc02g077450.3/Solyc01g056340.4/Solyc07g045480.3/Solyc08g065870.4/Solyc06g073150.3/Solyc10g011690.3/Solyc01g091650.3/Solyc12g005950.2/Solyc06g060830.3/Solyc10g081150.3/Solyc08g061130.3/Solyc10g081340.1/Solyc08g078300.4/Solyc02g082230.4/Solyc03g083930.1/Solyc07g065270.1/Solyc03g025870.3/Solyc06g051660.1/Solyc06g051680.1/Solyc08g081990.3/Solyc11g011980.3/Solyc02g…	32
GO:0009607	BP	response to biotic stimulus	36/9848	61/19061	0.153277	0.71745	0.684232	Solyc09g007020.1/Solyc06g082820.4/Solyc09g092767.1/Solyc09g097780.2/Solyc10g044510.2/Solyc03g079960.4/Solyc09g006005.1/Solyc01g106600.2/Solyc01g106605.1/Solyc01g106620.2/Solyc07g006700.1/Solyc07g006710.2/Solyc09g090970.4/Solyc09g090980.3/Solyc09g090990.2/Solyc02g038806.1/Solyc07g063260.4/Solyc06g048440.3/Solyc02g082430.4/Solyc09g018010.3/Solyc05g054380.2/Solyc08g067760.4/Solyc08g068990.2/Solyc11g…	36
GO:0009609	BP	response to symbiotic bacterium	9/9848	20/19061	0.793948	1	0.9537	Solyc01g098410.4/Solyc07g049190.4/Solyc12g096370.2/Solyc02g068280.4/Solyc08g079860.2/Solyc08g079880.2/Solyc08g079890.2/Solyc04g077760.1/Solyc08g007700.1	9
GO:0009610	BP	response to symbiotic fungus	36/9848	82/19061	0.935861	1	0.9537	Solyc08g007600.2/Solyc06g074120.3/Solyc08g079990.3/Solyc01g108450.3/Solyc04g005840.1/Solyc12g096370.2/Solyc12g042780.2/Solyc09g065740.2/Solyc05g005020.4/Solyc01g097430.4/Solyc02g068280.4/Solyc08g079780.2/Solyc08g079860.2/Solyc08g079880.2/Solyc08g079890.2/Solyc08g079920.2/Solyc05g054760.4/Solyc05g054900.3/Solyc12g049320.3/Solyc03g033300.3/Solyc01g007070.3/Solyc04g077760.1/Solyc02g072290.1/Solyc02g…	36
GO:0009611	BP	response to wounding	156/9848	250/19061	0.000370688	0.0657353	0.0626918	Solyc10g044450.3/Solyc04g051270.2/Solyc09g083435.1/Solyc12g005360.3/Solyc03g019760.4/Solyc05g052620.4/Solyc03g121090.4/Solyc07g049690.3/Solyc09g065800.4/Solyc04g078720.1/Solyc08g036660.4/Solyc03g006550.4/Solyc11g005330.2/Solyc04g072000.4/Solyc04g072020.3/Solyc08g065790.3/Solyc03g118540.4/Solyc06g007550.1/Solyc06g007560.3/Solyc12g056980.1/Solyc11g051120.3/Solyc01g090610.3/Solyc01g090630.4/Solyc11g…	156
GO:0009615	BP	response to virus	20/9848	38/19061	0.517916	0.988324	0.942565	Solyc07g053860.3/Solyc07g006600.1/Solyc08g080590.3/Solyc03g051700.3/Solyc11g072140.3/Solyc01g106770.4/Solyc02g079140.2/Solyc07g061740.4/Solyc04g011440.4/Solyc08g077700.3/Solyc01g096320.3/Solyc07g021050.3/Solyc02g068600.3/Solyc05g007510.4/Solyc08g080650.3/Solyc02g072510.3/Solyc04g056280.4/Solyc04g078880.3/Solyc06g005440.1/Solyc11g069300.2	20
GO:0009616	BP	RNAi-mediated antiviral immune response	2/9848	12/19061	0.997758	1	0.9537	Solyc07g005030.4/Solyc05g041370.1	2
GO:0009617	BP	response to bacterium	82/9848	139/19061	0.0491513	0.52297	0.498757	Solyc04g051270.2/Solyc03g033790.4/Solyc02g032850.3/Solyc03g080190.3/Solyc03g006550.4/Solyc11g069380.2/Solyc11g069450.1/Solyc04g072000.4/Solyc09g005830.1/Solyc11g007600.2/Solyc12g036390.2/Solyc08g008280.3/Solyc06g073080.4/Solyc09g007790.1/Solyc10g077135.1/Solyc11g027890.3/Solyc06g059750.3/Solyc06g059760.3/Solyc10g079630.1/Solyc03g097980.4/Solyc05g012570.3/Solyc04g080680.4/Solyc11g073010.1/Solyc01g…	82
GO:0009620	BP	response to fungus	43/9848	79/19061	0.352518	0.914827	0.872471	Solyc09g059630.3/Solyc08g068320.3/Solyc07g053980.3/Solyc03g080190.3/Solyc06g082070.3/Solyc10g044447.1/Solyc06g007170.4/Solyc09g005830.1/Solyc06g073080.4/Solyc02g089260.4/Solyc06g059750.3/Solyc06g059760.3/Solyc03g097920.1/Solyc11g073010.1/Solyc06g009140.3/Solyc05g026470.2/Solyc07g062390.4/Solyc10g032565.1/Solyc12g007110.2/Solyc12g099140.2/Solyc05g052520.3/Solyc03g083870.4/Solyc01g097980.3/Solyc01g…	43
GO:0009624	BP	response to nematode	55/9848	107/19061	0.560681	0.989023	0.943232	Solyc01g102360.3/Solyc04g015610.3/Solyc03g063320.3/Solyc10g076480.2/Solyc04g010200.1/Solyc07g065640.3/Solyc04g005790.3/Solyc09g005250.3/Solyc09g005260.4/Solyc09g082280.3/Solyc03g118960.3/Solyc03g118970.3/Solyc09g015770.3/Solyc06g054060.1/Solyc09g008240.3/Solyc06g059750.3/Solyc06g059760.3/Solyc04g051800.3/Solyc09g009200.3/Solyc12g095790.2/Solyc05g026470.2/Solyc07g007490.2/Solyc03g082620.4/Solyc03g…	55
GO:0009625	BP	response to insect	20/9848	30/19061	0.0708278	0.588756	0.561497	Solyc10g076760.3/Solyc05g052620.4/Solyc02g032850.3/Solyc06g069110.4/Solyc06g072220.1/Solyc09g015770.3/Solyc09g007730.4/Solyc02g078530.3/Solyc06g009140.3/Solyc07g062620.3/Solyc01g005985.1/Solyc02g031750.3/Solyc09g075210.3/Solyc02g072520.3/Solyc10g005630.3/Solyc01g073680.4/Solyc02g085730.3/Solyc03g006500.3/Solyc03g095770.3/Solyc06g072210.1	20
GO:0009626	BP	plant-type hypersensitive response	111/9848	251/19061	0.992643	1	0.9537	Solyc12g038900.1/Solyc12g096900.2/Solyc03g033790.4/Solyc04g007030.4/Solyc01g055160.1/Solyc07g005000.3/Solyc01g056280.3/Solyc07g042430.1/Solyc02g032850.3/Solyc12g005400.3/Solyc05g007620.1/Solyc04g005150.4/Solyc04g007060.4/Solyc02g077780.3/Solyc10g047680.3/Solyc11g069530.2/Solyc01g090230.3/Solyc10g009450.1/Solyc12g036390.2/Solyc05g010340.3/Solyc10g047810.3/Solyc02g088560.4/Solyc06g008368.1/Solyc06g…	111
GO:0009627	BP	systemic acquired resistance	17/9848	56/19061	0.99962	1	0.9537	Solyc07g042430.1/Solyc02g032850.3/Solyc04g054170.4/Solyc07g007290.1/Solyc01g096450.4/Solyc03g093040.3/Solyc03g120980.3/Solyc04g076190.1/Solyc05g055590.2/Solyc03g121580.3/Solyc09g075040.3/Solyc08g068870.3/Solyc06g036330.1/Solyc01g112140.4/Solyc07g006390.3/Solyc11g044840.2/Solyc05g009680.1	17
GO:0009630	BP	gravitropism	28/9848	42/19061	0.0355388	0.455581	0.434488	Solyc01g005060.3/Solyc03g051700.3/Solyc03g118740.3/Solyc11g069600.2/Solyc10g078370.2/Solyc09g008490.4/Solyc01g106770.4/Solyc03g098070.3/Solyc02g091710.3/Solyc07g021050.3/Solyc06g048680.3/Solyc01g096720.4/Solyc01g096730.2/Solyc01g096740.4/Solyc09g066450.3/Solyc06g074740.3/Solyc02g069470.4/Solyc05g008060.4/Solyc04g076860.3/Solyc05g056140.4/Solyc01g100820.3/Solyc10g074680.2/Solyc01g109820.1/Solyc10g…	28
GO:0009631	BP	cold acclimation	28/9848	46/19061	0.134859	0.668994	0.63802	Solyc12g005360.3/Solyc03g026280.3/Solyc02g077450.3/Solyc03g124110.2/Solyc03g122120.4/Solyc03g122260.3/Solyc09g082750.1/Solyc01g104660.3/Solyc12g096450.2/Solyc11g018550.4/Solyc06g062980.3/Solyc09g092320.3/Solyc05g005020.4/Solyc08g078240.4/Solyc07g063950.3/Solyc05g053390.4/Solyc03g093040.3/Solyc05g053780.4/Solyc03g026270.3/Solyc02g084850.3/Solyc08g006470.4/Solyc03g122100.3/Solyc07g053170.4/Solyc07g…	28
GO:0009635	BP	response to herbicide	14/9848	33/19061	0.892166	1	0.9537	Solyc06g059880.3/Solyc05g050980.3/Solyc06g060620.4/Solyc09g009565.1/Solyc09g009570.3/Solyc09g009580.4/Solyc05g052250.3/Solyc02g021290.1/Solyc08g066520.3/Solyc08g021820.3/Solyc12g039030.1/Solyc06g066020.3/Solyc08g007430.2/Solyc02g067030.4	14
GO:0009636	BP	response to toxic substance	18/9848	35/19061	0.578765	0.990041	0.944202	Solyc12g008640.3/Solyc01g066450.3/Solyc09g007150.3/Solyc04g009530.4/Solyc02g038818.1/Solyc07g064600.3/Solyc03g093290.2/Solyc05g054315.1/Solyc05g054350.3/Solyc01g099910.4/Solyc09g075300.3/Solyc10g084400.2/Solyc10g007073.1/Solyc10g007100.3/Solyc10g008650.2/Solyc10g008660.2/Solyc10g008665.1/Solyc03g093280.3	18
GO:0009637	BP	response to blue light	49/9848	80/19061	0.0535257	0.540412	0.515391	Solyc12g040395.1/Solyc11g072710.3/Solyc01g005300.4/Solyc04g077480.3/Solyc01g109700.3/Solyc03g113270.3/Solyc05g051460.3/Solyc05g007020.4/Solyc09g082470.4/Solyc02g087870.3/Solyc12g057040.2/Solyc10g011690.3/Solyc01g090790.4/Solyc09g008240.3/Solyc01g106320.2/Solyc02g079360.3/Solyc07g041180.4/Solyc05g013530.4/Solyc10g045270.2/Solyc02g091670.1/Solyc07g062790.1/Solyc04g026210.3/Solyc04g074180.4/Solyc04g…	49
GO:0009638	BP	phototropism	9/9848	22/19061	0.889626	1	0.9537	Solyc11g072710.3/Solyc10g005770.4/Solyc01g090240.3/Solyc12g057040.2/Solyc10g081340.1/Solyc04g015130.3/Solyc04g074180.4/Solyc11g067080.3/Solyc10g047530.2	9
GO:0009639	BP	response to red or far red light	20/9848	33/19061	0.196805	0.733109	0.699166	Solyc04g078820.4/Solyc04g080650.4/Solyc11g018650.1/Solyc02g068550.2/Solyc02g087870.3/Solyc02g087900.3/Solyc09g008240.3/Solyc07g062310.4/Solyc06g050110.2/Solyc05g053530.1/Solyc03g025870.3/Solyc02g083110.1/Solyc01g110620.1/Solyc01g009650.1/Solyc10g086560.3/Solyc07g043260.4/Solyc04g071150.3/Solyc12g014340.1/Solyc01g010820.3/Solyc04g082230.1	20
GO:0009640	BP	photomorphogenesis	33/9848	61/19061	0.400971	0.952232	0.908144	Solyc02g092770.3/Solyc11g045250.1/Solyc02g087870.3/Solyc03g118740.3/Solyc06g073180.3/Solyc12g057040.2/Solyc10g011690.3/Solyc10g078370.2/Solyc09g008240.3/Solyc02g089260.4/Solyc12g089240.2/Solyc01g091470.3/Solyc03g098220.4/Solyc02g079400.3/Solyc04g081020.3/Solyc12g005950.2/Solyc07g065270.1/Solyc06g030590.3/Solyc04g074180.4/Solyc08g079720.3/Solyc03g120520.2/Solyc05g007460.3/Solyc08g068110.1/Solyc08g…	33
GO:0009641	BP	shade avoidance	11/9848	13/19061	0.0151924	0.278702	0.265798	Solyc05g052620.4/Solyc12g089240.2/Solyc04g081020.3/Solyc12g005950.2/Solyc06g060830.3/Solyc08g078300.4/Solyc11g011980.3/Solyc05g031600.3/Solyc02g093590.3/Solyc07g056360.1/Solyc08g007270.4	11
GO:0009642	BP	response to light intensity	4/9848	10/19061	0.854153	1	0.9537	Solyc04g005120.3/Solyc03g044530.1/Solyc12g056620.2/Solyc05g006040.4	4
GO:0009644	BP	response to high light intensity	19/9848	34/19061	0.375152	0.948127	0.904229	Solyc03g033310.4/Solyc02g087400.1/Solyc12g057040.2/Solyc12g088390.1/Solyc09g090570.2/Solyc04g054190.3/Solyc01g107660.3/Solyc12g096260.2/Solyc02g061840.3/Solyc09g011010.3/Solyc04g074180.4/Solyc02g083320.3/Solyc02g062100.4/Solyc04g077980.1/Solyc04g056350.1/Solyc10g005870.4/Solyc12g010320.2/Solyc04g017690.3/Solyc07g022900.4	19
GO:0009646	BP	response to absence of light	41/9848	59/19061	0.004083	0.17434	0.166268	Solyc06g059840.4/Solyc11g069450.1/Solyc01g066520.3/Solyc09g007790.1/Solyc12g057040.2/Solyc06g059850.2/Solyc01g106320.2/Solyc01g091650.3/Solyc06g009140.3/Solyc02g079360.3/Solyc05g013530.4/Solyc02g091670.1/Solyc07g062790.1/Solyc03g111640.4/Solyc01g028900.3/Solyc03g083310.4/Solyc08g078340.3/Solyc04g074180.4/Solyc06g075170.1/Solyc04g076820.1/Solyc09g075210.3/Solyc06g034030.3/Solyc12g055880.3/Solyc10g…	41
GO:0009649	BP	entrainment of circadian clock	11/9848	22/19061	0.644558	1	0.9537	Solyc09g011160.4/Solyc08g065870.4/Solyc01g105120.4/Solyc04g009050.4/Solyc12g005950.2/Solyc05g052950.4/Solyc12g049290.2/Solyc06g051660.1/Solyc06g051680.1/Solyc11g011980.3/Solyc02g085780.3	11
GO:0009650	BP	UV protection	6/9848	12/19061	0.657098	1	0.9537	Solyc01g034150.4/Solyc01g091820.3/Solyc08g079530.3/Solyc11g011150.2/Solyc02g063133.1/Solyc03g117780.2	6
GO:0009651	BP	response to salt stress	247/9848	438/19061	0.0251792	0.369175	0.352082	Solyc04g050100.1/Solyc06g051570.4/Solyc09g075550.3/Solyc06g007240.4/Solyc07g018070.4/Solyc04g051270.2/Solyc05g011890.1/Solyc08g014440.4/Solyc12g005360.3/Solyc03g019760.4/Solyc02g061810.3/Solyc07g065490.3/Solyc06g076540.1/Solyc06g076600.2/Solyc08g069070.3/Solyc11g039835.1/Solyc03g112880.1/Solyc02g077450.3/Solyc03g113270.3/Solyc04g078820.4/Solyc07g005460.4/Solyc12g009680.2/Solyc09g098540.3/Solyc08g…	247
GO:0009653	BP	anatomical structure morphogenesis	12/9848	30/19061	0.928492	1	0.9537	Solyc12g089380.2/Solyc07g063210.3/Solyc01g090820.2/Solyc04g081870.4/Solyc08g077900.3/Solyc05g052330.3/Solyc02g081210.3/Solyc07g049540.2/Solyc11g013480.3/Solyc03g115320.3/Solyc03g115345.1/Solyc11g044870.2	12
GO:0009657	BP	plastid organization	4/9848	13/19061	0.964425	1	0.9537	Solyc04g072036.1/Solyc11g008250.2/Solyc06g083600.3/Solyc04g025290.4	4
GO:0009658	BP	chloroplast organization	79/9848	163/19061	0.815863	1	0.9537	Solyc10g055720.2/Solyc02g087560.1/Solyc04g053140.3/Solyc10g052650.3/Solyc01g006140.4/Solyc01g109780.3/Solyc01g108070.4/Solyc02g005200.4/Solyc08g005980.3/Solyc08g042050.3/Solyc05g015310.3/Solyc09g005740.3/Solyc03g118680.3/Solyc10g011690.3/Solyc03g096770.1/Solyc02g032960.2/Solyc06g008510.3/Solyc02g089540.3/Solyc04g051580.4/Solyc09g008850.3/Solyc04g051660.3/Solyc12g088930.1/Solyc09g055350.3/Solyc10g…	79
GO:0009660	BP	amyloplast organization	5/9848	10/19061	0.663337	1	0.9537	Solyc09g008490.4/Solyc06g062360.3/Solyc01g008320.3/Solyc08g076540.3/Solyc11g066910.3	5
GO:0009664	BP	plant-type cell wall organization	37/9848	68/19061	0.370386	0.938311	0.894867	Solyc04g077420.4/Solyc12g089380.2/Solyc07g063210.3/Solyc04g011730.3/Solyc03g115890.3/Solyc03g118930.2/Solyc10g078510.3/Solyc11g071850.1/Solyc04g051590.3/Solyc04g009760.2/Solyc04g081870.4/Solyc05g052250.3/Solyc09g010860.4/Solyc01g109410.4/Solyc01g096360.3/Solyc02g080970.4/Solyc02g081210.3/Solyc03g119260.4/Solyc07g008940.3/Solyc12g019890.2/Solyc08g074760.3/Solyc09g011480.3/Solyc03g113450.4/Solyc05g…	37
GO:0009686	BP	gibberellin biosynthetic process	31/9848	59/19061	0.498787	0.988324	0.942565	Solyc02g038808.1/Solyc02g070430.3/Solyc08g005640.4/Solyc04g083160.2/Solyc07g061730.3/Solyc08g005635.1/Solyc06g008030.3/Solyc11g072310.2/Solyc09g009090.3/Solyc09g009105.1/Solyc04g008670.2/Solyc09g042210.1/Solyc07g056670.3/Solyc09g065230.1/Solyc03g119370.2/Solyc06g050110.2/Solyc03g119910.4/Solyc04g076480.3/Solyc08g007050.2/Solyc06g035530.3/Solyc06g082030.3/Solyc08g016660.2/Solyc10g083610.2/Solyc06g…	31
GO:0009688	BP	abscisic acid biosynthetic process	16/9848	31/19061	0.574243	0.990041	0.944202	Solyc02g090890.4/Solyc08g016720.1/Solyc02g063170.3/Solyc03g051700.3/Solyc05g010170.2/Solyc11g071600.2/Solyc11g071610.2/Solyc11g071620.3/Solyc01g106770.4/Solyc07g056570.1/Solyc07g021050.3/Solyc05g053530.1/Solyc01g009230.4/Solyc04g071940.3/Solyc01g088180.2/Solyc01g088230.3	16
GO:0009690	BP	cytokinin metabolic process	22/9848	41/19061	0.461261	0.957832	0.913484	Solyc10g079320.3/Solyc10g079330.2/Solyc10g079350.3/Solyc10g079930.1/Solyc10g079980.1/Solyc06g062290.1/Solyc06g062330.3/Solyc05g053120.1/Solyc04g016190.1/Solyc04g016210.4/Solyc04g016230.4/Solyc11g066670.1/Solyc04g077690.3/Solyc04g077970.4/Solyc12g009920.1/Solyc12g009930.3/Solyc12g009940.2/Solyc04g008330.1/Solyc06g069340.1/Solyc07g043480.1/Solyc03g096200.1/Solyc02g093520.3	22
GO:0009691	BP	cytokinin biosynthetic process	43/9848	90/19061	0.801129	1	0.9537	Solyc04g081290.3/Solyc11g061840.1/Solyc08g061780.3/Solyc11g061880.1/Solyc11g150108.1/Solyc11g019890.3/Solyc11g063680.1/Solyc11g063700.1/Solyc11g020360.3/Solyc11g020520.3/Solyc09g007830.3/Solyc11g061790.1/Solyc11g061817.1/Solyc11g061870.3/Solyc11g061910.1/Solyc11g061920.3/Solyc11g019870.3/Solyc11g019880.3/Solyc10g082020.2/Solyc11g063460.2/Solyc11g063650.1/Solyc11g063710.1/Solyc11g020365.1/Solyc11g…	43
GO:0009693	BP	ethylene biosynthetic process	18/9848	46/19061	0.968218	1	0.9537	Solyc03g116260.3/Solyc08g008110.2/Solyc09g089580.4/Solyc06g060070.3/Solyc03g097920.1/Solyc01g095080.3/Solyc12g006380.2/Solyc02g091990.3/Solyc10g081330.3/Solyc02g081190.4/Solyc08g081535.1/Solyc08g081550.4/Solyc04g077410.4/Solyc01g008970.4/Solyc03g043890.3/Solyc02g063540.3/Solyc02g085810.3/Solyc12g056180.3	18
GO:0009694	BP	jasmonic acid metabolic process	16/9848	39/19061	0.932291	1	0.9537	Solyc03g044740.4/Solyc03g044790.3/Solyc02g089060.3/Solyc03g095550.2/Solyc11g050900.2/Solyc10g079640.2/Solyc03g044810.2/Solyc01g108680.4/Solyc01g108780.4/Solyc03g111280.1/Solyc03g111300.1/Solyc06g048570.3/Solyc03g070480.1/Solyc06g064870.4/Solyc07g054880.4/Solyc02g065250.2	16
GO:0009695	BP	jasmonic acid biosynthetic process	9/9848	25/19061	0.962178	1	0.9537	Solyc11g069800.1/Solyc07g019670.4/Solyc12g098730.3/Solyc09g091470.3/Solyc02g080340.3/Solyc07g007870.3/Solyc03g111170.3/Solyc12g007170.3/Solyc02g085730.3	9
GO:0009696	BP	salicylic acid metabolic process	14/9848	34/19061	0.91896	1	0.9537	Solyc06g007650.2/Solyc03g044740.4/Solyc03g044790.3/Solyc02g089060.3/Solyc03g095550.2/Solyc03g044810.2/Solyc01g108680.4/Solyc01g108780.4/Solyc06g048570.3/Solyc03g070480.1/Solyc06g064870.4/Solyc07g054880.4/Solyc08g062220.3/Solyc02g065250.2	14
GO:0009698	BP	phenylpropanoid metabolic process	16/9848	19/19061	0.00340625	0.160044	0.152634	Solyc09g150105.1/Solyc03g097030.3/Solyc09g064780.3/Solyc12g042460.2/Solyc07g008360.2/Solyc02g081345.1/Solyc02g081360.4/Solyc02g081370.2/Solyc09g010990.3/Solyc09g010995.1/Solyc01g080200.3/Solyc03g031870.3/Solyc09g011960.2/Solyc06g068650.4/Solyc03g117870.3/Solyc06g008960.3	16
GO:0009699	BP	phenylpropanoid biosynthetic process	39/9848	72/19061	0.379874	0.952232	0.908144	Solyc07g014660.3/Solyc12g007030.3/Solyc10g044447.1/Solyc01g090610.3/Solyc01g090630.4/Solyc10g078220.2/Solyc01g021600.4/Solyc03g097170.3/Solyc09g091210.4/Solyc10g032565.1/Solyc04g010270.1/Solyc06g043110.1/Solyc04g082780.3/Solyc12g042980.2/Solyc01g059900.4/Solyc01g017540.2/Solyc10g017510.3/Solyc01g006055.1/Solyc07g009583.1/Solyc07g014580.3/Solyc02g084570.4/Solyc10g055190.1/Solyc10g055193.1/Solyc10g…	39
GO:0009704	BP	de-etiolation	9/9848	21/19061	0.847681	1	0.9537	Solyc02g092770.3/Solyc02g005200.4/Solyc01g090790.4/Solyc05g010670.3/Solyc10g018510.2/Solyc03g114450.3/Solyc03g114470.2/Solyc02g064760.3/Solyc02g064770.4	9
GO:0009717	BP	isoflavonoid biosynthetic process	5/9848	12/19061	0.836819	1	0.9537	Solyc06g054300.1/Solyc01g108570.3/Solyc09g075670.1/Solyc09g075700.1/Solyc09g075710.1	5
GO:0009718	BP	anthocyanin-containing compound biosynthetic process	18/9848	32/19061	0.367015	0.932362	0.889193	Solyc01g015000.3/Solyc07g045030.4/Solyc02g062990.1/Solyc09g082660.3/Solyc07g018100.2/Solyc02g078670.3/Solyc06g009400.3/Solyc09g090270.3/Solyc04g010110.3/Solyc07g063350.3/Solyc06g048470.4/Solyc02g069960.4/Solyc03g095250.3/Solyc11g066580.3/Solyc12g049520.2/Solyc03g122040.4/Solyc02g063000.4/Solyc04g079030.2	18
GO:0009723	BP	response to ethylene	99/9848	189/19061	0.450749	0.952698	0.908588	Solyc04g051270.2/Solyc08g014440.4/Solyc01g065980.4/Solyc03g112460.3/Solyc07g005000.3/Solyc05g010000.1/Solyc01g079370.4/Solyc12g044610.2/Solyc08g076420.3/Solyc11g069530.2/Solyc08g065790.3/Solyc01g090230.3/Solyc11g007960.2/Solyc06g008050.4/Solyc12g036673.2/Solyc01g091760.3/Solyc03g097980.4/Solyc06g009140.3/Solyc09g009090.3/Solyc06g009610.1/Solyc08g060810.3/Solyc04g081170.3/Solyc04g054170.4/Solyc12g…	99
GO:0009733	BP	response to auxin	174/9848	309/19061	0.0557445	0.549187	0.52376	Solyc01g066980.3/Solyc01g103010.4/Solyc08g082700.3/Solyc03g025420.3/Solyc06g053840.3/Solyc05g013540.1/Solyc09g065590.3/Solyc04g015610.3/Solyc11g042930.2/Solyc06g007497.1/Solyc06g008810.3/Solyc02g037530.3/Solyc03g044530.1/Solyc12g096980.3/Solyc07g008020.3/Solyc07g063850.3/Solyc05g023750.3/Solyc10g055570.3/Solyc10g055580.2/Solyc07g053030.4/Solyc07g055710.3/Solyc11g005330.2/Solyc03g051700.3/Solyc02g…	174
GO:0009734	BP	auxin-activated signaling pathway	195/9848	355/19061	0.117226	0.666996	0.636115	Solyc05g056040.3/Solyc03g118290.3/Solyc02g088010.3/Solyc03g025420.3/Solyc06g053840.3/Solyc02g078520.4/Solyc05g012030.1/Solyc06g009040.4/Solyc07g006280.3/Solyc09g065590.3/Solyc06g074950.1/Solyc11g010950.2/Solyc10g005770.4/Solyc11g042930.2/Solyc05g025920.3/Solyc06g008810.3/Solyc02g037530.3/Solyc07g056470.3/Solyc12g096060.2/Solyc12g096980.3/Solyc07g008020.3/Solyc07g063850.3/Solyc10g055570.3/Solyc10g…	195
GO:0009735	BP	response to cytokinin	33/9848	54/19061	0.104462	0.654347	0.624051	Solyc08g082700.3/Solyc01g065980.4/Solyc08g061260.4/Solyc09g098540.3/Solyc12g056940.2/Solyc06g008050.4/Solyc11g072330.2/Solyc11g072460.2/Solyc10g079700.2/Solyc12g005870.3/Solyc01g107730.3/Solyc06g060830.3/Solyc02g091930.3/Solyc12g099380.3/Solyc05g005080.3/Solyc08g078300.4/Solyc05g006420.3/Solyc04g074290.3/Solyc05g007420.2/Solyc05g054390.4/Solyc07g009560.3/Solyc08g067630.3/Solyc07g053460.4/Solyc05g…	33
GO:0009736	BP	cytokinin-activated signaling pathway	49/9848	80/19061	0.0535257	0.540412	0.515391	Solyc08g082700.3/Solyc11g071630.1/Solyc05g013540.1/Solyc04g049670.4/Solyc07g009110.3/Solyc08g061260.4/Solyc04g049680.2/Solyc09g082380.4/Solyc04g051080.2/Solyc12g056980.1/Solyc08g066350.2/Solyc11g072330.2/Solyc10g079700.2/Solyc07g019550.1/Solyc03g081240.3/Solyc01g095500.3/Solyc12g099380.3/Solyc03g083340.3/Solyc06g048600.3/Solyc05g006310.3/Solyc06g048930.4/Solyc05g006420.3/Solyc01g080540.3/Solyc04g…	49
GO:0009737	BP	response to abscisic acid	254/9848	449/19061	0.0197184	0.327819	0.312641	Solyc04g050100.1/Solyc10g055720.2/Solyc04g051270.2/Solyc03g019760.4/Solyc01g066110.2/Solyc06g074120.3/Solyc02g070000.4/Solyc07g051860.1/Solyc11g010950.2/Solyc06g076600.2/Solyc08g069070.3/Solyc04g078620.3/Solyc12g009490.3/Solyc06g066580.4/Solyc05g025790.3/Solyc03g079960.4/Solyc01g079370.4/Solyc12g099120.3/Solyc02g081450.2/Solyc03g025810.4/Solyc08g079650.3/Solyc08g016720.1/Solyc01g049790.1/Solyc02g…	254
GO:0009738	BP	abscisic acid-activated signaling pathway	186/9848	347/19061	0.250172	0.807122	0.769752	Solyc04g050100.1/Solyc08g082180.3/Solyc10g009440.4/Solyc02g078520.4/Solyc02g091520.3/Solyc02g081870.4/Solyc05g005350.3/Solyc04g012160.4/Solyc01g066110.2/Solyc04g015060.3/Solyc06g050500.2/Solyc02g070000.4/Solyc07g051860.1/Solyc11g010950.2/Solyc04g005120.3/Solyc08g069070.3/Solyc08g061260.4/Solyc03g112880.1/Solyc12g009490.3/Solyc02g081450.2/Solyc03g025810.4/Solyc10g049870.1/Solyc05g018150.3/Solyc02g…	186
GO:0009739	BP	response to gibberellin	51/9848	119/19061	0.978417	1	0.9537	Solyc12g044610.2/Solyc01g010600.4/Solyc03g007640.1/Solyc05g010170.2/Solyc06g007910.4/Solyc10g078970.1/Solyc10g078990.1/Solyc11g072310.2/Solyc06g008870.2/Solyc09g009105.1/Solyc09g009200.3/Solyc01g093965.2/Solyc06g009610.1/Solyc04g008870.3/Solyc07g056570.1/Solyc09g009430.3/Solyc01g068270.3/Solyc02g091470.3/Solyc06g061020.3/Solyc07g041640.3/Solyc09g010860.4/Solyc12g099900.1/Solyc08g078340.3/Solyc06g…	51
GO:0009740	BP	gibberellic acid mediated signaling pathway	43/9848	84/19061	0.578375	0.990041	0.944202	Solyc05g013540.1/Solyc08g061260.4/Solyc01g079370.4/Solyc07g053570.4/Solyc09g082380.4/Solyc11g070170.2/Solyc07g047680.3/Solyc06g007910.4/Solyc06g007920.3/Solyc06g008030.3/Solyc10g078970.1/Solyc10g078990.1/Solyc11g072310.2/Solyc09g009105.1/Solyc06g009610.1/Solyc01g068270.3/Solyc02g091470.3/Solyc01g108300.3/Solyc08g061220.3/Solyc09g065670.3/Solyc02g021330.1/Solyc05g006310.3/Solyc05g053420.1/Solyc03g…	43
GO:0009741	BP	response to brassinosteroid	27/9848	61/19061	0.901031	1	0.9537	Solyc05g013270.2/Solyc08g008080.1/Solyc12g017530.1/Solyc01g104660.3/Solyc01g091620.3/Solyc11g072910.1/Solyc05g051050.3/Solyc04g028580.3/Solyc05g013290.2/Solyc05g013320.1/Solyc09g009980.3/Solyc04g054370.1/Solyc10g083320.3/Solyc02g083660.1/Solyc02g084005.1/Solyc05g054680.1/Solyc05g054860.1/Solyc01g006680.4/Solyc02g069970.4/Solyc08g081370.1/Solyc01g110570.3/Solyc01g110590.4/Solyc01g110620.1/Solyc10g…	27
GO:0009742	BP	brassinosteroid mediated signaling pathway	46/9848	78/19061	0.118645	0.668994	0.63802	Solyc07g049220.4/Solyc06g076600.2/Solyc08g061260.4/Solyc06g073960.4/Solyc10g085990.3/Solyc03g051700.3/Solyc08g008080.1/Solyc09g007170.4/Solyc04g072570.3/Solyc01g104660.3/Solyc06g008050.4/Solyc11g071920.3/Solyc04g051510.1/Solyc01g106770.4/Solyc12g089040.3/Solyc03g098330.2/Solyc04g054370.1/Solyc04g082260.4/Solyc07g021050.3/Solyc03g083510.4/Solyc11g064890.2/Solyc10g037910.3/Solyc02g083660.1/Solyc09g…	46
GO:0009744	BP	response to sucrose	53/9848	77/19061	0.00163948	0.116294	0.110909	Solyc06g068670.3/Solyc08g076380.3/Solyc03g111000.3/Solyc01g015000.3/Solyc12g009680.2/Solyc06g059840.4/Solyc03g044530.1/Solyc12g044610.2/Solyc01g066520.3/Solyc06g059850.2/Solyc06g009000.1/Solyc09g009090.3/Solyc06g009400.3/Solyc01g107730.3/Solyc12g096260.2/Solyc06g061010.4/Solyc09g065390.1/Solyc07g007800.3/Solyc04g082700.3/Solyc08g077480.4/Solyc04g054760.3/Solyc01g028900.3/Solyc06g150124.1/Solyc05g…	53
GO:0009749	BP	response to glucose	21/9848	48/19061	0.893191	1	0.9537	Solyc04g051360.3/Solyc06g009000.1/Solyc06g061010.4/Solyc09g065390.1/Solyc04g082700.3/Solyc08g077480.4/Solyc04g054760.3/Solyc08g061220.3/Solyc06g150124.1/Solyc03g031740.3/Solyc01g099870.3/Solyc04g076810.4/Solyc07g017220.3/Solyc03g123460.4/Solyc07g053460.4/Solyc02g076910.3/Solyc02g076980.5.1/Solyc09g098280.3/Solyc07g042190.3/Solyc10g085450.3/Solyc02g067030.4	21
GO:0009750	BP	response to fructose	9/9848	15/19061	0.350792	0.914169	0.871843	Solyc09g009090.3/Solyc04g082700.3/Solyc01g099870.3/Solyc04g076480.3/Solyc07g053460.4/Solyc10g083610.2/Solyc02g076910.3/Solyc02g076980.5.1/Solyc10g085570.3	9
GO:0009751	BP	response to salicylic acid	92/9848	156/19061	0.0394102	0.492105	0.46932	Solyc04g050100.1/Solyc05g011890.1/Solyc08g014440.4/Solyc08g068320.3/Solyc07g005000.3/Solyc11g050930.1/Solyc02g032850.3/Solyc07g007020.3/Solyc03g080190.3/Solyc04g005150.4/Solyc11g069450.1/Solyc11g069530.2/Solyc08g065790.3/Solyc01g090230.3/Solyc10g009550.3/Solyc10g076530.2/Solyc08g008280.3/Solyc05g010340.3/Solyc06g073080.4/Solyc09g015770.3/Solyc09g007790.1/Solyc07g047960.3/Solyc12g087920.2/Solyc10g…	92
GO:0009753	BP	response to jasmonic acid	98/9848	163/19061	0.0179634	0.313639	0.299118	Solyc04g050100.1/Solyc03g025420.3/Solyc04g051270.2/Solyc05g052620.4/Solyc01g065980.4/Solyc11g042930.2/Solyc10g055570.3/Solyc10g055580.2/Solyc08g036660.4/Solyc03g006550.4/Solyc11g069450.1/Solyc11g050900.2/Solyc08g065790.3/Solyc11g007960.2/Solyc09g015770.3/Solyc09g007790.1/Solyc01g090790.4/Solyc11g008230.1/Solyc11g008240.1/Solyc06g073320.3/Solyc03g096730.3/Solyc11g008420.3/Solyc10g078670.3/Solyc10g…	98
GO:0009755	BP	hormone-mediated signaling pathway	6/9848	12/19061	0.657098	1	0.9537	Solyc01g091400.3/Solyc09g066260.4/Solyc06g083940.1/Solyc06g053720.3/Solyc04g051510.1/Solyc09g066270.3	6
GO:0009767	BP	photosynthetic electron transport chain	6/9848	18/19061	0.964528	1	0.9537	Solyc08g082400.1/Solyc03g123880.3/Solyc01g105160.4/Solyc05g007780.3/Solyc08g061570.3/Solyc08g061610.4	6
GO:0009768	BP	photosynthesis, light harvesting in photosystem I	10/9848	32/19061	0.994045	1	0.9537	Solyc12g006140.2/Solyc04g082930.3/Solyc06g063370.3/Solyc12g011280.2/Solyc07g047850.3/Solyc08g067330.1/Solyc02g070970.1/Solyc12g009200.2/Solyc10g006230.3/Solyc07g022900.4	10
GO:0009772	BP	photosynthetic electron transport in photosystem II	11/9848	42/19061	0.999788	1	0.9537	Solyc01g011480.1/Solyc12g056830.1/Solyc10g009570.3/Solyc01g056470.1/Solyc01g105460.4/Solyc05g021190.2/Solyc02g021290.1/Solyc12g039030.1/Solyc12g035280.1/Solyc05g050500.1/Solyc11g045260.1	11
GO:0009773	BP	photosynthetic electron transport in photosystem I	8/9848	16/19061	0.649584	1	0.9537	Solyc12g056830.1/Solyc09g090570.2/Solyc05g026550.3/Solyc08g080050.4/Solyc09g011810.3/Solyc05g050500.1/Solyc03g116870.3/Solyc12g036170.2	8
GO:0009785	BP	blue light signaling pathway	7/9848	18/19061	0.907161	1	0.9537	Solyc08g061260.4/Solyc12g057040.2/Solyc08g061220.3/Solyc02g082230.4/Solyc04g074180.4/Solyc02g032185.1/Solyc10g047530.2	7
GO:0009786	BP	regulation of asymmetric cell division	9/9848	11/19061	0.0415672	0.492105	0.46932	Solyc09g014705.1/Solyc02g087570.1/Solyc09g014648.1/Solyc01g067510.3/Solyc03g114770.3/Solyc09g014647.1/Solyc09g014649.1/Solyc09g014700.3/Solyc03g113360.4	9
GO:0009787	BP	regulation of abscisic acid-activated signaling pathway	22/9848	47/19061	0.791987	1	0.9537	Solyc01g066110.2/Solyc04g005120.3/Solyc01g049790.1/Solyc04g008870.3/Solyc06g010000.3/Solyc12g098580.1/Solyc12g042840.2/Solyc09g092480.1/Solyc09g092500.1/Solyc07g008230.1/Solyc02g084410.3/Solyc01g006680.4/Solyc01g066115.1/Solyc05g014260.3/Solyc10g006330.3/Solyc02g063450.4/Solyc03g116530.3/Solyc01g088010.1/Solyc01g103590.4/Solyc01g103630.4/Solyc11g069160.3/Solyc08g075510.4	22
GO:0009788	BP	negative regulation of abscisic acid-activated signaling pathway	39/9848	71/19061	0.333267	0.889789	0.848591	Solyc08g061260.4/Solyc12g009680.2/Solyc10g049870.1/Solyc07g042970.4/Solyc06g051940.4/Solyc09g005610.4/Solyc04g024940.3/Solyc08g008120.4/Solyc03g096670.3/Solyc11g071940.1/Solyc04g051360.3/Solyc07g040990.4/Solyc04g009010.2/Solyc11g017470.2/Solyc07g006880.1/Solyc04g081750.4/Solyc07g007800.3/Solyc12g063050.3/Solyc02g062000.4/Solyc03g083310.4/Solyc01g096490.3/Solyc05g052980.4/Solyc01g097980.3/Solyc02g…	39
GO:0009789	BP	positive regulation of abscisic acid-activated signaling pathway	41/9848	72/19061	0.21799	0.769161	0.733549	Solyc02g091520.3/Solyc03g119730.3/Solyc02g083340.4/Solyc02g070000.4/Solyc07g051860.1/Solyc05g010175.1/Solyc03g118720.3/Solyc04g051140.3/Solyc03g097350.4/Solyc09g089910.1/Solyc11g018610.2/Solyc07g062580.4/Solyc04g082000.4/Solyc08g077110.4/Solyc09g091470.3/Solyc03g111320.1/Solyc03g111510.3/Solyc02g061850.4/Solyc08g061220.3/Solyc07g064820.1/Solyc04g015070.3/Solyc04g073940.4/Solyc03g121050.3/Solyc07g…	41
GO:0009791	BP	post-embryonic development	31/9848	66/19061	0.812776	1	0.9537	Solyc03g123880.3/Solyc07g049405.1/Solyc09g063157.2/Solyc12g019920.1/Solyc01g110020.4/Solyc03g051700.3/Solyc01g090410.3/Solyc07g018290.4/Solyc01g106770.4/Solyc12g095850.2/Solyc07g041150.4/Solyc06g060840.1/Solyc07g021050.3/Solyc02g081130.3/Solyc06g048610.3/Solyc08g078250.4/Solyc08g079180.3/Solyc05g042030.3/Solyc07g065950.4/Solyc03g121470.4/Solyc08g081410.3/Solyc05g056110.3/Solyc07g052940.4/Solyc11g…	31
GO:0009793	BP	embryo development ending in seed dormancy	178/9848	356/19061	0.754471	1	0.9537	Solyc02g082360.4/Solyc09g065880.4/Solyc11g040120.3/Solyc05g032780.1/Solyc03g112460.3/Solyc04g078620.3/Solyc10g055570.3/Solyc10g055580.2/Solyc03g122120.4/Solyc07g053410.4/Solyc05g014150.4/Solyc01g110330.3/Solyc08g076420.3/Solyc11g045250.1/Solyc03g051700.3/Solyc01g103810.1/Solyc01g090200.4/Solyc08g066020.3/Solyc10g076600.2/Solyc06g072620.4/Solyc10g076910.2/Solyc06g072640.1/Solyc03g118740.3/Solyc09g…	178
GO:0009800	BP	cinnamic acid biosynthetic process	14/9848	22/19061	0.181534	0.733109	0.699166	Solyc10g086180.2/Solyc09g007890.1/Solyc09g007910.4/Solyc09g007920.4/Solyc02g081345.1/Solyc02g081360.4/Solyc02g081370.2/Solyc03g031870.3/Solyc03g071870.1/Solyc08g005870.2/Solyc05g008250.2/Solyc05g056170.3/Solyc03g042560.3/Solyc03g078270.2	14
GO:0009805	BP	coumarin biosynthetic process	22/9848	67/19061	0.999398	1	0.9537	Solyc02g071400.3/Solyc11g013110.2/Solyc11g045520.2/Solyc11g072200.2/Solyc02g083860.3/Solyc01g010490.4/Solyc10g044447.1/Solyc10g078220.2/Solyc09g089580.4/Solyc09g089830.4/Solyc12g006380.2/Solyc10g032565.1/Solyc09g092590.2/Solyc09g066320.2/Solyc02g070080.4/Solyc02g071430.3/Solyc09g092620.3/Solyc09g092640.3/Solyc08g062370.3/Solyc07g043420.3/Solyc11g006590.2/Solyc11g010410.2	22
GO:0009809	BP	lignin biosynthetic process	65/9848	98/19061	0.0022886	0.135281	0.129018	Solyc06g076760.2/Solyc10g050160.2/Solyc04g063210.3/Solyc05g041660.1/Solyc10g076830.2/Solyc01g107590.3/Solyc09g150105.1/Solyc05g041310.1/Solyc12g056820.2/Solyc05g041610.3/Solyc05g041620.3/Solyc05g041640.3/Solyc05g041650.1/Solyc05g041690.3/Solyc03g025380.3/Solyc10g078220.2/Solyc08g014360.2/Solyc03g078440.3/Solyc05g026350.2/Solyc01g068140.4/Solyc08g076790.3/Solyc01g107910.4/Solyc04g010250.3/Solyc04g…	65
GO:0009813	BP	flavonoid biosynthetic process	37/9848	73/19061	0.61265	1	0.9537	Solyc03g115220.4/Solyc06g054300.1/Solyc03g080190.3/Solyc08g083410.1/Solyc08g083510.3/Solyc02g083860.3/Solyc06g036130.4/Solyc12g056820.2/Solyc05g010320.4/Solyc06g073080.4/Solyc06g007960.4/Solyc03g025190.4/Solyc03g025210.3/Solyc03g025220.3/Solyc03g025230.3/Solyc10g078220.2/Solyc01g094070.3/Solyc12g005350.2/Solyc01g068550.2/Solyc01g108570.3/Solyc09g091510.3/Solyc01g079620.4/Solyc06g064500.3/Solyc05g…	37
GO:0009820	BP	alkaloid metabolic process	35/9848	62/19061	0.265439	0.843065	0.804032	Solyc12g014530.3/Solyc08g076360.4/Solyc10g081550.2/Solyc04g082350.2/Solyc12g017460.1/Solyc09g082730.5/Solyc06g007860.1/Solyc06g073570.4/Solyc01g105550.1/Solyc08g014330.3/Solyc09g089830.4/Solyc07g006670.1/Solyc12g096620.1/Solyc12g096800.1/Solyc01g097380.2/Solyc01g097390.4/Solyc07g008380.2/Solyc07g008390.3/Solyc10g054440.3/Solyc01g099010.3/Solyc01g099020.3/Solyc01g099030.4/Solyc01g099040.4/Solyc01g…	35
GO:0009821	BP	alkaloid biosynthetic process	9/9848	12/19061	0.0904151	0.622646	0.593818	Solyc11g069680.1/Solyc08g014490.1/Solyc12g096770.1/Solyc04g009680.2/Solyc02g081760.2/Solyc02g081800.1/Solyc08g075180.1/Solyc05g039950.2/Solyc07g043670.1	9
GO:0009825	BP	multidimensional cell growth	27/9848	45/19061	0.165894	0.71745	0.684232	Solyc03g112880.1/Solyc09g098540.3/Solyc02g089120.4/Solyc12g005820.3/Solyc08g066020.3/Solyc03g118390.3/Solyc12g017530.1/Solyc11g019950.2/Solyc10g037910.3/Solyc01g080540.3/Solyc01g098400.3/Solyc02g068720.3/Solyc03g121470.4/Solyc10g055680.1/Solyc07g052460.3/Solyc06g076120.2/Solyc02g072300.4/Solyc01g111830.3/Solyc10g019190.2/Solyc06g066810.3/Solyc02g064790.1/Solyc03g115610.3/Solyc05g008680.2/Solyc06g…	27
GO:0009826	BP	unidimensional cell growth	72/9848	142/19061	0.62365	1	0.9537	Solyc01g090810.4/Solyc05g013270.2/Solyc03g115000.3/Solyc07g007020.3/Solyc07g063850.3/Solyc07g053030.4/Solyc12g019920.1/Solyc09g063030.4/Solyc08g065870.4/Solyc10g076530.2/Solyc01g104490.3/Solyc07g018210.3/Solyc07g018220.3/Solyc09g083400.3/Solyc02g089050.4/Solyc02g089260.4/Solyc11g072310.2/Solyc11g072410.2/Solyc01g067500.3/Solyc10g079490.2/Solyc03g097800.4/Solyc11g072910.1/Solyc09g009105.1/Solyc12g…	72
GO:0009827	BP	plant-type cell wall modification	17/9848	46/19061	0.984408	1	0.9537	Solyc07g062210.4/Solyc01g111400.4/Solyc07g053850.3/Solyc04g078720.1/Solyc10g078460.2/Solyc10g078910.3/Solyc05g026470.2/Solyc09g061290.3/Solyc06g083460.4/Solyc10g084560.3/Solyc03g006220.4/Solyc05g015495.1/Solyc05g015497.1/Solyc01g087810.2/Solyc01g087830.1/Solyc01g087850.2/Solyc10g080550.2	17
GO:0009828	BP	plant-type cell wall loosening	10/9848	19/19061	0.558531	0.988814	0.943032	Solyc01g090810.4/Solyc02g084990.3/Solyc11g022420.3/Solyc09g058993.1/Solyc04g080620.3/Solyc03g098200.4/Solyc03g093390.4/Solyc01g110340.4/Solyc04g025480.3/Solyc06g072310.3	10
GO:0009832	BP	plant-type cell wall biogenesis	24/9848	40/19061	0.184924	0.733109	0.699166	Solyc07g009380.4/Solyc04g077420.4/Solyc03g114860.4/Solyc02g030225.1/Solyc02g069580.3/Solyc01g089960.3/Solyc10g076800.2/Solyc02g089170.4/Solyc07g006850.3/Solyc07g006870.4/Solyc07g062140.3/Solyc03g019750.3/Solyc03g070390.3/Solyc04g015010.4/Solyc01g005330.3/Solyc03g121590.3/Solyc04g005340.2/Solyc11g012660.2/Solyc04g008040.4/Solyc10g019190.2/Solyc06g066810.3/Solyc07g043550.3/Solyc02g065740.3/Solyc11g…	24
GO:0009833	BP	plant-type primary cell wall biogenesis	17/9848	37/19061	0.80551	1	0.9537	Solyc04g071650.4/Solyc09g075550.3/Solyc03g005450.3/Solyc12g056580.2/Solyc04g072790.2/Solyc09g089573.1/Solyc12g095790.2/Solyc08g023380.1/Solyc08g061100.3/Solyc05g053560.4/Solyc08g076320.3/Solyc01g087210.3/Solyc11g005560.3/Solyc07g043390.4/Solyc12g014430.2/Solyc12g015770.3/Solyc11g050810.1	17
GO:0009834	BP	plant-type secondary cell wall biogenesis	41/9848	77/19061	0.435445	0.952232	0.908144	Solyc06g076760.2/Solyc10g076830.2/Solyc12g017400.3/Solyc11g069540.3/Solyc09g007420.4/Solyc01g066820.4/Solyc08g008660.4/Solyc11g071230.2/Solyc08g014280.3/Solyc01g107800.4/Solyc12g042360.3/Solyc12g099540.2/Solyc06g063430.2/Solyc05g052430.3/Solyc05g052440.2/Solyc05g052450.3/Solyc05g054260.3/Solyc03g033280.1/Solyc03g033290.1/Solyc03g121740.3/Solyc11g011850.2/Solyc02g071120.3/Solyc08g068430.4/Solyc07g…	41
GO:0009835	BP	fruit ripening	46/9848	91/19061	0.625332	1	0.9537	Solyc03g118290.3/Solyc01g066110.2/Solyc07g064170.3/Solyc12g019180.2/Solyc08g081620.4/Solyc01g049790.1/Solyc08g008110.2/Solyc02g067640.3/Solyc09g089580.4/Solyc08g014540.1/Solyc08g014560.3/Solyc07g006860.3/Solyc10g080210.2/Solyc07g056570.1/Solyc01g095080.3/Solyc12g096730.3/Solyc12g096740.1/Solyc12g096750.2/Solyc12g006380.2/Solyc12g042070.3/Solyc12g098580.1/Solyc02g091990.3/Solyc09g092480.1/Solyc09g…	46
GO:0009836	BP	fruit ripening, climacteric	6/9848	10/19061	0.418543	0.952232	0.908144	Solyc03g118290.3/Solyc08g005760.1/Solyc08g005770.3/Solyc06g051130.1/Solyc05g015770.1/Solyc05g015800.3	6
GO:0009845	BP	seed germination	59/9848	105/19061	0.202725	0.734471	0.700465	Solyc08g082180.3/Solyc04g012160.4/Solyc01g066110.2/Solyc10g054010.1/Solyc02g084990.3/Solyc07g041850.3/Solyc01g110020.4/Solyc01g049790.1/Solyc11g005330.2/Solyc02g088110.4/Solyc11g007770.2/Solyc09g082940.3/Solyc01g090790.4/Solyc07g018290.4/Solyc04g080620.3/Solyc04g080740.1/Solyc08g059760.3/Solyc07g006540.3/Solyc02g079030.3/Solyc02g091120.4/Solyc08g077210.4/Solyc09g010285.1/Solyc01g108430.3/Solyc12g…	59
GO:0009846	BP	pollen germination	47/9848	89/19061	0.456693	0.954659	0.910458	Solyc03g096920.3/Solyc12g019080.3/Solyc04g078820.4/Solyc06g066800.2/Solyc07g041650.3/Solyc01g066070.3/Solyc04g064820.3/Solyc10g047570.2/Solyc07g045350.4/Solyc07g025140.4/Solyc10g078460.2/Solyc09g008600.3/Solyc12g088980.2/Solyc07g032220.3/Solyc01g068250.2/Solyc07g062230.4/Solyc03g044830.4/Solyc01g109120.3/Solyc09g091910.2/Solyc05g052690.4/Solyc05g006340.3/Solyc02g082730.3/Solyc05g053560.4/Solyc01g…	47
GO:0009850	BP	auxin metabolic process	7/9848	14/19061	0.652719	1	0.9537	Solyc06g054410.4/Solyc10g079640.2/Solyc05g006220.3/Solyc01g005490.3/Solyc03g121270.3/Solyc05g041370.1/Solyc02g093520.3	7
GO:0009851	BP	auxin biosynthetic process	19/9848	35/19061	0.444733	0.952232	0.908144	Solyc11g071600.2/Solyc11g071610.2/Solyc11g071620.3/Solyc06g008050.4/Solyc04g080970.4/Solyc09g091090.2/Solyc09g091720.1/Solyc09g091870.2/Solyc11g064800.3/Solyc07g064990.3/Solyc01g098550.3/Solyc09g074430.4/Solyc01g009230.4/Solyc06g083700.4/Solyc06g065630.3/Solyc09g064160.3/Solyc12g014500.3/Solyc01g088180.2/Solyc01g088230.3	19
GO:0009853	BP	photorespiration	22/9848	47/19061	0.791987	1	0.9537	Solyc04g080570.3/Solyc08g078490.4/Solyc08g080030.4/Solyc03g007660.4/Solyc12g036790.2/Solyc04g008490.2/Solyc05g013380.3/Solyc04g054310.3/Solyc09g091170.4/Solyc03g019720.4/Solyc12g099930.2/Solyc11g008620.2/Solyc03g120430.3/Solyc01g007940.4/Solyc02g062600.3/Solyc01g110390.2/Solyc08g061880.2/Solyc09g011920.3/Solyc02g077860.1/Solyc02g063150.3/Solyc01g102830.3/Solyc10g076250.2	22
GO:0009860	BP	pollen tube growth	72/9848	154/19061	0.904172	1	0.9537	Solyc03g096920.3/Solyc09g090210.3/Solyc11g061840.1/Solyc11g008880.2/Solyc04g078820.4/Solyc08g061780.3/Solyc06g066800.2/Solyc11g061880.1/Solyc11g150108.1/Solyc11g019890.3/Solyc11g063680.1/Solyc11g063700.1/Solyc03g116850.3/Solyc02g086840.3/Solyc07g045350.4/Solyc01g104870.3/Solyc10g078460.2/Solyc10g078940.2/Solyc11g072690.2/Solyc09g008600.3/Solyc07g032220.3/Solyc01g094400.3/Solyc01g068120.4/Solyc06g…	72
GO:0009862	BP	systemic acquired resistance, salicylic acid mediated signaling pathway	9/9848	21/19061	0.847681	1	0.9537	Solyc02g032850.3/Solyc11g069380.2/Solyc06g073280.3/Solyc07g040690.3/Solyc02g069310.3/Solyc02g069400.3/Solyc02g065250.2/Solyc11g044840.2/Solyc07g044980.3	9
GO:0009863	BP	salicylic acid mediated signaling pathway	21/9848	34/19061	0.156809	0.71745	0.684232	Solyc10g044450.3/Solyc03g033790.4/Solyc07g053980.3/Solyc01g079370.4/Solyc07g047960.3/Solyc10g079630.1/Solyc04g080680.4/Solyc06g009610.1/Solyc09g064470.3/Solyc05g053420.1/Solyc11g011260.1/Solyc03g033840.4/Solyc07g053550.3/Solyc11g012980.1/Solyc02g077580.1/Solyc10g008150.1/Solyc03g095610.4/Solyc09g075530.3/Solyc08g007110.4/Solyc01g103420.4/Solyc10g008930.1	21
GO:0009864	BP	induced systemic resistance, jasmonic acid mediated signaling pathway	7/9848	11/19061	0.313145	0.885544	0.844543	Solyc04g040220.3/Solyc10g079460.1/Solyc10g079750.2/Solyc03g019850.3/Solyc03g006320.1/Solyc02g085730.3/Solyc10g009110.1	7
GO:0009867	BP	jasmonic acid mediated signaling pathway	60/9848	96/19061	0.0208578	0.341426	0.325618	Solyc03g025420.3/Solyc10g044450.3/Solyc04g008530.2/Solyc07g062210.4/Solyc05g052620.4/Solyc11g008400.2/Solyc11g042930.2/Solyc01g079370.4/Solyc10g055570.3/Solyc10g055580.2/Solyc08g076420.3/Solyc04g072070.3/Solyc12g056745.1/Solyc12g056750.3/Solyc03g118540.4/Solyc11g008230.1/Solyc11g008240.1/Solyc11g008420.3/Solyc06g073820.3/Solyc11g071700.2/Solyc04g051690.4/Solyc06g009610.1/Solyc09g010050.1/Solyc10g…	60
[truncated: 651 more rows]
