# Supplementary material for: Salt-stress-induced tomato sweetening involves an SlSnRK2.6-SlZHD8 sugar accumulation cascade triggered by root-derived abscisic acid
Source: EMBO J. 2026 Feb 2;45(7):2134–56. doi: 10.1038/s44318-026-00708-0 (PMC13043847; doi:10.1038/s44318-026-00708-0)
Supplement: Supplementary file 9 — Dataset EV7 [file 44318_2026_708_MOESM9_ESM.xlsx]

## Sheet: Legends
Source data supports Fig. EV11: KEGG enrichment analysis of RNA-seq

## Sheet: Fruit
KEGG_A_class	KEGG_B_class	ID	Pathway	GeneRatio	BgRatio	enrich_factor	pvalue	qvalue	geneID	gene_number	Contained
Metabolism	Biosynthesis of other secondary metabolites	ko00940	Phenylpropanoid biosynthesis	0.1103	0.0354	3.11	9.21402057788259e-05	0.00659529893995806	Solyc01g006290.4;Solyc01g006300.3;Solyc01g068080.4;Solyc02g030480.4;Solyc02g069690.1;Solyc02g070070.1;Solyc03g006810.3;Solyc07g063880.4;Solyc08g075210.2;Solyc09g007910.4;Solyc09g072660.4;Solyc09g082660.3;Solyc10g050160.2;Solyc11g071470.1;Solyc12g005430.1	15	down
Metabolism	Biosynthesis of other secondary metabolites	ko00941	Flavonoid biosynthesis	0.0588	0.0142	4.16	0.000686429572217951	0.0245669531109583	Solyc02g083860.3;Solyc05g053550.3;Solyc08g075210.2;Solyc09g082660.3;Solyc09g091510.3;Solyc10g050160.2;Solyc11g071470.1;Solyc12g005430.1	8	down
Metabolism	Amino acid metabolism	ko00360	Phenylalanine metabolism	0.0368	0.0085	4.34	0.00591042179510491	0.110565332086418	Solyc08g006750.4;Solyc08g068600.3;Solyc08g079430.3;Solyc09g007910.4;Solyc09g075930.2	5	up&down
Metabolism	Metabolism of terpenoids and polyketides	ko00904	Diterpenoid biosynthesis	0.0368	0.0086	4.29	0.00617865091071161	0.110565332086418	Solyc02g070430.3;Solyc02g080120.3;Solyc08g005640.4;Solyc10g083170.2;Solyc12g006460.2	5	down
Metabolism	Biosynthesis of other secondary metabolites	ko00945	Stilbenoid, diarylheptanoid and gingerol biosynthesis	0.0368	0.0099	3.71	0.0112905899661555	0.161633708989173	Solyc08g075210.2;Solyc09g082660.3;Solyc10g050160.2;Solyc11g071470.1;Solyc12g005430.1	5	down
Metabolism	Carbohydrate metabolism	ko00500	Starch and sucrose metabolism	0.0662	0.0288	2.29	0.0169132794270988	0.201772456323283	Solyc01g109790.3;Solyc02g086700.4;Solyc05g006690.3;Solyc07g042550.4;Solyc07g049300.3;Solyc07g052770.2;Solyc07g063880.4;Solyc07g064870.3;Solyc08g066810.3	9	up&down
Metabolism	Biosynthesis of other secondary metabolites	ko00998	Biosynthesis of various secondary metabolites - part 2	0.0074	0.0002	40.78	0.0243729357854995	0.249227012543453	Solyc06g066160.3	1	down
Metabolism	Amino acid metabolism	ko00260	Glycine, serine and threonine metabolism	0.0294	0.0085	3.47	0.028258784018155	0.252841751741387	Solyc04g072800.4;Solyc08g079430.3;Solyc09g008670.3;Solyc09g075930.2	4	up&down
Metabolism	Biosynthesis of other secondary metabolites	ko00950	Isoquinoline alkaloid biosynthesis	0.0221	0.0055	4.01	0.0387511475957895	0.308196261580548	Solyc08g074683.1;Solyc08g079430.3;Solyc09g075930.2	3	up&down
Metabolism	Carbohydrate metabolism	ko00040	Pentose and glucuronate interconversions	0.0588	0.0308	1.91	0.0593258424155514	0.367135063417296	Solyc01g020353.1;Solyc02g080220.3;Solyc03g058910.3;Solyc05g049980.3;Solyc06g009190.4;Solyc07g043240.4;Solyc08g081480.3;Solyc12g098340.2	8	up&down
Organismal Systems	Environmental adaptation	ko04712	Circadian rhythm - plant	0.0294	0.0109	2.7	0.0614164996543935	0.367135063417296	Solyc03g115540.2;Solyc05g053550.3;Solyc06g067910.3;Solyc09g091510.3	4	down
Metabolism	Metabolism of terpenoids and polyketides	ko00905	Brassinosteroid biosynthesis	0.0147	0.003	4.94	0.0615491135728997	0.367135063417296	Solyc03g122360.3;Solyc08g079310.4	2	up&down
Metabolism	Lipid metabolism	ko00073	Cutin, suberine and wax biosynthesis	0.0221	0.0074	2.98	0.0794700584380985	0.437567933100461	Solyc01g005400.3;Solyc06g074390.3;Solyc09g005940.4	3	down
Metabolism	Amino acid metabolism	ko00350	Tyrosine metabolism	0.0221	0.0079	2.78	0.0935208105141215	0.446274744909492	Solyc08g074683.1;Solyc08g079430.3;Solyc09g075930.2	3	up&down
Metabolism	Metabolism of other amino acids	ko00410	beta-Alanine metabolism	0.0221	0.0079	2.78	0.0935208105141215	0.446274744909492	Solyc01g108800.4;Solyc08g079430.3;Solyc09g075930.2	3	up&down
Metabolism	Metabolism of other amino acids	ko00480	Glutathione metabolism	0.0294	0.014	2.1	0.122869710316752	0.530330069318961	Solyc01g073890.3;Solyc01g081250.3;Solyc09g011540.2;Solyc12g010020.3	4	up&down
Metabolism	Nucleotide metabolism	ko00230	Purine metabolism	0.0294	0.0143	2.05	0.131383604550414	0.530330069318961	Solyc01g080490.2;Solyc01g088360.4;Solyc09g008840.4;Solyc10g079140.2	4	up&down
Metabolism	Metabolism of terpenoids and polyketides	ko00902	Monoterpenoid biosynthesis	0.0147	0.0047	3.14	0.133362414490503	0.530330069318961	Solyc11g011330.2;Solyc11g042710.3	2	up
Metabolism	Glycan biosynthesis and metabolism	ko00563	Glycosylphosphatidylinositol (GPI)-anchor biosynthesis	0.0147	0.0049	3.02	0.141728918278469	0.533937199054622	Solyc01g044365.1;Solyc12g042500.2	2	up&down
Metabolism	Lipid metabolism	ko00564	Glycerophospholipid metabolism	0.0294	0.0156	1.89	0.162989708835557	0.534519025935219	Solyc02g014470.4;Solyc02g077420.3;Solyc11g065530.1;Solyc12g011170.3	4	down
Metabolism	Biosynthesis of other secondary metabolites	ko00960	Tropane, piperidine and pyridine alkaloid biosynthesis	0.0147	0.0053	2.76	0.163100545765976	0.534519025935219	Solyc08g079430.3;Solyc09g075930.2	2	up&down
Metabolism	Lipid metabolism	ko00592	alpha-Linolenic acid metabolism	0.0221	0.0103	2.15	0.164285994735972	0.534519025935219	Solyc02g014470.4;Solyc02g077420.3;Solyc11g065530.1	3	down
Metabolism	Metabolism of cofactors and vitamins	ko00860	Porphyrin and chlorophyll metabolism	0.0147	0.0059	2.51	0.189432570210648	0.589538433607507	Solyc06g048570.3;Solyc07g024000.3	2	up&down
Metabolism	Amino acid metabolism	ko00280	Valine, leucine and isoleucine degradation	0.0221	0.0117	1.88	0.213780390409097	0.62424143554567	Solyc01g108800.4;Solyc04g074440.1;Solyc04g074450.1	3	down
Organismal Systems	Environmental adaptation	ko04626	Plant-pathogen interaction	0.1176	0.0949	1.24	0.218025501385436	0.62424143554567	Solyc01g005780.1;Solyc01g009810.3;Solyc01g095500.3;Solyc02g076980.5.1;Solyc03g006210.2;Solyc03g116610.3;Solyc04g009250.1;Solyc04g080500.3;Solyc05g007640.3;Solyc06g006020.3;Solyc07g039410.3;Solyc08g005500.4;Solyc08g067340.4;Solyc12g013680.3;Solyc12g099790.3;Solyc12g100010.1	16	up&down
Metabolism	Metabolism of cofactors and vitamins	ko00670	One carbon pool by folate	0.0074	0.0022	3.4	0.256505826371554	0.693712971400571	Solyc05g055730.4	1	down
Metabolism	Glycan biosynthesis and metabolism	ko00511	Other glycan degradation	0.0147	0.0073	2.01	0.261672613476833	0.693712971400571	Solyc01g098650.2;Solyc10g008710.3	2	down
Metabolism	Metabolism of other amino acids	ko00450	Selenocompound metabolism	0.0074	0.0027	2.72	0.309675828843017	0.785302281395764	Solyc09g090020.4	1	down
Metabolism	Amino acid metabolism	ko00290	Valine, leucine and isoleucine biosynthesis	0.0074	0.0028	2.63	0.318162909594901	0.785302281395764	Solyc09g008670.3	1	down
Metabolism	Metabolism of other amino acids	ko00460	Cyanoamino acid metabolism	0.0147	0.0089	1.65	0.343171951598617	0.815428927675939	Solyc07g063880.4;Solyc09g014970.4	2	down
Metabolism	Lipid metabolism	ko00561	Glycerolipid metabolism	0.0221	0.0155	1.42	0.353152675294947	0.815428927675939	Solyc02g071700.3;Solyc03g121170.3;Solyc11g031960.2	3	down
Genetic Information Processing	Replication and repair	ko03440	Homologous recombination	0.0221	0.0162	1.36	0.379927742779892	0.819168405587855	NewGene_918;Solyc02g087520.3;Solyc08g080620.1	3	down
Metabolism	Global and overview maps	ko01230	Biosynthesis of amino acids	0.0368	0.0303	1.21	0.394994050732456	0.819168405587855	Solyc04g072800.4;Solyc06g054620.4;Solyc08g076970.3;Solyc09g008670.3;Solyc09g008840.4	5	down
Metabolism	Lipid metabolism	ko00565	Ether lipid metabolism	0.0074	0.0039	1.9	0.412276602582647	0.819168405587855	Solyc12g011170.3	1	down
Metabolism	Carbohydrate metabolism	ko00051	Fructose and mannose metabolism	0.0147	0.0105	1.41	0.417473080030728	0.819168405587855	Solyc09g098060.3;Solyc10g074920.2	2	down
Metabolism	Lipid metabolism	ko00100	Steroid biosynthesis	0.0074	0.0042	1.74	0.440687188538824	0.819168405587855	Solyc02g069490.4	1	down
Metabolism	Lipid metabolism	ko01040	Biosynthesis of unsaturated fatty acids	0.0074	0.0042	1.74	0.440687188538824	0.819168405587855	Solyc12g044950.3	1	up
Metabolism	Amino acid metabolism	ko00220	Arginine biosynthesis	0.0074	0.0046	1.6	0.467734016709665	0.819168405587855	Solyc08g076970.3	1	down
Metabolism	Lipid metabolism	ko00062	Fatty acid elongation	0.0074	0.0049	1.51	0.487163391022643	0.819168405587855	Solyc04g080500.3	1	up
Metabolism	Global and overview maps	ko01212	Fatty acid metabolism	0.0147	0.0124	1.18	0.506940567973797	0.819168405587855	Solyc08g006560.3;Solyc12g044950.3	2	up&down
Metabolism	Carbohydrate metabolism	ko00562	Inositol phosphate metabolism	0.0147	0.0131	1.12	0.533508334111076	0.819168405587855	Solyc03g097410.1;Solyc10g005400.3	2	down
Cellular Processes	Transport and catabolism	ko04146	Peroxisome	0.0147	0.0131	1.12	0.533508334111076	0.819168405587855	Solyc06g074390.3;Solyc09g005940.4	2	down
Metabolism	Carbohydrate metabolism	ko00010	Glycolysis / Gluconeogenesis	0.0221	0.0207	1.06	0.538531132832019	0.819168405587855	Solyc04g072800.4;Solyc09g008840.4;Solyc09g098060.3	3	down
Metabolism	Metabolism of terpenoids and polyketides	ko00900	Terpenoid backbone biosynthesis	0.0074	0.0057	1.29	0.54132672885172	0.819168405587855	Solyc02g082260.3	1	down
Metabolism	Carbohydrate metabolism	ko00520	Amino sugar and nucleotide sugar metabolism	0.0368	0.0362	1.02	0.548771861828198	0.819168405587855	Solyc01g020353.1;Solyc01g109790.3;Solyc03g114860.4;Solyc07g042317.1;Solyc12g010540.1	5	up&down
Metabolism	Metabolism of terpenoids and polyketides	ko00906	Carotenoid biosynthesis	0.0074	0.0059	1.25	0.552569407801256	0.819168405587855	Solyc12g056600.3	1	down
Metabolism	Global and overview maps	ko01200	Carbon metabolism	0.0368	0.0376	0.98	0.58390488063005	0.819168405587855	Solyc01g108800.4;Solyc04g072800.4;Solyc05g055730.4;Solyc09g008670.3;Solyc09g008840.4	5	down
Metabolism	Amino acid metabolism	ko00250	Alanine, aspartate and glutamate metabolism	0.0074	0.0064	1.15	0.584682151065271	0.819168405587855	Solyc01g088360.4	1	up
Metabolism	Amino acid metabolism	ko00400	Phenylalanine, tyrosine and tryptophan biosynthesis	0.0074	0.0064	1.15	0.584682151065271	0.819168405587855	Solyc06g054620.4	1	down
Metabolism	Carbohydrate metabolism	ko00640	Propanoate metabolism	0.0074	0.0069	1.07	0.609687171039964	0.819168405587855	Solyc01g108800.4	1	down
Metabolism	Metabolism of terpenoids and polyketides	ko00908	Zeatin biosynthesis	0.0147	0.0154	0.95	0.623446791105847	0.819168405587855	Solyc04g008330.1;Solyc10g079950.2	2	down
Metabolism	Metabolism of terpenoids and polyketides	ko00909	Sesquiterpenoid and triterpenoid biosynthesis	0.0074	0.0071	1.03	0.623966746936509	0.819168405587855	Solyc01g101195.1	1	down
Metabolism	Global and overview maps	ko01210	2-Oxocarboxylic acid metabolism	0.0074	0.0071	1.03	0.623966746936509	0.819168405587855	Solyc08g076970.3	1	down
Metabolism	Amino acid metabolism	ko00330	Arginine and proline metabolism	0.0074	0.0077	0.96	0.650988458340064	0.819168405587855	Solyc02g089630.3	1	down
Metabolism	Carbohydrate metabolism	ko00030	Pentose phosphate pathway	0.0074	0.0078	0.94	0.659560178600957	0.819168405587855	Solyc09g098060.3	1	down
Genetic Information Processing	Replication and repair	ko03030	DNA replication	0.0074	0.0078	0.94	0.659560178600957	0.819168405587855	NewGene_918	1	down
Metabolism	Carbohydrate metabolism	ko00053	Ascorbate and aldarate metabolism	0.0147	0.0165	0.89	0.660249414485866	0.819168405587855	Solyc01g020353.1;Solyc10g005400.3	2	up&down
Metabolism	Lipid metabolism	ko00061	Fatty acid biosynthesis	0.0074	0.0079	0.93	0.663767340410159	0.819168405587855	Solyc08g006560.3	1	down
Metabolism	Amino acid metabolism	ko00380	Tryptophan metabolism	0.0074	0.0088	0.83	0.703101407609374	0.852822409008501	Solyc12g009110.3	1	down
Genetic Information Processing	Replication and repair	ko03430	Mismatch repair	0.0074	0.0094	0.78	0.724472252071411	0.852822409008501	NewGene_918	1	down
Genetic Information Processing	Replication and repair	ko03420	Nucleotide excision repair	0.0074	0.0095	0.78	0.727882497222329	0.852822409008501	NewGene_918	1	down
Metabolism	Carbohydrate metabolism	ko00052	Galactose metabolism	0.0147	0.0196	0.75	0.749048058526235	0.852822409008501	Solyc01g020353.1;Solyc05g006690.3	2	up
Metabolism	Nucleotide metabolism	ko00240	Pyrimidine metabolism	0.0074	0.0101	0.73	0.750609134987629	0.852822409008501	Solyc01g080490.2	1	down
Environmental Information Processing	Signal transduction	ko04070	Phosphatidylinositol signaling system	0.0074	0.0125	0.59	0.821942733995439	0.867793547610594	Solyc03g097410.1	1	down
Environmental Information Processing	Membrane transport	ko02010	ABC transporters	0.0074	0.0129	0.57	0.830624076145934	0.867793547610594	Solyc01g067620.3	1	down
Genetic Information Processing	Translation	ko03008	Ribosome biogenesis in eukaryotes	0.0074	0.0129	0.57	0.830624076145934	0.867793547610594	Solyc06g067910.3	1	down
Metabolism	Carbohydrate metabolism	ko00620	Pyruvate metabolism	0.0074	0.0132	0.56	0.836858135342915	0.867793547610594	Solyc09g008840.4	1	down
Genetic Information Processing	Folding, sorting and degradation	ko04120	Ubiquitin mediated proteolysis	0.0147	0.0238	0.62	0.838696944983334	0.867793547610594	Solyc01g007010.2;Solyc01g007020.4	2	down
Environmental Information Processing	Signal transduction	ko04075	Plant hormone signal transduction	0.0515	0.0696	0.74	0.84360650429378	0.867793547610594	Solyc01g009810.3;Solyc01g110580.2;Solyc01g112190.3;Solyc03g115540.2;Solyc04g014830.3;Solyc07g053810.3;Solyc11g011740.1	7	up&down
Metabolism	Amino acid metabolism	ko00270	Cysteine and methionine metabolism	0.0074	0.0137	0.54	0.848651042883889	0.867793547610594	Solyc07g049550.3	1	down
Genetic Information Processing	Folding, sorting and degradation	ko03018	RNA degradation	0.0074	0.018	0.41	0.917083248848278	0.92456131833481	Solyc06g074030.1	1	down
Genetic Information Processing	Folding, sorting and degradation	ko04141	Protein processing in endoplasmic reticulum	0.0147	0.0341	0.43	0.949049196459432	0.928311801485483	Solyc09g097960.3;Solyc09g097980.4	2	up
Genetic Information Processing	Translation	ko03013	RNA transport	0.0074	0.027	0.27	0.976234081422901	0.928311801485483	Solyc11g069700.2	1	up
Cellular Processes	Transport and catabolism	ko04144	Endocytosis	0.0074	0.0304	0.24	0.985333761700085	0.928311801485483	Solyc12g011170.3	1	down
Genetic Information Processing	Transcription	ko03040	Spliceosome	0.0074	0.0319	0.23	0.988188832361093	0.928311801485483	Solyc12g099780.2	1	down
Environmental Information Processing	Signal transduction	ko04016	MAPK signaling pathway - plant	0.0221	0.0628	0.35	0.99270588932677	0.928311801485483	Solyc01g009810.3;Solyc06g006020.3;Solyc11g011740.1	3	up&down
Genetic Information Processing	Translation	ko03010	Ribosome	0.0074	0.047	0.16	0.998617768803869	0.928311801485483	Solyc00g500128.1	1	up

## Sheet: Root
KEGG_A_class	KEGG_B_class	ID	Pathway	GeneRatio	BgRatio	enrich_factor	pvalue	qvalue	geneID	gene_number	Contained
Metabolism	Biosynthesis of other secondary metabolites	ko00940	Phenylpropanoid biosynthesis	0.1481	0.0355	4.18	1.18922767716864e-06	8.51236653131236e-05	Solyc00g500095.1;Solyc00g500353.1;Solyc01g009410.3;Solyc02g030480.4;Solyc02g079500.4;Solyc03g031730.3;Solyc03g042560.3;Solyc07g009583.1;Solyc07g049240.3;Solyc08g014490.1;Solyc10g076190.2;Solyc10g076210.2;Solyc11g018800.3;Solyc11g072110.2;Solyc12g005430.1;Solyc12g096770.1	16	up&down
Metabolism	Glycan biosynthesis and metabolism	ko00563	Glycosylphosphatidylinositol (GPI)-anchor biosynthesis	0.0278	0.0049	5.71	0.0154837373436073	0.324466214239121	Solyc01g044365.1;Solyc02g061825.1;Solyc08g005620.3	3	up&down
Metabolism	Biosynthesis of other secondary metabolites	ko00941	Flavonoid biosynthesis	0.0463	0.0141	3.28	0.0184144054180962	0.324466214239121	Solyc06g068270.3;Solyc07g009583.1;Solyc08g014490.1;Solyc12g005430.1;Solyc12g096770.1	5	up&down
Metabolism	Biosynthesis of other secondary metabolites	ko00945	Stilbenoid, diarylheptanoid and gingerol biosynthesis	0.037	0.0099	3.74	0.0222307773944775	0.324466214239121	Solyc07g009583.1;Solyc08g014490.1;Solyc12g005430.1;Solyc12g096770.1	4	up&down
Metabolism	Metabolism of other amino acids	ko00450	Selenocompound metabolism	0.0185	0.0025	7.35	0.0300372967042146	0.324466214239121	Solyc01g102910.4;Solyc09g089990.3	2	down
Metabolism	Energy metabolism	ko00196	Photosynthesis - antenna proteins	0.0185	0.0028	6.64	0.0362638710031959	0.324466214239121	Solyc07g063600.3;Solyc12g011450.2	2	up
Metabolism	Amino acid metabolism	ko00290	Valine, leucine and isoleucine biosynthesis	0.0185	0.0028	6.64	0.0362638710031959	0.324466214239121	Solyc06g083590.4;Solyc07g021630.3	2	up
Metabolism	Biosynthesis of other secondary metabolites	ko00402	Benzoxazinoid biosynthesis	0.0185	0.0028	6.64	0.0362638710031959	0.324466214239121	Solyc09g089730.3;Solyc09g089740.3	2	up
Cellular Processes	Transport and catabolism	ko04146	Peroxisome	0.037	0.0131	2.84	0.0527603333245057	0.419614346908349	Solyc01g095750.2;Solyc03g122170.4;Solyc05g054350.3;Solyc12g099930.2	4	up
Metabolism	Amino acid metabolism	ko00360	Phenylalanine metabolism	0.0278	0.0085	3.28	0.0635033594014614	0.423799292251965	Solyc00g500095.1;Solyc00g500353.1;Solyc03g042560.3	3	up
Metabolism	Metabolism of terpenoids and polyketides	ko00904	Diterpenoid biosynthesis	0.0278	0.0086	3.25	0.0651279794710741	0.423799292251965	NewGene_1433;Solyc02g070430.3;Solyc07g061720.3	3	up
Metabolism	Lipid metabolism	ko01040	Biosynthesis of unsaturated fatty acids	0.0185	0.0042	4.38	0.0763340776884003	0.450079352603427	Solyc04g040120.1;Solyc04g040130.1	2	down
Metabolism	Lipid metabolism	ko00561	Glycerolipid metabolism	0.037	0.0155	2.39	0.0866116625268004	0.450079352603427	Solyc01g094700.4;Solyc02g090210.3;Solyc04g081755.2;Solyc04g081770.4	4	up&down
Metabolism	Lipid metabolism	ko00564	Glycerophospholipid metabolism	0.037	0.0156	2.38	0.0880302263180232	0.450079352603427	Solyc01g094700.4;Solyc02g077000.3;Solyc02g077030.3;Solyc02g077420.3	4	up&down
Metabolism	Lipid metabolism	ko00592	alpha-Linolenic acid metabolism	0.0278	0.0103	2.71	0.0994473478141745	0.456061469337629	Solyc02g077000.3;Solyc02g077030.3;Solyc02g077420.3	3	up&down
Metabolism	Carbohydrate metabolism	ko00660	C5-Branched dibasic acid metabolism	0.0093	0.001	9.35	0.101943151969588	0.456061469337629	Solyc06g083590.4	1	up
Metabolism	Global and overview maps	ko01230	Biosynthesis of amino acids	0.0556	0.0302	1.84	0.108988602043906	0.458899377026972	Solyc02g084440.4;Solyc02g150124.1;Solyc06g007180.3;Solyc06g083590.4;Solyc07g021630.3;Solyc10g054870.3	6	up&down
Metabolism	Energy metabolism	ko00710	Carbon fixation in photosynthetic organisms	0.0278	0.0115	2.41	0.128482560914366	0.493109021756864	Solyc02g084440.4;Solyc04g082630.3;Solyc10g054870.3	3	up&down
Metabolism	Biosynthesis of other secondary metabolites	ko00966	Glucosinolate biosynthesis	0.0093	0.0014	6.43	0.144809400638106	0.493109021756864	Solyc07g021630.3	1	up
Metabolism	Amino acid metabolism	ko00250	Alanine, aspartate and glutamate metabolism	0.0185	0.0063	2.94	0.148182516735844	0.493109021756864	Solyc06g007180.3;Solyc12g099930.2	2	up
Metabolism	Global and overview maps	ko01212	Fatty acid metabolism	0.0278	0.0124	2.24	0.150853082113703	0.493109021756864	Solyc01g095750.2;Solyc04g040120.1;Solyc04g040130.1	3	up&down
Metabolism	Metabolism of cofactors and vitamins	ko00770	Pantothenate and CoA biosynthesis	0.0185	0.0064	2.9	0.151558508157624	0.493109021756864	Solyc06g083590.4;Solyc07g021630.3	2	up
Metabolism	Global and overview maps	ko01210	2-Oxocarboxylic acid metabolism	0.0185	0.0071	2.6	0.179068856906467	0.557285229731797	Solyc06g083590.4;Solyc07g021630.3	2	up
Metabolism	Metabolism of other amino acids	ko00480	Glutathione metabolism	0.0278	0.014	1.99	0.19140869036023	0.570868023881387	Solyc01g081250.3;Solyc07g056420.4;Solyc09g007150.3	3	up
Genetic Information Processing	Replication and repair	ko03030	DNA replication	0.0185	0.0078	2.36	0.207270133669154	0.590847171313411	NewGene_911;Solyc12g096880.3	2	down
Metabolism	Lipid metabolism	ko00071	Fatty acid degradation	0.0185	0.0081	2.29	0.217970279703997	0.590847171313411	Solyc01g010900.3;Solyc01g095750.2	2	up&down
Metabolism	Global and overview maps	ko01200	Carbon metabolism	0.0556	0.0377	1.47	0.222871028591015	0.590847171313411	Solyc02g084440.4;Solyc02g150124.1;Solyc03g122170.4;Solyc04g082630.3;Solyc10g054870.3;Solyc12g099930.2	6	up&down
Metabolism	Metabolism of terpenoids and polyketides	ko00908	Zeatin biosynthesis	0.0278	0.0155	1.79	0.234358458915504	0.591375749711479	Solyc03g078780.3;Solyc05g053120.1;Solyc05g053400.3	3	up
Metabolism	Biosynthesis of other secondary metabolites	ko00965	Betalain biosynthesis	0.0093	0.0025	3.67	0.239594145655166	0.591375749711479	Solyc02g067320.3	1	down
Genetic Information Processing	Replication and repair	ko03440	Homologous recombination	0.0278	0.0163	1.7	0.25776917014389	0.608366839355358	NewGene_911;Solyc08g080620.1;Solyc12g096880.3	3	down
Genetic Information Processing	Replication and repair	ko03420	Nucleotide excision repair	0.0185	0.0095	1.96	0.271975763476513	0.608366839355358	NewGene_911;Solyc12g096880.3	2	down
Genetic Information Processing	Replication and repair	ko03430	Mismatch repair	0.0185	0.0095	1.96	0.271975763476513	0.608366839355358	NewGene_911;Solyc12g096880.3	2	down
Metabolism	Lipid metabolism	ko00590	Arachidonic acid metabolism	0.0093	0.0034	2.71	0.31057271778424	0.656000529117607	Solyc05g054350.3	1	up
Metabolism	Carbohydrate metabolism	ko00051	Fructose and mannose metabolism	0.0185	0.0104	1.77	0.311600251330864	0.656000529117607	Solyc02g084440.4;Solyc10g054870.3	2	up&down
Metabolism	Glycan biosynthesis and metabolism	ko00604	Glycosphingolipid biosynthesis - ganglio series	0.0093	0.0037	2.51	0.330556643093313	0.676025615950235	Solyc03g121540.3	1	up
Environmental Information Processing	Signal transduction	ko04016	MAPK signaling pathway - plant	0.0741	0.0627	1.18	0.366698585114882	0.70712715413146	Solyc02g031790.3;Solyc03g006030.4;Solyc03g006100.4;Solyc04g079080.2;Solyc07g006700.1;Solyc07g009510.1;Solyc08g065670.4;Solyc09g006005.1	8	up&down
Metabolism	Carbohydrate metabolism	ko00650	Butanoate metabolism	0.0093	0.0043	2.14	0.374981559884282	0.70712715413146	Solyc06g083590.4	1	up
Metabolism	Metabolism of terpenoids and polyketides	ko00902	Monoterpenoid biosynthesis	0.0093	0.0044	2.1	0.381084814091561	0.70712715413146	Solyc11g042710.3	1	up
Metabolism	Carbohydrate metabolism	ko00010	Glycolysis / Gluconeogenesis	0.0278	0.0206	1.35	0.385280309714273	0.70712715413146	Solyc02g084440.4;Solyc02g150124.1;Solyc10g054870.3	3	up&down
Environmental Information Processing	Membrane transport	ko02010	ABC transporters	0.0185	0.0129	1.44	0.406347725072013	0.710282060820263	Solyc09g005970.1;Solyc12g098210.3	2	up
Metabolism	Energy metabolism	ko00910	Nitrogen metabolism	0.0093	0.005	1.84	0.422185483085434	0.710282060820263	Solyc11g069750.3	1	down
Metabolism	Carbohydrate metabolism	ko00040	Pentose and glucuronate interconversions	0.037	0.0309	1.2	0.42883802484932	0.710282060820263	Solyc01g100980.4;Solyc03g058910.3;Solyc03g083730.1;Solyc09g009250.3	4	up&down
Metabolism	Glycan biosynthesis and metabolism	ko00531	Glycosaminoglycan degradation	0.0093	0.0052	1.77	0.433423604386411	0.710282060820263	Solyc03g121540.3	1	up
Metabolism	Amino acid metabolism	ko00270	Cysteine and methionine metabolism	0.0185	0.0137	1.35	0.436614560915985	0.710282060820263	Solyc07g021630.3;Solyc07g049530.3	2	up&down
Metabolism	Biosynthesis of other secondary metabolites	ko00950	Isoquinoline alkaloid biosynthesis	0.0093	0.0055	1.69	0.449875976677298	0.71513706250583	Solyc12g056678.1	1	down
Metabolism	Carbohydrate metabolism	ko00630	Glyoxylate and dicarboxylate metabolism	0.0185	0.0143	1.29	0.45958072987507	0.71513706250583	Solyc03g122170.4;Solyc12g099930.2	2	up
Genetic Information Processing	Transcription	ko03022	Basal transcription factors	0.0093	0.0061	1.51	0.486446924164028	0.740314218948961	Solyc01g009690.3	1	up
Metabolism	Metabolism of cofactors and vitamins	ko00130	Ubiquinone and other terpenoid-quinone biosynthesis	0.0093	0.0063	1.47	0.496446005648127	0.740314218948961	Solyc09g015085.1	1	up
Metabolism	Lipid metabolism	ko00600	Sphingolipid metabolism	0.0093	0.0069	1.34	0.529947590377724	0.741707454380626	Solyc03g121540.3	1	up
Metabolism	Metabolism of terpenoids and polyketides	ko00909	Sesquiterpenoid and triterpenoid biosynthesis	0.0093	0.007	1.32	0.534549680871715	0.741707454380626	Solyc10g005390.4	1	up
Metabolism	Lipid metabolism	ko00073	Cutin, suberine and wax biosynthesis	0.0093	0.0073	1.27	0.548089800370735	0.741707454380626	Solyc01g010900.3	1	down
Metabolism	Glycan biosynthesis and metabolism	ko00511	Other glycan degradation	0.0093	0.0073	1.27	0.548089800370735	0.741707454380626	Solyc03g121540.3	1	up
Metabolism	Carbohydrate metabolism	ko00030	Pentose phosphate pathway	0.0093	0.0078	1.18	0.574010154547767	0.741707454380626	Solyc02g084440.4	1	up
Metabolism	Lipid metabolism	ko00061	Fatty acid biosynthesis	0.0093	0.0079	1.17	0.578184630848361	0.741707454380626	Solyc01g095750.2	1	up
Metabolism	Amino acid metabolism	ko00260	Glycine, serine and threonine metabolism	0.0093	0.0085	1.09	0.602393822240854	0.741707454380626	Solyc12g099930.2	1	up
Metabolism	Carbohydrate metabolism	ko00500	Starch and sucrose metabolism	0.0278	0.0289	0.96	0.60806063068606	0.741707454380626	Solyc02g086700.4;Solyc03g031730.3;Solyc09g092130.3	3	up&down
Metabolism	Amino acid metabolism	ko00380	Tryptophan metabolism	0.0093	0.0089	1.04	0.621512689319114	0.741707454380626	Solyc07g042430.1	1	down
Metabolism	Metabolism of other amino acids	ko00460	Cyanoamino acid metabolism	0.0093	0.0089	1.04	0.621512689319114	0.741707454380626	Solyc03g031730.3	1	down
Metabolism	Energy metabolism	ko00195	Photosynthesis	0.0185	0.0194	0.95	0.624559887283365	0.741707454380626	Solyc03g114930.3;Solyc08g006930.3	2	up
Environmental Information Processing	Signal transduction	ko04075	Plant hormone signal transduction	0.0648	0.0694	0.93	0.62971412013504	0.741707454380626	Solyc03g124020.1;Solyc05g009610.1;Solyc05g046290.3;Solyc07g006700.1;Solyc08g065670.4;Solyc09g006005.1;Solyc12g049400.2	7	up&down
Metabolism	Carbohydrate metabolism	ko00052	Galactose metabolism	0.0185	0.0197	0.94	0.632087455608195	0.741707454380626	Solyc01g079170.3;Solyc03g121540.3	2	up&down
Genetic Information Processing	Translation	ko00970	Aminoacyl-tRNA biosynthesis	0.0093	0.0105	0.88	0.6830987992578	0.788636983862995	Solyc09g018200.1	1	up
Organismal Systems	Environmental adaptation	ko04712	Circadian rhythm - plant	0.0093	0.0109	0.85	0.695373825441687	0.788947908132465	Solyc02g093590.3	1	up
Organismal Systems	Environmental adaptation	ko04626	Plant-pathogen interaction	0.0833	0.0947	0.88	0.705412247271381	0.788947908132465	Solyc02g031790.3;Solyc03g006030.4;Solyc03g006100.4;Solyc04g079080.2;Solyc07g006700.1;Solyc08g007250.3;Solyc09g006005.1;Solyc11g069630.1;Solyc12g013680.3	9	up&down
Metabolism	Amino acid metabolism	ko00280	Valine, leucine and isoleucine degradation	0.0093	0.0117	0.79	0.721296929892406	0.790915180155224	Solyc07g021630.3	1	up
Environmental Information Processing	Signal transduction	ko04070	Phosphatidylinositol signaling system	0.0093	0.0125	0.74	0.745032718088149	0.790915180155224	Solyc04g079080.2	1	up
Genetic Information Processing	Translation	ko03008	Ribosome biogenesis in eukaryotes	0.0093	0.0129	0.72	0.7549282791739	0.790915180155224	Solyc04g071690.4	1	up
Metabolism	Carbohydrate metabolism	ko00562	Inositol phosphate metabolism	0.0093	0.0131	0.71	0.759732400227837	0.790915180155224	Solyc10g054870.3	1	down
Metabolism	Carbohydrate metabolism	ko00520	Amino sugar and nucleotide sugar metabolism	0.0278	0.0366	0.76	0.762418971458455	0.790915180155224	Solyc07g009510.1;Solyc07g042317.1;Solyc11g044910.2	3	up
Metabolism	Nucleotide metabolism	ko00230	Purine metabolism	0.0093	0.0143	0.65	0.790846515074802	0.807776646591965	Solyc10g079140.2	1	up
Genetic Information Processing	Translation	ko03013	RNA transport	0.0185	0.0275	0.67	0.801243159009235	0.807776646591965	Solyc03g096300.3;Solyc04g071690.4	2	up
Genetic Information Processing	Folding, sorting and degradation	ko03018	RNA degradation	0.0093	0.018	0.51	0.860802732491175	0.855768798383039	Solyc02g150124.1	1	up
Genetic Information Processing	Folding, sorting and degradation	ko04141	Protein processing in endoplasmic reticulum	0.0185	0.0342	0.54	0.888751250765997	0.871450397290379	Solyc03g112590.4;Solyc09g097980.4	2	up
Genetic Information Processing	Folding, sorting and degradation	ko04120	Ubiquitin mediated proteolysis	0.0093	0.0238	0.39	0.92650513660613	0.896192735266242	Solyc12g013820.3	1	down
Genetic Information Processing	Translation	ko03010	Ribosome	0.0185	0.0466	0.4	0.964451183312987	0.914095560192019	Solyc00g500128.1;Solyc11g067260.3	2	up
Genetic Information Processing	Transcription	ko03040	Spliceosome	0.0093	0.032	0.29	0.970554403615643	0.914095560192019	Solyc03g118190.4	1	up
