# Supplementary material for: Salt-stress-induced tomato sweetening involves an SlSnRK2.6-SlZHD8 sugar accumulation cascade triggered by root-derived abscisic acid
Source: EMBO J. 2026 Feb 2;45(7):2134–56. doi: 10.1038/s44318-026-00708-0 (PMC13043847; doi:10.1038/s44318-026-00708-0)
Supplement: Supplementary file 10 — Dataset EV8 [file 44318_2026_708_MOESM10_ESM.xlsx]

## Sheet: Legends
Source data supports Fig. 4E: Venn diagram overlap analysis identified key candidate target genes supported by both RNA-seq (differentially expressed) and DAP-seq (bound by SlZHD8)

## Sheet: Fruit up
#ID	log2FC	NR_annotation
Solyc01g008420.3	2.03385734803723	protein DETOXIFICATION 42-like [Solanum lycopersicum]
Solyc01g020353.1	1.38290148293761	uncharacterized protein LOC109119563 [Solanum lycopersicum]
Solyc01g044365.1	11.391385668961	NA
Solyc01g086660.2	1.52442455660145	NA
Solyc01g095500.3	1.5842400981804	pathogenesis-related genes transcriptional activator PTI6 [Solanum lycopersicum]
Solyc01g100460.3	1.02431756707918	anaerobic basic leucine zipper protein [Solanum lycopersicum]
Solyc01g109010.3	2.13173214937927	hypothetical protein EJD97_009805 [Solanum chilense]
Solyc01g110580.2	1.23671067203812	auxin-responsive protein SAUR50-like [Solanum lycopersicum]
Solyc02g014430.3	1.58230949434178	equilibrative nucleotide transporter 3-like isoform X2 [Solanum lycopersicum]
Solyc02g084900.2	1.00884246859284	AAA-ATPase At2g18193-like [Solanum lycopersicum]
Solyc02g091250.1	1.15692806844095	uncharacterized protein LOC104645999 [Solanum lycopersicum]
Solyc04g014610.4	1.0112522309261	armadillo repeat-containing protein 7 isoform X1 [Solanum lycopersicum]
Solyc04g055170.3	3.08226716579837	annexin p35 [Solanum lycopersicum]
Solyc04g080540.2	1.89539569199094	uncharacterized protein LOC101245159 [Solanum lycopersicum]
Solyc05g015060.4	2.36250176785946	AAA-ATPase At3g50940-like [Solanum lycopersicum]
Solyc05g016060.4	1.29384697861387	cysteine-rich and transmembrane domain-containing protein WIH1 [Solanum lycopersicum]
Solyc05g046130.4	1.02932457214117	uncharacterized protein LOC101243788 [Solanum lycopersicum]
Solyc06g005000.3	1.74315399153155	uncharacterized protein LOC101251588 [Solanum lycopersicum]
Solyc06g048570.3	1.05486587473244	methylesterase 17 [Solanum lycopersicum]
Solyc06g060580.3	1.77926162765758	bidirectional sugar transporter SWEET1-like [Solanum lycopersicum]
Solyc06g072620.4	1.01705764137338	bidirectional sugar transporter SWEET12 [Solanum lycopersicum]
Solyc07g005410.3	1.97967484394848	uncharacterized protein LOC101263329 [Solanum lycopersicum]
Solyc07g026705.1	4.00715576193515	Transposon MuDR mudrA-like protein, putative [Solanum demissum]
Solyc07g042317.1	9.23630417097924	protein MAIN-LIKE 2-like [Solanum pennellii]
Solyc07g042550.4	1.34410174835724	sucrose synthase3 [Solanum lycopersicum]
Solyc07g054730.1	1.02977176516513	uncharacterized protein LOC107024246 [Solanum pennellii]
Solyc08g006470.4	2.28285962177059	cytoplasmic 60S subunit biogenesis factor REI1 homolog 1 [Solanum lycopersicum]
Solyc08g075550.4	2.00684299534827	alternative oxidase 1b [Solanum lycopersicum]
Solyc08g077380.4	1.05492452975201	probable purine permease 11 [Solanum lycopersicum]
Solyc08g079310.4	1.00399312745955	geraniol 8-hydroxylase-like isoform X1 [Solanum lycopersicum]
Solyc08g081470.3	2.84325319591713	protein SPIRAL1-like 5 [Solanum lycopersicum]
Solyc09g011540.2	4.92236235770047	probable glutathione S-transferase [Solanum lycopersicum]
Solyc09g072770.1	1.57538046902008	PREDICTED: tetra-peptide repeat homeobox protein 1-like isoform X1 [Solanum tuberosum]
Solyc09g092720.3	1.91829934915331	glycine-rich protein 3 short isoform-like [Solanum lycopersicum]
Solyc10g076370.3	2.76713332181244	dehydration-responsive element-binding protein 2A [Solanum lycopersicum]
Solyc10g081930.1	1.95808297642758	uncharacterized protein LOC101248826 [Solanum lycopersicum]
Solyc10g085500.2	1.63830762885007	cytochrome P450 76A2 [Solanum lycopersicum]
Solyc11g008530.3	1.21643896959904	endoribonuclease Dicer 2d [Solanum lycopersicum]
Solyc11g011740.1	1.09249207000864	ethylene response factor C.7 [Solanum lycopersicum]
Solyc11g042710.3	3.78723904699267	PREDICTED: short-chain dehydrogenase/reductase 2b-like [Solanum tuberosum]
Solyc12g006970.1	1.39495198543489	NA
Solyc12g038125.1	2.76111648321542	potassium channel KAT3 [Solanum lycopersicum]
Solyc12g044950.3	1.57441886457203	lipid desaturase-like protein [Solanum lycopersicum]
Solyc12g150114.1	2.52427145231584	potassium channel KAT3 [Solanum lycopersicum]

## Sheet: Fruit down
#ID	log2FC	NR_annotation
Solyc01g005400.3	-1.29796	probable peroxygenase 5 isoform X1 [Solanum lycopersicum]
Solyc01g006290.4	-1.39583	lignin-forming anionic peroxidase [Solanum lycopersicum]
Solyc01g007010.2	-1.28679	E3 ubiquitin-protein ligase PUB22-like [Solanum lycopersicum]
Solyc01g007020.4	-1.99504	E3 ubiquitin-protein ligase PUB23-like [Solanum pennellii]
Solyc01g080260.3	-5.47215	uncharacterized protein LOC101247158 [Solanum lycopersicum]
Solyc01g080490.2	-3.7846	protein DMP2-like [Solanum lycopersicum]
Solyc01g091590.3	-1.23728	BON1-associated protein 2 [Solanum lycopersicum]
Solyc01g097520.4	-1.10598	annexin D4 [Solanum lycopersicum]
Solyc01g108800.4	-3.05661	3-hydroxyisobutyryl-CoA hydrolase 1-like [Solanum lycopersicum]
Solyc01g109500.4	-1.34642	BURP domain protein USPL1 [Solanum lycopersicum]
Solyc01g109790.3	-1.47383	ADP-glucose pyrophosphorylase large subunit [Solanum lycopersicum]
Solyc02g014470.4	-1.3495	phospholipase A1-II 1 [Solanum lycopersicum]
Solyc02g030480.4	-1.4212	probable cinnamyl alcohol dehydrogenase 6 [Solanum lycopersicum]
Solyc02g062725.1	-11.7003	PREDICTED: uncharacterized protein LOC107063125 [Solanum tuberosum]
Solyc02g070070.1	-2.45521	berberine bridge enzyme-like 13 [Solanum lycopersicum]
Solyc02g071700.3	-1.12268	uncharacterized protein LOC101263269 [Solanum lycopersicum]
Solyc02g076980.5.1	-1.30941	hypothetical protein EJD97_018894 [Solanum chilense]
Solyc02g078130.3	-1.86235	transcription factor bHLH162 [Solanum lycopersicum]
Solyc02g082260.3	-1.02737	3-hydroxy-3-methylglutaryl-coenzyme A reductase 1 [Solanum lycopersicum]
Solyc02g085110.4	-2.31605	laccase-11 [Solanum lycopersicum]
Solyc02g085120.3	-2.50877	laccase-11-like [Solanum lycopersicum]
Solyc02g086700.4	-1.42601	glucan endo-1,3-beta-glucosidase, acidic-like [Solanum lycopersicum]
Solyc02g087350.3	-1.63701	probable galacturonosyltransferase-like 10 [Solanum lycopersicum]
Solyc02g087520.3	-2.88567	thaumatin-like protein [Solanum lycopersicum]
Solyc02g089630.3	-1.46513	proline dehydrogenase 2, mitochondrial [Solanum lycopersicum]
Solyc02g089730.1	-1.32748	probable endo-1,3(4)-beta-glucanase ARB_01444 [Solanum lycopersicum]
Solyc02g091180.1	-1.08049	uncharacterized protein LOC104645686 [Solanum lycopersicum]
Solyc03g006210.2	-3.17034	zingipain-2-like [Solanum lycopersicum]
Solyc03g025190.4	-2.88191	uncharacterized protein LOC543899 [Solanum lycopersicum]
Solyc03g026280.3	-1.52738	C-repeat-binding factor-1 [Solanum lycopersicum]
Solyc03g033790.4	-1.37372	protein HYPER-SENSITIVITY-RELATED 4-like [Solanum lycopersicum]
Solyc03g093550.1	-1.11293	ethylene-responsive transcription factor 5-like [Solanum lycopersicum]
Solyc03g093560.1	-1.47589	ethylene response factor 5 [Solanum lycopersicum]
Solyc03g112340.1	-1.06196	E3 ubiquitin-protein ligase ATL31 [Solanum lycopersicum]
Solyc03g122360.3	-1.28305	cytochrome P450 71A1-like [Solanum lycopersicum]
Solyc04g007825.2	-2.0127	kirola-like [Solanum lycopersicum]
Solyc04g008330.1	-1.55817	zeatin O-glucosyltransferase-like [Solanum lycopersicum]
Solyc04g014450.1	-5.26638	uncharacterized protein LOC101260634 [Solanum lycopersicum]
Solyc04g071030.1	-1.00013	U-box domain-containing protein 28-like [Solanum lycopersicum]
Solyc04g072840.3	-1.05805	probable helicase senataxin isoform X1 [Solanum lycopersicum]
Solyc04g076630.3	-3.15491	probable rhamnogalacturonate lyase B isoform X1 [Solanum lycopersicum]
Solyc04g077190.4	-1.29769	uncharacterized protein LOC101247815 [Solanum lycopersicum]
Solyc04g077980.1	-1.27325	C2H2-type zinc finger protein [Solanum lycopersicum]
Solyc04g080650.4	-1.54871	abscisic acid 8'-hydroxylase 2 [Solanum lycopersicum]
Solyc05g007940.3	-2.88897	intracellular ribonuclease LX precursor [Solanum lycopersicum]
Solyc05g009500.3	-1.47671	protein NRT1/ PTR FAMILY 3.1 [Solanum lycopersicum]
Solyc05g049980.3	-1.16842	probable polygalacturonase [Solanum lycopersicum]
Solyc05g052040.1	-1.15651	ripening regulated protein DDTFR10/A [Solanum lycopersicum]
Solyc05g053330.3	-1.66843	transcription factor MYB78-like [Solanum lycopersicum]
Solyc05g053550.3	-2.18426	chalcone synthase 2 [Solanum lycopersicum]
Solyc06g010030.4	-1.27107	MLO-like protein 6 [Solanum lycopersicum]
Solyc06g049020.1	-1.25476	uncharacterized protein LOC101254906 [Solanum lycopersicum]
Solyc06g059970.4	-3.65556	floral homeotic protein PISTILLATA-like [Solanum lycopersicum]
Solyc06g061023.1	-1.19673	putative cytochrome P450 [Solanum lycopersicum]
Solyc06g061027.1	-1.21863	putative cytochrome P450 [Solanum lycopersicum]
Solyc06g063200.2	-1.71699	glutamate receptor 2.9 [Solanum lycopersicum]
Solyc06g066160.3	-4.12562	bifunctional pinoresinol-lariciresinol reductase [Solanum lycopersicum]
Solyc06g067910.3	-1.79673	uncharacterized protein LOC101268115 [Solanum lycopersicum]
Solyc06g068130.3	-3.57421	myb-like protein O [Solanum lycopersicum]
Solyc06g073080.4	-3.86051	protein DOWNY MILDEW RESISTANCE 6 isoform X1 [Solanum lycopersicum]
Solyc06g074030.1	-1.35767	probable CCR4-associated factor 1 homolog 9 [Solanum lycopersicum]
Solyc06g074390.3	-1.22785	fatty acyl-CoA reductase 3 [Solanum lycopersicum]
Solyc06g074850.3	-1.23673	serine carboxypeptidase-like [Solanum lycopersicum]
Solyc07g040960.1	-1.92243	salt responsive protein 2 [Solanum lycopersicum]
Solyc07g043240.4	-3.31854	probable pectinesterase 8 [Solanum lycopersicum]
Solyc07g063880.4	-1.64949	putative beta-glucosidase 41 [Solanum lycopersicum]
Solyc07g064600.3	-1.01269	inducible plastid-lipid associated protein [Solanum lycopersicum]
Solyc07g064870.3	-1.78997	endoglucanase 11-like [Solanum lycopersicum]
Solyc07g065210.4	-1.11114	hypothetical protein EJD97_025553 [Solanum chilense]
Solyc08g005640.4	-1.7861	beta-phellandrene synthase (neryl-diphosphate-cyclizing), chloroplastic-like [Solanum lycopersicum]
Solyc08g006560.3	-1.75201	3-oxoacyl-[acyl-carrier-protein] synthase 3 A, chloroplastic-like [Solanum lycopersicum]
Solyc08g006750.4	-1.06367	histidine decarboxylase [Solanum lycopersicum]
Solyc08g062690.2	-1.00112	NA
Solyc08g066810.3	-2.4669	glycosyl hydrolase 5 family protein [Solanum lycopersicum]
Solyc08g067510.1	-1.23502	non-specific lipid-transfer protein 1 [Solanum lycopersicum]
Solyc08g068040.3	-1.02933	uncharacterized protein LOC101259468 isoform X3 [Solanum lycopersicum]
Solyc08g068600.3	-1.27143	histidine decarboxylase-like [Solanum lycopersicum]
Solyc08g076970.3	-1.27816	N2-acetylornithine deacetylase [Solanum lycopersicum]
Solyc08g077110.4	-1.02287	NAC domain-containing protein 71-like [Solanum lycopersicum]
Solyc08g079430.3	-1.2952	copper amine oxidase precursor [Solanum lycopersicum]
Solyc08g080620.1	-2.20506	PR-5x precursor [Solanum lycopersicum]
Solyc08g081480.3	-1.48176	probable polygalacturonase [Solanum lycopersicum]
Solyc08g083050.1	-1.19016	uncharacterized protein At1g01500 [Solanum lycopersicum]
Solyc09g005740.3	-1.07103	protein SLOW GREEN 1, chloroplastic [Solanum lycopersicum]
Solyc09g007420.4	-2.02038	probable beta-1,4-xylosyltransferase IRX9 [Solanum lycopersicum]
Solyc09g007910.4	-1.03571	phenylalanine ammonia-lyase [Solanum lycopersicum]
Solyc09g008840.4	-1.7282	pyruvate kinase 1, cytosolic [Solanum lycopersicum]
Solyc09g009540.4	-1.27933	alpha/beta-hydrolases superfamily protein precursor [Solanum lycopersicum]
Solyc09g010995.1	-2.59006	laccase-17 [Solanum lycopersicum]
Solyc09g011960.2	-2.07258	laccase-17-like [Solanum lycopersicum]
Solyc09g014240.4	-1.70402	laccase-4 [Solanum lycopersicum]
Solyc09g082660.3	-1.69884	flavonoid 3',5'-methyltransferase [Solanum lycopersicum]
Solyc09g091510.3	-1.79206	chalcone synthase 1 [Solanum lycopersicum]
Solyc09g098060.3	-1.38305	uncharacterized protein LOC101265964 isoform X1 [Solanum lycopersicum]
Solyc09g098160.3	-1.71557	pirin-like protein [Solanum lycopersicum]
Solyc09g150105.1	-1.72801	laccase-17 [Solanum lycopersicum]
Solyc10g050160.2	-1.45263	caffeoyl-CoA O-methyltransferase 5 [Solanum lycopersicum]
Solyc10g075110.2	-1.00638	non-specific lipid-transfer protein 1 precursor [Solanum lycopersicum]
Solyc10g083170.2	-1.49264	secoisolariciresinol dehydrogenase-like [Solanum lycopersicum]
Solyc11g007330.2	-1.50105	calponin homology domain-containing protein DDB_G0272472 [Solanum lycopersicum]
Solyc11g007730.2	-1.83147	bark storage protein A [Solanum lycopersicum]
Solyc11g011050.2	-1.33692	myb-related transcription factor [Solanum lycopersicum]
Solyc11g044235.1	-1.71942	PREDICTED: LOW QUALITY PROTEIN: uncharacterized protein LOC109209159 [Nicotiana attenuata]
Solyc11g056670.2	-3.27742	beta-amyrin 28-monooxygenase [Solanum lycopersicum]
Solyc11g062320.2	-1.33527	proteasome adapter and scaffold protein ECM29 isoform X1 [Solanum lycopersicum]
Solyc11g065530.1	-1.03484	phospholipase A1-Igamma3, chloroplastic [Solanum lycopersicum]
Solyc11g069540.3	-1.67807	UDP-xylose transporter 1 [Solanum lycopersicum]
Solyc11g071470.1	-2.06856	agmatine hydroxycinnamoyltransferase 1-like [Solanum lycopersicum]
Solyc12g006460.2	-1.00058	GLYCOALKALOID METABOLISM 4 [Solanum lycopersicum]
Solyc12g009000.1	-1.14663	protein ALP1-like [Solanum lycopersicum]
Solyc12g009110.3	-1.42432	acetylserotonin O-methyltransferase [Solanum lycopersicum]
Solyc12g009800.3	-1.05892	bifunctional purple acid phosphatase 26 [Solanum lycopersicum]
Solyc12g010020.3	-1.08174	leucine aminopeptidase 1, chloroplastic [Solanum pennellii]
Solyc12g011023.1	-1.03409	xyloglucan endotransglucosylase-hydrolase XTH9-like precursor [Solanum lycopersicum]
Solyc12g056600.3	-1.36084	short-chain dehydrogenase-reductase [Solanum lycopersicum]
Solyc12g094700.3	-1.76975	cysteine protease XCP1-like isoform X1 [Solanum lycopersicum]

## Sheet: Root up
#ID	log2FC	NR_annotation
Solyc01g008420.3	6.28691	protein DETOXIFICATION 42-like [Solanum lycopersicum]
Solyc01g009410.3	1.25795	peroxidase 57-like [Solanum lycopersicum]
Solyc01g044365.1	11.1448	NA
Solyc01g066880.3	1.10971	heavy metal-associated isoprenylated plant protein 36 isoform X2 [Solanum lycopersicum]
Solyc01g066970.2	1.25089	flowering-promoting factor 1-like protein 3 [Solanum lycopersicum]
Solyc01g066980.3	1.70787	flowering-promoting factor 1-like protein 3 [Solanum lycopersicum]
Solyc01g068420.4	1.03483	protein trichome birefringence-like 41 [Solanum lycopersicum]
Solyc01g081340.4	1.4867	salicylate carboxymethyltransferase-like [Solanum lycopersicum]
Solyc01g094700.4	1.08835	glycerol-3-phosphate 2-O-acyltransferase 4 [Solanum lycopersicum]
Solyc01g095750.2	1.23884	long chain acyl-CoA synthetase 4-like [Solanum lycopersicum]
Solyc01g108513.1	1.47933	probable carboxylesterase 13 [Solanum lycopersicum]
Solyc01g109140.3	1.84417	9-divinyl ether synthase [Solanum lycopersicum]
Solyc02g030480.4	1.58724	probable cinnamyl alcohol dehydrogenase 6 [Solanum lycopersicum]
Solyc02g036440.3	1.03381	ALA-interacting subunit 5 [Solanum lycopersicum]
Solyc02g063480.2	1.09354	basic 7S globulin-like [Solanum lycopersicum]
Solyc02g072570.2	1.67926	protein DELAY OF GERMINATION 1-like [Solanum lycopersicum]
Solyc02g077000.3	1.39659	phospholipase A1-IIgamma [Solanum lycopersicum]
Solyc02g086700.4	2.58677	glucan endo-1,3-beta-glucosidase, acidic-like [Solanum lycopersicum]
Solyc02g087920.3	1.06615	putative NAC domain-containing protein 94 [Solanum lycopersicum]
Solyc02g087920.3	1.06615	NA
Solyc02g090210.3	1.39274	GDSL esterase/lipase At2g23540 [Solanum lycopersicum]
Solyc02g091140.3	1.07062	probable S-adenosylmethionine-dependent methyltransferase At5g38780 [Solanum lycopersicum]
Solyc02g093590.3	1.15284	zinc finger protein CONSTANS-LIKE 16 [Solanum lycopersicum]
Solyc03g006030.4	4.91317	probable LRR receptor-like serine/threonine-protein kinase At3g47570 [Solanum lycopersicum]
Solyc03g026280.3	1.18518	C-repeat-binding factor-1 [Solanum lycopersicum]
Solyc03g033790.4	1.09567	protein HYPER-SENSITIVITY-RELATED 4-like [Solanum lycopersicum]
Solyc03g042560.3	2.74253	phenylalanine ammonia lyase [Solanum lycopersicum]
Solyc03g096300.3	1.11699	WUSCHEL-related homeobox 5 [Solanum lycopersicum]
Solyc03g114940.3	2.05423	cytochrome P450 78A5-like [Solanum lycopersicum]
Solyc03g114960.4	1.5156	kelch domain-containing protein 3 isoform X1 [Solanum lycopersicum]
Solyc03g116260.3	1.24408	protein DOWNY MILDEW RESISTANCE 6 isoform X1 [Solanum lycopersicum]
Solyc03g121540.3	1.44178	beta-galactosidase precursor [Solanum lycopersicum]
Solyc03g122170.4	2.55473	peroxisomal (S)-2-hydroxy-acid oxidase GLO4 isoform X1 [Solanum lycopersicum]
Solyc04g025040.1	1.46077	RNA-binding protein FUS [Solanum lycopersicum]
Solyc04g050440.3	1.3271	ammonium transporter 1 member 2 [Solanum lycopersicum]
Solyc04g054256.1	1.20303	cytochrome P450 CYP736A12 [Solanum lycopersicum]
Solyc04g055170.3	3.33244	annexin p35 [Solanum lycopersicum]
Solyc04g071690.4	1.13222	ribonuclease P protein subunit p25-like protein [Solanum lycopersicum]
Solyc04g079080.2	1.67355	calmodulin-like protein 4 [Solanum pennellii]
Solyc04g081755.2	1.47271	GDSL esterase/lipase EXL3 [Solanum lycopersicum]
Solyc05g007770.3	1.18842	NAC domain-containing protein 1 [Solanum lycopersicum]
Solyc05g009610.1	1.31854	probable carboxylesterase 6 [Solanum lycopersicum]
Solyc05g014290.4	1.17015	transcription factor MYB20 [Solanum lycopersicum]
Solyc05g053120.1	1.40728	zeatin O-xylosyltransferase-like [Solanum pennellii]
Solyc05g054350.3	2.57888	alpha/beta hydrolase family protein [Solanum lycopersicum]
Solyc06g007180.3	1.04624	asparagine synthetase [Solanum lycopersicum]
Solyc06g009050.3	1.64657	universal stress protein PHOS34 [Solanum lycopersicum]
Solyc06g011403.1	3.31111	coiled-coil domain-containing protein 93 isoform X2 [Solanum lycopersicum]
Solyc06g066680.3	1.57786	mitochondrial arginine transporter BAC2-like [Solanum lycopersicum]
Solyc06g072620.4	1.82601	bidirectional sugar transporter SWEET12 [Solanum lycopersicum]
Solyc07g006700.1	1.2735	pathogenesis-related protein PR-1 [Solanum lycopersicum]
Solyc07g007420.3	1.31658	LRR receptor-like serine/threonine-protein kinase isoform X1 [Solanum lycopersicum]
Solyc07g007755.1	1.20498	defensin-like protein precursor [Solanum lycopersicum]
Solyc07g008710.3	4.30693	kirola-like [Solanum lycopersicum]
Solyc07g009510.1	1.19912	hypothetical protein EJD97_021591 [Solanum chilense]
Solyc07g009583.1	3.23786	omega-hydroxypalmitate O-feruloyl transferase [Solanum lycopersicum]
Solyc07g026705.1	4.37757	Transposon MuDR mudrA-like protein, putative [Solanum demissum]
Solyc07g042317.1	1.23246	protein MAIN-LIKE 2-like [Solanum pennellii]
Solyc07g044970.1	1.2365	hypothetical protein EJD97_025049 [Solanum chilense]
Solyc07g053900.2	2.67921	uncharacterized protein LOC101245965 [Solanum lycopersicum]
Solyc07g055990.3	1.15129	probable xyloglucan endotransglucosylase/hydrolase protein 16 [Solanum lycopersicum]
Solyc07g063640.1	1.24435	PREDICTED: uncharacterized protein LOC102583467 [Solanum tuberosum]
Solyc08g005620.3	1.61509	hypothetical protein EJD97_021274 [Solanum chilense]
Solyc08g008080.1	1.49543	E3 ubiquitin-protein ligase RHA1B-like [Solanum lycopersicum]
Solyc08g075880.4	1.54155	heavy metal-associated isoprenylated plant protein 30-like [Solanum lycopersicum]
Solyc09g007150.3	1.13433	glutathione S-transferase L3 isoform X1 [Solanum lycopersicum]
Solyc09g018200.1	1.70835	hypothetical protein EJD97_002795 [Solanum chilense]
Solyc09g092130.3	1.46738	sucrose-phosphate synthase B [Solanum lycopersicum]
Solyc10g008790.3	1.12013	SUN family protein SUN28 [Solanum lycopersicum]
Solyc10g049270.2	1.37569	serine carboxypeptidase-like 18 [Solanum lycopersicum]
Solyc11g010410.2	1.28469	hyoscyamine 6-dioxygenase-like [Solanum lycopersicum]
Solyc11g012360.2	1.47455	tonoplast dicarboxylate transporter-like [Solanum lycopersicum]
Solyc11g027840.2	1.10225	carboxymethylenebutenolidase homolog [Solanum lycopersicum]
Solyc11g042710.3	3.92959	PREDICTED: short-chain dehydrogenase/reductase 2b-like [Solanum tuberosum]
Solyc11g067260.3	1.43909	hypothetical protein EJD97_002606 [Solanum chilense]
Solyc12g038125.1	3.14416	potassium channel KAT3 [Solanum lycopersicum]
Solyc12g049400.2	5.07884	protein TIFY 10b-like [Solanum lycopersicum]
Solyc12g057020.2	1.20414	probable carbohydrate esterase At4g34215 [Solanum lycopersicum]
Solyc12g098210.3	1.12621	pleiotropic drug resistance protein 1-like [Solanum lycopersicum]
Solyc12g099930.2	2.14643	Hop-interacting protein THI032 [Solanum lycopersicum]
Solyc12g150114.1	2.72177	potassium channel KAT3 [Solanum lycopersicum]

## Sheet: Root down
#ID	log2FC	NR_annotation
Solyc01g010900.3	-1.20089	cytochrome P450 704B1 isoform X1 [Solanum lycopersicum]
Solyc01g079140.2	-1.49639	hypothetical protein EJD97_013588 [Solanum chilense]
Solyc01g079170.3	-1.31912	galactinol synthase 1 [Solanum lycopersicum]
Solyc01g100390.3	-1.55725	pyrophosphate-energized vacuolar membrane proton pump [Solanum lycopersicum]
Solyc01g102910.4	-1.19363	germin-like protein subfamily 1 member 14 [Solanum lycopersicum]
Solyc02g062725.1	-4.60756	PREDICTED: uncharacterized protein LOC107063125 [Solanum tuberosum]
Solyc02g067320.3	-1.64143	zinc-finger homeodomain protein 9 [Solanum lycopersicum]
Solyc02g069190.4	-1.02948	iron-regulated transporter 2 precursor [Solanum lycopersicum]
Solyc03g019690.1	-1.33611	serine protease inhibitor 5 [Solanum lycopersicum]
Solyc03g031730.3	-1.22425	beta-glucosidase 46 [Solanum lycopersicum]
Solyc03g093930.4	-1.34918	transcription factor WER-like [Solanum lycopersicum]
Solyc04g014550.3	-1.28028	protein TPX2 [Solanum pennellii]
Solyc04g040130.1	-1.01229	delta(12)-fatty-acid desaturase FAD2-like [Solanum lycopersicum]
Solyc04g081770.4	-2.05763	GDSL esterase/lipase EXL3-like [Solanum pennellii]
Solyc05g051583.1	-2.03542	F-box protein At5g07610-like [Solanum lycopersicum]
Solyc06g072000.3	-2.83864	uncharacterized protein LOC101252297 [Solanum lycopersicum]
Solyc07g006620.4	-1.59075	probable receptor-like serine/threonine-protein kinase At5g57670 isoform X1 [Solanum lycopersicum]
Solyc07g009290.3	-1.21358	uncharacterized protein LOC107025603 [Solanum pennellii]
Solyc07g042430.1	-1.08535	probable flavin-containing monooxygenase 1 [Solanum lycopersicum]
Solyc07g049240.3	-1.38744	peroxidase 3-like [Solanum lycopersicum]
Solyc08g013760.1	-2.65871	putative F-box protein At1g49610 [Solanum lycopersicum]
Solyc08g014490.1	-1.20623	acylsugar acyltransferase 3-like [Solanum lycopersicum]
Solyc08g062360.3	-1.32179	ankyrin repeat-containing protein At5g02620 [Solanum lycopersicum]
Solyc08g068540.4	-1.55152	B3 domain-containing transcription factor VRN1-like isoform X1 [Solanum pennellii]
Solyc08g080620.1	-1.51789	PR-5x precursor [Solanum lycopersicum]
Solyc08g081500.3	-1.10511	hypocotyl Myb protein THM1 [Solanum lycopersicum]
Solyc09g006005.1	-1.19445	pathogenesis-related leaf protein 4 [Solanum lycopersicum]
Solyc09g098620.2	-1.05337	cytochrome P450 76A1-like [Solanum lycopersicum]
Solyc10g018305.1	-1.62847	NA
Solyc10g076210.2	-1.00228	peroxidase 70-like [Solanum lycopersicum]
Solyc10g085170.3	-1.56255	GDSL esterase/lipase CPRD49-like [Solanum lycopersicum]
Solyc11g007730.2	-1.51287	bark storage protein A [Solanum lycopersicum]
Solyc11g069630.1	-1.68427	hypothetical protein EJD97_014086 [Solanum chilense]
Solyc12g006050.2	-1.0857	protein NRT1/ PTR FAMILY 6.4 [Solanum lycopersicum]
Solyc12g056678.1	-2.35189	probable carboxylesterase 120 [Solanum pennellii]
Solyc12g096770.1	-1.56481	acetyl-CoA-benzylalcohol acetyltransferase-like [Solanum lycopersicum]
Solyc12g096880.3	-1.18768	protein PHLOEM PROTEIN 2-LIKE A5 [Solanum lycopersicum]
