# Supplementary material for: Salt-stress-induced tomato sweetening involves an SlSnRK2.6-SlZHD8 sugar accumulation cascade triggered by root-derived abscisic acid
Source: EMBO J. 2026 Feb 2;45(7):2134–56. doi: 10.1038/s44318-026-00708-0 (PMC13043847; doi:10.1038/s44318-026-00708-0)
Supplement: Supplementary file 11 — Dataset EV9 [file 44318_2026_708_MOESM11_ESM.xlsx]

## Sheet: Legends
ZHD8 is subject to artificial selection during tomato domestication

## Sheet: S1
Genomic data of tomato population.
ID	Accession ID	Accession name	Scientific Name	Resource	Country	Group
SL001	TS-1	VF-36	Solanum lycopersicum	SRR1572452	United States	Heirloom (Processing)
SL002	TS-2	LA2706	Solanum lycopersicum	SRR1572453	-	Heirloom (Fresh)
SL003	TS-3	M-82	Solanum lycopersicum	SRR1572454	Israel	Modern (Processing)
SL004	TS-4	Hawaii 7998	Solanum lycopersicum	SRR1572455		Modern
SL005	TS-5	Edkawi	Solanum lycopersicum	SRR1572456	Egypt	Heirloom (Fresh)
SL006	TS-6	San Marzano	Solanum lycopersicum	SRR1572457	Italy	Heirloom (Processing)
SL007	TS-7	Micro-Tom	Solanum lycopersicum	SRR1572458	United States	Modern (Fresh)
SL008	TS-8	E-6203	Solanum lycopersicum	SRR1572459	United States	Modern (Processing)
SL009	TS-9	Ailsa Craig	Solanum lycopersicum	SRR1572460	England	Heirloom (Processing)
SL010	TS-10	Marglobe	Solanum lycopersicum	SRR1572461	United States	Heirloom (Fresh)
SL011	TS-11	KR2	Solanum lycopersicum	SRR1572462		Modern (Fresh)
SL012	TS-12	-	Solanum lycopersicum	SRR1572463	-	Modern (Fresh)
SL014	TS-14	Chota to EI Angel	Solanum pimpinellifolium	SRR1571027	Ecuador	SP
SL015	TS-15	LA2093	Solanum pimpinellifolium	SRR1572233	Ecuador	SP
SL016	TS-16	LA1246	Solanum pimpinellifolium	SRR1572234	Ecuador	SP
SL017	TS-17	LA0373	Solanum pimpinellifolium	SRR1572235	-	SP
SL018	TS-18	LA1579	Solanum pimpinellifolium	SRR1572236	-	SP
SL019	TS-19	LA1589	Solanum pimpinellifolium	SRR1572237	-	SP
SL020	TS-20	LA0442	Solanum pimpinellifolium	SRR1572238	-	SP
SL021	TS-21	LA1375	Solanum pimpinellifolium	SRR1572239	Peru	SP
SL022	TS-22	Pisiquillo	Solanum pimpinellifolium	SRR1572240	Peru	SP
SL023	TS-23	LA1521	Solanum pimpinellifolium	SRR1572241	-	SP
SL024	TS-24	-	Solanum pimpinellifolium	SRR1572242	-	SP
SL025	TS-25	Clémentine	Solanum lycopersicum var. cerasiforme	SRR1572296,SRR1572297		SLC
SL026	TS-26		Solanum lycopersicum var. cerasiforme	SRR1572298,SRR1572299	Argentina	SLC
SL027	TS-27	N135 Green Gage	Solanum lycopersicum var. cerasiforme	SRR1572300,SRR1572301	Deutchland	SLC
SL028	TS-28	N 347 Yablochnyi	Solanum lycopersicum var. cerasiforme	SRR1572302,SRR1572303	Mexico	SLC
SL029	TS-29		Solanum lycopersicum var. cerasiforme	SRR1572304,SRR1572305	India	SLC
SL030	TS-30	LA1204	Solanum lycopersicum var. cerasiforme	SRR1572306,SRR1572307	-	SLC
SL031	TS-31	LA1464	Solanum lycopersicum var. cerasiforme	SRR1572308,SRR1572309	Honduras	SLC
SL032	TS-32	LA0172	Solanum lycopersicum var. cerasiforme	SRR1572310,SRR1572311	-	SLC
SL033	TS-33	LA2137	Solanum lycopersicum var. cerasiforme	SRR1572312,SRR1572313	Ecuador	SLC
SL034	TS-34	LA2675	Solanum lycopersicum var. cerasiforme	SRR1572314	Peru	SLC
SL035	TS-35	Richters	Solanum lycopersicum var. cerasiforme	SRR1572315		SLC
SL036	TS-36	PI187002-1	Solanum lycopersicum var. cerasiforme	SRR1572316,SRR1572317	Guatemala	SLC
SL037	TS-37	-	Solanum lycopersicum var. cerasiforme	SRR1572318,SRR1572319	-	SLC
SL038	TS-38	-	Solanum lycopersicum var. cerasiforme	SRR1572320,SRR1572321	-	SLC
SL039	TS-39	-	Solanum lycopersicum var. cerasiforme	SRR1572322,SRR1572323	-	SLC
SL040	TS-40	-	Solanum lycopersicum var. cerasiforme	SRR1572324,SRR1572325	-	SLC
SL041	TS-41	-	Solanum lycopersicum	SRR1572464	-	Heirloom
SL042	TS-42	Skorospelka 01165	Solanum lycopersicum	SRR1572465	Russia	Heirloom (Processing)
SL043	TS-43	Moneymaker	Solanum lycopersicum	SRR1572466		Heirloom (Fresh)
SL044	TS-44	A pera abruzzese	Solanum lycopersicum	SRR1572467	Italy	Heirloom
SL045	TS-45	-	Solanum lycopersicum	SRR1572468	-	Modern (Processing)
SL046	TS-46	PLAINSMAN	Solanum lycopersicum	SRR1572469	unknown	Heirloom (Processing)
SL047	TS-47	Sibirsky Skorospelyj	Solanum lycopersicum	SRR1572470	Russia	Heirloom (Processing)
SL048	TS-48		Solanum lycopersicum	SRR1572471	Mexico	Heirloom
SL049	TS-49	Earliana	Solanum lycopersicum	SRR1572472,SRR1572473	United States	Heirloom (Processing)
SL050	TS-50	LA0417	Solanum pimpinellifolium	SRR1572243	-	SP
SL051	TS-51		Solanum lycopersicum	SRR1572474		Heirloom
SL052	TS-52	05-4126 (97-49-2)	Solanum lycopersicum	SRR1572475	unknown	Heirloom
SL053	TS-53	LA2095	Solanum lycopersicum var. cerasiforme	SRR1572326	Ecuador	SLC
SL054	TS-54	cerise rose	Solanum lycopersicum var. cerasiforme	SRR1572327		SLC
SL055	TS-55	PONDEROSA	Solanum lycopersicum	SRR1572476	Unknown	Heirloom
SL056	TS-56	LA1320	Solanum lycopersicum var. cerasiforme	SRR1572328	Peru	SLC
SL057	TS-57	LA1307	Solanum lycopersicum var. cerasiforme	SRR1572329	Peru	SLC
SL058	TS-58	Cosmonaut Volkov Red	Solanum lycopersicum	SRR1572477	Russia	Heirloom (Processing)
SL060	TS-60	New Yorker	Solanum lycopersicum	SRR1572479	United States	Heirloom (Fresh)
SL061	TS-61	Huayvaruni	Solanum lycopersicum var. cerasiforme	SRR1572330,SRR1572331	Peru	SLC
SL062	TS-62		Solanum lycopersicum var. cerasiforme	SRR1572332,SRR1572333	Argentina	SLC
SL063	TS-63		Solanum lycopersicum var. cerasiforme	SRR1572334		SLC
SL064	TS-64	Rada	Solanum lycopersicum var. cerasiforme	SRR1572335	Russia	SLC
SL065	TS-65	LA1482	Solanum lycopersicum var. cerasiforme	SRR1572336,SRR1572337	Malaysia	SLC
SL066	TS-66	LA1388	Solanum lycopersicum var. cerasiforme	SRR1572338	Peru	SLC
SL067	TS-67		Solanum lycopersicum var. cerasiforme	SRR1572339	EL SALVADOR	SLC
SL068	TS-68	Chiclayo	Solanum lycopersicum	SRR1572480,SRR1572481	Peru	Heirloom
SL069	TS-69	Huachinango	Solanum lycopersicum	SRR1572482	Mexico	Heirloom
SL070	TS-70	-	Solanum lycopersicum var. cerasiforme	SRR1572340,SRR1572341,SRR1572342	-	SLC
SL071	TS-71	-	Solanum lycopersicum var. cerasiforme	SRR1572343	-	SLC
SL072	TS-72	Principe Borghese	Solanum lycopersicum var. cerasiforme	SRR1572344	Italy	SLC
SL073	TS-73	-	Solanum lycopersicum	SRR1572483	-	Heirloom
SL074	TS-74	N 739	Solanum lycopersicum	SRR1572484	Peru	Modern (Fresh)
SL075	TS-75	Poire jaune	Solanum lycopersicum var. cerasiforme	SRR1572345		SLC
SL076	TS-76	Ferry Morse Beesteak	Solanum lycopersicum	SRR1572485	Unknown	Heirloom (Processing)
SL077	TS-77	LA1237	Solanum pimpinellifolium	SRR1572244	-	SP
SL078	TS-78	Utro	Solanum lycopersicum	SRR1572486	Russia	Modern (Processing)
SL079	TS-79	LA1924	Solanum pimpinellifolium	SRR1572245	-	SP
SL081	TS-81	Vladiwostokskij 39	Solanum lycopersicum	SRR1572488	Russia	Heirloom (Processing)
SL083	TS-83		Solanum lycopersicum var. cerasiforme	SRR1572346	ZAIRE	SLC
SL084	TS-84		Solanum lycopersicum var. cerasiforme	SRR1572347		SLC
SL086	TS-86		Solanum lycopersicum	SRR1572491,SRR1572492	Italy	Heirloom
SL087	TS-87	LA1701	Solanum lycopersicum var. cerasiforme	SRR1572348	-	SLC
SL088	TS-88		Solanum lycopersicum	SRR1572493,SRR1572494	Italy	Heirloom
SL089	TS-89	Glacier	Solanum lycopersicum	SRR1572495	Unknown	Heirloom (Processing)
SL090	TS-90	Nevskij	Solanum lycopersicum	SRR1572496	Russia	Heirloom
SL091	TS-91	N 2759 Enano	Solanum lycopersicum var. cerasiforme	SRR1572349,SRR1572350	Argentina	SLC
SL092	TS-92	LA1582	Solanum pimpinellifolium	SRR1572246	-	SP
SL093	TS-93	-	Solanum lycopersicum	SRR1572497	-	Heirloom (Processing)
SL094	TS-94	Farthest North	Solanum lycopersicum var. cerasiforme	SRR1572351,SRR1572352	France	SLC
SL095	TS-95	Moneymaker	Solanum lycopersicum	SRR1572498		Heirloom (Fresh)
SL096	TS-96	LA1456	Solanum lycopersicum var. cerasiforme	SRR1572353,SRR1572354	Mexico	SLC
SL097	TS-97	LA0154	Solanum lycopersicum var. cerasiforme	SRR1572355,SRR1572356,SRR1572357	-	SLC
SL098	TS-98	Gold Nugget	Solanum lycopersicum var. cerasiforme	SRR1572358,SRR1572359	United States	SLC
SL099	TS-99	Celsior	Solanum lycopersicum var. cerasiforme	SRR1572360		SLC
SL100	TS-100	EA03456	Solanum lycopersicum	SRR1572499	Italy	Heirloom (Processing)
SL102	TS-102	-	Solanum lycopersicum	SRR1572502,SRR1572503	-	Heirloom (Processing)
SL103	TS-103	Lyuda's Mom's Red Ukranian	Solanum lycopersicum	SRR1572504	Unknown	Modern
SL104	TS-104	Pomodoro Costoluto Genovese	Solanum lycopersicum	SRR1572505	Italy	Heirloom (Processing)
SL105	TS-105	EA01448	Solanum lycopersicum var. cerasiforme	SRR1572361	Costa Rica	SLC
SL106	TS-106		Solanum lycopersicum var. cerasiforme	SRR1572362	Costa Rica	SLC
SL107	TS-107	Turrialba	Solanum lycopersicum var. cerasiforme	SRR1572363	Costa Rica	SLC
SL108	TS-108	Puno I	Solanum lycopersicum	SRR1572506	Peru	Modern (Processing)
SL109	TS-109	Madara	Solanum lycopersicum var. cerasiforme	SRR1572364		SLC
SL110	TS-110	-	Solanum lycopersicum	SRR1572507	-	Heirloom
SL111	TS-111	Santa Clara Canner	Solanum lycopersicum	SRR1572508,SRR1572509	Unknown	Heirloom (Processing)
SL112	TS-112	Solnecnyj	Solanum lycopersicum	SRR1572510	Russia	Heirloom (Processing)
SL113	TS-113	Krasndoor Titans	Solanum lycopersicum	SRR1572511	Unknown	Heirloom (Processing)
SL114	TS-114	Ijulskij	Solanum lycopersicum	SRR1572512	Russia	Heirloom (Processing)
SL115	TS-115	Sprint	Solanum lycopersicum	SRR1572513	unknown	Modern (Processing)
SL116	TS-116	-	Solanum lycopersicum var. cerasiforme	SRR1572365	-	SLC
SL117	TS-117	Scatolone di bolsena	Solanum lycopersicum	SRR1572514	Italy	Heirloom
SL118	TS-118	LA0292	Solanum lycopersicum var. cerasiforme	SRR1572366,SRR1572367	Ecuador	SLC
SL119	TS-119	-	Solanum lycopersicum var. cerasiforme	SRR1572369	-	SLC
SL120	TS-120	Lee Williams	Solanum lycopersicum var. cerasiforme	SRR1572371	unknown	SLC
SL121	TS-121	NC EBR-6	Solanum lycopersicum	SRR1572515,SRR1572516,SRR1572517	United States	Modern (Fresh)
SL122	TS-122	Rutgers	Solanum lycopersicum	SRR1572518,SRR1572519	United States	Heirloom (Fresh)
SL123	TS-123	LA0722	Solanum pimpinellifolium	SRR1572247	-	SP
SL124	TS-124	LA1245	Solanum pimpinellifolium	SRR1572248	-	SP
SL126	TS-126	Fireball	Solanum lycopersicum	SRR1572522,SRR1572523	United States	Heirloom
SL127	TS-127	LA0113	Solanum lycopersicum	SRR1572524	-	Heirloom
SL128	TS-128	Pearson	Solanum lycopersicum	SRR1572525	United States	Modern (Processing)
SL129	TS-129	Moyobamba	Solanum lycopersicum var. cerasiforme	SRR1572372	Peru	SLC
SL130	TS-130	Severianin	Solanum lycopersicum	SRR1572526	Russia	Modern (Fresh)
SL132	TS-132	Primabel	Solanum lycopersicum	SRR1572527	France	Heirloom (Fresh)
SL133	TS-133	Peto95-43	Solanum lycopersicum	SRR1572528,SRR1572529	United States	Modern (Processing)
SL135	TS-135	Hacienda Rosario	Solanum lycopersicum	SRR1572530	Chile	Heirloom
SL136	TS-136	Vito	Solanum lycopersicum	SRR1572531	Italy	Heirloom
SL137	TS-137	Spagnoletta	Solanum lycopersicum	SRR1572532	Italy	Heirloom
SL138	TS-138	Malintka 101	Solanum lycopersicum var. cerasiforme	SRR1572375	Italy	SLC
SL139	TS-139	Red Setter	Solanum lycopersicum	SRR1572533	USA	Heirloom
SL140	TS-140	149-77	Solanum lycopersicum	SRR1572534	Italy	Modern
SL141	TS-141	Saladette	Solanum lycopersicum	SRR1572535	Italy	Heirloom
SL142	TS-142	Roma	Solanum lycopersicum	SRR1572536	Italy	Heirloom
SL143	TS-143	Florida 7547	Solanum lycopersicum	SRR1572537	United States	Modern (Fresh)
SL144	TS-144	LA0411	Solanum pimpinellifolium	SRR1572249	-	SP
SL145	TS-145	LA1617	Solanum pimpinellifolium	SRR1572250	-	SP
SL147	TS-147	UC-204C	Solanum lycopersicum	SRR1572538,SRR1572539		Modern
SL148	TS-148	LA1323	Solanum lycopersicum var. cerasiforme	SRR1572376	-	SLC
SL149	TS-149	LA1425	Solanum lycopersicum var. cerasiforme	SRR1572377	-	SLC
SL150	TS-150	Tarapoto	Solanum lycopersicum	SRR1572540,SRR1572541,SRR1572542	Peru	Heirloom
SL151	TS-152	Santa Cruz B	Solanum lycopersicum	SRR1572545	Brazil	Heirloom
SL152	TS-153	Xol Languna	Solanum lycopersicum	SRR1572546,SRR1572547	Mexico	Heirloom
SL153	TS-154	Muna	Solanum lycopersicum var. cerasiforme	SRR1572378	Mexico	SLC
SL154	TS-155	Condine Red	Solanum lycopersicum	SRR1572548	Germany	Heirloom (Fresh)
SL155	TS-156	Balsa Huaico	Solanum pimpinellifolium	SRR1572251	Peru	SP
SL156	TS-157	Astrachan	Solanum lycopersicum	SRR1572549	Russia	Heirloom (Processing)
SL157	TS-158	PE-67	Solanum lycopersicum var. cerasiforme	SRR1572379	Peru	SLC
SL159	TS-160	Success	Solanum lycopersicum	SRR1572551	Russia	Heirloom (Processing)
SL160	TS-161	Stambovyj 852	Solanum lycopersicum	SRR1572552	Russia	Heirloom (Processing)
SL161	TS-162	Eh-lim (My People)	Solanum lycopersicum	SRR1572553	Azerbaijan	Heirloom (Processing)
SL162	TS-163	Marmande	Solanum lycopersicum	SRR1572554,SRR1572555	France	Heirloom (Fresh)
SL163	TS-164	LA1584	Solanum pimpinellifolium	SRR1572252,SRR1572253	-	SP
SL164	TS-165	Veracruz	Solanum lycopersicum var. cerasiforme	SRR1572380	Mexico	SLC
SL165	TS-166	Piura	Solanum lycopersicum	SRR1572556,SRR1572557	Peru	Heirloom
SL166	TS-167	Tegucigalpa	Solanum lycopersicum	SRR1572558	Honduras	Heirloom
SL167	TS-168	Da appendere	Solanum lycopersicum	SRR1572559	Italy	Modern
SL168	TS-169	Cuor di bue di Albenga	Solanum lycopersicum	SRR1572560	Italy	Heirloom
SL169	TS-170	-	Solanum lycopersicum	SRR1572561	-	Heirloom
SL170	TS-171	UC-82	Solanum lycopersicum	SRR1572562,SRR1572563	United States	Modern (Processing)
SL171	TS-172	Early Dwarf	Solanum lycopersicum	SRR1572564	Canada	Heirloom (Processing)
SL172	TS-173	-	Solanum lycopersicum	SRR1572565	-	Heirloom
SL173	TS-174	Curry	Solanum lycopersicum	SRR1572566	Unknown	Heirloom (Processing)
SL174	TS-175	Delight	Solanum lycopersicum	SRR1572567	Russia	Heirloom (Processing)
SL176	TS-177	DANA	Solanum lycopersicum	SRR1572569	Unknown	Heirloom (Processing)
SL178	TS-179	CRIMEAN	Solanum lycopersicum	SRR1572571,SRR1572572	Unknown	Heirloom (Processing)
SL179	TS-180	Ukrainskij Teplicnyj 285	Solanum lycopersicum	SRR1572573	Russia	Heirloom (Processing)
SL180	TS-181	LA1457	Solanum lycopersicum var. cerasiforme	SRR1572381,SRR1572382	Mexico	SLC
SL181	TS-182	LA2183	Solanum pimpinellifolium	SRR1572254	Peru	SP
SL183	TS-184	LA2283	Solanum lycopersicum	SRR1572575	-	Heirloom
SL184	TS-186	Rowpac	Solanum lycopersicum	SRR1572578	United States	Modern (Processing)
SL185	TS-187	Monplaisir	Solanum lycopersicum var. cerasiforme	SRR1572383		SLC
SL186	TS-188	Stone	Solanum lycopersicum	SRR1572579,SRR1572580,SRR1572581	United States	Heirloom (Fresh)
SL187	TS-189	Nagcarlang	Solanum lycopersicum var. cerasiforme	SRR1572384	Philippines	SLC
SL188	TS-190	Santa Chiara	Solanum lycopersicum	SRR1572582	Italy	Modern
SL189	TS-191	Francescano	Solanum lycopersicum	SRR1572583	Italy	Heirloom
SL190	TS-192	Severianin	Solanum lycopersicum	SRR1572584	Russia	Heirloom
SL191	TS-193	Pantano dArdea	Solanum lycopersicum	SRR1572585	Italy	Heirloom
SL192	TS-194	Earliana	Solanum lycopersicum	SRR1572586		Heirloom
SL193	TS-195	Ace	Solanum lycopersicum	SRR1572587	United States	Heirloom (Fresh)
SL194	TS-196	Ailsa Craig	Solanum lycopersicum	SRR1572588	unknown	Heirloom (Processing)
SL195	TS-197	Libanese	Solanum lycopersicum	SRR1572589	Libanon	Heirloom
SL196	TS-198	White Oxheart	Solanum lycopersicum	SRR1572590		Heirloom
SL198	TS-200	Hot set	Solanum lycopersicum	SRR1572591,SRR1572592	Italy	Heirloom
SL199	TS-201	LA1210	Solanum lycopersicum	SRR1572593	El Salvador	Heirloom
SL200	TS-202	LA2402	Solanum lycopersicum var. cerasiforme	SRR1572385	Brazil	SLC
SL201	TS-203	Bell pepper-like	Solanum lycopersicum	SRR1572594	Italy	Heirloom
SL202	TS-204	Florida 7060	Solanum lycopersicum	SRR1572595	United States	Modern (Fresh)
SL203	TS-205		Solanum lycopersicum var. cerasiforme	SRR1572386		SLC
SL204	TS-206	Prince Borghese	Solanum lycopersicum	SRR1572596	Italy	Heirloom (Fresh)
SL207	TS-209	Da serbo	Solanum lycopersicum var. cerasiforme	SRR1572387,SRR1572388	Italy	SLC
SL208	TS-210	NC 265-1 (93)-3-3	Solanum lycopersicum	SRR1572597	United States	Modern (Fresh)
SL209	TS-211	NC 84173	Solanum lycopersicum	SRR1572598	United States	Modern (Fresh)
SL210	TS-212	Flora-Dade	Solanum lycopersicum	SRR1572599,SRR1572600	United States	Modern (Fresh)
SL211	TS-213		Solanum lycopersicum var. cerasiforme	SRR1572389	Italy	SLC
SL212	TS-214	Panama	Solanum lycopersicum	SRR1572601	Panama	Heirloom
SL213	TS-215	Vrbikanske Nizke	Solanum lycopersicum	SRR1572602,SRR1572603,SRR1572604	Bulgaria/Italy	Heirloom
SL214	TS-216	Phyra	Solanum lycopersicum var. cerasiforme	SRR1572390		SLC
SL216	TS-218	Santa Clara 5800	Solanum lycopersicum	SRR1572605,SRR1572606	Brasil	Modern
SL217	TS-219	Mobalcon	Solanum lycopersicum var. cerasiforme	SRR1572391	Greece	SLC
SL218	TS-220	Barnaulski Konservnyi	Solanum lycopersicum	SRR1572607	Russia	Heirloom
SL219	TS-221	Jalapa	Solanum lycopersicum var. cerasiforme	SRR1572392	Mexico	SLC
SL220	TS-222	-	Solanum pimpinellifolium	SRR1572255	-	SP
SL221	TS-223	LA2675	Solanum lycopersicum var. cerasiforme	SRR1572393,SRR1572394,SRR1572395	-	SLC
SL222	TS-224	Guayaquil	Solanum lycopersicum	SRR1572608,SRR1572609	Ecuador	Heirloom
SL224	TS-226	Microtom	Solanum lycopersicum	SRR1572611	France	Heirloom
SL225	TS-227	Atom	Solanum lycopersicum var. cerasiforme	SRR1572396		SLC
SL226	TS-228	M-82	Solanum lycopersicum	SRR1572612,SRR1572613,SRR1572614		Modern (Processing)
SL227	TS-229	LA1620	Solanum lycopersicum var. cerasiforme	SRR1572397	Brazil	SLC
SL228	TS-230	-	Solanum lycopersicum var. cerasiforme	SRR1572398,SRR1572399	-	SLC
SL229	TS-231	-	Solanum lycopersicum var. cerasiforme	SRR1572400	-	SLC
SL231	TS-233	LA1218	Solanum lycopersicum var. cerasiforme	SRR1572401	-	SLC
SL232	TS-234	Red Streak	Solanum lycopersicum	SRR1572616	Unknown	Heirloom (Processing)
SL233	TS-235	Belmonte	Solanum lycopersicum	SRR1572617	Guatemala	Heirloom (Processing)
SL234	TS-236	Zerevo 109'	Solanum lycopersicum	SRR1572618	Russian federation	Heirloom (Processing)
SL235	TS-237	Platense	Solanum lycopersicum	SRR1572619	Argentina	Heirloom (Fresh)
SL236	TS-238	Macas	Solanum lycopersicum var. cerasiforme	SRR1572402,SRR1572403	Ecuador	SLC
SL237	TS-239	NC EBR-5	Solanum lycopersicum	SRR1572620	United States	Modern (Fresh)
SL238	TS-240	LA3136	Solanum lycopersicum var. cerasiforme	SRR1572404	-	SLC
SL239	TS-241	Quito	Solanum lycopersicum	SRR1572621,SRR1572622	Ecuador	Heirloom
SL240	TS-242	Ayacucho	Solanum lycopersicum	SRR1572623	Peru	Heirloom
SL241	TS-243		Solanum lycopersicum var. cerasiforme	SRR1572405	Mexico	SLC
SL242	TS-244	LA1578	Solanum pimpinellifolium	SRR1572256	-	SP
SL243	TS-245	NK VI	Solanum lycopersicum	SRR1572624	CZECH REPUBLIC	Modern (Processing)
SL244	TS-246	Chinese Red	Solanum lycopersicum	SRR1572625	Unknown	Heirloom (Processing)
SL245	TS-247	N 795 Pescio	Solanum lycopersicum var. cerasiforme	SRR1572406	Peru	SLC
SL246	TS-248		Solanum lycopersicum var. cerasiforme	SRR1572407		SLC
SL247	TS-249	Merida	Solanum lycopersicum	SRR1572626	Mexico	Heirloom
SL248	TS-250	Yellow cherry	Solanum lycopersicum var. cerasiforme	SRR1572408	Russia	SLC
SL249	TS-251		Solanum lycopersicum	SRR1572627	Spain	Heirloom
SL250	TS-252		Solanum lycopersicum var. cerasiforme	SRR1572409	Italy	SLC
SL251	TS-253	Heinz 1706-BG	Solanum lycopersicum	SRR1572628	United States	Modern (Processing)
SL252	TS-254	-	Solanum lycopersicum var. cerasiforme	SRR1572410	-	SLC
SL253	TS-255	ostankinskij 121	Solanum lycopersicum	SRR1572629	Russian federation	Heirloom (Processing)
SL254	TS-256		Solanum lycopersicum	SRR1572630	Peru	Heirloom
SL255	TS-257	Marpha N2	Solanum lycopersicum var. cerasiforme	SRR1572411,SRR1572412	France	SLC
SL256	TS-258	Minibel	Solanum lycopersicum var. cerasiforme	SRR1572413		SLC
SL257	TS-259		Solanum lycopersicum	SRR1572631	Italy	Heirloom (Processing)
SL258	TS-260	-	Solanum lycopersicum var. cerasiforme	SRR1572414,SRR1572415	-	SLC
SL259	TS-261	LA1511	Solanum lycopersicum	SRR1572632	Brazil	Heirloom
SL260	TS-262	LA1247	Solanum lycopersicum var. cerasiforme	SRR1572416	-	SLC
SL261	TS-263	Rio Grande	Solanum lycopersicum	SRR1572633,SRR1572634	United States	Modern (Processing)
SL262	TS-264	King Humbert #1	Solanum lycopersicum	SRR1572635,SRR1572636	Italy	Heirloom (Fresh)
SL263	TS-265	Hacienda Buenos Aires	Solanum pimpinellifolium	SRR1572257	Peru	SP
SL264	TS-266	Santo Tome	Solanum pimpinellifolium	SRR1572258	Peru	SP
SL265	TS-267	San Ignacia de Moxos	Solanum pimpinellifolium	SRR1572259,SRR1572260,SRR1572261	Bolivia	SP
SL266	TS-268	Dwarf Gem	Solanum lycopersicum	SRR1572637,SRR1572638	Unknown	Heirloom
SL267	TS-269	Canestrino	Solanum lycopersicum	SRR1572639,SRR1572640	Italy	Heirloom
SL268	TS-270	Slava	Solanum lycopersicum	SRR1572641,SRR1572642	Bulgaria	Heirloom
SL269	TS-271	Linosa	Solanum lycopersicum var. cerasiforme	SRR1572417	Italy	SLC
SL270	TS-272	174 MS	Solanum lycopersicum	SRR1572643	unknown	Modern (Processing)
SL271	TS-273	PE-63	Solanum lycopersicum var. cerasiforme	SRR1572418	Peru	SLC
SL273	TS-275	Large Pink	Solanum lycopersicum	SRR1572646,SRR1572647	unknown	Heirloom (Processing)
SL274	TS-276	Stage	Solanum lycopersicum	SRR1572648,SRR1572649	Moldova	Heirloom (Processing)
SL275	TS-277	Hunt100	Solanum lycopersicum	SRR1572650,SRR1572651	United States	Modern (Processing)
SL276	TS-278	Early Santa Clara	Solanum lycopersicum	SRR1572652,SRR1572653	United States	Heirloom (Processing)
SL277	TS-280	Cerise du sud ouest N 2	Solanum lycopersicum var. cerasiforme	SRR1572419		SLC
SL278	TS-281	San Martin de Pangoa	Solanum lycopersicum var. cerasiforme	SRR1572420,SRR1572421	Peru	SLC
SL279	TS-282	-	Solanum lycopersicum	SRR1572654	-	Heirloom
SL280	TS-283	Cisterno	Solanum lycopersicum var. cerasiforme	SRR1572422,SRR1572423		SLC
SL281	TS-284	-	Solanum lycopersicum var. cerasiforme	SRR1572424	-	SLC
SL282	TS-285	Kopiah	Solanum lycopersicum	SRR1572655	United States	Heirloom (Processing)
SL283	TS-286	Allungato piccolo	Solanum lycopersicum var. cerasiforme	SRR1572425	Brasil	SLC
SL284	TS-287	-	Solanum lycopersicum var. cerasiforme	SRR1572426	-	SLC
SL285	TS-288		Solanum lycopersicum	SRR1572656	CHINA	Heirloom (Processing)
SL286	TS-289	LA1244	Solanum lycopersicum var. cerasiforme	SRR1572427	-	SLC
SL287	TS-290	N 2257 Dikorastushii...	Solanum lycopersicum var. cerasiforme	SRR1572428,SRR1572429	Peru	SLC
SL288	TS-291	LA1589	Solanum pimpinellifolium	SRR1572262	-	SP
SL289	TS-292	OH88119	Solanum lycopersicum	SRR1572657	unknown	Heirloom (Processing)
SL290	TS-293	Green Zebra	Solanum lycopersicum	SRR1572658	unknown	Heirloom (Processing)
SL291	TS-294	N 933	Solanum lycopersicum var. cerasiforme	SRR1572430	Uzbekistan	SLC
SL292	TS-295	LA0417	Solanum lycopersicum var. cerasiforme	SRR1572431,SRR1572432	-	SLC
SL294	TS-297	Iezaoshang	Solanum lycopersicum	SRR1572660	China	Heirloom
SL295	TS-298	San Francisco	Solanum lycopersicum var. cerasiforme	SRR1572433,SRR1572434	Peru	SLC
SL296	TS-299	Bomboiza	Solanum lycopersicum var. cerasiforme	SRR1572435	Ecuador	SLC
SL297	TS-300	Tena	Solanum lycopersicum var. cerasiforme	SRR1572436,SRR1572437	Ecuador	SLC
SL298	TS-301	Santa Cruz near Shintuyo	Solanum lycopersicum var. cerasiforme	SRR1572438	Peru	SLC
SL299	TS-302	Upper Parana	Solanum lycopersicum var. cerasiforme	SRR1572439	Brazil	SLC
SL300	TS-303	Los Banos	Solanum lycopersicum var. cerasiforme	SRR1572440,SRR1572441	Phillipines	SLC
SL301	TS-304	Tarapoto	Solanum lycopersicum var. cerasiforme	SRR1572442	Peru	SLC
SL319	TS-400		Solanum lycopersicum	SRR1572661,SRR1572662,SRR1572663	China	Modern
SL320	TS-401		Solanum lycopersicum	SRR1572664,SRR1572665	China	Modern
SL326	TS-409	-	Solanum lycopersicum	SRR1572666	-	Heirloom
SL327	TS-410	-	Solanum pimpinellifolium	SRR1572263,SRR1572264,SRR1572265	-	SP
SL328	TS-411	LA0480	Solanum pimpinellifolium	SRR1572266	Peru	SP
SL329	TS-413	LA1242	Solanum pimpinellifolium	SRR1572269	Ecuador	SP
SL330	TS-414	LA1341	Solanum pimpinellifolium	SRR1572270	-	SP
SL331	TS-415	LA1596	Solanum pimpinellifolium	SRR1572271	-	SP
SL332	TS-416	LA1847	Solanum pimpinellifolium	SRR1572272	-	SP
SL333	TS-417	LA1933	Solanum pimpinellifolium	SRR1572273	-	SP
SL334	TS-418	LA2147	Solanum pimpinellifolium	SRR1572274	-	SP
SL335	TS-419	LA2173	Solanum pimpinellifolium	SRR1572275	Peru	SP
SL336	TS-420	LA2184	Solanum pimpinellifolium	SRR1572276	Peru	SP
SL337	TS-421	LA2187	Solanum pimpinellifolium	SRR1572277	Peru	SP
SL338	TS-422	LA2425	Solanum pimpinellifolium	SRR1572278	-	SP
SL339	TS-423	LA2840	Solanum lycopersicum var. cerasiforme	SRR1572443	-	SLC
SL340	TS-424	-	Solanum pimpinellifolium	SRR1572279,SRR1572280	-	SP
SL341	TS-425	-	Solanum pimpinellifolium	SRR1572281	-	SP
SL342	TS-426	LA1263	Solanum lycopersicum var. cerasiforme	SRR1572444,SRR1572445	-	SLC
SL343	TS-427	-	Solanum lycopersicum var. cerasiforme	SRR1572446	-	SLC
SL344	TS-428	-	Solanum lycopersicum var. cerasiforme	SRR1572447,SRR1572448	-	SLC
SL345	TS-429	-	Solanum pimpinellifolium	SRR1572282	-	SP
SL346	TS-430	-	Solanum lycopersicum var. cerasiforme	SRR1572449	-	SLC
SL347	TS-431	-	Solanum lycopersicum var. cerasiforme	SRR1572450	-	SLC
SL348	TS-432	-	Solanum pimpinellifolium	SRR1572283,SRR1572284	-	SP
SL349	TS-433	-	Solanum pimpinellifolium	SRR1572285,SRR1572286	-	SP
SL350	TS-434	LA1591	Solanum pimpinellifolium	SRR1572287	-	SP
SL351	TS-435	LA1595	Solanum pimpinellifolium	SRR1572288	-	SP
SL352	TS-436	-	Solanum lycopersicum var. cerasiforme	SRR1572451	-	SLC
SL353	TS-437	LA1578	Solanum pimpinellifolium	SRR1572289,SRR1572290	-	SP
SL354	TS-438	-	Solanum pimpinellifolium	SRR1572291	-	SP
SL355	TS-439	LA2656	Solanum pimpinellifolium	SRR1572292	-	SP
SL356	TS-440	LA2857	Solanum pimpinellifolium	SRR1572293	-	SP
SL357	TS-441	LA4431	Solanum pimpinellifolium	SRR1572294	-	SP
SL358	TS-450	my	Solanum lycopersicum var. cerasiforme	SRR5080077		SLC
SL359	TS-501	Amish Salad	Solanum lycopersicum	SRR5080033	United States	Heirloom
SL360	TS-502	Aunt Ruby's German Green	Solanum lycopersicum	SRR5080127	United States	Heirloom
SL361	TS-503	Black	Solanum lycopersicum	SRR5079896	United States	Heirloom
SL362	TS-504	Bloody Butcher	Solanum lycopersicum	SRR5079887	United States	Heirloom
SL363	TS-505	Brandywine	Solanum pimpinellifolium	SRR1572289,SRR1572290	Solanum lycopersicum	SP
SL364	TS-506	Chadwick Cherry	Solanum lycopersicum var. cerasiforme	SRR5079928	United States	SLC
SL365	TS-507	Cherokee Purple	Solanum lycopersicum	SRR5080091	United States	Heirloom
SL366	TS-508	Cherry Roma	Solanum lycopersicum var. cerasiforme	SRR5080059	United States	SLC
SL368	TS-510	Costoluto Genovese	Solanum lycopersicum	SRR5079869	United States	Heirloom
SL369	TS-511	Crimson Sprinter	Solanum lycopersicum	SRR5080072	United States	Heirloom
SL370	TS-512	Czech Bush Red	Solanum lycopersicum	SRR5080116	United States	Heirloom
SL371	TS-513	Dixie Golden Giant	Solanum lycopersicum	SRR5080098	United States	Heirloom
SL372	TS-514	Early Red Chief	Solanum lycopersicum	SRR5079895	United States	Heirloom
SL373	TS-515	Garden Peach	Solanum lycopersicum	SRR5079907	United States	Heirloom
SL374	TS-516	German Head	Solanum lycopersicum	SRR5080117	United States	Heirloom
SL375	TS-517	German Queen	Solanum lycopersicum	SRR5080068	United States	Heirloom
SL376	TS-518	Giant Belgium	Solanum lycopersicum	SRR5080121	United States	Heirloom
SL377	TS-519	Giant Oxheart	Solanum lycopersicum	SRR5080109	United States	Heirloom
SL378	TS-520	Glacier	Solanum lycopersicum	SRR5080122	United States	Heirloom
SL379	TS-521	Green Zebra	Solanum lycopersicum	SRR5080064	United States	Heirloom
SL380	TS-522	Gulf State Market	Solanum lycopersicum	SRR5080042	United States	Heirloom
SL381	TS-523	Hillbilly	Solanum lycopersicum	SRR5080032	United States	Heirloom
SL382	TS-524	Japanese Black Trifele	Solanum lycopersicum	SRR5080061	United States	Heirloom
SL383	TS-525	Kentucky Beefsteak	Solanum lycopersicum	SRR5080134	United States	Heirloom
SL384	TS-526	Large Red Cherry	Solanum lycopersicum var. cerasiforme	SRR5080079	United States	SLC
SL385	TS-527	Legend	Solanum lycopersicum	SRR5079916	United States	Heirloom
SL386	TS-528	Lemon Drop	Solanum lycopersicum var. cerasiforme	SRR5079871	United States	SLC
SL387	TS-529	Livingston's Globe	Solanum lycopersicum	SRR5080056	United States	Heirloom
SL388	TS-530	Livingston's Golden Queen	Solanum lycopersicum	SRR5080071	United States	Heirloom
SL389	TS-531	Livingston's Stone	Solanum lycopersicum	SRR5080108	United States	Heirloom
SL390	TS-532	Maglia Rosa Cherry	Solanum lycopersicum var. cerasiforme	SRR5080080	United States	SLC
SL391	TS-533	Marmande VFA	Solanum lycopersicum	SRR5079884	United States	Heirloom
SL392	TS-534	Martian Giant	Solanum lycopersicum	SRR5080102	United States	Heirloom
SL393	TS-535	Matina	Solanum lycopersicum	SRR5080029	United States	Heirloom
SL394	TS-536	Matt's Wild Cherry	Solanum lycopersicum var. cerasiforme	SRR5079877	United States	SLC
SL395	TS-537	Mexico Midget	Solanum lycopersicum var. cerasiforme	SRR5080113	United States	SLC
SL396	TS-538	Micado Violettor	Solanum lycopersicum	SRR5080105	United States	Heirloom
SL397	TS-539	Mr. Stripey	Solanum lycopersicum	SRR5080065	United States	Heirloom
SL398	TS-540	Nyagous	Solanum lycopersicum	SRR5079879	United States	Heirloom
SL399	TS-541	Oaxacan Pink	Solanum lycopersicum	SRR5079893	United States	Heirloom
SL400	TS-542	Old Brooks	Solanum lycopersicum	SRR5079872	United States	Heirloom
SL401	TS-543	Orange Queen	Solanum lycopersicum	SRR5079905	United States	Heirloom
SL402	TS-544	Oregon Spring Bush	Solanum lycopersicum	SRR5080118	United States	Heirloom
SL403	TS-545	Peacevine Cherry	Solanum lycopersicum var. cerasiforme	SRR5080028	United States	SLC
SL404	TS-546	Peron Sprayless	Solanum lycopersicum	SRR5080069	United States	Heirloom
SL405	TS-547	Ponderosa Pink	Solanum lycopersicum	SRR5079891	United States	Heirloom
SL406	TS-548	Ponderosa Red	Solanum lycopersicum	SRR5079885	United States	Heirloom
SL407	TS-549	Porter/EA00940	Solanum lycopersicum	SRR5080066	-	Heirloom
SL408	TS-550	Red Calabash	Solanum lycopersicum	SRR5080043	United States	Heirloom
SL409	TS-551	Red House Free Standing	Solanum lycopersicum	SRR5079882	United States	Heirloom
SL410	TS-552	Red Pear	Solanum lycopersicum var. cerasiforme	SRR5079862	United States	SLC
SL411	TS-553	Rose Tomato	Solanum lycopersicum	SRR5079924	United States	Heirloom
SL412	TS-554	Santiam	Solanum lycopersicum	SRR5079889	United States	Heirloom
SL413	TS-555	Skorospelka Red	Solanum lycopersicum	SRR5079904	United States	Heirloom
SL414	TS-556	St. Pierre	Solanum lycopersicum	SRR5080114		Heirloom
SL415	TS-557	Stupice	Solanum lycopersicum	SRR5080119	United States	Heirloom
SL416	TS-558	Sunray	Solanum lycopersicum	SRR5080044	United States	Heirloom
SL417	TS-559	Super Sioux	Solanum lycopersicum	SRR5080057	United States	Heirloom
SL418	TS-560	Thai Pink Cherry	Solanum lycopersicum var. cerasiforme	SRR5080082	United States	SLC
SL419	TS-561	Thessaloniki	Solanum lycopersicum	SRR5080087	Solanum lycopersicum	Heirloom
SL420	TS-562	Three Sisters	Solanum lycopersicum	SRR5080100	United States	Heirloom
SL421	TS-563	Tigerella Orange	Solanum lycopersicum	SRR5080088	United States	Heirloom
SL422	TS-564	Tommy Toe	Solanum lycopersicum var. cerasiforme	SRR5080058	United States	SLC
SL423	TS-565	Valencia	Solanum lycopersicum	SRR5079903	United States	Heirloom
SL424	TS-566	Watermelon Beefsteak	Solanum lycopersicum	SRR5080104	United States	Heirloom
SL425	TS-567	Wisconsin 55	Solanum lycopersicum	SRR5080055	United States	Heirloom
SL426	TS-568	Yellow Perfection	Solanum lycopersicum	SRR5079859	United States	Heirloom
SL427	TS-569	Zapotec	Solanum lycopersicum	SRR5080047	United States	Heirloom
SL428	TS-570	Abraham Lincoln Original	Solanum lycopersicum	SRR5080001	United States	Heirloom
SL429	TS-571	Amana Orange	Solanum lycopersicum	SRR5080136	United States	Heirloom
SL430	TS-572	Andrew Rahart's Jumbo Red	Solanum lycopersicum	SRR5079875	United States	Heirloom
SL431	TS-573	Anna Russian	Solanum lycopersicum	SRR5080096	United States	Heirloom
SL432	TS-574	Arkansas Traveler	Solanum lycopersicum	SRR5080097	United States	Modern
SL433	TS-575	Azoychka Russian	Solanum lycopersicum	SRR5079892	United States	Heirloom
SL434	TS-576	Beefsteak	Solanum lycopersicum	SRR5080041	United States	Modern
SL435	TS-577	Black Brandywine	Solanum lycopersicum	SRR5079886	United States	Modern
SL436	TS-578	Black Krim	Solanum lycopersicum	SRR5080040	United States	Heirloom
SL437	TS-579	Black Prince	Solanum lycopersicum	SRR5080083	United States	Heirloom
SL438	TS-580	Black Sea Man	Solanum lycopersicum	SRR5080026	United States	Heirloom
SL439	TS-581	Box Car Willie	Solanum lycopersicum	SRR5079880	United States	Heirloom
SL440	TS-582	Brown Berry	Solanum lycopersicum var. cerasiforme	SRR5080094	United States	SLC
SL441	TS-583	Burbank	Solanum lycopersicum	SRR5080133	United States	Heirloom
SL442	TS-584	Caro Rich	Solanum lycopersicum	SRR5080027	United States	Heirloom
SL443	TS-585	Chocolate Cherry	Solanum lycopersicum var. cerasiforme	SRR5080130	United States	SLC
SL445	TS-587	Double Rich	Solanum lycopersicum	SRR5080074	United States	Heirloom
SL446	TS-588	Dr. Wyche's Yellow	Solanum lycopersicum	SRR5080112	United States	Heirloom
SL447	TS-589	Druzba	Solanum lycopersicum	SRR5080131	United States	Heirloom
SL448	TS-590	Gardener's Delight	Solanum lycopersicum var. cerasiforme	SRR5079888	United States	SLC
SL449	TS-591	Georgia Streak	Solanum lycopersicum	SRR5080128	United States	Heirloom
SL450	TS-592	German Johnson Pink	Solanum lycopersicum	SRR5080107	United States	Heirloom
SL451	TS-593	German Red Strawberry	Solanum lycopersicum	SRR5080060	United States	Heirloom
SL452	TS-594	Gold Currant	Solanum lycopersicum var. cerasiforme	SRR5080031	United States	SLC
SL453	TS-595	Golden Jubilee	Solanum lycopersicum	SRR5080137	United States	Heirloom
SL454	TS-596	Golden Ponderosa	Solanum lycopersicum	SRR5079873	United States	Heirloom
SL455	TS-597	Great White Beefsteak	Solanum lycopersicum	SRR5079868	United States	Heirloom
SL456	TS-598	Green Grape	Solanum lycopersicum var. cerasiforme	SRR5080124	United States	SLC
SL457	TS-599	Jaune Flammee	Solanum lycopersicum	SRR5079883	United States	Heirloom
SL458	TS-600	Kellogg's Breakfast	Solanum lycopersicum	SRR5080103	United States	Heirloom
SL459	TS-601	LA1673	Solanum lycopersicum var. cerasiforme	SRR5080132	United States	SLC
SL460	TS-602	Lillian's Yellow Heirloom	Solanum lycopersicum	SRR5079860	United States	Modern
SL461	TS-603	Marvel Striped	Solanum lycopersicum	SRR5080076	United States	Heirloom
SL462	TS-604	Mule Team	Solanum lycopersicum	SRR5080086	United States	Heirloom
SL463	TS-605	Old German	Solanum lycopersicum	SRR5079863	United States	Heirloom
SL464	TS-606	Omar's Lebanese	Solanum lycopersicum	SRR5080070	United States	Heirloom
SL465	TS-607	Orange Strawberry	Solanum lycopersicum	SRR5080035	United States	Heirloom
SL466	TS-608	Paul Robeson	Solanum lycopersicum	SRR5080084	United States	Heirloom
SL467	TS-609	Pineapple	Solanum lycopersicum	SRR5080038	United States	Heirloom
SL468	TS-610	Pink Ping Pong	Solanum lycopersicum var. cerasiforme	SRR5080085	United States	SLC
SL469	TS-611	Prize of the Trials Cherry	Solanum lycopersicum	SRR5080046	United States	Heirloom
SL470	TS-612	Prudens Purple	Solanum lycopersicum	SRR5080111	United States	Heirloom
SL471	TS-613	Rainbow	Solanum lycopersicum	SRR5080036	United States	Heirloom
SL472	TS-614	Red Currant	Solanum lycopersicum var. cerasiforme	SRR5079866	United States	SLC
SL473	TS-615	Red Fig Tomato	Solanum lycopersicum var. cerasiforme	SRR5079890	United States	SLC
SL474	TS-616	Red Star	Solanum lycopersicum	SRR5080050	United States	Heirloom
SL475	TS-617	Red Zebra	Solanum lycopersicum	SRR5080126	United States	Modern
SL476	TS-618	Riesentraube	Solanum lycopersicum var. cerasiforme	SRR5080101	United States	SLC
SL477	TS-619	Silvery Fir Tree	Solanum lycopersicum	SRR5080106	United States	Heirloom
SL479	TS-621	Soldacki	Solanum lycopersicum	SRR5080054	United States	Heirloom
SL480	TS-622	Sub-Arctic Plenty	Solanum lycopersicum	SRR5080093	United States	Modern
SL481	TS-623	Sugar Lump	Solanum lycopersicum var. cerasiforme	SRR5080034	United States	SLC
SL482	TS-624	Vintage Wine	Solanum lycopersicum	SRR5079874	United States	Heirloom
SL483	TS-625	Wapsipinicon Peach	Solanum lycopersicum	SRR5079870	United States	Heirloom
SL485	TS-627	Yellow Brandywine	Solanum lycopersicum	SRR5079881	United States	Heirloom
SL486	TS-628	Yellow Cherry	Solanum lycopersicum var. cerasiforme	SRR5080037	United States	SLC
SL488	TS-630	Florida47	Solanum lycopersicum	SRR5080062		Modern
SL489	TS-631	Celebrity VFFNTA Hybrid	Solanum lycopersicum	SRR5079894		Modern
SL490	TS-632	Mountain Spring VFF Hybrid	Solanum lycopersicum	SRR5080052		Modern
SL491	TS-633	Bush Early Girl VFFNT Hybrid	Solanum lycopersicum	SRR5080123		Modern
SL492	TS-634	BHN 589 VFFT Hybrid	Solanum lycopersicum	SRR5080110		Modern
SL493	TS-635	Tasti-Lee VFFF Hybrid	Solanum lycopersicum	SRR5080120		Modern
SL494	TS-636	Better Boy Hybrid	Solanum lycopersicum	SRR5079902	-	Modern
SL495	TS-637	Better Bush VFN Hybrid	Solanum lycopersicum	SRR5080073		Modern
SL496	TS-638	Solar Fire VFFF Hybrid	Solanum lycopersicum	SRR5080045		Modern
SL497	TS-639	Paul_Robeson	Solanum lycopersicum	SRR5080092	-	Heirloom
SL498	TS-640	FL8059	Solanum lycopersicum	SRR5080095		Modern
SL499	TS-641	Cuore_de_Toro	Solanum lycopersicum	SRR5080048		Heirloom
SL500	TS-642	John_Baer	Solanum lycopersicum	SRR5080099		Heirloom
SL501	TS-643	Livingstons_Paragon	Solanum lycopersicum	SRR5080078		Heirloom
SL502	TS-644	Moonglow	Solanum lycopersicum	SRR5080115		Heirloom
SL503	TS-645	Orange_Oxheart	Solanum lycopersicum	SRR5080125		Heirloom
SL504	TS-646	Persimmon_Orange	Solanum lycopersicum	SRR5079876		Heirloom
SL506	TS-648	Red_Brandywine	Solanum lycopersicum	SRR5080039		Heirloom
SL507	TS-649	Wins_All	Solanum lycopersicum	SRR5079878		Heirloom
SL508	TS-650	Bear_Creek	Solanum lycopersicum	SRR5080081		Heirloom
SL509	TS-651	Isis_Candy	Solanum lycopersicum var. cerasiforme	SRR5079906		SLC
SL510	TS-652	Jelly_Bean_Hybrid	Solanum lycopersicum var. cerasiforme	SRR5079864		SLC
SL511	TS-653	Jetsonic_Hybrid	Solanum lycopersicum	SRR5080067		Modern
SL513	TS-655	Mortgage_Lifter	Solanum lycopersicum	SRR5079867		Heirloom
SL514	TS-656	Parks_Whopper	Solanum lycopersicum	SRR5080030		Modern
SL515	TS-657	SuperSweet_100_Hybrid	Solanum lycopersicum var. cerasiforme	SRR5079865		SLC
SL516	TS-658	Yellow_Jelly_Bean	Solanum lycopersicum var. cerasiforme	SRR5080051		SLC
SL517	TS-659	Oaxacan_Pink	Solanum lycopersicum	SRR5080089	-	Heirloom
SL521	BGV004584	LA4660	Solanum lycopersicum var. cerasiforme	SRR7279492	Colombia	SLC
SL522	BGV005895	LA4661	Solanum lycopersicum var. cerasiforme	SRR7279491	Ecuador	SLC
SL523	BGV005912	LA4662	Solanum lycopersicum var. cerasiforme	SRR7279481,SRR7279484	Ecuador	SLC
SL524	BGV006148	LA4663	Solanum lycopersicum var. cerasiforme	SRR7279483	Ecuador	SLC
SL525	BGV006175	LA4664	Solanum lycopersicum var. cerasiforme	SRR7279509	Ecuador	SLC
SL526	BGV006208	LA4665	Solanum pimpinellifolium	SRR7279490	Ecuador	SP
SL527	BGV006225	LA4666	Solanum lycopersicum var. cerasiforme	SRR7279508	Ecuador	SLC
SL528	BGV006229	LA4667	Solanum lycopersicum var. cerasiforme	SRR7279489	Ecuador	SLC
SL529	BGV006230	LA4668	Solanum lycopersicum var. cerasiforme	SRR7279511	Ecuador	SLC
SL530	BGV006231	LA4669	Solanum lycopersicum var. cerasiforme	SRR7279510	Ecuador	SLC
SL531	BGV006232	LA4670	Solanum lycopersicum var. cerasiforme	SRR7279485	Ecuador	SLC
SL532	BGV006234	LA4671	Solanum lycopersicum var. cerasiforme	SRR7279486	Ecuador	SLC
SL533	BGV006235	LA4672	Solanum lycopersicum var. cerasiforme	SRR7279668	Ecuador	SLC
SL534	BGV006327	LA4673	Solanum pimpinellifolium	SRR7279507,SRR7279623	Peru	SP
SL535	BGV006336	LA4674	Solanum pimpinellifolium	SRR7279667	Peru	SP
SL536	BGV006347	LA4675	Solanum pimpinellifolium	SRR7279516,SRR7279535	Peru	SP
SL537	BGV006353	LA4676	Solanum pimpinellifolium	SRR7279624,SRR7279666	Peru	SP
SL538	BGV006363	LA4677	Solanum pimpinellifolium	SRR7279504,SRR7279580	Peru	SP
SL539	BGV006370	LA4678	Solanum pimpinellifolium	SRR7279583	Peru	SP
SL540	BGV006454	LA4679	Solanum pimpinellifolium	SRR7279665	Peru	SP
SL541	BGV006457	LA4680	Solanum pimpinellifolium	SRR7279506	Peru	SP
SL542	BGV006478	LA4681	Solanum pimpinellifolium	SRR7279505	Peru	SP
SL543	BGV006753	LA4682	Solanum lycopersicum var. cerasiforme	SRR7279513	Ecuador	SLC
SL544	BGV006767	LA4683	Solanum lycopersicum var. cerasiforme	SRR7279512	Ecuador	SLC
SL545	BGV006768	LA4684	Solanum lycopersicum var. cerasiforme	SRR7279652	Ecuador	SLC
SL546	BGV006775	LA4685	Solanum lycopersicum var. cerasiforme	SRR7279600,SRR7279710	Ecuador	SLC
SL547	BGV006777	LA4686	Solanum lycopersicum var. cerasiforme	SRR7279594,SRR7279707	Ecuador	SLC
SL548	BGV006779	LA4687	Solanum lycopersicum var. cerasiforme	SRR7279544,SRR7279554	Ecuador	SLC
SL549	BGV006792	LA4688	Solanum lycopersicum var. cerasiforme	SRR7279706	Ecuador	SLC
SL550	BGV006806	LA4689	Solanum lycopersicum var. cerasiforme	SRR7279644,SRR7279705	Ecuador	SLC
SL551	BGV006825	LA4690	Solanum lycopersicum var. cerasiforme	SRR7279585	Ecuador	SLC
SL552	BGV006828	LA4691	Solanum lycopersicum var. cerasiforme	SRR7279646	Ecuador	SLC
SL553	BGV006852	LA4692	Solanum lycopersicum var. cerasiforme	SRR7279611	Ecuador	SLC
SL554	BGV006859	LA4693	Solanum lycopersicum var. cerasiforme	SRR7279568	Ecuador	SLC
SL555	BGV006865	LA4694	Solanum lycopersicum var. cerasiforme	SRR7279628,SRR7279640	Ecuador	SLC
SL556	BGV006867	LA4695	Solanum lycopersicum var. cerasiforme	SRR7279647	Ecuador	SLC
SL557	BGV006881	LA4696	Solanum lycopersicum var. cerasiforme	SRR7279597,SRR7279708	Ecuador	SLC
SL558	BGV006896	LA4697	Solanum lycopersicum var. cerasiforme	SRR7279661	Ecuador	SLC
SL559	BGV006899	LA4698	Solanum lycopersicum var. cerasiforme	SRR7279642	Ecuador	SLC
SL560	BGV006901	LA4699	Solanum lycopersicum var. cerasiforme	SRR7279645	Ecuador	SLC
SL561	BGV006904	LA4700	Solanum lycopersicum var. cerasiforme	SRR7279482,SRR7279662	Ecuador	SLC
SL562	BGV006906	LA4701	Solanum lycopersicum var. cerasiforme	SRR7279567	Ecuador	SLC
SL563	BGV006907	LA4702	Solanum lycopersicum var. cerasiforme	SRR7279625,SRR7279643	Ecuador	SLC
SL564	BGV006910	LA4703	Solanum lycopersicum var. cerasiforme	SRR7279648	Ecuador	SLC
SL565	BGV006927	LA4704	Solanum lycopersicum var. cerasiforme	SRR7279587	Ecuador	SLC
SL566	BGV006931	LA4705	Solanum lycopersicum var. cerasiforme	SRR7279651	Ecuador	SLC
SL567	BGV006934	LA4706	Solanum lycopersicum var. cerasiforme	SRR7279709	Ecuador	SLC
SL568	BGV007015	LA4707	Solanum lycopersicum var. cerasiforme	SRR7279649	Ecuador	SLC
SL569	BGV007017	LA4708	Solanum lycopersicum var. cerasiforme	SRR7279541,SRR7279636	Ecuador	SLC
SL570	BGV007023	LA4709	Solanum lycopersicum var. cerasiforme	SRR7279682	Ecuador	SLC
SL571	BGV007109	LA4710	Solanum pimpinellifolium	SRR7279683	Ecuador	SP
SL572	BGV007111	LA4711	Solanum pimpinellifolium	SRR7279599,SRR7279677	Ecuador	SP
SL573	BGV007149	LA4712	Solanum pimpinellifolium	SRR7279720	Ecuador	SP
SL574	BGV007151	LA4713	Solanum pimpinellifolium	SRR7279693	Ecuador	SP
SL575	BGV007152	LA4714	Solanum pimpinellifolium	SRR7279692	Ecuador	SP
SL576	BGV007158	LA4716	Solanum pimpinellifolium	SRR7279719	Ecuador	SP
SL577	BGV007161	LA4717	Solanum pimpinellifolium	SRR7279687	Ecuador	SP
SL578	BGV007169	LA4718	Solanum pimpinellifolium	SRR7279672	Ecuador	SP
SL579	BGV007181	LA4719	Solanum pimpinellifolium	SRR7279686	Ecuador	SP
SL580	BGV007194	LA4720	Solanum pimpinellifolium	SRR7279694,SRR7279702	Ecuador	SP
SL581	BGV007198	LA4721	Solanum pimpinellifolium	SRR7279638,SRR7279659	Ecuador	SP
SL582	BGV007339	LA4722	Solanum pimpinellifolium	SRR7279701,SRR7279721	Ecuador	SP
SL583	BGV007366	LA4723	Solanum pimpinellifolium	SRR7279685,SRR7279700	Ecuador	SP
SL584	BGV007854	LA4724	Solanum lycopersicum	SRR7279639,SRR7279654	Mexico	Heirloom
SL585	BGV007857	LA4725	Solanum lycopersicum	SRR7279635,SRR7279660	Mexico	Heirloom
SL586	BGV007860	LA4726	Solanum lycopersicum	SRR7279653,SRR7279684	Mexico	Heirloom
SL587	BGV007862	LA4727	Solanum lycopersicum	SRR7279689,SRR7279699	Mexico	Heirloom
SL588	BGV007863	LA4728	Solanum lycopersicum	SRR7279656,SRR7279678	Mexico	Heirloom
SL589	BGV007864	LA4729	Solanum lycopersicum	SRR7279655,SRR7279679	Mexico	Heirloom
SL590	BGV007865	LA4730	Solanum lycopersicum	SRR7279704,SRR7279725	Mexico	Heirloom
SL591	BGV007867	LA4731	Solanum lycopersicum	SRR7279703,SRR7279712	Mexico	Heirloom
SL592	BGV007870	LA4732	Solanum lycopersicum	SRR7279688	Mexico	Heirloom
SL593	BGV007871	LA4733	Solanum lycopersicum	SRR7279711	Mexico	Heirloom
SL594	BGV007872	LA4734	Solanum lycopersicum	SRR7279581,SRR7279723	Mexico	Heirloom
SL595	BGV007875	LA4735	Solanum lycopersicum	SRR7279724	Mexico	Heirloom
SL596	BGV007876	LA4736	Solanum lycopersicum	SRR7279637	Mexico	Heirloom
SL597	BGV007878	LA4737	Solanum lycopersicum	SRR7279722	Mexico	Heirloom
SL598	BGV007894	LA4738	Solanum lycopersicum var. cerasiforme	SRR7279691	Mexico	SLC
SL599	BGV007895	LA4739	Solanum lycopersicum	SRR7279690	Mexico	Heirloom
SL600	BGV007899	LA4740	Solanum lycopersicum var. cerasiforme	SRR7279681	Mexico	SLC
SL601	BGV007900	LA4741	Solanum lycopersicum var. cerasiforme	SRR7279671	Mexico	SLC
SL602	BGV007901	LA4742	Solanum lycopersicum var. cerasiforme	SRR7279680	Mexico	SLC
SL603	BGV007902	LA4743	Solanum lycopersicum var. cerasiforme	SRR7279726	Mexico	SLC
SL604	BGV007908	LA4744	Solanum lycopersicum var. cerasiforme	SRR7279575	Mexico	SLC
SL605	BGV007909	LA4745	Solanum lycopersicum var. cerasiforme	SRR7279606	Mexico	SLC
SL606	BGV007910	LA4746	Solanum lycopersicum var. cerasiforme	SRR7279538,SRR7279553	Mexico	SLC
SL607	BGV007911	LA4747	Solanum lycopersicum var. cerasiforme	SRR7279632,SRR7279714	Mexico	SLC
SL608	BGV007918	LA4748	Solanum lycopersicum var. cerasiforme	SRR7279522,SRR7279539	Mexico	SLC
SL609	BGV007920	LA4749	Solanum lycopersicum var. cerasiforme	SRR7279604	Mexico	SLC
SL610	BGV007921	LA4750	Solanum lycopersicum var. cerasiforme	SRR7279579	Mexico	SLC
SL611	BGV007927	LA4751	Solanum lycopersicum var. cerasiforme	SRR7279608	Mexico	SLC
SL612	BGV007931	LA4752	Solanum lycopersicum var. cerasiforme	SRR7279550	Mexico	SLC
SL613	BGV007933	LA4753	Solanum lycopersicum var. cerasiforme	SRR7279556	Mexico	SLC
SL614	BGV007934	LA4754	Solanum lycopersicum var. cerasiforme	SRR7279572	Mexico	SLC
SL615	BGV007935	LA4755	Solanum lycopersicum var. cerasiforme	SRR7279578	Mexico	SLC
SL616	BGV007936	LA4756	Solanum lycopersicum	SRR7279565,SRR7279577,SRR7279591	Mexico	Heirloom
SL617	BGV007981	LA4757	Solanum lycopersicum var. cerasiforme	SRR7279532,SRR7279588,SRR7279593	Peru	SLC
SL618	BGV007989	LA4758	Solanum lycopersicum var. cerasiforme	SRR7279487,SRR7279582,SRR7279618	Peru	SLC
SL619	BGV007990	LA4759	Solanum lycopersicum var. cerasiforme	SRR7279564,SRR7279586,SRR7279617	Peru	SLC
SL620	BGV007992	LA4760	Solanum lycopersicum var. cerasiforme	SRR7279561,SRR7279584,SRR7279596	Peru	SLC
SL621	BGV008036	LA4761	Solanum lycopersicum var. cerasiforme	SRR7279558,SRR7279592,SRR7279595	Peru	SLC
SL622	BGV008037	LA4762	Solanum lycopersicum var. cerasiforme	SRR7279530,SRR7279612	Peru	SLC
SL623	BGV008041	LA4763	Solanum lycopersicum var. cerasiforme	SRR7279616,SRR7279621	Peru	SLC
SL624	BGV008042	LA4764	Solanum lycopersicum var. cerasiforme	SRR7279615,SRR7279619	Peru	SLC
SL625	BGV008051		Solanum lycopersicum var. cerasiforme	SRR7279528,SRR7279622	Mexico	SLC
SL626	BGV008058		Solanum lycopersicum var. cerasiforme	SRR7279514,SRR7279529,SRR7279613	Mexico	SLC
SL627	BGV008061		Solanum lycopersicum var. cerasiforme	SRR7279527,SRR7279620	Mexico	SLC
SL628	BGV008065		Solanum lycopersicum var. cerasiforme	SRR7279531,SRR7279716	Peru	SLC
SL629	BGV008067		Solanum lycopersicum var. cerasiforme	SRR7279563,SRR7279641	Mexico	SLC
SL630	BGV008070		Solanum lycopersicum var. cerasiforme	SRR7279560,SRR7279629	Mexico	SLC
SL631	BGV008077		Solanum lycopersicum var. cerasiforme	SRR7279562,SRR7279627	Peru	SLC
SL632	BGV008095		Solanum lycopersicum var. cerasiforme	SRR7279488,SRR7279542	Peru	SLC
SL633	BGV008096		Solanum lycopersicum var. cerasiforme	SRR7279493,SRR7279557	Peru	SLC
SL634	BGV008098		Solanum lycopersicum var. cerasiforme	SRR7279566,SRR7279598	Peru	SLC
SL635	BGV008100		Solanum lycopersicum var. cerasiforme	SRR7279559,SRR7279590	Peru	SLC
SL636	BGV008106		Solanum lycopersicum var. cerasiforme	SRR7279534,SRR7279674	Peru	SLC
SL637	BGV008108		Solanum lycopersicum var. cerasiforme	SRR7279536,SRR7279650	Peru	SLC
SL638	BGV008110		Solanum lycopersicum var. cerasiforme	SRR7279673,SRR7279697	Colombia	SLC
SL639	BGV008189		Solanum lycopersicum var. cerasiforme	SRR7279537,SRR7279717	Peru	SLC
SL640	BGV008218		Solanum lycopersicum var. cerasiforme	SRR7279533,SRR7279614	Costa Rica	SLC
SL641	BGV008219		Solanum lycopersicum var. cerasiforme	SRR7279609	Costa Rica	SLC
SL642	BGV008221		Solanum lycopersicum var. cerasiforme	SRR7279601,SRR7279715	El Salvador	SLC
SL643	BGV008223		Solanum lycopersicum var. cerasiforme	SRR7279574	Honduras	SLC
SL644	BGV008224		Solanum lycopersicum var. cerasiforme	SRR7279547	Nicaragua	SLC
SL645	BGV008225		Solanum lycopersicum var. cerasiforme	SRR7279607	Nicaragua	SLC
SL646	BGV008345	LA4765	Solanum lycopersicum var. cerasiforme	SRR7279571	El Salvador	SLC
SL647	BGV008347		Solanum lycopersicum var. cerasiforme	SRR7279521	Honduras	SLC
SL648	BGV008348	LA4766	Solanum lycopersicum var. cerasiforme	SRR7279633	Costa Rica	SLC
SL649	BGV008354	LA4767	Solanum lycopersicum var. cerasiforme	SRR7279576	Costa Rica	SLC
SL650	BGV012613	LA4768	Solanum lycopersicum var. cerasiforme	SRR7279540,SRR7279546	Peru	SLC
SL651	BGV012614	LA4769	Solanum lycopersicum var. cerasiforme	SRR7279543,SRR7279548	Mexico	SLC
SL652	BGV012615		Solanum lycopersicum var. cerasiforme	SRR7279552	Colombia	SLC
SL653	BGV012625	LA4770	Solanum lycopersicum var. cerasiforme	SRR7279630	Peru	SLC
SL654	BGV012626	LA4771	Solanum lycopersicum var. cerasiforme	SRR7279551	Colombia	SLC
SL655	BGV012627	LA4772	Solanum lycopersicum var. cerasiforme	SRR7279610	Colombia	SLC
SL656	BGV012639	LA4773	Solanum lycopersicum var. cerasiforme	SRR7279555	Ecuador	SLC
SL657	BGV012640	LA4774	Solanum lycopersicum var. cerasiforme	SRR7279605	Peru	SLC
SL658	BGV013134	LA4775	Solanum lycopersicum var. cerasiforme	SRR7279570,SRR7279589	Costa Rica	SLC
SL659	BGV013156	PI378994	Solanum lycopersicum var. cerasiforme	SRR7279676,SRR7279695	-	SLC
SL660	BGV013161		Solanum lycopersicum var. cerasiforme	SRR7279549	Peru	SLC
SL661	BGV013175	LA4776	Solanum lycopersicum var. cerasiforme	SRR7279603	Colombia	SLC
SL662	BGV013945		Solanum lycopersicum var. cerasiforme	SRR7279634	Peru	SLC
SL663	BGV014508	LA4777	Solanum lycopersicum var. cerasiforme	SRR7279631,SRR7279713	Peru	SLC
SL664	BGV014514	LA4778	Solanum lycopersicum var. cerasiforme	SRR7279573	Peru	SLC
SL665	BGV014515	LA4779	Solanum lycopersicum var. cerasiforme	SRR7279569	Peru	SLC
SL666	BGV014516	LA4780	Solanum lycopersicum var. cerasiforme	SRR7279602,SRR7279718	Peru	SLC
SL667	BGV014518	LA4781	Solanum lycopersicum var. cerasiforme	SRR7279525	Peru	SLC
SL668	BGV014519	LA4782	Solanum lycopersicum var. cerasiforme	SRR7279496	Peru	SLC
SL669	BGV014522	LA4783	Solanum lycopersicum var. cerasiforme	SRR7279519	Peru	SLC
SL670	BGV015380	LA4784	Solanum pimpinellifolium	SRR7279696	Peru	SP
SL671	BGV015382	LA4785	Solanum pimpinellifolium	SRR7279698	Peru	SP
SL672	BGV015726	LA4786	Solanum lycopersicum var. cerasiforme	SRR7279498,SRR7279626	Peru	SLC
SL673	BGV015727	LA4787	Solanum lycopersicum var. cerasiforme	SRR7279495	Peru	SLC
SL674	BGV015730	LA4788	Solanum lycopersicum var. cerasiforme	SRR7279497	Peru	SLC
SL675	BGV015734	LA4789	Solanum lycopersicum var. cerasiforme	SRR7279524	Peru	SLC
SL677	LA0767	LA0767	Solanum lycopersicum	SRR7279502	-	Heirloom
SL678	LA1712	LA1712	Solanum lycopersicum var. cerasiforme	SRR7279517	Costa Rica	SLC
SL679	LA2309	LA2309	Solanum lycopersicum var. cerasiforme	SRR7279523,SRR7279663	Peru	SLC
SL680	PI_129026		Solanum lycopersicum var. cerasiforme	SRR7279518,SRR7279664	Ecuador	SLC
SL681	PI_129033		Solanum lycopersicum var. cerasiforme	SRR7279500,SRR7279545	Ecuador	SLC
SL682	PI_129088		Solanum lycopersicum var. cerasiforme	SRR7279499,SRR7279670	Colombia	SLC
SL683	PI_406890		Solanum lycopersicum var. cerasiforme	SRR7279520,SRR7279657	Honduras	SLC
SL684	PI_487625		Solanum lycopersicum var. cerasiforme	SRR7279526,SRR7279658	Costa Rica	SLC
SL769	Tegucigalpa	LA0147/Tegucigalpa	Solanum lycopersicum	SRR7279494,SRR7279675	-	Heirloom
SL770	Voyage	Voyage	Solanum lycopersicum	SRR7279501, SRR7279515, SRR7279727	-	Heirloom

## Sheet: S2
The natural variation in ZHD8.
ID	Chr	Pos	Reference allele	Alternate allele	Gene (SL5.0 genome)	Effect	HGVS_P	HGVS_C	Reference Allele Frequency	Alternate Allele Frequency
2-37856316-T-C	2	37856316	T	C	Solyc02T000990.1	Missense variant	p.Asn47Ser	c.140A>G	0.977952	0.0220484
2-37856346-G-A	2	37856346	G	A	Solyc02T000990.1	Missense variant	p.Ser37Leu	c.110C>T	0.943652	0.0563481
2-37856363-C-T	2	37856363	C	T	Solyc02T000990.1	Synonymous variant	p.Gln31Gln	c.93G>A	0.985816	0.0141844
2-37856368-T-C	2	37856368	T	C	Solyc02T000990.1	Missense variant	p.Ile30Val	c.88A>G	0.938746	0.0612536
2-37856447-T-A	2	37856447	T	A	Solyc02T000990.1	Missense variant	p.Leu3Phe	c.9A>T	0.998582	0.00141844

## Sheet: S3
The haplotype analysis in ZHD8.
ID	Effect	HapA	HapB	HapC	HapD
2-37856316-T-C	Missense variant	-	p.Asn47Ser	-	-	-	-
2-37856346-G-A	Missense variant	-	-	-	p.Ser37Leu	-	p.Ser37Leu
2-37856368-T-C	Missense variant	-	-	-	-	p.Ile30Val	p.Ile30Val
2-37856447-T-A	Missense variant	-	-	p.Leu3Phe	-	-	-
