# Supplementary material for: Salt-stress-induced tomato sweetening involves an SlSnRK2.6-SlZHD8 sugar accumulation cascade triggered by root-derived abscisic acid
Source: EMBO J. 2026 Feb 2;45(7):2134–56. doi: 10.1038/s44318-026-00708-0 (PMC13043847; doi:10.1038/s44318-026-00708-0)
Supplement: Supplementary file 12 — Dataset EV10 [file 44318_2026_708_MOESM12_ESM.xlsx]

## Sheet: Legends
Gene accession numbers, vectors, and primers

## Sheet: Gene ID
Name	ID
SlZHD8	Solyc02g067320
SlSnRK2.6	Solyc01g108280
SlSWEET12	Solyc06g072620
SlSUS3	Solyc07g042550
SlNCED1	Solyc01g087250
SlNCED2	Solyc01g087260
SlSnRK2.1	Solyc04g074500
SlSnRK2.2	Solyc08g077780
SlSnRK2.3	Solyc02g090390
SlSnRK2.4	Solyc04g012160
SlSnRK2.5	Solyc05g056550
SlSnRK2.7	Solyc01g103940
SlZHD1	Solyc01g014970
SlZHD2	Solyc01g102980
SlZHD3	Solyc01g103810
SlZHD4	Solyc01g103820
SlZHD5	Solyc01g103830
SlZHD6	Solyc01g103840
SlZHD7	Solyc02g067310
SlZHD9	Solyc02g067330
SlZHD10	Solyc02g085160
SlZHD11	Solyc02g087970
SlZHD12	Solyc03g061620
SlZHD13	Solyc03g098060
SlZHD14	Solyc03g116070
SlZHD15	Solyc04g014260
SlZHD16	Solyc04g074990
SlZHD17	Solyc04g080490
SlZHD18	Solyc05g007580
SlZHD19	Solyc05g018740
SlZHD20	Solyc05g020000
SlZHD21	Solyc05g051420
SlZHD22	Solyc09g089550
SlMYB102	Solyc03g093940
SlAGL162	Solyc01g106700
SlbHLH30	Solyc07g053290
SlGATA15	Solyc09g075610
AtSnRK2.1	AT5g08590
AtSnRK2.2	AT3g50500
AtSnRK2.3	AT5g66880
AtSnRK2.4	AT1g10940
AtSnRK2.5	AT5g63650
AtSnRK2.6	AT4g33950
AtSnRK2.7	AT4g40010
AtSnRK2.8	AT1g78290
AtSnRK2.9	AT2g23030
AtSnRK2.10	AT1g60940
AtZHD1	At5g65410
AtZHD2	At4g24660
AtZHD3	At2g02540
AtZHD4	At1g14440
AtZHD5	At1g75240
AtZHD6	At2g18350
AtZHD7	At3g50890
AtZHD8	At5g15210
AtZHD9	At3g28920
AtZHD10	At5g39760
AtZHD11	At1g69600
AtZHD12	At5g60480
AtZHD13	At5g42780
AtZHD14	At1g14687
AtMIF1	At1g74660
AtMIF2	At3g28917
AtMIF3	At1g18835

## Sheet: Vectors
Name	Experiment
PGEX-6P-1	Expression of GST tag recombinant protein
pSmart VI	Expression of Strep tag recombinant protein
PET30(a)-His	Expression of His tag recombinant protein
PGADT7	Y2H assay
PGBKT7	Y2H assay
pCAMBIA1300-cLuc	Luciferase complementation assay (LCI)
pCAMBIA1300-nLuc	Luciferase complementation assay (LCI)
pCBC-DT1T2	crispr-cas9
pHSE401	crispr-cas9
pSuper 1300+	Overexpression
pGreenII 0800-LUC	Dual-luciferase reporter assay (DLA)
pDR196	Sugar transport
PVX	VIGO
pTRV1	VIGS
pTRV2	VIGS
GFP	Subcellular localization
pGD	Plant expression vector

## Sheet: Primers
Primers for RT-qPCR analysis				Other primers used in this study
Gene name	Forward primer	Reverse primer		Name	Primer	used
SlACTIN	AAGTGCGAGTGTCCTGTCTG	TACCGTGCATTCATAGCCCC		AD-SlSnRK2.6-F	gccatggaggccagtgaattcATGGATCGGACGGCAGTGA	Y2H
SlSnRK2.6	GGAAGTCCTGCACCAAGGTT	TATGCTCCCACCAGCATGAC		AD-SlSnRK2.6-R	cagctcgagctcgatggatccCATTGCATAGACAATCTCTCCACTG
SlZHD8	GGAGGAAGCGTTTCAGGACA	TGCCGGAGATAGAGGTGGTT		BD-SlZHD8-F	tcagaggaggacctgcatatgATGGAGTTAAACATAAACACAAACACAA
SlSWEET12	TCAAAGGAGCAATCCGTGCC	ACAGAGAGGAGAAACGGCAT		BD-SlZHD8-R	tcgacggatccccgggaattcAGATGAAGAAGAAGACCCATTAGTGA
SlSUS3	GGCAAGATTGGACCGAGTGA	CGGTCTCCACCAACCACTAC		GST-SlSnRK2.6-F	cccctgggatccccggaattcATGGATCGGACGGCAGTGA	Prokaryotic expression
SlNCED1	TGGCAGATTTGGTTCGGAGG	ACAGCTGACTTTCCGGTGTT		GST-SlSnRK2.6-R	gatgcggccgctcgagtcgacCATTGCATAGACAATCTCTCCACTG
SlNCED2	AGAAGAACAGCGTGACGGTT	TAGCGTTGCTTCCTTCCAGT		His-SlZHD8-F	ggataacaattcccctctagaATGGAGTTAAACATAAACACAAACACAA
SlSnRK2.1	TGGTCCTGTGGAGTCACCTT	AATTGAGTAGCGAGCGGTGA		His-SlZHD8-R	ctcgagtgcggccgcaagcttAGATGAAGAAGAAGACCCATTAGTGA
SlSnRK2.2	AGCTGATGGATGTTGAGCAC	GCAGGATCTTTCCCTTCAGA		Strep-SlZHD8-F	atcgtgaacagattggcggcggatccATGGAGTTAAACATAAACACAAACACAA
SlSnRK2.3	GAAGAACCCGATCAACCAAT	CAGGCTCTGAATCCAAGTCA		Strep-SlZHD8-R	cagtggtggtggtggtggtgctcgagAGATGAAGAAGAAGACCCATTAGTGA
SlSnRK2.4	TTGGTCTTGTGGGGTCACAT	ACTCCTTGGAGACTCGGACAT		pGD-SlSnRK2.6-Flag-F	ctctctacaagatctATGGATCGGACGGCAGTGA	Plant expression vector
SlSnRK2.5	CGCACTTTGGATGGGGAACT	CTCCACTTGCGTGAACTTGC		pGD-SlSnRK2.6-Flag-R	agaattcgaagctttCATTGCATAGACAATCTCTCCACTG
SlSnRK2.7	AGGGAGTTGACAGAAGCAGC	GAACGGGAAACTGGAGGAGG		SlZHD8-HA-F	ccatggATGGAGTTAAACATAAACACA
				SlZHD8-HA-R	aggccAGATGAAGAAGAAGACCCATTAG
				nLUC-SlSnRK2.6-F	cggtacccgggatccATGGATCGGACGGCAGTGA	LCI
				nLUC-SlSnRK2.6-R	cgagatctggtcgacCATTGCATAGACAATCTCTCCACTG
				cLUC-SlZHD8-F	tcccggggcggtaccATGGAGTTAAACATAAACACA
				cLUC-SlZHD8-R	ctgcaggtcgacAGATGAAGAAGAAGACCCATTAG
				NYFP-SlSnRK2.6-F	agaacacggggggactctagaATGGATCGGACGGCAGTGA	BIFC
				NYFP-SlSnRK2.6-R	gacagtactatcgatggatccCATTGCATAGACAATCTCTCCACTG
				CYFP-SlZHD8-F	gagaacacgggggactctagaATGGAGTTAAACATAAACACA
				CYFP-SlZHD8-R	gacagtactatcgatggatccAGATGAAGAAGAAGACCCATTAG
				PVX-SlSnRK2.6-F	caccagctagcatcgatATGgattacaaggatgacgacgataagGATCGGACGGCAGTGA	VIGO
				PVX-SlSnRK2.6-R	ttcatcggcggtcgacTTActtatcgtcgtcatccttgtaatcCATTGCATAGACAATCTCTCCAC
				PVX-SlZHD8-F	caccagctagcatcgatATGgattacaaggatgacgacgataagGAGTTAAACATAAACACA
				PVX-SlZHD8-R	ttcatcggcggtcgacTCActtatcgtcgtcatccttgtaatcAGATGAAGAAGAAGACCCATTAG
				TRV-SlZHD8-F	aaggttaccgaattctctagaATGGAGTTAAACATAAACAC	VIGS
				TRV-SlZHD8-R	cgtgagctcggtaccggatccGTGACAACCACAAGCAGCAC
				TRV-SlMYB102-F	aaggttaccgaattctctagaAAACTTCTTTCACACGCATCTA
				TRV-SlMYB102-R	cgtgagctcggtaccggatccCAGAACGAAGTTGTGTCAAC
				TRV-SlAGL162-F	aaggttaccgaattctctagaCATCTTAAGCGGTGCAGAAA
				TRV-SlAGL162-R	cgtgagctcggtaccggatccTCAAGTCCTTCAATCCCCAT
				TRV-SlbHLH30-F	aaggttaccgaattctctagaATGGAATTTTTAAGTTCTTTT
				TRV-SlbHLH30-R	cgtgagctcggtaccggatccTTTGGCAAGTAAAGCAGCCTTG
				TRV-SlGATA15-F	aaggttaccgaattctctagaATGAAATCATGCAGTTATTG
				TRV-SlGATA15-R	cgtgagctcggtaccggatccCTTAATTTTCCTCCAAATCCC
				TRV-SlSUS3-F	aaggttaccgaattctctagaTGGACAGTATGAGAGCCACA
				TRV-SlSUS3-R	cgtgagctcggtaccggatccCACTCGACAAGTCCAGTTAA
				SlSnRK2.6-BsF	GATTGATCGGACGGCAGTGACAGT	Construction of transgenic plants
				SlSnRK2.6-F0	AAACACTGTCACTGCCGTCCGATC
				SlSnRK2.6-R0	TCACGTCATCAACCATAGATCATTG
				SlSnRK2.6-BsR	AAACCAATGATCTATGGTTGATGA
				SlZHD8-BsF	atatatggtctcgattgATCGCTACCGCGGCTATTGgtt
				SlZHD8-F0	tgATCGCTACCGCGGCTATTGgttttagagctagaaatagc
				SlZHD8-R0	aacCATTGGCGTAGTCGATGTGcaatctcttagtcgactctac
				SlZHD8-BsR	attattggtctcgaaacCATTGGCGTAGTCGATGTGcaa
				SlSWEET12-BsF	atatatggtctcgtttgGTTAATAGTGACGAGAAGTGgttttagagctagaaatagc
				SlSWEET12-F0	tgGTTAATAGTGACGAGAAGTGgttttagagctagaaatagc
				SlSWEET12-R0	aacTACGTGGTTGCACTATTTAGcaatctcttagtcgactctac
				SlSWEET12-BsR	attattggtctcgaaacTACGTGGTTGCACTATTTAGtgcaccagccgggaatcgaa
				SlZHD8-GFP	aatactagtggatccggtaccATGGAGTTAAACATAAACACA	Subcellular localization
				SlZHD8-GFP	gcccttgctcaccatggtaccAGATGAAGAAGAAGACCCATTAG
				SlZHD8-L3F-F	gccatggctgatatcggatccATGGAGTTTAACATAAACACAAACACAA	Locus mutations
				SlZHD8-L3F-R	gcaagcttgtcgacggagctcAGATGAAGAAGAAGACCCATTAGTGA
				SlZHD8-I30V-F	AAACTCCGAGTCGGgTCCAGCAACCGAAGCCTTT
				SlZHD8-I30V-R	TTGCTGGAcCCGACTCGGAGTTTCAGTTTCAG
				SlZHD8-S37L-F	CGAAGCCTTTTTtGTTCAGTAATGGGGTTTTGAAACG
				SlZHD8-S37L-R	GAACaAAAAAGGCTTCGGTTGCTGGATCCGAC
				SlZHD8-N47S-F	ACGGAAAAgTCATCATCATCCTGTTGTGGTGG
				SlZHD8-N47S-R	GATGATGAcTTTTCCGTTTCAAAACCCCATTA
				SlZHD8-T247A-F	ACAAAgccACCTCTATCTCCGGCAAGAAATTA
				SlZHD8-T247A-R	GATAGAGGTggcTTTGTTATTGTGCATCCATACCTTT
				SlZHD8-T247D-F	CAAAgacACCTCTATCTCCGGCAAGAAATTAG
				SlZHD8-T247D-R	GGAGATAGAGGTgtcTTTGTTATTGTGCATCCATACCTTT
				pLUC800-SlSWEET12-F	gggccccccctcgaggtcgacAGTCGGGTGAAAAAGATTATCTTCA	DLA
				pLUC800-SlSWEET12-R	cgctctagaactagtggatccAATTTCTTTAAAATAAAAAACAAATAAAAGC
				pDR196-SWEET12-F	tcccccgggctgcaggaattcATGGCTGGATTTTCTGACCACT	Sugar transport
				pDR196-SWEET12-R	gggccccccctcgaggtcgacAGCTTCCAAAGTTTGCAGCTTG
				SlSUS3-Motif-F	TTATGTTTCTAAGAGAATTTTTT	EMSA
				SlSUS3-Motif-R	TCAAGTGAATCACATTTTAATTATAC
				SlSWEET12-Motif-F	GATGTTTGTAAATAAGTTATAGTC
				SlSWEET12-Motif-R	AATTTCTTTAAAATAAAAAACAAA
					*Lowercase English letters represent the Homologous arm sequences of vectors
					*Capitalized English letters represent the target gene sequence.
