# Supplementary material for: Salt-stress-induced tomato sweetening involves an SlSnRK2.6-SlZHD8 sugar accumulation cascade triggered by root-derived abscisic acid
Source: EMBO J. 2026 Feb 2;45(7):2134–56. doi: 10.1038/s44318-026-00708-0 (PMC13043847; doi:10.1038/s44318-026-00708-0)
Supplement: Supplementary file 13 — Source data Fig. 1 [file 44318_2026_708_MOESM13_ESM.zip]

Archive with 51 entries (38 files):
- Source Data Fig 1/
- Source Data Fig 1/Source Data Fig 1A/
- Source Data Fig 1/Source Data Fig 1A/Control-32dpa.JPG
- Source Data Fig 1/Source Data Fig 1A/Control-36dpa.JPG
- Source Data Fig 1/Source Data Fig 1A/Control-40dpa.JPG
- Source Data Fig 1/Source Data Fig 1A/Control-43dpa.jpg
- Source Data Fig 1/Source Data Fig 1A/Control-48dpa.jpg
- Source Data Fig 1/Source Data Fig 1A/Control-51dpa.jpg
- Source Data Fig 1/Source Data Fig 1A/Control-55dpa.jpg
- Source Data Fig 1/Source Data Fig 1A/Control-60dpa.jpg
- Source Data Fig 1/Source Data Fig 1A/salt-32dpa.jpg
- Source Data Fig 1/Source Data Fig 1A/salt-36dpa.JPG
- Source Data Fig 1/Source Data Fig 1A/salt-40dpa.JPG
- Source Data Fig 1/Source Data Fig 1A/salt-43dpa.jpg
- Source Data Fig 1/Source Data Fig 1A/salt-48dpa.jpg
- Source Data Fig 1/Source Data Fig 1A/salt-51dpa.jpg
- Source Data Fig 1/Source Data Fig 1A/salt-55dpa.jpg
- Source Data Fig 1/Source Data Fig 1A/salt-60dpa.jpg
- Source Data Fig 1/Source Data Fig 1B/
- Source Data Fig 1/Source Data Fig 1B/Fig 1B.emf
- Source Data Fig 1/Source Data Fig 1B/Fig 1B.xlsx
- Source Data Fig 1/Source Data Fig 1C/
- Source Data Fig 1/Source Data Fig 1C/Fig 1C.emf
- Source Data Fig 1/Source Data Fig 1C/Fig 1C.xlsx
- Source Data Fig 1/Source Data Fig 1D/
- Source Data Fig 1/Source Data Fig 1D/Fig 1D.emf
- Source Data Fig 1/Source Data Fig 1D/Fig 1D.xlsx
- Source Data Fig 1/Source Data Fig 1E/
- Source Data Fig 1/Source Data Fig 1E/Fig 1E.emf
- Source Data Fig 1/Source Data Fig 1E/Fig 1E.xlsx
- Source Data Fig 1/Source Data Fig 1F/
- Source Data Fig 1/Source Data Fig 1F/Fig 1F.emf
- Source Data Fig 1/Source Data Fig 1F/Fig 1F.xlsx
- Source Data Fig 1/Source Data Fig 1G/
- Source Data Fig 1/Source Data Fig 1G/Fig 1G.emf
- Source Data Fig 1/Source Data Fig 1G/Fig 1G.xlsx
- Source Data Fig 1/Source Data Fig 1H/
- Source Data Fig 1/Source Data Fig 1H/Fig 1H.emf
- Source Data Fig 1/Source Data Fig 1H/Fig 1H.xlsx
- Source Data Fig 1/Source Data Fig 1I/
- Source Data Fig 1/Source Data Fig 1I/Fig 1I.emf
- Source Data Fig 1/Source Data Fig 1I/Fig 1I.xlsx
- Source Data Fig 1/Source Data Fig 1J/
- Source Data Fig 1/Source Data Fig 1J/Fig 1J.emf
- Source Data Fig 1/Source Data Fig 1J/Fig 1J.xlsx
- Source Data Fig 1/Source Data Fig 1K/
- Source Data Fig 1/Source Data Fig 1K/Fig 1K.emf
- Source Data Fig 1/Source Data Fig 1K/Fig 1K.xlsx
- Source Data Fig 1/Source Data Fig 1L/
- Source Data Fig 1/Source Data Fig 1L/Fig 1L.emf
- Source Data Fig 1/Source Data Fig 1L/Fig 1L.xlsx
