# Supplementary material for: Salt-stress-induced tomato sweetening involves an SlSnRK2.6-SlZHD8 sugar accumulation cascade triggered by root-derived abscisic acid
Source: EMBO J. 2026 Feb 2;45(7):2134–56. doi: 10.1038/s44318-026-00708-0 (PMC13043847; doi:10.1038/s44318-026-00708-0)
Supplement: Supplementary file 13 — Source data Fig. 1 [file 44318_2026_708_MOESM13_ESM.zip › Source Data Fig 1/Source Data Fig 1B/Fig 1B.xlsx]

## Sheet: Sheet1
Control	Salt			statistical significance: t-test
34.45	31.33			P=0.0071
36.45	32.59			**
37.38	30.39
35.89	27.35
33.45	32.58
34.89	35.63
32	31.63
38.35	37.01
34.65	33.36
33.59	34.89
34	28.54
34.54	36.58
34.57	35.65
37.03	37.86
37.56	34.13
38.63	37.28
38.72	35.59
39.89	33.98
40.31	29.25
40.56	39.54
40.58	35.59
40.6	37.69
41.12	29.58
41.56	41.45
43.03	39.24
45.48	40.02
46.21	39.86
46.51	41.59
47.22	43.83
48.38	45.35
