# Supplementary material for: Salt-stress-induced tomato sweetening involves an SlSnRK2.6-SlZHD8 sugar accumulation cascade triggered by root-derived abscisic acid
Source: EMBO J. 2026 Feb 2;45(7):2134–56. doi: 10.1038/s44318-026-00708-0 (PMC13043847; doi:10.1038/s44318-026-00708-0)
Supplement: Supplementary file 13 — Source data Fig. 1 [file 44318_2026_708_MOESM13_ESM.zip › Source Data Fig 1/Source Data Fig 1C/Fig 1C.xlsx]

## Sheet: Sheet1
Control	Salt			statistical significance: t-test
47	43			P=0.0002
47	45			***
49	48
51	39
45	46
48	43
46	42
45	46
47	44
48	45
48	41
46	44
46	49
44	43
49	42
49	47
50	46
47	41
