# Supplementary material for: Salt-stress-induced tomato sweetening involves an SlSnRK2.6-SlZHD8 sugar accumulation cascade triggered by root-derived abscisic acid
Source: EMBO J. 2026 Feb 2;45(7):2134–56. doi: 10.1038/s44318-026-00708-0 (PMC13043847; doi:10.1038/s44318-026-00708-0)
Supplement: Supplementary file 13 — Source data Fig. 1 [file 44318_2026_708_MOESM13_ESM.zip › Source Data Fig 1/Source Data Fig 1D/Fig 1D.xlsx]

## Sheet: Sheet1
	Control			Salt
IG	3.514	3.781	3.349	4.314	3.805	4.045
MG	3.957	3.485	3.741	4.093	4.351	4.549
B	4.214	3.959	4.46	5.542	5.356	5.094
T	4.869	5.094	4.547	6.469	5.783	6.041
MR	4.681	5.224	4.9301	6.295	6.071	5.55
OR	4.884	5.25	4.583	5.841	5.687	6.258
statistical significance: two-way ANOVA
Control - Salt
IG	P=0.2029	ns
MG	P=0.0852	ns
B	P=0.0003	***
T	P<0.0001	****
MR	P=0.0009	***
OR	P=0.001	***
