# Supplementary material for: Salt-stress-induced tomato sweetening involves an SlSnRK2.6-SlZHD8 sugar accumulation cascade triggered by root-derived abscisic acid
Source: EMBO J. 2026 Feb 2;45(7):2134–56. doi: 10.1038/s44318-026-00708-0 (PMC13043847; doi:10.1038/s44318-026-00708-0)
Supplement: Supplementary file 13 — Source data Fig. 1 [file 44318_2026_708_MOESM13_ESM.zip › Source Data Fig 1/Source Data Fig 1E/Fig 1E.xlsx]

## Sheet: Sheet1
	Control			Salt
IG	11.498	13.12	10.877	13.759	16.041	13.452
MG	12.835	10.802	11.812	14.097	15.603	16.851
B	13.856	16.17	15.167	18.84	20.554	17.564
T	17.686	19.708	15.162	24.653	21.846	22.841
MR	16.331	19.52	17.946	21.533	23.651	25.007
OR	14.328	15.426	16.803	18.064	20.737	22.698
statistical significance: two-way ANOVA
Control - Salt
IG	P=0.289	ns
MG	P=0.048	*
B	P=0.0322	*
T	P=0.0013	**
MR	P=0.0016	**
OR	P=0.0043	**
