# Supplementary material for: Salt-stress-induced tomato sweetening involves an SlSnRK2.6-SlZHD8 sugar accumulation cascade triggered by root-derived abscisic acid
Source: EMBO J. 2026 Feb 2;45(7):2134–56. doi: 10.1038/s44318-026-00708-0 (PMC13043847; doi:10.1038/s44318-026-00708-0)
Supplement: Supplementary file 13 — Source data Fig. 1 [file 44318_2026_708_MOESM13_ESM.zip › Source Data Fig 1/Source Data Fig 1F/Fig 1F.xlsx]

## Sheet: Sheet1
	Control			Salt
IG	12.014	12.384	13.699	15.084	14.38	17.058
MG	13.769	15.248	11.952	15.123	16.15	17.682
B	14.086	15.365	16.289	20.064	19.102	22.054
T	19.042	20.35	21.385	27.24	23.533	26.65
MR	18.352	20.038	18.817	23.693	24.081	26.203
OR	16.504	17.857	15.308	25.645	20.671	22.356
statistical significance: two-way ANOVA
Control - Salt
IG	P=0.1651	ns
MG	P=0.2089	ns
B	P=0.0017	**
T	P=0.0007	***
MR	P=0.0007	***
OR	P=0.0001	***
