# Supplementary material for: Salt-stress-induced tomato sweetening involves an SlSnRK2.6-SlZHD8 sugar accumulation cascade triggered by root-derived abscisic acid
Source: EMBO J. 2026 Feb 2;45(7):2134–56. doi: 10.1038/s44318-026-00708-0 (PMC13043847; doi:10.1038/s44318-026-00708-0)
Supplement: Supplementary file 13 — Source data Fig. 1 [file 44318_2026_708_MOESM13_ESM.zip › Source Data Fig 1/Source Data Fig 1G/Fig 1G.xlsx]

## Sheet: Sheet1
	Control			Salt
IG	180.747	136.724	161.71	252.67	235.74	213.785
MG	168.924	151.775	139.855	323.703	294.667	254.706
B	265.592	273.134	312.522	386.985	435.444	397.471
T	231.657	267.604	249.412	327.515	364.46	353.477
MR	200.703	186.724	224.667	273.577	249.716	284.633
OR	148.988	162.759	117.737	133.614	161.779	183.703
statistical significance: two-way ANOVA
Control - Salt
IG	P=0.0029	**
MG	P<0.0001	****
B	P<0.0001	****
T	P<0.0001	****
MR	P=0.0098	**
OR	P=0.942	ns
