# Supplementary material for: Salt-stress-induced tomato sweetening involves an SlSnRK2.6-SlZHD8 sugar accumulation cascade triggered by root-derived abscisic acid
Source: EMBO J. 2026 Feb 2;45(7):2134–56. doi: 10.1038/s44318-026-00708-0 (PMC13043847; doi:10.1038/s44318-026-00708-0)
Supplement: Supplementary file 13 — Source data Fig. 1 [file 44318_2026_708_MOESM13_ESM.zip › Source Data Fig 1/Source Data Fig 1H/Fig 1H.xlsx]

## Sheet: Sheet1
	Control			Salt
WT	268.34	278.19	288.64	355.16	362.68	337.11
not	188.98	196.78	218.51	226.35	207.16	192.56
statistical significance: one-way ANOVA
Control	WT	b
	not	c
Salt	WT	a
	not	c
Control - Salt
WT	P=0.001
not	P=0.919
				、
