# Supplementary material for: Salt-stress-induced tomato sweetening involves an SlSnRK2.6-SlZHD8 sugar accumulation cascade triggered by root-derived abscisic acid
Source: EMBO J. 2026 Feb 2;45(7):2134–56. doi: 10.1038/s44318-026-00708-0 (PMC13043847; doi:10.1038/s44318-026-00708-0)
Supplement: Supplementary file 13 — Source data Fig. 1 [file 44318_2026_708_MOESM13_ESM.zip › Source Data Fig 1/Source Data Fig 1I/Fig 1I.xlsx]

## Sheet: Sheet1
	WT	not				statistical significance: one-way ANOVA
Control	35.5	32.75			Control	WT	a
	34.29	37.75				not	ab
	35.48	33.75
	35.2	34.85			Salt	WT	b
	36.29	33.08				not	c
	38.5	33.75
	36.8	37.05			Control - Salt
	41.27	42.87			WT	P=0.042
	38.12	36.71			not	P<0.001
	45.2	33.08
	43.39	38.94
	38.79	38.85
	42.53	37.85
	41.17	42.75
	38.47	36.85
	37.53	35.78
	31.3	37.08
	35.17	35.88
	34.23	37.75
	42.6	37.76
	33.97	35.57
	40.79	44.03
	38.35	36.02
	36.76	38.89
	36.5	38.27
	37.47	40.95
	40.26	38.42
	37.1	43.27
	36.5	38.28
	42.17	33.13
Salt	36.08	28.04
	44.15	26.85
	31.17	27.97
	30.16	28.85
	38.75	24.84
	36.05	28.65
	35.75	31.66
	40.67	29.67
	36.26	23.34
	32.39	24.62
	29.8	31.85
	32.17	28.85
	33.14	27.84
	31.12	29.65
	33.98	28.68
	36.97	33.66
	35.07	27.68
	37.15	27.84
	38.16	36.86
	38.33	32.65
	32.37	27.85
	35.37	29.68
	36.65	28.68
	40.49	32.65
	38.83	36.87
	33.95	33.69
	35.37	31.68
	34.08	29.87
	36.25	29.79
	43.16	31.18
