# Supplementary material for: Salt-stress-induced tomato sweetening involves an SlSnRK2.6-SlZHD8 sugar accumulation cascade triggered by root-derived abscisic acid
Source: EMBO J. 2026 Feb 2;45(7):2134–56. doi: 10.1038/s44318-026-00708-0 (PMC13043847; doi:10.1038/s44318-026-00708-0)
Supplement: Supplementary file 13 — Source data Fig. 1 [file 44318_2026_708_MOESM13_ESM.zip › Source Data Fig 1/Source Data Fig 1J/Fig 1J.xlsx]

## Sheet: Sheet1
	WT	not				statistical significance: one-way ANOVA
Control	4.53	4.47			Control	WT	b
	3.03	3.79				not	b
	4.86	4.15
	4.38	4.04			Salt	WT	a
	4.96	4.18				not	b
	3.58	4.72
	3.99	4.3			Control - Salt
	4.36	3.05			WT	P<0.001
	3.85	3.67			not	P=0.165
	3.96	4.09
	3.47	3.16
	4.35	3.08
	4.82	3.67
	5.03	3.83
	5.28	3.8
	3.83	2.95
	3.06	3.64
	3.37	3.45
	3.45	3.14
	4.05	3.17
	4.28	3.65
	4.07	3.77
	3.85	2.69
	3.72	3.16
	3.52	4.82
	3.95	4.18
	3.81	3.67
	3.04	4.05
	4.06	4.11
	3.85	3.77
Salt	5.84	3.97
	5.69	5.23
	6.02	3.66
	5.37	4.87
	6.04	3.29
	5.39	3.28
	5.27	3.05
	4.85	3.67
	5.06	5.02
	5.62	3.27
	5.18	3.75
	5.22	5.03
	4.36	4.48
	4.09	5.28
	4.48	4.85
	5.34	4.37
	5.37	3.89
	5.2	4.05
	5.37	4.33
	5.28	3.87
	4.36	3.85
	4.37	3.72
	4.58	4.36
	4.39	4.58
	4.28	4.07
	5.02	3.75
	4.17	4
	3.28	3.85
	5.24	3.57
	3.28	3.21
