# Supplementary material for: Salt-stress-induced tomato sweetening involves an SlSnRK2.6-SlZHD8 sugar accumulation cascade triggered by root-derived abscisic acid
Source: EMBO J. 2026 Feb 2;45(7):2134–56. doi: 10.1038/s44318-026-00708-0 (PMC13043847; doi:10.1038/s44318-026-00708-0)
Supplement: Supplementary file 13 — Source data Fig. 1 [file 44318_2026_708_MOESM13_ESM.zip › Source Data Fig 1/Source Data Fig 1K/Fig 1K.xlsx]

## Sheet: Sheet1
	WT	not				statistical significance: one-way ANOVA
Control	15.3126	13.616			Control	WT	b
	13.8367	14.7714				not	b
	17.8773	12.3526
	16.9593	15.1325			Salt	WT	a
	18.7981	16.0265				not	b
	20.636	19.0789
	15.9388	16.9307			Control - Salt
	16.8226	16.3017			WT	P<0.001
	16.0339	12.2353			not	P=0.127
	14.039	14.0473
	16.8097	13.1404
	12.4514	15.9489
	16.0117	12.9344
	14.1157	12.4015
	15.0734	15.0549
	14.498	15.9388
	16.9196	14.1886
	14.1628	15.2775
	15.1066	14.039
	15.0503	15.0983
	16.951	17.8773
	16.3091	16.9584
	16.6573	15.9369
	18.7981	14.16
	17.8598	16.0006
	16.1881	16.9648
	19.9969	18.7704
	17.8588	14.4675
	16.0561	15.7005
	18.7759	16.9224
Salt	21.8283	13.3713
	23.7364	12.5613
	24.0661	14.1803
	15.9388	16.4994
	21.5678	15.5656
	22.665	13.5902
	25.2593	17.1939
	17.1449	18.244
	18.7815	17.2151
	19.8122	16.1817
	20.3377	22.2975
	20.9214	20.0874
	22.4609	18.2726
	22.4619	15.5712
	20.6859	16.3904
	22.5025	15.4733
	20.5159	16.3479
	21.5383	14.6495
	22.81	17.422
	23.6625	13.6289
	18.1553	15.5693
	20.5159	16.769
	21.4404	17.41
	20.5039	19.2192
	17.2327	17.0988
	18.7999	15.4373
	22.4535	13.6917
	20.6489	17.4617
	21.5808	16.9538
	20.7016	18.0731
