# Supplementary material for: Salt-stress-induced tomato sweetening involves an SlSnRK2.6-SlZHD8 sugar accumulation cascade triggered by root-derived abscisic acid
Source: EMBO J. 2026 Feb 2;45(7):2134–56. doi: 10.1038/s44318-026-00708-0 (PMC13043847; doi:10.1038/s44318-026-00708-0)
Supplement: Supplementary file 13 — Source data Fig. 1 [file 44318_2026_708_MOESM13_ESM.zip › Source Data Fig 1/Source Data Fig 1L/Fig 1L.xlsx]

## Sheet: Sheet1
	WT	not				statistical significance: one-way ANOVA
Control	16.1567	14.1738			Control	WT	bc
	17.1505	14.8554				not	c
	18.5644	17.5319
	21.8578	20.6988			Salt	WT	a
	20.0606	15.9997				not	b
	18.2911	14.4952
	15.4456	15.0835			Control - Salt
	16.9325	17.0166			WT	P<0.001
	17.8672	16.0099			not	P=0.038
	17.9752	17.8385
	15.4299	18.4813
	17.2899	14.7945
	17.2401	19.7346
	17.2955	19.4233
	17.8745	18.7667
	20.7108	18.8286
	14.1905	17.1994
	16.202	16.0062
	15.1944	14.1535
	16.0071	15.0438
	17.0415	15.2627
	17.8588	16.0016
	17.2918	16.9196
	18.7824	16.0376
	19.8159	17.518
	21.2492	17.8579
	17.8773	18.7695
	17.0452	15.1925
	15.0789	14.1563
	14.2487	13.169
Salt	22.4378	15.8085
	23.7945	17.6002
	25.0404	20.1936
	24.3394	16.9648
	21.5254	17.7332
	23.7576	18.6697
	22.5579	19.5314
	24.3459	20.3377
	26.9808	15.3163
	28.102	23.3854
	16.0376	22.364
	17.8829	21.5475
	19.7872	20.4152
	18.5681	20.7413
	20.781	15.0771
	19.439	16.951
	17.8588	15.9268
	17.047	17.8468
	18.7824	18.5866
	21.3416	20.4125
	23.7742	14.1544
	22.1682	16.951
	21.3259	16.0006
	25.2732	18.7676
	26.1561	16.9602
	28.8815	17.8745
	22.4526	18.5829
	23.9922	18.2661
	21.5291	17.3084
	15.5744	18.2846
