# Supplementary material for: Salt-stress-induced tomato sweetening involves an SlSnRK2.6-SlZHD8 sugar accumulation cascade triggered by root-derived abscisic acid
Source: EMBO J. 2026 Feb 2;45(7):2134–56. doi: 10.1038/s44318-026-00708-0 (PMC13043847; doi:10.1038/s44318-026-00708-0)
Supplement: Supplementary file 14 — Source data Fig. 2 [file 44318_2026_708_MOESM14_ESM.zip]

Archive with 48 entries (37 files):
- Source Data Fig 2/
- Source Data Fig 2/Source Data Fig 2A/
- Source Data Fig 2/Source Data Fig 2A/Fig 2A.emf
- Source Data Fig 2/Source Data Fig 2A/Fig 2A.xlsx
- Source Data Fig 2/Source Data Fig 2B/
- Source Data Fig 2/Source Data Fig 2B/Fig 2B.emf
- Source Data Fig 2/Source Data Fig 2B/Fig 2B.xlsx
- Source Data Fig 2/Source Data Fig 2C/
- Source Data Fig 2/Source Data Fig 2C/Fig 2C.emf
- Source Data Fig 2/Source Data Fig 2C/Fig 2C.xlsx
- Source Data Fig 2/Source Data Fig 2C/~$Fig 2B.xlsx
- Source Data Fig 2/Source Data Fig 2C/~$Fig 2C.xlsx
- Source Data Fig 2/Source Data Fig 2D/
- Source Data Fig 2/Source Data Fig 2D/Fig 2D.emf
- Source Data Fig 2/Source Data Fig 2D/Fig 2D.xlsx
- Source Data Fig 2/Source Data Fig 2D/~$Fig 2B.xlsx
- Source Data Fig 2/Source Data Fig 2D/~$Fig 2C.xlsx
- Source Data Fig 2/Source Data Fig 2E/
- Source Data Fig 2/Source Data Fig 2E/Fig 2E.emf
- Source Data Fig 2/Source Data Fig 2E/Fig 2E.xlsx
- Source Data Fig 2/Source Data Fig 2E/~$Fig 2B.xlsx
- Source Data Fig 2/Source Data Fig 2E/~$Fig 2C.xlsx
- Source Data Fig 2/Source Data Fig 2F/
- Source Data Fig 2/Source Data Fig 2F/Fig 2F.emf
- Source Data Fig 2/Source Data Fig 2F/Fig 2F.tif
- Source Data Fig 2/Source Data Fig 2F/Fig 2F.xlsx
- Source Data Fig 2/Source Data Fig 2F/~$Fig 2B.xlsx
- Source Data Fig 2/Source Data Fig 2F/~$Fig 2C.xlsx
- Source Data Fig 2/Source Data Fig 2G/
- Source Data Fig 2/Source Data Fig 2G/Fig 2G.emf
- Source Data Fig 2/Source Data Fig 2G/Fig 2G.xlsx
- Source Data Fig 2/Source Data Fig 2G/~$Fig 2B.xlsx
- Source Data Fig 2/Source Data Fig 2G/~$Fig 2C.xlsx
- Source Data Fig 2/Source Data Fig 2H/
- Source Data Fig 2/Source Data Fig 2H/Fig 2H.emf
- Source Data Fig 2/Source Data Fig 2H/Fig 2H.xlsx
- Source Data Fig 2/Source Data Fig 2H/~$Fig 2B.xlsx
- Source Data Fig 2/Source Data Fig 2H/~$Fig 2C.xlsx
- Source Data Fig 2/Source Data Fig 2I/
- Source Data Fig 2/Source Data Fig 2I/Fig 2I.emf
- Source Data Fig 2/Source Data Fig 2I/Fig 2I.xlsx
- Source Data Fig 2/Source Data Fig 2I/~$Fig 2B.xlsx
- Source Data Fig 2/Source Data Fig 2I/~$Fig 2C.xlsx
- Source Data Fig 2/Source Data Fig 2J/
- Source Data Fig 2/Source Data Fig 2J/Fig 2J.emf
- Source Data Fig 2/Source Data Fig 2J/Fig 2J.xlsx
- Source Data Fig 2/Source Data Fig 2J/~$Fig 2B.xlsx
- Source Data Fig 2/Source Data Fig 2J/~$Fig 2C.xlsx
