# Supplementary material for: Salt-stress-induced tomato sweetening involves an SlSnRK2.6-SlZHD8 sugar accumulation cascade triggered by root-derived abscisic acid
Source: EMBO J. 2026 Feb 2;45(7):2134–56. doi: 10.1038/s44318-026-00708-0 (PMC13043847; doi:10.1038/s44318-026-00708-0)
Supplement: Supplementary file 14 — Source data Fig. 2 [file 44318_2026_708_MOESM14_ESM.zip › Source Data Fig 2/Source Data Fig 2A/Fig 2A.xlsx]

## Sheet: Sheet1
	Control			Salt
0 - 6 h	19.9707	18.6285	17.2928	22.8183	23.7955	24.0669
6 - 12 h	27.1739	23.6557	25.3982	31.2737	30.1946	33.5458
0 - 6 h	16.14	14.0739	15.1615	14.3439	14.7981	16.3724
6 - 12 h	19.9438	22.6944	20.6856	20.825	22.8677	22.0213
statistical significance: two-way ANOVA
Control - Salt
0 - 6 h	P=0.0011	**
6 - 12 h	P<0.0001	****
0 - 6 h	P>0.9999	ns
6 - 12 h	P=0.9174	ns
