# Supplementary material for: Salt-stress-induced tomato sweetening involves an SlSnRK2.6-SlZHD8 sugar accumulation cascade triggered by root-derived abscisic acid
Source: EMBO J. 2026 Feb 2;45(7):2134–56. doi: 10.1038/s44318-026-00708-0 (PMC13043847; doi:10.1038/s44318-026-00708-0)
Supplement: Supplementary file 14 — Source data Fig. 2 [file 44318_2026_708_MOESM14_ESM.zip › Source Data Fig 2/Source Data Fig 2B/Fig 2B.xlsx]

## Sheet: Sheet1
	Control			Salt
WT/WT	317.41	325.335	357.106	492.741	523.255	505.221
WT/not	172.06	185.683	214.143	223.033	250.879	277.7
WT/WT	406.343	423.042	450.691	530.228	506.529	486.6
WT/not	424.177	382.515	412.667	502.76	488.63	470.118
WT/WT	210.853	220.441	231.429	289.177	297.743	308.597
WT/not	180.072	192.117	205.89	220.468	237.938	209.968
statistical significance: one-way ANOVA
	Root		Leaf		Fruit
Control	WT/WT	b	WT/WT	b	WT/WT	b
	WT/not	d	WT/not	b	WT/not	b
Salt	WT/WT	a	WT/WT	a	WT/WT	a
	WT/not	c	WT/not	a	WT/not	b
Control - Salt
	Root	Leaf	Fruit
WT/WT	P<0.001	P=0.006	P<0.001
WT/not	P=0.039	P=0.006	P=0.058
