# Supplementary material for: Salt-stress-induced tomato sweetening involves an SlSnRK2.6-SlZHD8 sugar accumulation cascade triggered by root-derived abscisic acid
Source: EMBO J. 2026 Feb 2;45(7):2134–56. doi: 10.1038/s44318-026-00708-0 (PMC13043847; doi:10.1038/s44318-026-00708-0)
Supplement: Supplementary file 14 — Source data Fig. 2 [file 44318_2026_708_MOESM14_ESM.zip › Source Data Fig 2/Source Data Fig 2C/Fig 2C.xlsx]

## Sheet: Sheet1
	WT/WT	WT/not				statistical significance: one-way ANOVA
Control	4.82	4			Control	WT/WT	b
	4.63	3.68				WT/not	c
	4.34	3.79
	4.27	4.12			Salt	WT/WT	a
	5.03	4.36				WT/not	bc
	5.14	5.23
	4.09	4.82			Salt+ABA	WT/WT	a
	4.93	3.96				WT/not	a
	4.62	4.38
	5.13	4.96
	4.08	3.85
	4.94	4.03			Control - Salt
	5.03	4.2			WT/WT	P<0.001
	5.15	3.89			WT/not	P=0.678
	4.8	4.6
	5.03	3.87			Salt - Salt+ABA
	4.96	4.4			WT/WT	P=0.309
	5.16	4.65			WT/not	P<0.001
	4.38	4.39
	4.27	5.01
	5.37	4.96
	4.58	4.78
	4.69	4.62
	4.96	5.31
	4.27	4.28
	4.48	4.6
	4.62	4.85
	5.33	4.29
	4.72	4.35
	4.83	4.46
Salt	5.63	4.65
	5.28	4.63
	6.03	5.02
	5	5.14
	4.8	5.39
	4.96	4.28
	5.03	4.36
	5.03	3.95
	4.96	3.82
	5.12	4.36
	6.34	4.2
	6.07	4
	6.31	3.89
	5.95	4.67
	5.35	4.95
	5.66	4.88
	5.34	4.2
	5.59	5.1
	5.52	4.96
	5.85	4.68
	6.27	4.77
	5.63	4.86
	5.28	4.86
	6	4.96
	5.7	4.82
	5.62	4.56
	5.16	4.27
	5.84	4.11
	5.48	4.28
	4.92	4.98
Salt+ABA	5.82	5.68
	6.03	5.24
	6.41	5.36
	6.27	4.95
	5.8	4.82
	5.92	5.03
	5.56	5.24
	4.92	5.18
	5.36	5
	5.42	6.28
	5.18	5.85
	5.87	5.96
	5.53	5.54
	6.3	6.33
	6.4	6.48
	6.15	5.37
	6.33	5.34
	5.4	5.28
	5.39	5.69
	4.96	5.45
	4.85	5.53
	5.62	5.5
	5.98	6.12
	5.53	6.03
	6.12	5.95
	6.25	5.8
	5.73	5.73
	6.48	5.66
	5.72	5.23
	5.28	5.84
