# Supplementary material for: Salt-stress-induced tomato sweetening involves an SlSnRK2.6-SlZHD8 sugar accumulation cascade triggered by root-derived abscisic acid
Source: EMBO J. 2026 Feb 2;45(7):2134–56. doi: 10.1038/s44318-026-00708-0 (PMC13043847; doi:10.1038/s44318-026-00708-0)
Supplement: Supplementary file 14 — Source data Fig. 2 [file 44318_2026_708_MOESM14_ESM.zip › Source Data Fig 2/Source Data Fig 2D/Fig 2D.xlsx]

## Sheet: Sheet1
	WT/WT	WT/not				statistical significance: one-way ANOVA
Control	15.236	14.924			Control	WT/WT	b
	16.526	15.935				WT/not	b
	17.59	17.952
	18.658	18.056			Salt	WT/WT	a
	16.692	16.219				WT/not	b
	18.762	20.254
	17.962	18.362			Salt+ABA	WT/WT	a
	16.962	16.365				WT/not	a
	18.962	20.368
	17.03	16.369
	19.035	17.369
	21.036	18.399			Control - Salt
	19.158	18.573			WT/WT	P<0.001
	20.187	18.652			WT/not	P=0.902
	20.278	17.662
	19.305	18.951			Salt - Salt+ABA
	19.311	15.962			WT/WT	P=0.958
	19.358	20.998			WT/not	P<0.001
	22.364	19.08
	19.364	19.208
	18.382	20.307
	23.458	19.325
	19.468	22.46
	21.568	19.54
	19.586	19.542
	19.851	21.624
	19.86	19.628
	19.962	19.65
	21.156	19.677
	20.321	20.321
Salt	18.695	17.914
	20.759	15.035
	19.951	18.123
	20.998	17.365
	21.035	16.489
	18.159	18.545
	20.186	18.655
	23.308	16.773
	20.321	18.894
	23.351	17.949
	21.357	19.012
	21.43	18.115
	24.543	19.135
	21.653	19.21
	22.751	19.256
	23.752	19.313
	21.808	20.456
	21.84	19.489
	21.883	19.563
	21.965	19.624
	22.234	20.689
	23.364	18.707
	20.452	19.821
	22.486	20.834
	24.651	19.954
	22.652	22.023
	20.654	20.056
	25.015	23.156
	23.21	21.364
	23.314	20.659
Salt+ABA	18.947	18.952
	20.023	20.266
	20.223	21.358
	21.407	19.362
	19.515	18.482
	20.516	21.526
	21.623	19.652
	20.659	21.695
	21.823	23.742
	22.03	21.753
	23.156	24.853
	22.156	21.854
	21.194	25.952
	22.224	20.962
	24.265	22.032
	25.299	25.157
	22.398	22.187
	23.489	25.189
	24.56	20.312
	22.78	26.315
	22.843	22.363
	21.843	23.365
	24.861	22.458
	23.894	22.54
	23.021	21.654
	24.156	22.893
	23.189	20.951
	23.543	23.111
	19.548	19.201
	24.302	19.658
