# Supplementary material for: Salt-stress-induced tomato sweetening involves an SlSnRK2.6-SlZHD8 sugar accumulation cascade triggered by root-derived abscisic acid
Source: EMBO J. 2026 Feb 2;45(7):2134–56. doi: 10.1038/s44318-026-00708-0 (PMC13043847; doi:10.1038/s44318-026-00708-0)
Supplement: Supplementary file 14 — Source data Fig. 2 [file 44318_2026_708_MOESM14_ESM.zip › Source Data Fig 2/Source Data Fig 2E/Fig 2E.xlsx]

## Sheet: Sheet1
	WT/WT	WT/not				statistical significance: one-way ANOVA
Control	18.536	18.106			Control	WT/WT	b
	19.986	19.368				WT/not	b
	17.028	18.695
	21.605	21.304			Salt	WT/WT	a
	22.256	18.673				WT/not	b
	21.307	18.254
	19.34	17.187			Salt+ABA	WT/WT	a
	18.31	22.815				WT/not	a
	20.156	19.981
	21.823	20.053
	22.031	20.659
	19.032	17.437			Control - Salt
	21.637	18.115			WT/WT	P<0.001
	21.48	16.45			WT/not	P=0.808
	20.487	20.365
	17.338	18.344			Salt - Salt+ABA
	19.483	18.932			WT/WT	P=0.899
	18.317	20.159			WT/not	P<0.001
	21.054	20.701
	20.021	22.386
	22.647	19.713
	20.365	17.333
	20.8	22.284
	18.386	16.085
	20.466	22
	23.482	17.845
	20.324	20.37
	18.357	21.4
	18.936	22.036
	18.36	18.043
Salt	20.669	17.548
	19.7	20.037
	22.321	18.357
	24.88	16.989
	21.358	23.589
	22.011	17.996
	19.307	18.305
	21.01	22.643
	20.856	20.321
	19.089	20.554
	23.558	23.251
	23.365	19.354
	26.085	22.107
	25.341	18.047
	21.189	21.314
	21.482	22.657
	24.58	20.671
	21.549	18.178
	18.156	19.456
	22.165	21.755
	22.358	18.365
	20.365	19.035
	21.337	17.371
	21.155	20.305
	26.465	22.24
	22.548	19.758
	20.458	20.087
	25.307	21.713
	23.436	20
	23.3	21.357
Salt+ABA	23.125	19.512
	24.898	24.23
	25.125	22.186
	20.16	23.84
	19.548	24.061
	20.312	24.657
	21.123	23.756
	19.846	22.849
	19.633	23.2
	24.183	20.513
	22.157	25.847
	21.492	24.88
	24.104	23.997
	24.501	24.235
	23.847	24.651
	22.489	23.123
	23.156	21.14
	22.498	21.568
	21.156	21.862
	22.987	22.034
	20.516	19.821
	20.715	19.532
	23.18	18.593
	24.486	20.365
	25.015	21.84
	24	22.065
	23.056	22.908
	24.782	21.157
	25.423	20.339
	23.207	19.354
