# Supplementary material for: Salt-stress-induced tomato sweetening involves an SlSnRK2.6-SlZHD8 sugar accumulation cascade triggered by root-derived abscisic acid
Source: EMBO J. 2026 Feb 2;45(7):2134–56. doi: 10.1038/s44318-026-00708-0 (PMC13043847; doi:10.1038/s44318-026-00708-0)
Supplement: Supplementary file 14 — Source data Fig. 2 [file 44318_2026_708_MOESM14_ESM.zip › Source Data Fig 2/Source Data Fig 2F/Fig 2F.xlsx]

## Sheet: Sheet1
		Phosphorylation	Total
Fig 3I-repeat-1	Band1	1826287	4021633	0.454116		Band1	bc
	Band2	2615764	4036116	0.648089		Band2	a
	Band3	2864830	3997387	0.716676		Band3	a
	Band4	1573385	3907015	0.402708		Band4	c
	Band5	1684480	3821764	0.44076		Band5	c
	Band6	2536891	3891508	0.651904		Band6	ab
		Phosphorylation	Total
Fig 3I-repeat-2	Band1	3934125	8033412	0.48972
	Band2	5059165	7786641	0.649724
	Band3	6317179	8395994	0.752404
	Band4	3359408	7763176	0.432736
	Band5	4018508	8177069	0.491436
	Band6	5734892	8329732	0.688485
		Phosphorylation	Total
Fig 3I-repeat-3	Band1	2785178	7060433	0.394477
	Band2	4612467	6894477	0.669009
	Band3	5258204	7428270	0.707864
	Band4	1767209	7068423	0.250015
	Band5	2023990	7251194	0.279125
	Band6	4024875	7497272	0.536845
