# Supplementary material for: Salt-stress-induced tomato sweetening involves an SlSnRK2.6-SlZHD8 sugar accumulation cascade triggered by root-derived abscisic acid
Source: EMBO J. 2026 Feb 2;45(7):2134–56. doi: 10.1038/s44318-026-00708-0 (PMC13043847; doi:10.1038/s44318-026-00708-0)
Supplement: Supplementary file 14 — Source data Fig. 2 [file 44318_2026_708_MOESM14_ESM.zip › Source Data Fig 2/Source Data Fig 2G/Fig 2G.xlsx]

## Sheet: Sheet1
	WT	slsnrk2.6 #1	slsnrk2.6 #2				statistical significance: one-way ANOVA
Control	36.82	31.15	34.28			Control	WT	a
	34.59	36.58	36.59				slsnrk2.6 #1	b
	39.68	32.25	31.28				slsnrk2.6 #2	b
	39.56	34.29	34.58
	42.56	35.48	36.59			Salt	WT	ab
	48.36	34.28	37.58				slsnrk2.6 #1	c
	35.69	31.18	28.51				slsnrk2.6 #2	c
	42.28	27.48	29.36
	43.15	35.16	30.21			Control - Salt
	42.1	42.15	42.36			WT	P=0.084
	47.52	36.52	41.25			slsnrk2.6 #1	P<0.001
	36.59	37.28	38.52			slsnrk2.6 #2	P<0.001
	32.15	36.59	37.45
	34.25	28.59	31.23
	33.29	34.38	36.45
	31.15	33.59	37.58
	42.37	32.58	34.12
	30.25	34.69	31.23
	28.65	36.56	30.24
	34.28	38.21	28.65
	35.69	37.45	39.56
	34.58	31.12	33.37
	40.25	30.58	41.25
	37.15	33.15	31.25
	32.69	36.58	32.28
	33.5	40.29	33.17
	42.56	36.15	36.36
	43.47	33.32	32.24
	40.68	31.17	31.18
	39.65	32.28	32.59
Salt	35.04	24.35	32.12
	32.18	25.85	28.98
	25.69	28.36	33.05
	28.36	29.25	25.03
	29.36	30.59	27.08
	30.25	32.56	28.14
	32.24	25.52	25.15
	38.59	29.15	35.05
	37.56	34.48	30.07
	35.15	33.59	34.06
	42.35	34.68	28.91
	40.18	31.53	27.36
	32.56	30.25	33.28
	37.25	23.56	26.65
	31.15	25.23	23.32
	30.58	29.25	25.92
	33.42	28.28	35.97
	37.52	27.56	32.85
	39.64	30.25	34.15
	37.52	32.25	27.43
	34.25	34.21	32.04
	43.21	27.65	28.95
	35.68	28.21	30.98
	39.52	35.54	29.06
	35.51	30.18	28.16
	36.53	28.26	26.33
	37.88	32.28	25.23
	32.02	31.12	28.45
	37.25	25.56	31.15
	36.53	28.29	32.97
