# Supplementary material for: Salt-stress-induced tomato sweetening involves an SlSnRK2.6-SlZHD8 sugar accumulation cascade triggered by root-derived abscisic acid
Source: EMBO J. 2026 Feb 2;45(7):2134–56. doi: 10.1038/s44318-026-00708-0 (PMC13043847; doi:10.1038/s44318-026-00708-0)
Supplement: Supplementary file 14 — Source data Fig. 2 [file 44318_2026_708_MOESM14_ESM.zip › Source Data Fig 2/Source Data Fig 2I/Fig 2I.xlsx]

## Sheet: Sheet1
	WT	slsnrk2.6 #1	slsnrk2.6 #2				statistical significance: one-way ANOVA
Control	15.347	11.589	11.634			Control	WT	b
	17.051	12.962	13.051				slsnrk2.6 #1	c
	16.545	12.126	15.664				slsnrk2.6 #2	c
	18.133	12.664	9.813
	15.241	13.551	12.547			Salt	WT	a
	17.754	13.832	14.145				slsnrk2.6 #1	bc
	16.031	12.98	14.965				slsnrk2.6 #2	bc
	14.242	10.404	15.354
	17.263	15.987	10.504			Control - Salt
	14.241	14.914	11.4			WT	P<0.001
	13.454	13.54	14.314			slsnrk2.6 #1	P=0.244
	12.284	11.789	18.417			slsnrk2.6 #2	P=0.271
	15.242	13.948	12.604
	21.221	12.514	13.149
	14.914	11.868	17.368
	13.954	12.998	12.157
	15.047	18.831	8.932
	12.953	12.747	13.193
	16.338	11.887	13.175
	16.725	10.847	13.328
	19.554	17.401	13.303
	19.751	13.164	13.22
	16.025	11.387	11.521
	14.398	14.671	12.324
	15.765	12.231	14.169
	16.243	13.146	13.621
	15.249	13.781	13.126
	14.915	14.174	11.967
	15.72	14.586	13.925
	14.023	16.286	11.967
Salt	20.868	12.236	12.027
	22.214	12.316	11.485
	23.918	13.262	14.074
	23.031	12.931	12.363
	18.857	14.894	14.01
	21.281	15.693	13.154
	22.332	13.154	13.82
	22.857	13.845	12.559
	25.054	12.813	12.352
	20.848	20.743	13.153
	15.915	14.518	13.854
	19.019	12.514	19.145
	20.801	11.851	16.183
	20.28	13.83	11.125
	25.906	14.843	12.829
	18.296	14.487	13.551
	23.714	15.825	15.025
	23.015	11.153	16.135
	17.389	19.089	13.912
	25.395	14.968	12.869
	23.281	15.539	18.325
	23.913	16.651	16.135
	19.31	14.584	17.409
	18.754	15.673	17.978
	19.774	11.171	11.854
	21.9274	15.761	13.173
	20.469	16.431	15.192
	19.107	17.611	15.574
	18.342	16.867	17.223
	22.148	13.854	13.741
