# Supplementary material for: Salt-stress-induced tomato sweetening involves an SlSnRK2.6-SlZHD8 sugar accumulation cascade triggered by root-derived abscisic acid
Source: EMBO J. 2026 Feb 2;45(7):2134–56. doi: 10.1038/s44318-026-00708-0 (PMC13043847; doi:10.1038/s44318-026-00708-0)
Supplement: Supplementary file 14 — Source data Fig. 2 [file 44318_2026_708_MOESM14_ESM.zip › Source Data Fig 2/Source Data Fig 2J/Fig 2J.xlsx]

## Sheet: Sheet1
	WT	slsnrk2.6 #1	slsnrk2.6 #2				statistical significance: one-way ANOVA
Control	14.774	11.925	11.659			Control	WT	b
	16.562	12.997	13.051				slsnrk2.6 #1	c
	17.755	14.251	14.118				slsnrk2.6 #2	c
	17.062	13.354	15.526
	18.352	12.021	14.321			Salt	WT	a
	18.915	13.325	11.852				slsnrk2.6 #1	bc
	19.185	11.258	11.025				slsnrk2.6 #2	bc
	12.232	10.597	13.325
	17.365	13.251	10.529			Control - Salt
	17.367	11.258	13.589			WT	P<0.001
	14.062	12.302	18.532			slsnrk2.6 #1	P=0.053
	15.28	12.021	14.542			slsnrk2.6 #2	P=0.087
	14.332	13.327	14.581
	12.905	15.694	12.291
	15.242	11.695	13.523
	13.906	16.325	12.629
	13.328	13.347	13.842
	21.052	18.842	14.325
	16.221	17.258	17.598
	14.026	15.032	11.252
	15.055	13.524	13.215
	20.068	14.329	12.824
	13.652	10.52	14.362
	14.958	11.285	16.524
	14.33	12.629	13.555
	14.925	13.096	11.205
	15.777	13.707	12.231
	17.414	14.117	11.859
	16.665	13.352	12.268
	17.63	14.52	12
Salt	21.559	12.848	13.759
	22.825	13.857	14.968
	24.563	14.772	16.011
	23.523	19.057	19.225
	25.278	16.265	12.424
	22.951	15.115	14.221
	18.859	14.165	15.424
	17.262	13.221	11.226
	24.323	17.22	12.252
	18.945	13.262	12.158
	19.723	13.252	16.115
	21.226	16.259	17.266
	18.054	19.11	18.215
	19.054	15.13	16.024
	19.916	18.05	14.225
	18.858	12.001	15.267
	18.335	13.85	16.56
	23.001	14.552	14.168
	20.242	15.358	15.523
	18.919	20.115	16.902
	22.021	16.297	20.448
	18.714	12.429	14.265
	22.91	11.486	15.154
	26.396	13.265	13.426
	22.533	14.264	12.133
	25.196	12.426	11.101
	20.008	15.215	12.103
	25.229	16.017	15.265
	21.557	17.448	15.154
	22.666	13.233	16.266
