# Supplementary material for: Salt-stress-induced tomato sweetening involves an SlSnRK2.6-SlZHD8 sugar accumulation cascade triggered by root-derived abscisic acid
Source: EMBO J. 2026 Feb 2;45(7):2134–56. doi: 10.1038/s44318-026-00708-0 (PMC13043847; doi:10.1038/s44318-026-00708-0)
Supplement: Supplementary file 15 — Source data Fig. 3 [file 44318_2026_708_MOESM15_ESM.zip]

Archive with 56 entries (39 files):
- Source Data Fig 3/
- Source Data Fig 3/Source Data Fig 3A/
- Source Data Fig 3/Source Data Fig 3A/Bright.jpg
- Source Data Fig 3/Source Data Fig 3A/DAPI.jpg
- Source Data Fig 3/Source Data Fig 3A/Merge.jpg
- Source Data Fig 3/Source Data Fig 3A/SlZHD8-GFP.jpg
- Source Data Fig 3/Source Data Fig 3B/
- Source Data Fig 3/Source Data Fig 3B/-Leu-Trp-His-Ade.jpg
- Source Data Fig 3/Source Data Fig 3B/-Leu-Trp.jpg
- Source Data Fig 3/Source Data Fig 3C/
- Source Data Fig 3/Source Data Fig 3C/Source Data Fig 3C.tif
- Source Data Fig 3/Source Data Fig 3D/
- Source Data Fig 3/Source Data Fig 3D/Source Data Fig 3D.tif
- Source Data Fig 3/Source Data Fig 3E/
- Source Data Fig 3/Source Data Fig 3E/Birght.jpg
- Source Data Fig 3/Source Data Fig 3E/DAPI.jpg
- Source Data Fig 3/Source Data Fig 3E/Merge.jpg
- Source Data Fig 3/Source Data Fig 3E/Negative control 1.jpg
- Source Data Fig 3/Source Data Fig 3E/Negative control 2.jpg
- Source Data Fig 3/Source Data Fig 3E/YFP.jpg
- Source Data Fig 3/Source Data Fig 3F/
- Source Data Fig 3/Source Data Fig 3F/Source Data Fig 3F.tif
- Source Data Fig 3/Source Data Fig 3G/
- Source Data Fig 3/Source Data Fig 3G/Source Data Fig 3G.tif
- Source Data Fig 3/Source Data Fig 3H/
- Source Data Fig 3/Source Data Fig 3H/Fig 3H.emf
- Source Data Fig 3/Source Data Fig 3H/Fig 3H.tif
- Source Data Fig 3/Source Data Fig 3H/Fig 3H.xlsx
- Source Data Fig 3/Source Data Fig 3I/
- Source Data Fig 3/Source Data Fig 3I/Fig 3I.emf
- Source Data Fig 3/Source Data Fig 3I/Fig 3I.tif
- Source Data Fig 3/Source Data Fig 3I/Fig 3I.xlsx
- Source Data Fig 3/Source Data Fig 3J/
- Source Data Fig 3/Source Data Fig 3J/Fig 3J.emf
- Source Data Fig 3/Source Data Fig 3J/Fig 3J.tif
- Source Data Fig 3/Source Data Fig 3J/Fig 3J.xlsx
- Source Data Fig 3/Source Data Fig 3K/
- Source Data Fig 3/Source Data Fig 3K/Fig 3K.emf
- Source Data Fig 3/Source Data Fig 3K/Fig 3K.tif
- Source Data Fig 3/Source Data Fig 3K/Fig 3K.xlsx
- Source Data Fig 3/Source Data Fig 3L/
- Source Data Fig 3/Source Data Fig 3L/Fig 3L.emf
- Source Data Fig 3/Source Data Fig 3L/Fig 3L.tif
- Source Data Fig 3/Source Data Fig 3L/Fig 3L.xlsx
- Source Data Fig 3/Source Data Fig 3M/
- Source Data Fig 3/Source Data Fig 3M/Fig 3M.emf
- Source Data Fig 3/Source Data Fig 3M/Fig 3M.xlsx
- Source Data Fig 3/Source Data Fig 3N/
- Source Data Fig 3/Source Data Fig 3N/Fig 3N.emf
- Source Data Fig 3/Source Data Fig 3N/Fig 3N.xlsx
- Source Data Fig 3/Source Data Fig 3O/
- Source Data Fig 3/Source Data Fig 3O/Fig 3O.emf
- Source Data Fig 3/Source Data Fig 3O/Fig 3O.xlsx
- Source Data Fig 3/Source Data Fig 3P/
- Source Data Fig 3/Source Data Fig 3P/Fig 3P.emf
- Source Data Fig 3/Source Data Fig 3P/Fig 3P.xlsx
