# Supplementary material for: Salt-stress-induced tomato sweetening involves an SlSnRK2.6-SlZHD8 sugar accumulation cascade triggered by root-derived abscisic acid
Source: EMBO J. 2026 Feb 2;45(7):2134–56. doi: 10.1038/s44318-026-00708-0 (PMC13043847; doi:10.1038/s44318-026-00708-0)
Supplement: Supplementary file 15 — Source data Fig. 3 [file 44318_2026_708_MOESM15_ESM.zip › Source Data Fig 3/Source Data Fig 3H/Fig 3H.xlsx]

## Sheet: Sheet1
		Phosphorylation	Total
Fig 3I-repeat-1	Band1	900496	1576190	0.571312		Band1	a
	Band2	0	1497869	0		Band2	c
	Band3	250751	1585472	0.158155		Band3	b
	Band4	0	1527722	0		Band4	c
		Phosphorylation	Total
Fig 3I-repeat-2	Band1	970925	1362191	0.712767
	Band2	0	1346454	0
	Band3	325957	1213882	0.268524
	Band4	0	1219821	0
		Phosphorylation	Total
Fig 3I-repeat-3	Band1	1074025	1708790	0.62853
	Band2	0	1768120	0
	Band3	673121	1747060	0.385288
	Band4	0	1758659	0
