# Supplementary material for: Salt-stress-induced tomato sweetening involves an SlSnRK2.6-SlZHD8 sugar accumulation cascade triggered by root-derived abscisic acid
Source: EMBO J. 2026 Feb 2;45(7):2134–56. doi: 10.1038/s44318-026-00708-0 (PMC13043847; doi:10.1038/s44318-026-00708-0)
Supplement: Supplementary file 15 — Source data Fig. 3 [file 44318_2026_708_MOESM15_ESM.zip › Source Data Fig 3/Source Data Fig 3I/Fig 3I.xlsx]

## Sheet: Sheet1
		Phosphorylation	Total
Fig 3I-repeat-1	Band1	5080378	10080063	0.504003		Band1	b
	Band2	4843705	11506478	0.420955		Band2	c
	Band3	7549879	11725749	0.643872		Band3	a
	Band4	5830142	11079883	0.526192		Band4	b
		Phosphorylation	Total
Fig 3I-repeat-2	Band1	14666542	25925810	0.565712
	Band2	11634362	26991162	0.431043
	Band3	20651047	30402829	0.679248
	Band4	15366430	25846280	0.594532
		Phosphorylation	Total
Fig 3I-repeat-3	Band1	3973111	7461638	0.532472
	Band2	3833164	8430887	0.454657
	Band3	5470004	7409232	0.738269
	Band4	3355797	6552488	0.512141
