# Supplementary material for: Salt-stress-induced tomato sweetening involves an SlSnRK2.6-SlZHD8 sugar accumulation cascade triggered by root-derived abscisic acid
Source: EMBO J. 2026 Feb 2;45(7):2134–56. doi: 10.1038/s44318-026-00708-0 (PMC13043847; doi:10.1038/s44318-026-00708-0)
Supplement: Supplementary file 15 — Source data Fig. 3 [file 44318_2026_708_MOESM15_ESM.zip › Source Data Fig 3/Source Data Fig 3J/Fig 3J.xlsx]

## Sheet: Sheet1
		Phosphorylation	Total
Fig 3J-repeat-1	Band1	13445158	24976123	0.53832		Band1	b
	Band2	17663110	24951417	0.7079		Band2	a
	Band3	4860118	24994709	0.194446		Band3	d
	Band4	9120287	24305971	0.375228		Band4	c
		Phosphorylation	Total
Fig 3J-repeat-2	Band1	1106099	2152479	0.513872
	Band2	1738558	2120767	0.819778
	Band3	523500	2035573	0.257176
	Band4	705902	1937774	0.364285
		Phosphorylation	Total
Fig 3J-repeat-3	Band1	4075471	8726729	0.46701
	Band2	5402652	8613888	0.627202
	Band3	1875487	7142051	0.262598
	Band4	2339855	7505832	0.311738
