# Supplementary material for: Salt-stress-induced tomato sweetening involves an SlSnRK2.6-SlZHD8 sugar accumulation cascade triggered by root-derived abscisic acid
Source: EMBO J. 2026 Feb 2;45(7):2134–56. doi: 10.1038/s44318-026-00708-0 (PMC13043847; doi:10.1038/s44318-026-00708-0)
Supplement: Supplementary file 15 — Source data Fig. 3 [file 44318_2026_708_MOESM15_ESM.zip › Source Data Fig 3/Source Data Fig 3K/Fig 3K.xlsx]

## Sheet: Sheet1
repeat-1				repeat-2				repeat-3
1	809424	1		1	878553	1		1	3413688	1		1	a
2	490625	0.584478		2	633569	0.721151		2	2123273	0.621988		2	b
3	192264	0.229043		3	287766	0.327545		3	1534742	0.449585		3	c
4	776831	0.925433		4	737692	0.839667		4	3243679	0.950198		4	a
5	739542	0.881011		5	869426	0.989611		5	3330139	0.975525		5	a
6	660058	0.786323		6	757782	0.862534		6	3174516	0.929937		6	ab
7	606922	0.723022		7	742278	0.844887		7	2947133	0.863328		7	ab
8	703152	0.83766		8	816734	0.929635		8	3041687	0.891027		8	a
9	714018	0.850605		9	911587	1.0376		9	3416593	1.00085		9	a
10	645262	0.768696		10	708573	0.806523		10	3217895	0.942645		10	ab
11	638215	0.760301		11	740138	0.842451		11	3156167	0.924562		11	ab
12	651432	0.776046		12	886129	1.00862		12	3284984	0.962298		12	a
