# Supplementary material for: Salt-stress-induced tomato sweetening involves an SlSnRK2.6-SlZHD8 sugar accumulation cascade triggered by root-derived abscisic acid
Source: EMBO J. 2026 Feb 2;45(7):2134–56. doi: 10.1038/s44318-026-00708-0 (PMC13043847; doi:10.1038/s44318-026-00708-0)
Supplement: Supplementary file 15 — Source data Fig. 3 [file 44318_2026_708_MOESM15_ESM.zip › Source Data Fig 3/Source Data Fig 3L/Fig 3L.xlsx]

## Sheet: Sheet1
repeat-1				repeat-2				repeat-3
1	1168797	1		1	968891	1		1	678510	1		1	a
2	815170	0.697444		2	460448	0.475232		2	378718	0.558161		2	b
3	501717	0.429259		3	286337	0.295531		3	296061	0.43634		3	c
4	902056	0.771782		4	780517	0.805578		4	641148	0.944935		4	a
5	1100576	0.941631		5	909290	0.938485		5	632288	0.931877		5	a
6	991460	0.848274		6	819832	0.846155		6	603999	0.890184		6	a
7	965549	0.826105		7	799229	0.824891		7	582000	0.857762		7	a
8	1005210	0.860038		8	830476	0.857141		8	628693	0.926579		8	a
9	1133196	0.96954		9	992561	1.02443		9	653508	0.963152		9	a
10	966440	0.826867		10	865742	0.893539		10	626324	0.923087		10	a
11	967044	0.827384		11	788224	0.813532		11	621535	0.916029		11	a
12	968797	0.828884		12	868398	0.89628		12	626102	0.92276		12	a
