# Supplementary material for: Salt-stress-induced tomato sweetening involves an SlSnRK2.6-SlZHD8 sugar accumulation cascade triggered by root-derived abscisic acid
Source: EMBO J. 2026 Feb 2;45(7):2134–56. doi: 10.1038/s44318-026-00708-0 (PMC13043847; doi:10.1038/s44318-026-00708-0)
Supplement: Supplementary file 15 — Source data Fig. 3 [file 44318_2026_708_MOESM15_ESM.zip › Source Data Fig 3/Source Data Fig 3M/Fig 3M.xlsx]

## Sheet: Sheet1
	WT	slzhd8 #1	slzhd8 #2	slzhd8/SlZHD8	slzhd8/SlZHD8T247A	slzhd8/SlZHD8T247D	slsnrk2.6	slsnrk2.6/slzhd8			statistical significance: one-way ANOVA
Control	30.07	33.71	33.08	31.04	32.75	29.89	34.28	34.28			Control	WT	abc
	33.15	34.65	33.78	32.18	38.75	30.55	35.98	35.37				slzhd8 #1	a
	33.35	35.07	35.04	33.07	32.87	31.27	37.51	36.18				slzhd8 #2	a
	33.92	36.01	35.08	34.09	33.51	32.55	29.64	29.18				slzhd8/SlZHD8	ab
	34.98	36.04	34.19	35.01	36.02	33.95	31.23	31.69				slzhd8/SlZHD8T247A	abc
	28.18	36.08	36.02	35.18	35.12	33.27	32.58	30.35				slzhd8/SlZHD8T247D	abc
	36.02	32.48	36.04	35.18	37.15	35.68	33.39	40.28				slsnrk2.6	abcd
	35.08	36.96	36.08	35.18	33.08	36.74	34.15	41.36				slsnrk2.6/slzhd8	abc
	36.21	32.02	37.01	36.07	36.08	39.85	35.36	42.27
	34.22	37.85	37.92	36.09	35.08	40.46	40.39	38.46			Salt	WT	cd
	36.92	38.01	31.02	36.46	36.08	37.44	39.56	37.28				slzhd8 #1	abcd
	37.75	38.06	36.09	37	37.09	45.69	42.39	36.33				slzhd8 #2	abcd
	35.96	39.02	32.02	37.02	36.55	41.63	41.37	38.97				slzhd8/SlZHD8	bcd
	36.04	35.09	36.76	37.08	36.86	42.88	40.37	33.16				slzhd8/SlZHD8T247A	de
	38.08	36.74	39.86	37.92	35.01	43.1	38.56	34.37				slzhd8/SlZHD8T247D	abcd
	38.09	39.75	33.87	38.06	37.02	37.89	37.51	45.27				slsnrk2.6	e
	37.12	36.78	39.88	38.1	39.52	38.9	32.34	36.28				slsnrk2.6/slzhd8	de
	38.35	37.88	40.65	38.46	37.36	36.22	31.18	37.29
	37.96	40.86	31.75	38.92	36.7	33.49	35.69	35.27			Control - Salt
	39.06	40.87	40.88	38.92	37.85	35.96	38.97	36.98			WT	P=0.155
	39.08	40.87	48.71	39.06	38.01	31.99	40.21	33.27			slzhd8 #1	P=0.546
	39.85	41.65	41.71	39.75	36.02	37.84	41.18	42.18			slzhd8 #2	P=0.776
	40.02	41.85	41.86	39.78	38.15	39.52	36.58	34.25			slzhd8/SlZHD8	P=0.118
	45.31	41.86	42.8	39.85	39.06	36.11	37.29	35.38			slzhd8/SlZHD8T247A	P=0.023
	40.75	41.98	44.84	39.85	39.51	43.15	38.69	39.46			slzhd8/SlZHD8T247D	P=0.543
	41.86	35.01	42.87	40.75	37.85	40.88	32.17	38.47			slsnrk2.6	P<0.001
	33.08	44.77	36.88	40.75	43.52	41.08	33.54	40.32			slsnrk2.6/slzhd8	P=0.019
	42.55	42.08	34.71	40.75	41.6	39.52	35.17	41.48
	43.01	45.08	44.86	46.71	42.65	40.77	36.37	42.37
	46.02	47.78	46.76	45.85	44.86	41.09	32.45	37.89
Salt	28.21	30.24	38.52	28.69	32.58	28.44	26.28	32.42
	29.5	31.25	34.56	29.65	27.76	40.02	25.68	31.47
	30.2	36.51	37.52	30.21	28.08	36.85	34.8	30.28
	31.13	34.28	36.59	30.25	38.16	39.64	35.69	29.36
	34.1	35.17	36.52	32.36	29.02	40.11	32.11	34.59
	32.41	36.59	34.21	31.24	30.77	29.85	36.3	39.1
	38.5	38.59	35.27	34.25	30.86	33.14	28.56	38.06
	37.37	40.35	36.56	32.24	30.9	30.75	33.15	39.56
	36.36	42.35	36.58	32.26	32.19	31.25	31.27	38.44
	33.27	38.56	34.21	33.28	34.74	33.96	32.65	37.52
	40.1	37.51	33.25	34.21	32.92	35.84	33.15	35.41
	36.43	35.65	29.36	36.23	29.03	37.88	28.29	33.83
	37.37	36.77	40.65	34.25	33.06	39.85	29.65	35.41
	35.41	38.59	30.27	36.28	25.75	38.11	30.24	38.42
	36.37	29.65	37.25	43.38	33.78	42.63	25.17	36.37
	38.54	39.63	33.24	36.52	35.92	44.59	34.58	35.43
	35.48	30.21	30.25	38.25	34.03	40.66	26.29	28.41
	39.41	32.45	39.36	35.26	34.35	39.84	31.57	39.37
	26.36	36.24	30.21	37.28	32.75	36.25	34.58	27.32
	34.66	37.52	38.45	35.42	34.76	35.11	25.28	31.17
	33.1	31.25	32.58	35.52	34.13	34.25	33.23	29.35
	36.33	36.42	31.56	31.68	36.65	33.96	34	33.36
	38.37	31.52	40.38	35.68	36.02	35.66	35.28	30.55
	34.06	35.56	39.56	36.05	36.06	36.17	25.98	36.53
	29.43	38.56	38.52	36.7	39.84	33.02	26.74	28.09
	30.44	39.56	37.51	38.28	37.02	29.85	34.28	27.8
	30.06	38.52	38.56	37.56	38.02	30.33	31.28	35.28
	35.39	35.69	39.66	38.42	38.92	31.58	30.34	31.02
	36.43	40.32	42.58	30.52	36.06	28.55	34.58	33.47
	38.41	41.23	38.52	40.31	40.02	30.99	31.07	29.2
