# Supplementary material for: Salt-stress-induced tomato sweetening involves an SlSnRK2.6-SlZHD8 sugar accumulation cascade triggered by root-derived abscisic acid
Source: EMBO J. 2026 Feb 2;45(7):2134–56. doi: 10.1038/s44318-026-00708-0 (PMC13043847; doi:10.1038/s44318-026-00708-0)
Supplement: Supplementary file 15 — Source data Fig. 3 [file 44318_2026_708_MOESM15_ESM.zip › Source Data Fig 3/Source Data Fig 3N/Fig 3N.xlsx]

## Sheet: Sheet1
	WT	slzhd8 #1	slzhd8 #2	slzhd8/SlZHD8	slzhd8/SlZHD8T247A	slzhd8/SlZHD8T247D	slsnrk2.6	slsnrk2.6/slzhd8			statistical significance: one-way ANOVA
Control	4.55	5.1	5.03	5.16	4.12	5.89	3.81	4.83			Control	WT	cde
	4.62	5.23	5.86	4.43	4.32	4.66	3.89	4.11				slzhd8 #1	ab
	3.89	5.38	6.02	4.28	4.43	4.32	3.22	4.27				slzhd8 #2	ab
	4.52	4.95	5.75	5.29	4.46	5.63	3.29	3.95				slzhd8/SlZHD8	ef
	4.38	4.29	5.89	4.96	3.53	5.49	4.57	4.36				slzhd8/SlZHD8T247A	fg
	4.27	4.86	4.56	4.81	4.16	4.33	4.37	4.18				slzhd8/SlZHD8T247D	abc
	4.36	5.87	4.89	4.12	4.26	4.75	3.6	4.27				slsnrk2.6	g
	4.48	5.53	5.63	3.55	3.52	4.56	3.81	5.01				slsnrk2.6/slzhd8	bcd
	4.39	4.66	5.24	3.99	4.63	4.99	3.99	5.23
	4.56	5.5	5.77	4.96	5.14	5.26	3.7	5.54			Salt	WT	ab
	4.83	4.27	5.26	4.87	4.39	5.62	3.39	5				slzhd8 #1	a
	5.03	4.83	5.48	4.88	4.26	5.33	3.03	4.28				slzhd8 #2	a
	4.96	4.9	4.89	4.96	4.89	5.15	3.57	4.52				slzhd8/SlZHD8	ab
	5.38	4.85	5.66	5.29	4.68	5.22	3.5	5.69				slzhd8/SlZHD8T247A	def
	5.27	4.96	4.52	5.02	4.98	5.43	4.12	6.23				slzhd8/SlZHD8T247D	a
	4.85	4.58	4.27	4.75	3.84	6.06	4.53	5.54				slsnrk2.6	fg
	4.75	5.89	5.03	4.84	4.85	4.89	4.86	5.18				slsnrk2.6/slzhd8	ab
	4.38	5.03	5.3	4.25	5.01	4.99	3.82	5.36
	4.39	5.45	5.2	4.68	3.85	4.68	3.9	5.47			Control - Salt
	4.52	5.37	5.23	4.5	3.93	4.75	4.02	5.28			WT	P<0.001
	3.96	5.69	5.28	4.94	3.52	4.72	4.49	5.46			slzhd8 #1	P=0.889
	4.02	5.89	5.09	4.49	3.59	4.95	4.21	5.37			slzhd8 #2	P=0.913
	4.69	5.62	4.82	3.62	3.9	4.91	3.69	5.48			slzhd8/SlZHD8	P<0.001
	5.42	5.42	5.3	3.95	3.81	4.89	3.41	3.83			slzhd8/SlZHD8T247A	P=0.237
	5.37	5.35	5.27	4.15	3.85	5.02	3.77	6.21			slzhd8/SlZHD8T247D	P=0.135
	5.28	5.48	5.61	3.97	3.72	5.09	3.99	4.58			slsnrk2.6	P=0.152
	5.14	5.52	5.29	3.81	3.9	5.11	3.94	4.96			slsnrk2.6/slzhd8	P=0.610
	5.04	5.33	5.88	3.93	3.59	5.32	3.71	4.48
	4.28	5.66	4.28	3.88	3.88	5.04	3.39	4.72
	4.13	5.36	4.96	3.63	3.81	4.96	3.17	4.34
Salt	5.3	5.68	5.32	5.08	4.82	4.59	4.2	4.8
	6.08	5.77	5.48	4.97	4.23	4.98	4.28	4.19
	5.28	5.57	5.96	4.66	3.75	4.66	3.57	5.61
	4.96	5.43	6.32	4.9	4.29	4.78	3.31	4.52
	4.82	5.91	6.75	4.49	4.36	5.06	3.4	4.1
	5.18	5.31	6.52	4.53	4.16	5.26	4.1	4.18
	5.27	5.27	6.24	4.62	4.98	6.05	4.99	4.42
	5.42	6.49	5.59	4.37	5.32	5.15	4.96	5.54
	5.48	4.8	5.45	4.83	4.23	5.08	4.8	5.63
	4.97	4.91	5.35	5.4	4.43	5.33	5.03	5.52
	5.65	4.98	4.89	4.93	5.11	5.33	4.67	5.08
	5.76	5.19	4.96	5.05	4.5	5.89	4.4	5.39
	5.48	5.27	5.06	4.97	4.52	5.65	4.44	5.33
	5.96	5.43	5.48	4.12	3.59	5.24	4.35	5.49
	5.66	5.14	5.36	4.96	3.89	5.78	4.09	5.02
	6.3	5.37	5.48	5.63	5.26	5.99	4	5.3
	5.48	5.73	5.82	5.84	4.64	5.84	4.75	5.51
	5.28	5.57	5.33	5.56	4.77	5.68	4.89	5.43
	4.83	6.23	5.96	5.42	4.04	5.76	4.64	5.54
	4.89	6.25	4.43	5.36	4.74	5.07	4	4.42
	4.96	5.95	4.51	6.05	4.67	6.07	4.08	4.72
	5.02	5.43	5.13	5.22	4.68	5.33	3.67	5.11
	5.67	5.93	5.27	4.87	5.07	5.56	4.2	5.49
	5.48	5.83	5.3	5.74	4.73	6.55	4.24	6.01
	5.16	4.84	4.98	6.33	3.52	4.59	4.09	5.44
	5.47	4.41	4.83	5.23	3.74	4.88	4.28	5.61
	5.03	4.58	5.76	5.47	4.76	5.89	4.2	5.63
	5.28	5.39	5.36	5.26	5.16	5.44	3.89	6.1
	5.34	5.68	5.63	4.73	4.88	6.11	3.3	5.63
	5.46	5.64	5.67	4.53	4.96	6.3	3.64	5.86
