# Supplementary material for: Salt-stress-induced tomato sweetening involves an SlSnRK2.6-SlZHD8 sugar accumulation cascade triggered by root-derived abscisic acid
Source: EMBO J. 2026 Feb 2;45(7):2134–56. doi: 10.1038/s44318-026-00708-0 (PMC13043847; doi:10.1038/s44318-026-00708-0)
Supplement: Supplementary file 15 — Source data Fig. 3 [file 44318_2026_708_MOESM15_ESM.zip › Source Data Fig 3/Source Data Fig 3O/Fig 3O.xlsx]

## Sheet: Sheet1
	WT	slzhd8 #1	slzhd8 #2	slzhd8/SlZHD8	slzhd8/SlZHD8T247A	slzhd8/SlZHD8T247D	slsnrk2.6	slsnrk2.6/slzhd8			statistical significance: one-way ANOVA
Control	16.332	21.465	21.017	19.25	18.269	20.36	13.724	19.203			Control	WT	d
	18.325	23.321	20.051	20.584	17.264	22.59	14.554	20.215				slzhd8 #1	ab
	17.365	20.159	19.194	18.054	16.214	18.59	14.285	18.654				slzhd8 #2	ab
	15.659	21.254	19.425	15.692	15.248	19.65	14.633	17.561				slzhd8/SlZHD8	d
	16.314	21.694	20.498	16.548	16.221	20.11	12.654	18.623				slzhd8/SlZHD8T247A	de
	15.589	24.354	24.16	17.321	15.214	19.77	13.725	21.154				slzhd8/SlZHD8T247D	bc
	20.569	21.258	22.121	15.059	18.624	18.52	16.095	18.236				slsnrk2.6	f
	18.521	20.397	23.441	19.2	13.651	19.9	17.721	19.201				slsnrk2.6/slzhd8	c
	19.569	22.365	23.015	18.221	16.312	20.33	16.613	18.213
	18.526	22.247	21.015	19.995	20.004	22.65	15.624	19.215			Salt	WT	ab
	19.001	23.021	24.169	16.547	15.351	21.35	14.552	18.133				slzhd8 #1	ab
	20.321	21.254	20.164	20.215	17.249	22.26	14.926	21.326				slzhd8 #2	ab
	17.548	22.364	22.796	21.651	19.365	22.86	13.998	20.216				slzhd8/SlZHD8	bc
	17.569	21.254	22.165	15.266	18.365	21.44	13.885	19.31				slzhd8/SlZHD8T247A	d
	18.265	21.007	24.732	20.244	16.945	18.74	14.395	20.021				slzhd8/SlZHD8T247D	ab
	17.325	22.541	21.213	15.859	16.313	23.52	14.432	21.234				slsnrk2.6	ef
	21.451	23.364	19.458	16.334	17.01	18.26	14.635	22.124				slsnrk2.6/slzhd8	bc
	15.521	19.324	21.454	20.054	17.652	19.11	16.051	18.652
	17.411	19.354	21.348	19.366	19.651	20.36	15.352	19.365			Control - Salt
	16.513	20.32	24.465	17.024	14.358	19.77	16.425	20.321			WT	P<0.001
	17.548	23.321	23.198	18.951	14.034	20.51	13.528	21.145			slzhd8 #1	P=0.561
	19.659	24.058	21.498	15.983	13.68	19.77	13.604	22.135			slzhd8 #2	P=0.657
	20.521	23.302	24.836	16.548	17.2	18.56	14.518	21.201			slzhd8/SlZHD8	P<0.001
	16.624	22.512	20.164	15.035	14.733	21.45	13.948	20.133			slzhd8/SlZHD8T247A	P=0.143
	16.589	20.591	23.785	17.551	18.28	18.99	13.454	21.215			slzhd8/SlZHD8T247D	P=0.133
	18.032	24.524	21.469	18.645	18.605	23.89	15.023	20.658			slsnrk2.6	P=0.200
	20.534	21.221	20.135	16.331	14.02	17.33	15.4365	21.125			slsnrk2.6/slzhd8	P=0.265
	17.364	22.35	21.284	20.854	15.264	16.59	15.942	19.325
	18.321	20.31	22.491	17.05	17.087	21.41	15.634	20.304
	19.224	23.658	24.134	20.9	16.204	22.89	15.82	19.939
Salt	22.354	24.584	24.54	23.406	15.814	25.62	13.925	21.125
	18.654	23.201	23.447	21.213	16.351	26.11	14.089	21.924
	19.678	25.34	21.215	22.448	17.156	23.27	14.621	20.121
	20.332	23.54	22.641	22.484	17.354	24.51	15.965	19.125
	19.144	22.548	20.313	23.541	15.396	24.22	16.815	19.343
	22.032	21.548	23.64	21.254	15.399	23.86	15.936	20.923
	21.693	22.351	20.204	19.324	17.662	20.15	15.621	23.923
	22.034	20.215	24.477	20.321	13.954	21.62	14.961	19.935
	21.884	19.544	23.158	21.121	18.269	21.55	15.921	20.137
	22.021	23.148	20.215	19.631	18.367	23.01	15.252	21.018
	21.324	24.23	22.148	23.848	18.683	21.55	16.269	22.495
	24.694	25.694	23.459	19.001	18.914	20.74	18.71	23.28
	22.301	26.023	22.548	22.521	17.001	17.56	17.754	22.007
	23.334	21.154	26.341	18.218	17.014	17.06	18.921	18.762
	21.248	18.312	24.513	25.021	19.021	18.85	15.225	19.166
	22.487	23.002	23.844	19.365	18.065	18.46	14.595	20.013
	25.413	23.658	19.398	20.121	16.065	19.88	15.113	21.015
	24.211	24.657	25.606	21.215	19.27	19.05	15.924	23.926
	24.394	20.591	23.693	20.654	19.853	19.66	16.965	25.167
	23.543	23.017	20.311	24.741	15.858	20.23	18.951	21.232
	23.144	20.548	23.117	22.521	19.954	22.84	19.632	21.393
	24.202	23.142	24.183	17.753	22.03	23.11	17.251	21.329
	23.541	24.364	22.912	21.854	17.143	24.71	15.962	20.9
	18.189	22.118	21.217	17.365	20.243	22.96	16.965	21.969
	20.453	23.144	25.148	23.48	17.34	23.55	14.724	23.037
	20.258	23.11	22.147	17.207	14.684	20.78	15.721	21.623
	19.214	25.548	23.118	22.088	20.734	21.66	16.901	19.174
	20.483	25.448	24.361	23.028	20.054	22.09	17.614	19.958
	20.115	25.134	25.33	19.997	21.344	23	15.223	21.134
	22.314	22.184	22.82	23.054	21.884	22.74	14.26	21.886
