# Supplementary material for: Salt-stress-induced tomato sweetening involves an SlSnRK2.6-SlZHD8 sugar accumulation cascade triggered by root-derived abscisic acid
Source: EMBO J. 2026 Feb 2;45(7):2134–56. doi: 10.1038/s44318-026-00708-0 (PMC13043847; doi:10.1038/s44318-026-00708-0)
Supplement: Supplementary file 15 — Source data Fig. 3 [file 44318_2026_708_MOESM15_ESM.zip › Source Data Fig 3/Source Data Fig 3P/Fig 3P.xlsx]

## Sheet: Sheet1
	WT	slzhd8 #1	slzhd8 #2	slzhd8/SlZHD8	slzhd8/SlZHD8T247A	slzhd8/SlZHD8T247D	slsnrk2.6	slsnrk2.6/slzhd8			statistical significance: one-way ANOVA
Control	17.548	19.625	21.017	16.55	13.705	17.855	13.937	19.05			Control	WT	d
	15.215	19.523	18.321	14.384	19.204	19.256	13.128	20.323				slzhd8 #1	ab
	16.635	20.21	18.596	15.651	14.242	18.447	17.823	21.157				slzhd8 #2	ab
	18.321	21.26	19.625	16.956	15.268	17.84	14.362	18.326				slzhd8/SlZHD8	de
	19.32	22.325	19.635	18.332	18.325	18.66	12.913	16.953				slzhd8/SlZHD8T247A	de
	20.322	22.215	18.337	19.021	19.02	19.368	11.913	17.854				slzhd8/SlZHD8T247D	bc
	20.024	23.65	21.254	19.241	19.724	19.85	11.908	21.337				slsnrk2.6	f
	18.612	23.654	24.325	17.226	15.226	20.36	12.828	22.184				slsnrk2.6/slzhd8	c
	15.326	22.154	22.036	18.332	18.335	20.71	14.027	21.957
	16.654	23.215	21.254	17.226	18.221	19.66	12.828	19.568			Salt	WT	ab
	22.126	24.124	21.365	18.221	17.224	18.98	17.324	20.353				slzhd8 #1	a
	17.365	19.662	23.362	15.032	14.226	21.52	17.835	21.157				slzhd8 #2	a
	18.359	23.962	23.084	17.22	15.248	21.09	15.223	25.198				slzhd8/SlZHD8	bc
	19.325	19.625	21.558	15.226	17.654	21.859	16.034	16.85				slzhd8/SlZHD8T247A	d
	20.321	20.365	22.365	15.658	15.452	21.847	16.8	17.03				slzhd8/SlZHD8T247D	ab
	14.21	21.312	23.521	15.2741	15.223	20.563	15.265	18.084				slsnrk2.6	ef
	18.213	23.315	24.321	14.143	17.226	21.889	14.032	21.337				slsnrk2.6/slzhd8	bc
	19.354	23.215	24.215	18.358	14.395	22.596	13.034	22.108
	21.215	20.254	20.526	16.752	19.242	22.741	12.698	23.021			Control - Salt
	17.211	21.147	22.351	16.223	14.332	23.258	14.916	21.157			WT	P<0.001
	16.214	21.214	20.325	15.224	15.293	22.517	12.884	22.324			slzhd8 #1	P=0.631
	17.214	24.214	21.368	14.665	19.552	22.895	12.652	16.845			slzhd8 #2	P=0.663
	16.541	26.014	23.334	15.223	16.223	23.668	13.026	17.953			slzhd8/SlZHD8	P<0.001
	15.965	21.328	26.125	15.223	13.221	24.157	13.885	18.692			slzhd8/SlZHD8T247A	P=0.194
	17.586	25.36	24.201	16.224	14.289	24.513	14.24	19.185			slzhd8/SlZHD8T247D	P=0.813
	18.321	22.215	25.214	15.288	18.915	23.552	15.021	20.154			slsnrk2.6	P=0.422
	16.548	20.214	19.625	16.002	18.223	23.079	14.653	21.337			slsnrk2.6/slzhd8	P=0.419
	16.965	24.312	23.334	15.712	17.268	22.589	12.948	20.154
	17.623	19.324	22.512	17.395	16.253	18.622	12.913	21.337
	17.368	22.054	24.051	16.268	14.902	24.152	12.232	18.999
Salt	22.421	24.521	24.556	20.758	18.055	23.077	16.024	25.757
	23.215	24.184	23.762	22.214	19.58	18.517	14.652	21.995
	21.104	23.115	25.889	20.292	20.394	17.859	15.024	16.754
	22.351	21.201	21.886	18.359	21.215	18.526	14.584	18.232
	22.154	20.665	20.554	19.024	16.212	19.667	12.913	19.25
	23.214	21.589	21.332	18.358	15.365	20.536	12.695	19.737
	18.256	22.213	22.335	19.025	17.652	21.527	17.913	17.937
	19.321	24.211	21.838	20.05	16.324	22.15	16.06	18.725
	20.231	25.621	24.521	21.948	19.324	20.36	17.153	19.737
	21.214	24.312	22.158	22.915	20.489	21.552	18.874	24.937
	19.526	23.214	23.548	23.47	20.512	22.028	15.743	20.75
	19.65	22.512	25.036	23.269	16.328	20.774	16.332	17.63
	20.365	21.325	24.313	22.456	17.312	20.968	13.024	20.754
	23.241	20.337	19.512	23.148	18.568	20.669	18.103	19.267
	24.121	23.558	24.201	22.073	17.113	21.528	18.73	16.957
	25.325	24.562	22.217	19.858	16.369	18.075	16.024	20.768
	23.521	25.625	21.596	23.012	15.996	19.667	17.694	23.334
	23.856	26.005	25.996	20.062	16.962	23.526	18.014	23.754
	24.521	25.142	22.148	21.758	19.254	24.075	15.242	21.798
	23.584	23.215	23.198	18.686	19.589	25.115	15.039	22.736
	24.569	24.852	22.415	19.914	20.302	26.527	14.248	21.748
	24.851	24.512	23.397	19.821	16.259	24.512	13.024	24.768
	23.965	21.057	21.218	21.024	17.962	23.774	14.884	22.784
	24.025	22.481	20.67	21.805	16.965	24.515	14.242	23.554
	24.561	22.148	24.351	22.725	17.245	25.869	16.093	23.056
	19.653	23.431	24.695	20.025	18.184	26.551	13.364	18.353
	20.337	22.205	25.305	21.7	18.213	23.896	12.683	22.764
	21.225	18.708	24.321	23.212	18.512	24.715	13.142	24.583
	21.992	24.305	24.545	19.817	16.217	25.117	14.213	23.082
	22.859	24.77	23.512	18.353	17.653	22.859	16.3	25.283
