# Supplementary material for: Salt-stress-induced tomato sweetening involves an SlSnRK2.6-SlZHD8 sugar accumulation cascade triggered by root-derived abscisic acid
Source: EMBO J. 2026 Feb 2;45(7):2134–56. doi: 10.1038/s44318-026-00708-0 (PMC13043847; doi:10.1038/s44318-026-00708-0)
Supplement: Supplementary file 16 — Source data Fig. 4 [file 44318_2026_708_MOESM16_ESM.zip]

Archive with 38 entries (24 files):
- Source Data Fig 4/
- Source Data Fig 4/Source Data Fig 4A/
- Source Data Fig 4/Source Data Fig 4A/Fig 4A.xlsx
- Source Data Fig 4/Source Data Fig 4B/
- Source Data Fig 4/Source Data Fig 4B/Fig 4B.emf
- Source Data Fig 4/Source Data Fig 4B/Fig 4B.xlsx
- Source Data Fig 4/Source Data Fig 4C/
- Source Data Fig 4/Source Data Fig 4C/Fig 4C-motif.png
- Source Data Fig 4/Source Data Fig 4C/Fig 4C-value.png
- Source Data Fig 4/Source Data Fig 4C/Fig 4C.xlsx
- Source Data Fig 4/Source Data Fig 4D/
- Source Data Fig 4/Source Data Fig 4D/Fig 4D.png
- Source Data Fig 4/Source Data Fig 4D/Fig 4D.xlsx
- Source Data Fig 4/Source Data Fig 4E/
- Source Data Fig 4/Source Data Fig 4E/Fig 4E.xlsx
- Source Data Fig 4/Source Data Fig 4F/
- Source Data Fig 4/Source Data Fig 4F/Fig 4F.emf
- Source Data Fig 4/Source Data Fig 4F/Fig 4F.xlsx
- Source Data Fig 4/Source Data Fig 4G/
- Source Data Fig 4/Source Data Fig 4G/Fig 4G.emf
- Source Data Fig 4/Source Data Fig 4G/Fig 4G.xlsx
- Source Data Fig 4/Source Data Fig 4H/
- Source Data Fig 4/Source Data Fig 4H/Fig 4H.xlsx
- Source Data Fig 4/Source Data Fig 4I/
- Source Data Fig 4/Source Data Fig 4I/SlZHD8-His and SlSUS3 promoter.png
- Source Data Fig 4/Source Data Fig 4I/SlZHD8-His and SlSWEET12 promoter.png
- Source Data Fig 4/Source Data Fig 4J/
- Source Data Fig 4/Source Data Fig 4J/SlZHD8-His and SlSUS3 probe.png
- Source Data Fig 4/Source Data Fig 4J/SlZHD8-His and SlSWEET12 probe.png
- Source Data Fig 4/Source Data Fig 4K/
- Source Data Fig 4/Source Data Fig 4K/Fig 4K.emf
- Source Data Fig 4/Source Data Fig 4K/Fig 4K.xlsx
- Source Data Fig 4/Source Data Fig 4L/
- Source Data Fig 4/Source Data Fig 4L/Fig 4L.emf
- Source Data Fig 4/Source Data Fig 4L/Fig 4L.xlsx
- Source Data Fig 4/Source Data Fig 4M/
- Source Data Fig 4/Source Data Fig 4M/Fig 4M.emf
- Source Data Fig 4/Source Data Fig 4M/Fig 4M.xlsx
