# Supplementary material for: Salt-stress-induced tomato sweetening involves an SlSnRK2.6-SlZHD8 sugar accumulation cascade triggered by root-derived abscisic acid
Source: EMBO J. 2026 Feb 2;45(7):2134–56. doi: 10.1038/s44318-026-00708-0 (PMC13043847; doi:10.1038/s44318-026-00708-0)
Supplement: Supplementary file 16 — Source data Fig. 4 [file 44318_2026_708_MOESM16_ESM.zip › Source Data Fig 4/Source Data Fig 4D/Fig 4D.xlsx]

## Sheet: KEGG
ID	Description	GeneRatio	BgRatio	pvalue	p.adjust	qvalue	geneID	Count	pathway_link
map01110	Biosynthesis of secondary metabolites	52/181	102/569	6.60129e-06	0.000178235	0.000166769	Solyc01g066110.2(K21371,K21374)/Solyc01g009180.4(K00549)/Solyc01g009400.3(K00430)/Solyc01g049790.1(K21371,K21374)/Solyc01g010490.4(K00512,K11818,K12156)/Solyc01g066520.3(K09699)/Solyc01g066620.4(K10527)/Solyc01g067290.3(K19073)/Solyc01g011510.4(K00128)/Solyc01g067750.3(K13832)/Solyc01g013890.3(K00128)/Solyc01g067850.2(K00430)/Solyc01g067860.3(K00430)/Solyc01g067870.3(K00430)/Solyc01g068550.2(K160…	52	http://www.kegg.jp/kegg-bin/show_pathway?map01110
map00270	Cysteine and methionine metabolism	9/181	10/569	0.000210102	0.00283637	0.00265392	Solyc01g009180.4(K00549)/Solyc01g067040.2(K17398)/Solyc01g005240.4(K00928)/Solyc01g005250.4(K00133)/Solyc01g005810.3(K01738)/Solyc01g006100.4(K00558)/Solyc01g065500.3(K00549)/Solyc01g008900.4(K05396)/Solyc01g010050.3(K01581,K01611)	9	http://www.kegg.jp/kegg-bin/show_pathway?map00270/K00133%09red/K00549%09red/K00558%09red/K00928%09red/K01581%09red/K01611%09red/K01738%09red/K05396%09red/K17398%09red
map01240	Biosynthesis of cofactors	8/181	14/569	0.042221	0.25563	0.239186	Solyc01g011510.4(K00128)/Solyc01g056850.3(K01937)/Solyc01g013890.3(K00128)/Solyc01g079090.4(K00231)/Solyc01g028900.3(K00059,K00167)/Solyc01g006450.4(K00208)/Solyc01g008560.3(K00858)/Solyc01g009050.3(K15376)	8	http://www.kegg.jp/kegg-bin/show_pathway?map01240/K00059%09red/K00128%09red/K00167%09red/K00208%09red/K00231%09red/K00858%09red/K01937%09red/K15376%09red
map01230	Biosynthesis of amino acids	9/181	17/569	0.0546642	0.25563	0.239186	Solyc01g009180.4(K00549)/Solyc01g067750.3(K13832)/Solyc01g005240.4(K00928)/Solyc01g005250.4(K00133)/Solyc01g005560.3(K00031)/Solyc01g005810.3(K01738)/Solyc01g065500.3(K00549)/Solyc01g007940.4(K14272)/Solyc01g049650.3(K00873)	9	http://www.kegg.jp/kegg-bin/show_pathway?map01230/K00031%09red/K00133%09red/K00549%09red/K00873%09red/K00928%09red/K01738%09red/K13832%09red/K14272%09red
map00310	Lysine degradation	6/181	10/569	0.0603409	0.25563	0.239186	Solyc01g011510.4(K00128)/Solyc01g013890.3(K00128)/Solyc01g068370.4(K11433)/Solyc01g079390.4(K11430)/Solyc01g006220.3(K11423)/Solyc01g006880.4(K11422)	6	http://www.kegg.jp/kegg-bin/show_pathway?map00310/K00128%09red/K11422%09red/K11423%09red/K11430%09red/K11433%09red
map00040	Pentose and glucuronate interconversions	8/181	15/569	0.0662744	0.25563	0.239186	Solyc01g066070.3(K01213)/Solyc01g068120.4(K01051)/Solyc01g079180.4(K01051)/Solyc01g057220.3(K01051)/Solyc01g066360.3(K01051)/Solyc01g066420.3(K01051)/Solyc01g066390.4(K01051)/Solyc01g009640.3(K01213)	8	http://www.kegg.jp/kegg-bin/show_pathway?map00040/K01051%09red/K01213%09red
map00940	Phenylpropanoid biosynthesis	8/181	15/569	0.0662744	0.25563	0.239186	Solyc01g009400.3(K00430)/Solyc01g067850.2(K00430)/Solyc01g067860.3(K00430)/Solyc01g067870.3(K00430)/Solyc01g006290.4(K00430)/Solyc01g006300.3(K00430)/Solyc01g009370.2(K09754)/Solyc01g009410.3(K00430)	8	http://www.kegg.jp/kegg-bin/show_pathway?map00940/K00430%09red/K09754%09red
map00380	Tryptophan metabolism	5/181	10/569	0.181105	0.543314	0.508364	Solyc01g010490.4(K00512,K11818,K12156)/Solyc01g011510.4(K00128)/Solyc01g013890.3(K00128)/Solyc01g009230.4(K09842,K11817,K22417)/Solyc01g010260.3(K00512,K07408,K13261)	5	http://www.kegg.jp/kegg-bin/show_pathway?map00380/K00128%09red/K00512%09red/K07408%09red/K09842%09red/K11817%09red/K11818%09red/K12156%09red/K13261%09red/K22417%09red
map04814	Motor proteins	5/181	10/569	0.181105	0.543314	0.508364	Solyc01g049840.1(K10405,K10406)/Solyc01g066800.1(K10355)/Solyc01g066820.4(K10393)/Solyc01g005460.4(K10418)/Solyc01g057320.3(K10400)	5	http://www.kegg.jp/kegg-bin/show_pathway?map04814/K10355%09red/K10393%09red/K10400%09red/K10405%09red/K10406%09red/K10418%09red
map01200	Carbon metabolism	6/181	14/569	0.265099	0.634299	0.593496	Solyc01g005560.3(K00031)/Solyc01g005810.3(K01738)/Solyc01g007940.4(K14272)/Solyc01g008330.4(K01961)/Solyc01g049650.3(K00873)/Solyc01g010250.4(K01057)	6	http://www.kegg.jp/kegg-bin/show_pathway?map01200/K00031%09red/K00873%09red/K01057%09red/K01738%09red/K01961%09red/K14272%09red
map01212	Fatty acid metabolism	5/181	12/569	0.324232	0.634299	0.593496	Solyc01g066620.4(K10527)/Solyc01g079240.3(K01897,K15013)/Solyc01g028900.3(K00059,K00167)/Solyc01g006450.4(K00208)/Solyc01g008330.4(K01961)	5	http://www.kegg.jp/kegg-bin/show_pathway?map01212/K00059%09red/K00167%09red/K00208%09red/K01897%09red/K01961%09red/K10527%09red/K15013%09red
map04120	Ubiquitin mediated proteolysis	10/181	28/569	0.394418	0.634299	0.593496	Solyc01g056340.4(K10571)/Solyc01g067100.4(K03347)/Solyc01g067360.3(K10144)/Solyc01g067490.4(K03354)/Solyc01g068045.1(K02977)/Solyc01g079290.1(K10581)/Solyc01g005830.4(K19892,K20217)/Solyc00g011560.1(K04506)/Solyc01g057900.3(K10589)/Solyc01g010820.3(K03869)	10	http://www.kegg.jp/kegg-bin/show_pathway?map04120/K02977%09red/K03347%09red/K03354%09red/K03869%09red/K04506%09red/K10144%09red/K10571%09red/K10581%09red/K10589%09red/K19892%09red/K20217%09red
map00500	Starch and sucrose metabolism	4/181	10/569	0.398866	0.634299	0.593496	Solyc01g005830.4(K19892,K20217)/Solyc01g006740.4(K07024)/Solyc01g009240.4(K01188,K05349)/Solyc01g006370.3(K00706)	4	http://www.kegg.jp/kegg-bin/show_pathway?map00500/K00706%09red/K01188%09red/K05349%09red/K07024%09red/K19892%09red/K20217%09red
map00620	Pyruvate metabolism	4/181	10/569	0.398866	0.634299	0.593496	Solyc01g011510.4(K00128)/Solyc01g013890.3(K00128)/Solyc01g008330.4(K01961)/Solyc01g049650.3(K00873)	4	http://www.kegg.jp/kegg-bin/show_pathway?map00620/K00128%09red/K00873%09red/K01961%09red
map00902	Monoterpenoid biosynthesis	4/181	10/569	0.398866	0.634299	0.593496	Solyc01g066110.2(K21371,K21374)/Solyc01g049790.1(K21371,K21374)/Solyc01g066080.3(K21371,K21374)/Solyc01g066115.1(K21371,K21374)	4	http://www.kegg.jp/kegg-bin/show_pathway?map00902/K21371%09red/K21374%09red
map03420	Nucleotide excision repair	4/181	10/569	0.398866	0.634299	0.593496	Solyc01g020440.3(K10756)/Solyc01g067000.4(K03006)/Solyc01g005890.1(K03006)/Solyc01g020220.3(K10756)	4	http://www.kegg.jp/kegg-bin/show_pathway?map03420/K03006%09red/K10756%09red
map00999	Biosynthesis of various plant secondary metabolites	7/181	19/569	0.399374	0.634299	0.593496	Solyc01g066110.2(K21371,K21374)/Solyc01g049790.1(K21371,K21374)/Solyc01g067750.3(K13832)/Solyc01g028803.1(K20667)/Solyc01g066080.3(K21371,K21374)/Solyc01g066115.1(K21371,K21374)/Solyc01g009240.4(K01188,K05349)	7	http://www.kegg.jp/kegg-bin/show_pathway?map00999/K01188%09red/K05349%09red/K13832%09red/K20667%09red/K21371%09red/K21374%09red
map00250	Alanine, aspartate and glutamate metabolism	3/181	10/569	0.665912	0.998868	0.934613	Solyc01g068210.3(K00262)/Solyc01g005000.3(K01580)/Solyc01g007940.4(K14272)	3	http://www.kegg.jp/kegg-bin/show_pathway?map00250/K00262%09red/K01580%09red/K14272%09red
map04075	Plant hormone signal transduction	15/181	52/569	0.734898	1	0.935673	Solyc01g011115.1(K00924)/Solyc01g011300.1(K00924)/Solyc00g500213.1(K14487,K14506)/Solyc00g500218.1(K14487,K14506)/Solyc00g254910.1(K14487,K14506)/Solyc01g059950.1(K14494)/Solyc01g005440.4(K13464)/Solyc01g006650.2(K14514)/Solyc01g007130.3(K00924)/Solyc01g014480.3(K14514)/Solyc01g008730.3(K14431)/Solyc01g009500.4(K14432)/Solyc01g009730.3(K13464)/Solyc01g009735.1(K13464)/Solyc01g009740.3(K13464)	15	http://www.kegg.jp/kegg-bin/show_pathway?map04075/K00924%09red/K13464%09red/K14431%09red/K14432%09red/K14487%09red/K14494%09red/K14506%09red/K14514%09red
map01100	Metabolic pathways	87/181	285/569	0.772969	1	0.935673	Solyc01g066110.2(K21371,K21374)/Solyc01g011480.1(K02705)/Solyc00g500347.1(K01183,K20547)/Solyc01g066070.3(K01213)/Solyc01g009180.4(K00549)/Solyc01g009400.3(K00430)/Solyc01g049790.1(K21371,K21374)/Solyc01g010490.4(K00512,K11818,K12156)/Solyc01g058390.3(K18674)/Solyc01g066455.1(K01557)/Solyc01g066480.3(K01557)/Solyc01g066520.3(K09699)/Solyc01g066620.4(K10527)/Solyc01g067040.2(K17398)/Solyc01g067290…	87	http://www.kegg.jp/kegg-bin/show_pathway?map01100
map04141	Protein processing in endoplasmic reticulum	5/181	20/569	0.817136	1	0.935673	Solyc01g060130.3(K07953)/Solyc01g066770.3(K09518)/Solyc01g067100.4(K03347)/Solyc01g005430.3(K14011)/Solyc01g020190.2(K10661)	5	http://www.kegg.jp/kegg-bin/show_pathway?map04141/K03347%09red/K07953%09red/K09518%09red/K10661%09red/K14011%09red
map03440	Homologous recombination	3/181	14/569	0.874634	1	0.935673	Solyc01g068297.1(K10875)/Solyc01g060460.2(K10875)/Solyc01g008520.3(K10879)	3	http://www.kegg.jp/kegg-bin/show_pathway?map03440/K10875%09red/K10879%09red
map03020	RNA polymerase	2/181	22/569	0.997859	1	0.935673	Solyc01g067000.4(K03006)/Solyc01g005890.1(K03006)	2	http://www.kegg.jp/kegg-bin/show_pathway?map03020/K03006%09red
map04626	Plant-pathogen interaction	1/181	18/569	0.999107	1	0.935673	Solyc01g066020.3(K16226)	1	http://www.kegg.jp/kegg-bin/show_pathway?map04626/K16226%09red
map03010	Ribosome	10/181	67/569	0.999765	1	0.935673	Solyc01g066840.3(K02971)/Solyc01g068045.1(K02977)/Solyc01g068530.3(K02960)/Solyc01g008080.3(K02978)/Solyc01g008340.3(K02884)/Solyc01g009447.1(K02943)/Solyc01g009520.4(K02865)/Solyc01g010540.3(K02997)/Solyc01g010580.3(K02997)/Solyc01g016470.3(K02942)	10	http://www.kegg.jp/kegg-bin/show_pathway?map03010/K02865%09red/K02884%09red/K02942%09red/K02943%09red/K02960%09red/K02971%09red/K02977%09red/K02978%09red/K02997%09red
map00195	Photosynthesis	1/181	55/569	1	1	0.935673	Solyc01g011480.1(K02705)	1	http://www.kegg.jp/kegg-bin/show_pathway?map00195/K02705%09red
map00190	Oxidative phosphorylation	1/181	91/569	1	1	0.935673	Solyc01g007850.2(K02140)	1	http://www.kegg.jp/kegg-bin/show_pathway?map00190/K02140%09red
