# Supplementary material for: Salt-stress-induced tomato sweetening involves an SlSnRK2.6-SlZHD8 sugar accumulation cascade triggered by root-derived abscisic acid
Source: EMBO J. 2026 Feb 2;45(7):2134–56. doi: 10.1038/s44318-026-00708-0 (PMC13043847; doi:10.1038/s44318-026-00708-0)
Supplement: Supplementary file 16 — Source data Fig. 4 [file 44318_2026_708_MOESM16_ESM.zip › Source Data Fig 4/Source Data Fig 4E/Fig 4E.xlsx]

## Sheet: Fruit up
#ID	WT-Fruit-3_Count	WT-Fruit-1_Count	WT-Fruit-2_Count	slzhd8-Fruit-1_Count	slzhd8-Fruit-2_Count	slzhd8-Fruit-3_Count	WT-Fruit-3_FPKM	WT-Fruit-1_FPKM	WT-Fruit-2_FPKM	slzhd8-Fruit-1_FPKM	slzhd8-Fruit-2_FPKM	slzhd8-Fruit-3_FPKM	FDR	log2FC	regulated
Solyc08g062290.4	47	77	58	104	152	169	1.12616	1.84107	1.40742	2.4657	3.67608	4.00139	0.00261945399562645	1.23245608269596	up
Solyc01g087160.2	93	38	73	271	277	152	1.36225	0.553935	1.08369	3.94204	4.112	2.21445	4.59253644484966e-06	1.7853203778327	up
Solyc05g006690.3	49	51	72	104	111	191	0.848929	0.882534	1.27608	1.79255	1.96612	3.31759	0.00638439312913958	1.23946722081547	up
NewGene_2201	80	98	117	289	238	214	1.58288	2.0337	2.53645	6.25451	4.87898	4.15878	7.38258886804567e-06	1.33501667597825	up
Solyc07g022910.3	363	426	326	740	855	694	3.28476	3.86574	3.00236	6.62792	7.80509	6.22515	1.1391746431906e-09	1.05041694035701	up
NewGene_1855	18	21	10	42	63	110	0.686177	0.787247	0.358892	1.61207	2.44924	4.26035	0.00063780919216445	2.14909594533416	up
Solyc01g100460.3	71	61	67	143	107	152	1.56515	1.34595	1.50447	3.10473	2.36557	3.3172	0.00990295774092014	1.02431756707918	up
Solyc05g007640.3	81	28	56	124	177	109	0.568151	0.193786	0.40065	0.862497	1.26202	0.76094	0.00823440497628395	1.31811580551313	up
Solyc06g048570.3	338	326	196	624	478	660	7.49385	7.24439	4.41381	13.6939	10.6845	14.5063	1.29994220649844e-05	1.05486587473244	up
Solyc06g050340.3	106	109	99	348	295	346	3.06411	3.16821	2.91013	10.0077	8.65939	9.96062	3.25373844737288e-13	1.6668975794316	up
Solyc01g008420.3	398	326	372	1324	1558	1584	5.72155	4.68865	5.42713	18.8073	22.5729	22.548	4.32894916817674e-44	2.03385734803723	up
Solyc09g097960.3	138	140	138	503	682	1021	3.19445	3.22788	3.24341	11.4896	15.9125	23.4023	5.32638369461462e-24	2.41320288406803	up
NewGene_218	14	6	10	133	155	163	0.170692	0.059498	0.133346	1.93094	2.71897	2.82797	3.8975291314831e-19	3.91803872945321	up
NewGene_214	7	5	19	110	91	104	0.069173	0.043455	0.191015	1.11495	0.944934	1.05476	1.13801465998728e-09	3.29319919004722	up
Solyc03g058910.3	51	29	43	165	163	130	0.900783	0.51046	0.766378	2.90306	2.93357	2.2913	2.39921866243108e-07	1.9045761861202	up
Solyc06g005310.3	334	291	311	560	589	782	10.396	9.07575	9.84239	17.2569	18.514	24.1407	1.11186442528448e-07	1.05271079166592	up
NewGene_2430	0	0	0	142	168	162	0	0	0	3.97763	4.80107	4.54958	2.81105553090506e-13	9.74910976384114	up
Solyc04g080540.2	10	15	11	34	45	54	0.315468	0.48404	0.368897	1.11234	1.51394	1.79462	0.00926672889088125	1.89539569199094	up
Solyc01g109010.3	74	64	46	220	309	270	1.5434	1.32742	0.96899	4.53551	6.51064	5.5822	3.70655296031859e-14	2.13173214937927	up
Solyc07g042317.1	0	0	0	94	134	103	0	0	0	2.25651	3.28875	2.49134	1.37093056481123e-11	9.23630417097924	up
Solyc08g075560.1	31	51	28	158	174	208	4.20507	6.94491	3.86061	21.402	23.9837	28.2051	2.26160787769498e-11	2.31042376183182	up
NewGene_847	28	36	40	112	118	131	0.741619	1.26873	1.28231	3.4012	3.49976	3.91055	4.85711023959948e-06	1.80112846540454	up
Solyc09g097980.4	171	137	227	384	499	407	3.66714	2.94575	4.96159	8.1666	10.8063	8.65931	8.64173681552867e-07	1.26902400325735	up
Solyc12g098340.2	69	55	68	170	110	125	1.32335	1.05772	1.32359	3.22138	2.11562	2.37753	0.00843027287652811	1.08689651154316	up
NewGene_2207	0	0	0	767	891	988	0	0	0	10.2391	12.1275	13.2196	5.85462021418356e-22	12.2358362890847	up
Solyc09g092720.3	73	43	124	382	208	320	2.11188	1.24616	3.64038	10.931	6.06107	9.16306	7.44037283644496e-07	1.91829934915331	up
Solyc12g039080.3	181	263	146	448	508	510	5.7013	8.29392	4.6654	13.9425	16.1409	15.8986	7.34911606436137e-09	1.33001312407674	up
Solyc06g010170.3	85	66	69	128	185	130	1.51274	1.17518	1.25002	2.26343	3.33352	2.29963	0.00834980470970135	1.01840178030404	up
Solyc05g015060.4	37	41	65	131	212	395	0.60433	0.679751	1.08023	2.13418	3.54034	6.48218	1.41657255901308e-08	2.36250176785946	up
Solyc12g006970.1	337	305	300	965	725	766	44.4332	40.3043	40.1878	125.874	96.3329	100.057	4.86576223932674e-15	1.39495198543489	up
Solyc07g026705.1	5	7	4	80	92	83	0.187664	0.26958	0.151189	3.08811	3.66275	3.22613	7.3097738386617e-12	4.00715576193515	up
NewGene_2199	82	66	87	213	205	301	1.90509	1.58926	1.41673	3.47455	3.84135	6.18133	6.41294206274038e-08	1.61862632330495	up
Solyc02g093710.1	406	448	394	1274	648	1236	19.801	21.8805	19.5439	61.4134	31.8343	59.6875	9.08103426805737e-09	1.35367955009214	up
Solyc07g061930.1	70	41	59	131	127	132	10.06	5.92604	8.52496	18.5424	18.3997	18.7762	0.00288120987303113	1.20529713789887	up
Solyc10g085500.2	40	70	43	174	135	162	0.713143	1.26745	0.773158	3.09167	2.44361	2.89179	8.15612301059234e-06	1.63830762885007	up
Solyc10g079140.2	616	458	497	1553	1583	1755	10.397	7.74614	8.53304	25.9322	26.9515	29.3664	1.62413840511306e-29	1.64810962970531	up
Solyc01g104740.3	237	224	204	737	519	1063	7.41468	7.02768	6.46924	22.7905	16.3477	32.9273	2.96908091188855e-14	1.81395992940596	up
Solyc05g016060.4	106	73	138	312	153	311	4.33209	3.00332	5.73315	12.6169	6.29594	12.608	0.00109718313547444	1.29384697861387	up
Solyc04g008220.4	650	834	624	1291	1609	1714	14.3338	18.4397	13.9955	28.1481	35.7581	37.4304	4.9636074105903e-13	1.14178018510946	up
Solyc02g091250.1	126	191	86	255	247	384	8.96374	13.6483	6.23046	17.9969	17.7767	27.1572	0.000811724600104878	1.15692806844095	up
Solyc02g014430.3	89	90	74	202	259	291	1.60555	1.6196	1.34188	3.59485	4.71355	5.20252	7.15606219601034e-09	1.58230949434178	up
Solyc01g095500.3	44	62	36	89	154	179	1.15286	1.63006	0.96556	2.32649	4.09284	4.69651	0.000204912029304507	1.5842400981804	up
Solyc09g075930.2	57	29	48	107	127	89	0.820437	0.414561	0.710909	1.537	1.86039	1.27871	0.00773588274191148	1.27486203627555	up
Solyc09g066085.1	0	0	0	221	182	215	0	0	0	17.7174	14.9168	17.3409	1.57120744502862e-14	10.1400468990369	up
Solyc04g014830.3	155	86	160	201	349	327	2.61357	1.45412	2.7369	3.35309	5.94383	5.47242	0.00162784122705642	1.1273467908533	up
Solyc06g060580.3	19	11	21	47	74	54	0.648247	0.37071	0.71992	1.58816	2.56441	1.85283	0.00576301688466136	1.77926162765758	up
NewGene_2300	82	105	87	444	506	459	1.21145	1.71922	1.18984	7.20861	8.26469	7.47369	2.63050282749015e-30	2.37286181904185	up
Solyc05g053980.1	42	74	47	162	185	142	3.12994	5.59106	3.6275	12.1435	14.1329	10.6785	8.53153548245909e-06	1.59877806616779	up
Solyc12g150114.1	109	130	87	592	609	656	2.17171	2.61272	1.7614	11.7377	12.3186	13.0444	3.91559061520184e-39	2.52427145231584	up
Solyc04g055170.3	177	168	112	1278	1141	1408	3.55549	3.39309	2.28194	25.4663	23.1752	28.1046	9.31946615208875e-71	3.08226716579837	up
Solyc10g049515.1	74	45	67	221	228	250	3.16787	1.93162	2.91657	9.44901	9.96173	10.7244	8.14100285116286e-11	1.91609656066872	up
Solyc06g035940.3	575	252	433	3262	3128	2758	6.47195	2.83986	4.95535	36.3007	35.4934	30.7409	5.57334346532918e-14	2.86668414485808	up
Solyc01g086660.2	62	47	81	179	105	262	3.71389	2.7849	4.91424	10.6165	6.33874	15.5648	0.000491020751855105	1.52442455660145	up
Solyc03g117860.3	291	331	357	673	618	1507	9.20777	10.5094	11.5168	21.0821	19.7391	47.3253	0.00842004114812873	1.51908123851419	up
Solyc07g005410.3	15	24	24	90	55	102	0.489535	0.782784	0.822784	2.97971	1.85266	3.38687	0.000228308881922938	1.97967484394848	up
Solyc07g042335.1	10	5	8	165	318	278	0.233028	0.105231	0.189766	3.96928	7.82406	6.71608	2.46641018064391e-30	5.05319405791198	up
Solyc10g081970.2	14	13	17	35	48	90	0.940146	0.819248	1.10975	2.31108	3.20634	6.00167	0.00417424414268117	1.97731590833452	up
NewGene_2279	33	45	38	97	133	111	1.00781	1.3864	1.18534	3.00541	4.17664	3.36922	0.000132295809976449	1.5644184579334	up
NewGene_1006	24	14	20	99	71	66	0.726175	0.420726	0.607415	3.03612	2.20079	2.02325	0.000122802049154017	2.0351831695883	up
NewGene_2130	0	0	0	227	231	289	0	0	0	4.01114	4.99848	5.31145	2.14748981204736e-15	10.4118485357661	up
Solyc08g006470.4	200	165	209	583	656	1550	4.60864	3.80447	4.89877	13.2982	15.2608	35.4574	5.69817996052048e-05	2.28285962177059	up
Solyc11g008530.3	477	422	628	860	1087	1605	3.0425	2.69979	4.0749	5.42074	6.98405	10.1399	4.51726611645864e-07	1.21643896959904	up
Solyc06g072620.4	188	150	153	333	273	380	4.7607	3.81037	3.93655	8.32707	6.96319	9.51622	7.11847796899366e-05	1.01705764137338	up
Solyc01g081250.3	219	150	147	673	448	556	6.15441	4.21659	4.1987	18.6783	12.667	15.4644	1.64029871285868e-13	1.71561722822678	up
Solyc11g011740.1	60	57	77	159	120	133	3.13728	3.01369	4.12273	8.28102	6.38847	6.96825	0.00607947091662411	1.09249207000864	up
Solyc12g100010.1	120	158	130	309	334	339	1.05639	1.39753	1.16652	2.69673	2.97332	2.96169	3.06358280079038e-08	1.27776064160755	up
Solyc08g005500.4	43	29	35	70	74	137	0.49033	0.332664	0.401437	0.79651	0.853767	1.55864	0.00836134509027901	1.40008306972954	up
NewGene_2542	16	18	53	85	91	116	0.319863	0.359287	1.50965	3.45243	2.12565	3.37558	0.00389420897216783	1.73254677833014	up
NewGene_2541	2	4	0	43	42	52	0.09869	0.218676	0	2.31037	2.31683	2.81561	1.67604278120005e-06	4.53402295772775	up
Solyc08g008300.1	116	81	90	260	202	214	20.8338	14.597	16.4388	46.2253	36.5602	38.0491	3.17284154740211e-05	1.24790853835952	up
Solyc03g033500.4	397	181	351	780	575	575	11.5599	5.29198	10.3885	22.4704	16.8841	16.5771	0.000431394357320049	1.06037421719851	up
Solyc07g066330.3	49	71	77	131	192	122	0.928348	1.35622	1.48442	2.46824	3.69132	2.29394	0.00404131590932429	1.17908481455497	up
Solyc07g026710.3	9	14	9	102	95	88	1.55686	2.38626	1.55286	17.9988	17.0823	15.5232	1.13750350815078e-10	3.16869847389994	up
Solyc08g079310.4	152	226	194	309	386	446	1.85343	2.7534	2.39643	3.72442	4.73636	5.37765	0.00011042456101895	1.00399312745955	up
Solyc04g082440.4	145	147	151	452	526	475	1.69552	1.72629	1.79294	5.23639	6.21432	5.51789	4.04954936129357e-19	1.72172548801225	up
Solyc08g067540.1	23	20	21	61	63	69	1.75165	1.54095	1.58882	4.66632	4.87415	5.25685	0.00413409030130805	1.60168454257306	up
Solyc02g088430.1	20	26	8	54	81	77	0.342852	0.43715	0.130228	0.908417	1.39452	1.31147	0.000975073840882852	1.99416457309424	up
Solyc10g076370.3	17	16	30	92	120	218	0.390032	0.361324	0.681478	2.0878	2.77876	4.97504	3.90968407503379e-09	2.76713332181244	up
NewGene_1416	53	41	59	100	145	166	0.813716	0.627411	0.912087	1.52285	2.25184	2.53699	0.000420056774360818	1.42761972764263	up
NewGene_394	52	54	73	113	124	162	0.885437	0.915871	1.27151	1.90646	2.13097	2.73903	0.00489321743619622	1.15855681572654	up
Solyc05g014300.1	8	3	0	48	53	81	1.09173	0.329571	0	6.75546	7.67207	11.4975	3.10281209128661e-07	4.06954981861568	up
Solyc11g011330.2	132	151	94	215	411	393	3.27042	3.75128	2.36135	5.28381	10.2961	9.67641	1.88696378676355e-06	1.44741522401629	up
Solyc11g042710.3	15	2	18	127	217	141	0.879807	0.063451	1.08622	7.60662	13.3052	8.45072	2.96908091188855e-14	3.78723904699267	up
Solyc00g500128.1	49	65	46	146	120	166	0.206077	0.275471	0.194567	0.611949	0.509255	0.695716	7.86061111690596e-05	1.44710034373331	up
Solyc07g006310.1	106	110	111	250	198	213	16.1461	16.8023	17.3379	37.8576	30.5892	32.3836	0.000419194405393972	1.02582655915962	up
Solyc10g017960.2	79	44	115	219	190	178	2.27965	1.2543	3.36364	6.25199	5.53138	5.07924	0.00172661857083431	1.29874268668378	up
Solyc07g064560.4	347	227	270	642	840	671	5.86672	3.84851	4.63055	10.7366	14.3145	11.2341	2.6584535400743e-11	1.35901210771249	up
Solyc06g005000.3	111	76	51	257	285	245	1.72257	1.17737	0.802543	3.93755	4.45046	3.75915	8.61539878219957e-09	1.74315399153155	up
Solyc05g046130.4	63	81	107	152	176	184	2.69588	3.45692	4.644	6.42525	7.59336	7.786	0.00618513371524992	1.02932457214117	up
Solyc02g087210.3	90	34	64	174	118	190	2.21937	0.823895	1.58732	4.25105	2.92237	4.63515	0.0025603843094865	1.36641874391405	up
Solyc11g069700.2	2033	1154	1840	3843	3483	5831	31.191	17.7412	28.7043	58.2781	53.8461	88.5788	0.00123378636957347	1.39146774072639	up
NewGene_1820	48	48	45	121	90	104	0.976093	0.975477	0.924197	2.4375	1.84592	2.10345	0.00702718845315624	1.1719495828685	up
Solyc01g088360.4	2	19	14	56	64	79	0.03271	0.307594	0.232417	0.895953	1.04269	1.28251	0.000353992294929903	2.51346131468356	up
Solyc09g082240.4	95	86	97	260	246	556	2.0376	1.85235	2.11747	5.56308	5.36565	11.9198	3.90808196606836e-09	1.93937619515502	up
Solyc02g084900.2	87	100	98	140	179	252	1.30917	1.51232	1.50854	2.08677	2.73011	3.77582	0.00572795698068988	1.00884246859284	up
Solyc07g054730.1	1243	1549	1533	3461	2428	2881	120.051	150.03	150.559	330.443	236.268	275.516	4.13284434977524e-10	1.02977176516513	up
Solyc04g014610.4	72	66	68	115	150	148	2.1866	2.00271	2.10134	3.45453	4.58855	4.43929	0.00725603905192467	1.0112522309261	up
NewGene_2402	89	73	37	177	194	240	1.19402	1.50804	0.663132	2.20703	2.99023	2.53985	4.24967883869275e-06	1.63829860812845	up
Solyc04g080500.3	63	58	44	269	199	215	3.92998	3.59044	2.79228	16.6376	12.5317	13.2743	2.85263509170918e-12	2.06568005811637	up
Solyc08g077380.4	203	87	213	341	370	335	3.92417	1.6885	4.18559	6.51604	7.21397	6.4063	0.00337363096639741	1.05492452975201	up
Solyc09g072770.1	59	21	37	97	124	126	2.68515	0.960139	1.70072	4.36518	5.71605	5.68734	0.00119607728843841	1.57538046902008	up
Solyc10g081930.1	18	7	17	45	42	76	0.661487	0.234764	0.631716	1.65848	1.58755	2.85117	0.00618513371524992	1.95808297642758	up
Solyc02g062550.3	174	170	210	332	359	602	2.67577	2.61256	3.27647	5.05353	5.56869	9.17757	1.37083192252835e-05	1.22585019163941	up
Solyc09g011540.2	12	2	10	201	112	415	0.31739	0.053717	0.284181	5.70589	3.23228	11.8233	2.39491272985537e-07	4.92236235770047	up
Solyc01g044365.1	0	0	0	453	485	535	0	0	0	17.3542	18.9481	20.539	7.38313268497262e-19	11.391385668961	up
Solyc12g038430.3	33	81	40	498	646	642	0.458441	1.12897	0.556722	6.87418	9.09383	8.87423	4.5404764735473e-40	3.55017870355029	up
Solyc05g018630.1	0	0	0	179	183	164	0	0	0	22.5982	23.6051	20.7927	8.43746393563411e-14	9.90660663434032	up
Solyc11g073060.3	48	44	69	222	120	191	2.88354	2.64978	4.1853	13.2374	7.29075	11.3736	7.24539877037307e-06	1.73180885840773	up
Solyc08g081470.3	13	10	14	62	122	81	0.405962	0.319538	0.426474	1.95688	3.92467	2.56707	7.94269189741005e-08	2.84325319591713	up
Solyc01g106510.2	12	2	14	108	109	294	0.217737	0.031447	0.273358	2.04278	2.10064	5.57035	8.27622276505358e-14	4.18542000529004	up
Solyc01g110580.2	64	88	129	297	172	192	3.18446	4.43651	6.56418	14.7774	8.71036	9.55948	0.00203725251128538	1.23671067203812	up
Solyc07g042550.4	162	260	148	447	535	449	1.59438	2.56584	1.48372	4.36217	5.31428	4.38607	2.02581179539575e-08	1.34410174835724	up
Solyc12g038125.1	27	25	32	178	196	193	2.67278	2.47686	3.20666	17.5331	19.6323	18.9959	2.69021271009749e-17	2.76111648321542	up
NewGene_2239	12	3	5	221	157	189	0.506038	0.11723	0.214672	9.93465	7.3412	8.74883	1.8408729882771e-24	4.83905084935896	up
Solyc01g020353.1	57	48	44	97	134	155	1.94028	1.61606	1.50082	3.26062	4.60743	5.24003	0.000524458565728944	1.38290148293761	up
NewGene_1384	108	102	117	199	300	320	1.24372	1.42755	1.6263	2.37048	4.11264	4.28138	3.35617360638348e-06	1.32887792072146	up
NewGene_1139	0	0	0	406	496	375	0	0	0	3.58886	4.53556	3.84489	4.46389445321758e-18	11.1852674569046	up
Solyc08g075550.4	32	9	28	47	90	141	0.633463	0.177356	0.566026	0.922017	1.81532	2.79856	0.00185274462579587	2.00684299534827	up
Solyc01g007190.3	32	58	55	107	106	246	0.818607	1.48826	1.43693	2.72305	2.76519	6.29403	0.000495984257829917	1.66676900757403	up
Solyc12g013680.3	338	305	207	655	606	481	3.27129	2.96609	2.03525	6.2702	5.92052	4.61288	4.11029938100876e-06	1.05362308941525	up
NewGene_553	0	0	0	292	256	249	0	0	0	2.59582	2.21558	2.00301	9.43403812831547e-16	10.5070908018435	up
Solyc12g044950.3	45	60	54	113	82	276	1.27148	1.70204	1.53862	3.1548	2.32417	7.75147	0.00225769376465382	1.57441886457203	up
Solyc03g118305.1	71	33	74	148	123	165	8.84528	4.06979	9.31119	18.2104	15.3991	20.3446	0.00355348949093914	1.29392150154015	up
Solyc01g086670.3	199	196	130	445	193	475	9.08066	8.98159	6.0159	20.1256	8.88232	21.5164	0.00288120987303113	1.10462205782388	up

## Sheet: Fruit down
#ID	WT-Fruit-3_Count	WT-Fruit-1_Count	WT-Fruit-2_Count	slzhd8-Fruit-1_Count	slzhd8-Fruit-2_Count	slzhd8-Fruit-3_Count	WT-Fruit-3_FPKM	WT-Fruit-1_FPKM	WT-Fruit-2_FPKM	slzhd8-Fruit-1_FPKM	slzhd8-Fruit-2_FPKM	slzhd8-Fruit-3_FPKM	FDR	log2FC	regulated
Solyc12g038090.1	20	24	15	102	112	121	3.47577	3.83223	2.44974	17.2546	19.0134	20.2495	1.08527854184559e-11	2.51545369847665	up
Solyc08g005630.3	29	43	21	71	93	87	0.297801	0.415632	0.202536	0.718082	0.932149	0.862415	0.000958314416682535	1.44433715843784	up
Solyc01g010900.3	203	256	296	152	87	86	3.54534	4.15254	4.77886	2.53467	1.4382	1.40375	1.30946736033692e-05	-1.20089	down
Solyc08g066910.1	39	36	39	0	0	0	2.91201	2.47673	2.66517	0	0	0	1.60723548154041e-07	-7.68284	down
NewGene_2039	0	0	0	243	285	218	0	0	0	3.99924	5.77712	3.26378	7.41972612718932e-16	10.4096821341783	up
Solyc03g121300.2	86	134	88	325	247	207	2.59042	3.78591	2.47186	9.4653	7.16653	5.92568	1.79827540374109e-07	1.35289433510064	up
Solyc07g042430.1	546	577	583	285	220	293	10.5786	10.3834	10.4234	5.29399	4.06159	5.34252	2.3564332449121e-12	-1.08535	down
Solyc08g008080.1	47	52	38	130	141	113	2.90547	2.98583	2.16539	7.77789	8.40064	6.60966	2.70452248607644e-06	1.49542892002055	up
NewGene_1557	0	4	0	62	70	90	0	0.045249	0	1.65366	2.04587	2.26892	1.78351696088949e-10	5.81127712250296	up
Solyc03g097610.3	100	117	149	263	410	337	2.57138	2.8058	3.54457	6.50596	10.1295	8.18227	4.79886079995908e-11	1.4779260137786	up
Solyc07g022910.3	609	650	628	3129	3318	3060	5.86916	5.8194	5.59159	28.9474	30.5751	27.7499	2.64669192508226e-188	2.34283878317842	up
Solyc07g009290.3	148	163	221	73	56	98	8.60945	8.75674	11.8338	4.02071	3.08057	5.34945	8.34301531805561e-05	-1.21358	down
Solyc10g080060.1	66	101	87	47	32	34	2.45297	3.48025	2.98082	1.65444	1.12245	1.1883	0.00729192440354437	-1.15199	down
Solyc01g081340.4	31	36	22	101	82	65	0.763002	0.833734	0.502841	2.45399	1.97699	1.5357	0.00063218267180546	1.48669910717029	up
Solyc04g071690.4	46	61	49	121	113	105	1.59114	1.92865	1.54287	3.99491	3.73132	3.40281	0.000768698176410286	1.13221581734336	up
Solyc07g052720.4	80	72	63	197	200	119	2.79425	2.32308	2.03057	6.58427	6.65403	3.88086	4.37672731841796e-05	1.26772399597465	up
Solyc06g050340.3	47	65	41	293	298	273	1.44429	1.84381	1.15858	8.71238	8.82136	7.93792	1.46998664645616e-27	2.50907320991548	up
Solyc06g053220.3	98	97	58	233	259	224	2.47195	2.27293	1.33313	5.65025	6.25986	5.32057	3.97206275304871e-09	1.50584335267709	up
Solyc09g089990.3	320	300	226	184	114	121	10.654	9.25658	6.93644	5.85782	3.62517	3.78564	0.000143484781193251	-1.00911	down
Solyc01g008420.3	10	24	4	1042	1028	862	0.143781	0.334809	0.055735	15.2795	15.0239	12.397	7.40262551823559e-25	6.28691023621337	up
NewGene_2120	12	6	12	333	422	265	0.16296	0.068436	0.149811	4.64179	5.86505	3.62316	1.85529703375817e-48	5.09429042325459	up
Solyc02g079240.1	75	79	73	165	180	161	9.26251	9.12441	8.38465	19.6572	21.3833	18.8085	7.70949981952986e-06	1.16582326448679	up
Solyc06g011403.1	0	4	8	40	37	40	0	0.106795	0.23558	1.21063	1.11978	1.19466	3.30889524090129e-05	3.3111099900313	up
Solyc03g058910.3	10	14	10	40	56	45	0.190113	0.241126	0.173177	0.724633	1.01183	0.791603	0.000425320197656346	2.06408926777191	up
Solyc07g055990.3	402	325	332	826	690	828	9.68151	7.25325	7.38594	19.0896	15.8849	18.7401	1.71250094782597e-14	1.15129204793071	up
Solyc03g020050.3	776	424	456	163	177	116	28.9943	14.7017	15.7202	5.81256	6.29712	4.0427	2.2985347174794e-05	-1.86892	down
Solyc06g007180.3	3313	4704	3593	8060	8278	7400	42.7695	56.3403	42.7895	99.7394	102.041	89.7581	1.7498800843826e-27	1.0462358224258	up
Solyc08g081500.3	108	115	95	62	48	37	3.23823	3.1861	2.61027	1.77271	1.35768	1.03282	0.00346886393921588	-1.10511	down
Solyc12g009770.2	13	11	17	80	82	96	0.123435	0.092046	0.14453	0.732061	0.747316	0.853907	7.24997505411486e-10	2.66424921465057	up
NewGene_1647	816	603	601	0	0	0	6.35513	4.50328	4.29658	0	0	0	8.74671433023423e-21	-11.8369	down
Solyc08g007770.4	0	5	4	68	46	39	0	0.102551	0.076093	1.60142	1.06053	0.899061	7.41237416184502e-08	4.10928963854572	up
Solyc07g049530.3	492	501	526	205	244	226	9.68221	9.14811	9.55675	3.85861	4.57425	4.17591	1.21975528823753e-14	-1.16055	down
Solyc07g042317.1	175	124	137	327	398	298	4.52808	2.97368	3.28105	8.14441	9.86493	7.2725	1.52947874059179e-08	1.23246131563176	up
Solyc08g075560.1	37	22	41	245	213	165	5.33778	2.89049	5.45983	34.1787	29.5503	22.5244	1.24661577506407e-18	2.64486212391495	up
Solyc07g063600.3	29	50	64	117	100	112	0.749174	1.21548	1.55003	2.94127	2.51298	2.78152	0.00141169166199553	1.22202525397903	up
Solyc01g109140.3	1215	1403	1055	4080	4475	4544	21.9499	23.5173	17.5762	70.6715	77.2115	77.1344	1.51329923723419e-81	1.84417007658106	up
NewGene_314	76	84	99	2	0	0	2.81274	2.88149	3.35366	0.06375	0	0	6.79041396314843e-09	-7.00423	down
Solyc02g030480.4	78	145	113	355	323	319	1.69071	2.92221	2.27476	7.42735	6.72311	6.53559	1.58466070756253e-13	1.58723979697004	up
Solyc02g150124.1	97	67	66	300	310	257	1.30767	0.841542	0.825043	3.90794	4.02322	3.27409	1.85289597178479e-16	1.91634484799917	up
Solyc01g108513.1	349	355	288	922	817	1011	7.93123	7.49065	6.04148	20.1127	17.7659	21.6146	1.1513438942862e-26	1.47932970351589	up
Solyc09g091000.4	389	439	293	845	843	557	14.1604	14.8357	9.85142	29.5385	29.3751	19.0898	1.6862801218456e-07	1.00900249220879	up
Solyc09g005970.1	24	12	29	88	76	62	0.321518	0.146953	0.360231	1.12697	0.97663	0.778776	0.00015952984421215	1.80274553055211	up
Solyc05g012850.3	25	11	9	147	117	179	0.691529	0.279508	0.235002	3.97564	3.16767	4.74811	1.75853713064538e-16	3.29760120063749	up
Solyc06g011405.1	0	0	0	79	59	62	0	0	0	2.83784	2.10004	2.17028	7.48141639819483e-10	8.51126965115855	up
Solyc09g097980.4	103	84	130	283	325	244	2.33722	1.76606	2.73129	6.20815	7.10221	5.23243	4.5734396816033e-10	1.43480028034806	up
Solyc03g096300.3	40	51	48	102	121	76	2.37293	2.83073	2.66344	5.88258	6.95875	4.31457	0.00397189770256957	1.11699224874095	up
Solyc07g150149.1	51	82	91	350	386	347	1.52948	2.28098	2.5371	10.1714	11.1491	9.87253	1.0108244636312e-27	2.28996363023999	up
Solyc04g082860.3	75	123	67	29	24	34	1.59498	2.42604	1.31975	0.581273	0.490278	0.664367	0.000251534904712647	-1.59099	down
Solyc10g008790.3	505	546	467	1117	1065	1096	10.432	10.4733	8.91026	22.135	21.0246	21.2877	2.50076125365695e-24	1.12012954594497	up
Solyc11g067260.3	58	112	110	295	185	268	1.36453	2.46298	2.40427	6.69573	4.18537	5.96872	3.39273682771011e-07	1.4390865294191	up
NewGene_730	66	43	52	15	20	13	1.28386	0.769017	0.928379	0.270266	0.362798	0.237722	0.00168889218703713	-1.74578	down
Solyc01g079140.2	45	73	56	22	25	14	2.31641	3.51159	2.67772	1.09391	1.23306	0.681167	0.00534469058359524	-1.49639	down
Solyc08g013760.1	297	296	232	35	39	56	9.00039	8.32002	6.4973	1.01372	1.12577	1.58309	3.12143379616333e-25	-2.65871	down
Solyc02g089300.3	422	554	493	203	251	200	16.0255	19.5147	17.2417	7.38205	9.07109	7.10444	2.49526638871775e-12	-1.15415	down
Solyc02g084440.4	211	361	199	766	648	554	4.52009	7.17227	3.93702	15.751	13.2677	11.1488	1.78920735188113e-11	1.3675660777564	up
Solyc07g053900.2	16	5	31	106	117	108	0.362463	0.093145	0.672489	2.41622	2.65558	2.40364	7.02752774347667e-09	2.67921191967885	up
NewGene_2200	27	47	68	278	293	189	0.813923	1.58651	2.15672	11.1873	10.4356	7.13851	1.24891052960085e-16	2.43874685494628	up
Solyc07g056420.4	1147	1249	1004	3585	4344	4454	20.6483	20.8539	16.6703	61.8699	74.6764	75.3416	5.52627036853583e-75	1.87373334461633	up
Solyc03g044960.2	67	102	107	182	328	208	2.05879	2.9198	3.03697	5.40073	9.6905	6.04206	1.06723419506289e-06	1.39529449859903	up
Solyc10g018120.2	33	20	45	142	95	76	0.536422	0.300714	0.686384	2.27691	1.50564	1.19421	0.000101804202120424	1.68238020256672	up
Solyc01g066970.2	307	309	414	790	787	854	15.5934	14.5447	19.4239	38.5128	38.2277	40.8	1.81681800447758e-19	1.2508940024885	up
Solyc01g106953.1	186	179	170	53	75	39	1.75226	1.55841	1.4723	0.475277	0.672996	0.342019	1.11483648545037e-08	-1.67351	down
Solyc07g049240.3	59	72	91	28	31	25	1.64759	1.87879	2.34688	0.739271	0.807865	0.655878	0.00187931890875228	-1.38744	down
Solyc03g114940.3	53	76	78	274	293	284	0.804851	1.08243	1.09208	4.0185	4.29298	4.08963	1.98525486092562e-21	2.05423321120998	up
Solyc07g026705.1	6	5	2	69	104	96	0.23401	0.183548	0.07119	2.77514	4.15209	3.75811	2.34137650646202e-14	4.37757083775218	up
Solyc10g076190.2	753	793	608	314	321	373	22.3454	21.8323	16.6357	8.90924	9.08199	10.3937	1.23270368714863e-12	-1.08753	down
Solyc08g006930.3	18	15	7	81	44	35	0.780669	0.586923	0.282977	3.45166	1.87474	1.45662	0.00164488181296828	2.00070487282078	up
Solyc01g066880.3	145	132	141	295	298	304	3.67184	3.09287	3.29464	7.16667	7.22071	7.22836	7.828671109748e-09	1.10970579526266	up
Solyc04g050440.3	612	798	657	1586	1650	1902	9.80039	11.859	9.71076	24.3589	25.2477	28.6414	8.40185128869605e-33	1.32709747687605	up
Solyc09g091550.3	4713	5715	5241	1320	1071	1374	99.0414	111.42	101.602	26.588	21.4826	27.1175	5.53817060520689e-108	-2.044	down
Solyc08g007250.3	159	166	126	626	746	569	1.63189	1.58064	1.18831	6.17376	7.3304	5.50232	4.48762003757207e-37	2.11301051602963	up
Solyc07g006620.4	123	99	126	37	37	41	1.56194	1.16205	1.47474	0.448333	0.44487	0.481738	2.53134863801348e-06	-1.59075	down
Solyc10g079140.2	415	414	532	1151	1036	1069	7.46757	6.90604	8.8204	19.8433	17.7931	18.0692	2.76411814017618e-25	1.26970622931875	up
Solyc03g114960.4	344	354	327	994	949	969	4.67821	4.47295	4.10453	12.9775	12.3369	12.4053	3.5545813995283e-40	1.51560350843788	up
Solyc01g081620.3	115	142	146	79	57	55	1.81704	2.09226	2.13796	1.193	0.854252	0.818562	0.000940698859077663	-1.06375	down
NewGene_2445	180	212	140	397	465	489	1.74196	1.99503	1.33631	3.65762	4.78584	5.24697	5.99202458639069e-13	1.35407440121034	up
NewGene_1936	83	69	80	25	42	33	2.15201	1.53832	1.9866	0.530537	1.06886	0.759099	0.00713355736650952	-1.20833	down
NewGene_373	0	2	0	70	69	60	0	0.044983	0	2.75384	2.00414	2.69879	8.29741153651675e-08	6.64979276352324	up
Solyc10g076210.2	8852	9943	9396	4185	4557	5220	263.303	274.418	257.851	119.328	129.432	145.883	1.5877090099598e-34	-1.00228	down
Solyc03g033790.4	103	91	91	189	194	223	1.87316	1.52952	1.53143	3.3007	3.37282	3.82736	8.36778220524816e-06	1.09566976246025	up
Solyc03g083730.1	36	25	22	93	66	72	1.72865	1.13541	0.965247	4.38328	3.10391	3.33595	0.00113647632378064	1.47847402703598	up
Solyc09g092130.3	57	69	112	180	273	198	0.458644	0.518803	0.833494	1.3985	2.11278	1.50805	6.32737415049475e-07	1.46737723743852	up
Solyc05g046290.3	857	1159	920	2070	2539	2079	25.7575	32.3246	25.5206	59.662	72.8936	58.729	1.18690661942363e-26	1.20080495167895	up
NewGene_2226	193	187	91	41	62	44	3.7352	3.17495	1.71275	0.652367	1.21284	0.834078	5.70975939127868e-06	-1.67881	down
NewGene_2229	51	40	51	12	15	19	0.688489	0.500447	0.634693	0.155852	0.191103	0.23748	0.00585502914558134	-1.61968	down
Solyc06g009050.3	82	71	50	199	239	196	2.4928	1.98852	1.37942	5.78644	6.91965	5.5957	6.34010963669806e-10	1.64657348902576	up
Solyc02g077030.3	95	103	96	276	189	252	1.97678	1.9914	1.85363	5.55004	3.77973	4.96182	5.73799422821454e-08	1.29695223846652	up
Solyc01g066980.3	38	31	20	105	68	117	1.76571	1.34778	0.860111	4.77123	3.0416	5.21124	6.56174436501875e-05	1.70786928729891	up
Solyc01g102910.4	11111	11818	11671	4114	5186	5718	341.017	336.533	330.465	121.021	151.981	164.877	3.26794405998075e-35	-1.19363	down
Solyc08g005620.3	31	27	32	60	96	118	2.10662	1.70888	1.97948	3.91886	6.23965	7.55193	0.000153680117945264	1.61509323605239	up
Solyc07g052250.4	100	124	101	31	37	47	11.7412	13.5372	10.9919	3.4493	4.1435	5.11581	2.99350774940079e-05	-1.48638	down
Solyc12g096880.3	527	649	608	219	259	298	19.3026	22.0815	20.5539	7.6828	9.04954	10.2653	1.58283510627937e-14	-1.18768	down
Solyc12g005430.1	107	65	109	299	206	304	2.31353	1.29685	2.18259	6.23385	4.27606	6.21171	1.09574638186247e-08	1.53055640505948	up
Solyc08g068540.4	117	106	92	30	31	46	1.55461	1.31011	1.12659	0.384211	0.390371	0.574241	3.30501323516513e-05	-1.55152	down
Solyc07g007755.1	544	567	478	1455	1067	1120	30.8126	29.8074	24.9621	79.0385	57.6917	59.6008	1.52868216909307e-18	1.20497874964354	up
NewGene_567	0	0	2	107	113	103	0	0	0.019591	1.34302	1.41317	1.26404	5.51761136818295e-10	7.34707026391964	up
Solyc11g011180.3	118	124	115	334	234	311	1.13524	1.11276	1.02226	3.10064	2.16173	2.82837	1.56949523256764e-09	1.31011646363013	up
Solyc09g066085.1	0	0	0	235	239	332	0	0	0	19.5313	19.7212	27.0207	3.55332898476848e-16	10.5229966101547	up
NewGene_2140	49	33	23	105	106	63	0.61989	0.333286	0.226208	0.991725	0.938497	0.649716	0.00301223801043046	1.38072378303133	up
Solyc03g093930.4	125	127	136	37	31	83	4.86172	4.57956	4.85671	1.34597	1.13678	3.02937	0.00104826553453404	-1.34918	down
Solyc02g031790.3	107	135	130	47	58	52	1.05434	1.2421	1.18932	0.442523	0.550423	0.477543	0.000107658233521658	-1.23127	down
Solyc12g056678.1	162	175	141	19	28	46	3.66339	3.68204	2.93137	0.399897	0.599783	0.974965	3.51718994405485e-12	-2.35189	down
Solyc12g150114.1	25	31	33	166	209	207	0.529047	0.600121	0.648877	3.39984	4.25267	4.1584	9.59801736817815e-22	2.72177125609601	up
Solyc04g055170.3	1053	1082	896	10290	9777	10293	22.5864	21.5412	17.7447	211.755	200.408	207.59	0	3.33243833109098	up
NewGene_495	19	27	15	193	222	186	0.265476	0.354595	0.200833	2.79136	3.16702	2.60909	3.82031256140961e-27	3.31147672895278	up
Solyc03g123410.1	64	41	36	124	116	152	3.03956	1.8142	1.55114	5.65361	5.28622	6.8	3.02154459976183e-05	1.47535084896914	up
Solyc04g026020.3	115	95	73	319	151	268	1.2801	0.980968	0.748856	3.42315	1.61434	2.82241	1.05019091675773e-05	1.38647443635897	up
Solyc11g069630.1	52	36	57	16	21	8	0.770496	0.491807	0.77532	0.217469	0.290484	0.09931	0.00725899821386138	-1.68427	down
Solyc06g035940.3	358	558	495	4985	5609	5727	4.28816	6.20009	5.46444	57.2881	64.2038	64.5016	8.00193633796713e-255	3.54846761489847	up
Solyc01g079170.3	145	153	129	64	39	67	2.76407	2.69361	2.26521	1.15458	0.708255	1.19775	4.43277565303195e-05	-1.31912	down
Solyc04g081755.2	32	43	37	111	95	102	0.683341	0.840348	0.713759	2.25877	1.92798	2.04969	2.95988510567807e-05	1.47270630646385	up
Solyc01g108360.4	43	39	33	122	108	166	1.44563	1.22211	1.0169	3.97061	3.50203	5.29911	1.08095011184363e-07	1.79155395400718	up
Solyc04g005610.3	130	165	177	441	545	426	3.1585	3.72588	3.97451	10.29	12.6662	9.73305	5.28858063827225e-20	1.59412706792515	up
Solyc11g027840.2	147	210	176	353	399	381	4.09689	5.43141	4.52141	9.46803	10.6548	10.0055	1.02860007801774e-09	1.10224738120525	up
Solyc07g052020.2	5	20	15	72	86	59	0.099972	0.399762	0.288236	1.52672	1.83082	1.21944	1.69006847104104e-06	2.46250699066909	up
Solyc09g018200.1	19	15	7	56	43	35	0.749436	0.550435	0.221796	2.08832	1.59428	1.29004	0.00956105311001947	1.7083519994372	up
Solyc03g112040.1	71	66	63	32	14	24	1.41069	1.21707	1.15652	0.607596	0.255897	0.445476	0.00268873218184204	-1.50701	down
Solyc09g098620.2	1179	1767	1580	647	740	768	17.7993	24.7489	21.9965	9.35078	10.6543	10.8884	1.21719956897239e-16	-1.05337	down
Solyc02g070430.3	32	34	25	171	62	80	0.725278	0.723775	0.518178	3.81171	1.37902	1.74825	0.000139158765407782	1.7905217371067	up
Solyc01g108050.3	323	271	228	106	111	73	15.6092	12.1295	10.1442	4.89891	5.11849	3.29962	1.47348198320495e-09	-1.50111	down
Solyc03g112590.4	50	52	30	94	148	102	0.530834	0.505662	0.291743	0.955774	1.49503	1.0205	0.000322376336294087	1.38708521383378	up
Solyc09g089730.3	6	15	3	58	47	50	0.118956	0.282268	0.038224	1.13403	0.9114	0.970618	2.01136871763637e-05	2.70777908927174	up
Solyc07g008710.3	15	8	5	170	247	137	0.466601	0.208009	0.114798	5.06516	7.3223	3.99926	3.6643888210448e-25	4.30693283508774	up
Solyc02g081500.3	122	130	82	234	282	329	1.29989	1.29391	0.805572	2.40519	2.88357	3.31625	3.85083720967455e-08	1.34662205704895	up
NewGene_596	2	0	0	41	40	34	0.029124	0	0	0.696077	0.546648	0.455703	1.2394425244898e-05	5.84722797098219	up
NewGene_590	11	9	14	315	299	94	0.082268	0.059716	0.09434	2.29117	2.16644	0.663537	2.2380932364978e-23	4.3872903084124	up
Solyc05g010518.1	3	0	7	96	93	96	0.154893	0	0.443189	6.73039	6.51247	6.56469	3.61789545504126e-15	4.84303	up
Solyc08g075880.4	41	36	24	90	86	117	1.51881	1.2602	0.810697	3.24822	3.09136	4.13242	0.000104860317655563	1.54155220861204	up
Solyc06g035710.1	22	11	6	38	66	36	0.416354	0.177649	0.102922	0.683262	1.19149	0.632968	0.00886434046305496	1.83401346197379	up
Solyc07g042335.1	309	154	220	573	674	510	8.02415	3.69561	5.27649	14.2729	16.73	12.4546	2.44284846598573e-09	1.35862703243967	up
Solyc02g061825.1	200	188	227	5	22	4	1.97489	1.72618	2.07379	0.04067	0.200435	0.037253	1.84854259334215e-08	-4.30486	down
NewGene_1332	26	13	13	107	126	87	0.585986	0.268624	0.262235	2.33977	2.7392	1.85798	3.0314207620981e-10	2.61949339174183	up
Solyc07g021630.3	124	97	65	593	860	394	2.94275	2.11819	1.4044	13.4827	19.5008	8.7883	1.45904526369725e-08	2.68740606451772	up
Solyc12g096770.1	100	106	137	63	32	20	2.23676	2.21574	2.83945	1.34293	0.688576	0.404008	0.000324961649357366	-1.56481	down
Solyc10g018305.1	42	47	45	14	13	16	5.13418	5.29707	5.02435	1.55055	1.46887	1.75671	0.00577884400037944	-1.62847	down
Solyc02g067320.3	47	39	36	12	14	13	1.40659	1.07294	0.974161	0.322974	0.399019	0.359456	0.00997221823150552	-1.64143	down
NewGene_1753	75	77	72	22	13	14	1.71108	1.63976	1.50793	0.463619	0.264766	0.296854	1.40931898873267e-06	-2.18375	down
Solyc00g500095.1	32	16	17	107	108	141	0.615114	0.276689	0.298307	2.02362	2.03167	2.59708	2.89682334845196e-10	2.45291133661662	up
Solyc03g006100.4	88	95	69	191	270	162	0.923237	0.924058	0.659329	1.9221	2.70368	1.59113	3.47305045251055e-06	1.31272529941021	up
Solyc05g054350.3	88	47	43	416	326	324	1.89813	0.938083	0.855727	8.67277	6.77103	6.6192	7.36951847315934e-23	2.57887991174488	up
Solyc12g021360.3	381	471	488	197	209	198	9.03375	10.3598	10.67	4.47664	4.71209	4.41058	1.82371896001603e-12	-1.136	down
Solyc11g010410.2	95	146	111	204	288	356	2.64691	3.78503	2.87827	5.4792	7.71047	9.40127	6.97783120741652e-07	1.28469345401973	up
Solyc08g065670.4	86	100	96	249	263	302	2.1692	2.33953	2.23962	6.05047	6.37744	7.20727	2.14140644407022e-13	1.54129263851218	up
Solyc02g079500.4	167	123	121	481	313	243	3.57942	2.44182	2.38106	9.91084	6.40567	4.89047	7.864605686634e-07	1.33633938196533	up
Solyc12g098210.3	65	48	45	96	98	150	0.453668	0.307782	0.287665	0.641082	0.653492	0.984234	0.00396152301644552	1.12620841335038	up
Solyc12g056360.1	99	125	94	31	13	30	4.26	4.99611	3.75134	1.27527	0.50606	1.18389	2.1572062436004e-07	-2.09052	down
Solyc04g016070.2	331	359	338	86	97	158	15.4659	15.5565	14.5686	3.8368	4.32369	6.92503	6.82914175634445e-12	-1.58058	down
Solyc06g072620.4	19	25	33	62	97	111	0.501922	0.6231	0.799242	1.59432	2.47843	2.81188	2.18823956919267e-05	1.8260091449105	up
Solyc11g018800.3	110	116	95	37	54	45	3.24382	3.17902	2.60111	1.04694	1.50678	1.2368	0.000625343593254121	-1.23093	down
Solyc01g081250.3	868	1238	993	4512	4161	3929	25.9457	34.3689	27.3926	129.418	118.894	110.449	1.271018259886e-96	2.03835627697628	up
Solyc02g062725.1	226	187	223	7	16	3	4.68052	3.59702	4.26269	0.124054	0.308782	0.054557	2.86200880322932e-31	-4.60756	down
Solyc01g068420.4	129	104	144	338	174	256	3.27476	2.45639	3.37232	8.27731	4.2251	6.13139	0.000393196656883596	1.03482541332883	up
Solyc07g061720.3	412	540	464	881	1134	854	9.0375	11.0074	9.39282	18.5697	23.7917	17.64	1.62047946981567e-13	1.03136033725053	up
Solyc07g007400.3	29	31	24	69	67	78	1.56927	1.60394	1.20431	3.66777	3.5588	4.09569	0.0022288313870621	1.3583643691638	up
Solyc05g051583.1	115	99	103	20	27	30	2.2587	1.80088	1.86284	0.370939	0.491512	0.55014	3.25501708645852e-08	-2.03542	down
Solyc05g009610.1	30	30	21	86	49	66	0.855072	0.798044	0.548985	2.35029	1.32687	1.77604	0.00916169245468687	1.31854049229971	up
Solyc05g014290.4	33	40	45	108	68	87	1.08716	1.24388	1.38765	3.49394	2.19072	2.7473	0.00524759493133632	1.17014820058671	up
Solyc10g054870.3	61	76	139	31	40	21	1.52729	1.77628	3.22476	0.732882	0.95988	0.482925	0.000929826809632071	-1.56708	down
Solyc05g012230.4	58	102	40	222	219	130	1.02307	1.6719	0.646491	3.76	3.68317	2.14486	1.97901883708356e-05	1.52686886922028	up
Solyc03g113950.4	235	195	216	420	490	444	4.93381	3.80696	4.18958	8.46237	9.85196	8.76786	2.1988650660018e-10	1.07369062917016	up
Solyc06g083590.4	205	234	143	331	413	440	3.4726	3.6814	2.23925	5.37802	6.68616	7.01489	2.54090271081303e-06	1.03286668000612	up
NewGene_1300	0	6	2	45	44	35	0	0.188412	0.069872	1.61332	1.57227	1.22161	1.97633015557774e-06	3.97713033940501	up
Solyc01g010480.3	170	169	87	300	305	317	2.66413	2.45915	1.25225	4.52718	4.57654	4.68354	2.1160908285066e-05	1.11776836952903	up
Solyc02g085760.2	435	604	345	1009	956	906	8.48041	10.937	6.20274	18.8642	17.8189	16.608	1.85006539662341e-10	1.06446209228902	up
Solyc07g006700.1	52	43	37	132	78	108	2.5928	1.99456	1.71508	6.39991	3.7271	5.11015	0.00117434089260883	1.27350000383594	up
NewGene_1515	17	21	11	75	72	94	0.26628	0.298699	0.147815	1.1363	1.09047	1.39441	2.32433088487065e-07	2.30836267315731	up
Solyc05g043360.3	74	73	92	297	134	175	1.30852	1.1891	1.49552	5.05614	2.25861	2.91589	3.96331034823321e-05	1.35348860037046	up
Solyc03g019690.1	448	556	555	181	250	181	20.4802	23.5892	23.3955	7.91639	10.8962	7.76574	3.80140186223286e-15	-1.33611	down
Solyc06g069220.1	15	15	12	36	43	48	0.290033	0.273312	0.204229	0.678371	0.817422	0.897162	0.00949652310060057	1.60473651702503	up
Solyc11g012360.2	371	511	357	1133	1179	1101	5.68589	7.27604	5.04764	16.6792	17.2906	15.8866	5.17726143694737e-30	1.47454880985249	up
NewGene_191	0	0	0	64	60	39	0	0	0	1.29709	1.47483	0.890899	6.25468442000019e-09	8.2149924391822	up
Solyc07g009510.1	520	922	547	1352	1879	1282	58.8545	96.9363	57.174	146.878	203.366	136.446	0.00120934278235106	1.19911855719499	up
Solyc08g080620.1	126	163	127	66	36	42	5.50098	6.62593	5.11284	2.74789	1.4739	1.70159	5.72029999236971e-06	-1.51789	down
Solyc04g025040.1	199	281	233	603	573	766	8.33001	10.899	8.99028	24.2228	22.9181	30.1399	5.69334850263578e-19	1.46077069359364	up
NewGene_977	111	128	127	26	50	57	4.67016	5.45411	5.51104	1.01553	1.96069	2.13581	7.25728488751981e-05	-1.448	down
Solyc01g100390.3	476	562	510	181	198	143	5.28248	5.78546	5.21748	1.92364	2.09462	1.48724	1.24756773622344e-21	-1.55725	down
Solyc07g026710.3	4	6	8	75	87	58	0.671387	1.0098	1.34977	13.6793	15.7734	10.289	4.45276646222191e-11	3.62461450325505	up
Solyc12g089385.1	50	43	20	115	82	100	0.852473	0.687631	0.320419	1.90305	1.35839	1.63003	0.00159267725590773	1.39538873305104	up
Solyc10g085170.3	113	230	148	61	67	36	4.33559	8.23325	5.27295	2.25671	2.43807	1.28919	8.69224609944641e-06	-1.56255	down
Solyc03g116260.3	82	60	33	159	102	154	1.98262	1.33877	0.740946	3.69796	2.37089	3.51377	0.00235591378770692	1.24407832954643	up
Solyc02g090210.3	65	36	42	142	182	53	1.23486	0.638092	0.736	2.59788	3.3257	0.948883	0.00534763708694678	1.39274252807158	up
Solyc07g044970.1	38	62	68	127	132	132	1.74545	2.6769	2.88932	5.65646	5.8339	5.73719	0.000143994279653396	1.23650174509858	up
Solyc02g093590.3	54	38	34	98	103	79	1.09731	0.726243	0.632695	1.92532	2.03228	1.53241	0.00526734470933572	1.15284498171825	up
Solyc03g034320.3	122	127	144	46	54	31	2.57987	2.50202	2.80533	0.925008	1.0798	0.617713	1.47476968879933e-06	-1.57507	down
Solyc06g065910.3	194	369	249	103	171	125	2.52267	4.44789	2.99068	1.28474	2.11594	1.52296	0.000523090819121107	-1.00606	down
NewGene_1185	14	7	2	374	475	326	0.116814	0.106288	0.028016	3.26419	4.00607	2.6332	6.24155756548154e-20	5.66548183306831	up
Solyc01g095750.2	121	80	103	240	363	115	1.63178	1.00121	1.28076	3.11491	4.68845	1.45522	0.00130437268584149	1.2388434306625	up
Solyc11g044910.2	1136	1173	1087	2847	2884	2125	13.0391	12.4986	11.517	31.3442	31.6275	22.9308	1.94288521943082e-27	1.21792235732833	up
Solyc04g079080.2	38	37	28	81	127	119	0.999626	0.905529	0.673407	2.06127	3.23573	2.9775	6.98851190867694e-06	1.6735524017605	up
Solyc08g014490.1	624	716	577	250	285	290	14.2249	15.1459	12.1397	5.45682	6.19341	6.20095	1.13675237216299e-16	-1.20623	down
Solyc07g066360.1	85	51	72	150	275	104	10.3009	5.69177	7.98786	17.4892	31.892	11.8753	0.000738226437262734	1.34520390093141	up
Solyc12g096890.1	715	609	618	200	324	337	29.0323	22.9673	23.1503	7.77836	12.5513	12.8511	1.44990019178669e-09	-1.16833	down
Solyc10g051140.3	82	77	80	224	247	219	1.26276	1.10299	1.1347	3.32798	3.65574	3.18757	7.65599383881924e-12	1.53787254793171	up
Solyc10g005390.4	115	112	93	926	1304	1036	1.86042	1.69022	1.39831	14.4714	20.3163	15.8785	8.10753346249653e-98	3.35872927131159	up
Solyc02g088450.4	26	22	31	75	62	54	1.02425	0.816192	1.14825	2.88162	2.38612	2.05681	0.00922191165611212	1.28239507971251	up
Solyc02g069190.4	2512	3966	4328	1618	1987	1617	61.2034	89.6662	97.283	37.7855	46.22	37.0124	5.57000060421124e-05	-1.02948	down
Solyc11g042710.3	15	16	15	217	248	231	0.969853	0.955203	0.861731	13.416	15.3198	14.0376	2.8586482531568e-37	3.92959095187554	up
Solyc05g005680.3	218	94	119	358	342	325	4.9229	1.9608	2.46622	7.75176	7.36776	6.88726	2.04922051547808e-05	1.24105246354735	up
Solyc04g040130.1	840	968	920	422	401	518	22.2634	23.825	22.513	10.7183	10.1342	12.8997	4.96950565845422e-15	-1.01229	down
Solyc04g014290.1	47	28	27	106	145	38	3.95556	2.15537	2.11615	8.73099	11.8792	3.04058	0.00743279310265494	1.49659328357456	up
Solyc04g040120.1	144	223	170	71	91	87	3.81044	5.46913	4.14394	1.79178	2.28867	2.14896	0.000105327298398248	-1.09283	down
Solyc10g080670.2	50	99	96	285	239	209	1.3552	2.49837	2.42189	7.47109	6.23931	5.38061	1.64499660329637e-09	1.60096233283652	up
Solyc00g500128.1	10	14	16	78	123	44	0.042302	0.058457	0.064067	0.336162	0.529853	0.185107	3.7331280079625e-07	2.62707538823462	up
Solyc03g033970.1	115	126	132	280	248	297	3.6025	3.66426	3.82498	8.42846	7.44461	8.75823	1.42161983409789e-08	1.1568620514086	up
Solyc12g006050.2	233	192	192	72	127	91	3.26089	2.49461	2.48303	0.958655	1.70076	1.1991	0.000157505808122283	-1.0857	down
Solyc03g006830.3	83	111	122	26	55	53	2.38583	2.97859	3.25815	0.720393	1.50898	1.43707	0.00323575408258425	-1.22177	down
NewGene_520	160	147	80	73	55	46	9.54068	8.13526	4.36304	4.13305	3.0894	2.57483	0.00450177476054188	-1.15219	down
Solyc12g057020.2	45	32	77	97	124	131	1.59336	1.04056	2.52493	3.3054	4.20243	4.37392	0.00335580733518679	1.2041396722537	up
Solyc09g089740.3	4	32	14	51	126	59	0.081446	0.783506	0.318886	1.27783	3.17423	1.4585	0.000334896446005439	2.26917341300628	up
Solyc12g049400.2	0	4	6	105	113	116	0	0.128031	0.191973	3.69025	3.96323	3.97444	9.65111795331551e-18	5.07884043334419	up
Solyc04g082630.3	70	124	98	228	231	136	1.15434	1.90652	1.4944	3.63721	3.67625	2.11815	0.000950352158183019	1.04384004274058	up
Solyc04g081770.4	46	49	39	13	9	10	1.04637	1.02624	0.807499	0.263593	0.184808	0.19907	0.000657551000451472	-2.05763	down
Solyc12g013820.3	78	138	123	38	48	27	0.931468	1.52503	1.35087	0.430714	0.540771	0.293355	4.21105648801434e-05	-1.5664	down
NewGene_2393	112	103	162	8	20	9	0.797704	0.67084	1.05549	0.052841	0.132882	0.058535	3.55992300169678e-15	-3.33843	down
NewGene_911	566	655	618	0	0	4	6.30656	6.7692	6.35601	0	0	0.037377	2.38448776218623e-30	-8.83293	down
Solyc11g073055.1	75	70	52	135	147	157	8.11507	6.96697	5.17132	13.9653	15.1493	15.9572	0.000136412359442899	1.16200516112155	up
Solyc02g078500.2	2756	4493	2654	1061	1185	906	63.9649	96.7834	56.8259	23.5996	26.2551	19.7438	1.99391366677052e-08	-1.63605	down
Solyc02g071020.3	27	34	17	116	54	59	0.661611	0.768722	0.387768	2.77039	1.28374	1.37215	0.0029325043727844	1.56294831318807	up
Solyc06g033850.3	26	19	20	178	108	68	1.03441	0.67611	0.701924	6.77141	4.10723	2.50965	1.68595976788066e-08	2.44843837114705	up
Solyc05g007770.3	546	655	520	1280	1606	1010	12.4839	13.8921	10.9564	28.056	35.081	21.7077	4.96950565845422e-15	1.18842360517255	up
Solyc06g066680.3	23	31	36	104	89	73	0.66619	0.847729	0.991413	2.976	2.53367	2.03505	8.59610199964726e-05	1.57785956788555	up
NewGene_2315	127	96	112	70	43	47	3.19314	2.22055	2.58426	1.66929	1.02458	1.09708	0.00576710180521129	-1.06197	down
NewGene_2319	238	313	218	118	110	142	2.06063	2.66473	1.76017	0.976024	0.907005	1.18198	1.22063595835096e-05	-1.04284	down
Solyc09g007150.3	55	87	68	175	136	145	1.49909	2.21124	1.71387	4.58337	3.55682	3.72468	0.000166335808409658	1.13433367500592	up
Solyc12g011450.2	110	192	99	328	359	262	3.17705	5.15111	2.64205	9.13357	9.93396	7.12924	9.483651339333e-07	1.25782533429818	up
Solyc10g049270.2	35	15	36	68	90	65	0.645405	0.255902	0.613796	1.19578	1.57785	1.12762	0.00665637625009035	1.37568838294769	up
Solyc01g094700.4	86	66	118	182	250	139	1.49787	1.06857	1.89637	3.05171	4.1868	2.27702	0.00103966656305474	1.08835243606128	up
Solyc02g036440.3	72	89	58	148	129	168	1.89593	2.18493	1.41721	3.75503	3.2441	4.15913	0.000972758636417659	1.03380523869076	up
Solyc06g068270.3	53	27	53	125	139	106	1.20306	0.559424	1.10547	2.71249	3.0156	2.25575	5.9475799593581e-05	1.47828268218324	up
Solyc11g007730.2	851	1303	1038	390	380	336	18.5677	26.3911	20.8999	8.16155	7.92273	6.88501	2.1667198856433e-27	-1.51287	down
Solyc07g007420.3	27	28	57	111	87	78	0.366184	0.344486	0.704877	1.43668	1.12939	0.984145	0.00325630584667157	1.31658404309975	up
Solyc07g009583.1	10	12	8	121	76	84	0.186152	0.229792	0.141789	2.37743	1.47813	1.61499	2.28920183749925e-12	3.23785793433148	up
Solyc01g098310.3	163	164	147	79	45	58	3.54567	3.3066	2.9518	1.63936	0.936805	1.18087	6.33584446540665e-06	-1.37257	down
Solyc09g014525.1	617	493	523	1424	1186	1188	23.1277	17.1344	18.071	51.178	42.4567	41.8531	2.29444121505715e-20	1.22206338099978	up
Solyc01g009410.3	124	89	137	296	249	288	3.59806	2.40626	3.66486	8.25151	6.91824	7.87904	4.83737523051798e-08	1.25795047258379	up
Solyc03g121540.3	3573	4086	3629	10510	12116	7836	34.5338	36.6435	32.3542	97.3796	111.821	71.1572	9.0652628750791e-14	1.44178131884578	up
Solyc03g006030.4	0	6	0	47	69	60	0	0.041259	0	0.329716	0.484815	0.419821	0.00236412022411657	4.91316887049899	up
Solyc11g069750.3	220	260	293	101	59	95	4.15633	4.56578	5.12209	1.81839	1.05944	1.68426	1.54994500203233e-10	-1.58548	down
Solyc03g118190.4	71	73	59	253	138	108	1.73801	1.66203	1.33068	5.9522	3.23108	2.48784	0.00040566897718271	1.3047368011466	up
Solyc10g017960.2	131	112	154	300	347	299	4.00658	3.17469	4.36458	8.82799	10.2007	8.64055	4.96710363119118e-10	1.26129448356119	up
Solyc08g074870.3	37	41	48	11	10	16	0.894318	0.933687	1.07082	0.258044	0.218207	0.366428	0.00530022595950566	-1.75441	down
Solyc07g063640.1	49	44	48	111	92	129	4.81188	3.99901	4.34993	10.5895	8.74445	12.0558	0.000392897479055767	1.24434706598688	up
Solyc01g108350.4	21	31	34	101	97	119	0.798113	1.10437	1.2262	3.7825	3.59972	4.34842	1.69487556948414e-07	1.89815467917139	up
Solyc03g042560.3	20	16	10	96	113	98	0.245627	0.183571	0.115351	1.16913	1.37639	1.17539	1.57551729576808e-11	2.74253470168734	up
Solyc03g031730.3	386	408	337	191	112	178	6.26763	6.15044	5.05096	2.96725	1.731	2.72028	2.49276385641651e-08	-1.22425	down
Solyc03g114930.3	80	86	76	193	165	137	2.1849	2.19949	1.93253	5.08913	4.3386	3.54145	0.000237888340041652	1.04156850530156	up
Solyc07g007410.4	65	78	67	152	139	149	1.86111	2.07982	1.77835	4.18594	3.8227	4.01578	0.000150753688060911	1.07867849762699	up
Solyc03g112200.1	114	127	98	275	229	304	4.49107	4.65127	3.55166	10.4153	8.62176	11.3054	1.57213152115519e-08	1.26314455240162	up
Solyc03g122170.4	47	48	35	218	311	231	1.02924	0.96484	0.695144	4.58873	6.52814	4.78307	9.75502720268214e-23	2.5547335830436	up
Solyc06g072000.3	60	67	38	13	10	0	0.529565	0.553085	0.310842	0.109004	0.080949	0	6.12650005371965e-05	-2.83864	down
NewGene_2104	7	3	11	44	46	45	0.286707	0.113711	0.414922	1.77371	1.86878	1.7917	3.74613403667095e-05	2.69284470739772	up
Solyc01g044365.1	0	0	0	393	499	350	0	0	0	15.5614	19.6716	13.5713	2.34729490492281e-18	11.1448474645846	up
Solyc12g038430.3	8	7	32	988	1183	917	0.115911	0.090991	0.428953	14.0858	16.7981	12.8129	4.91282801339282e-19	6.05870372670379	up
Solyc08g083190.3	56	38	27	226	124	233	0.986431	0.620164	0.433993	3.80639	2.08143	3.85111	6.21304136856793e-11	2.26906592512223	up
Solyc03g094000.3	179	219	114	0	4	0	5.55358	6.31243	3.2614	0	0.089506	0	8.42744601703431e-17	-6.99242	down
Solyc04g014550.3	148	169	153	63	59	70	5.31862	5.62081	5.05585	2.1599	1.99907	2.33843	3.17903917712219e-06	-1.28028	down
Solyc04g072030.1	436	441	360	1762	1539	1540	6.42997	6.03606	4.90008	24.9178	21.6712	21.3434	4.31287157436985e-66	1.97615959234981	up
Solyc05g053400.3	230	155	263	611	487	460	5.87954	3.66969	6.20835	15.0011	11.9145	11.0649	6.5357450361182e-10	1.27135125079555	up
Solyc11g066140.2	59	55	41	122	144	127	0.72362	0.620003	0.456705	1.43575	1.69028	1.46172	2.49086125073932e-05	1.34793134252778	up
Solyc03g026280.3	233	194	119	326	442	473	7.76529	5.9929	3.65266	10.414	14.0492	14.8029	3.21065833589589e-06	1.18517683183059	up
Solyc00g500353.1	43	48	40	157	160	222	0.535748	0.560361	0.461969	1.89645	1.9172	2.62066	8.42715244553778e-13	2.05170999009312	up
NewGene_1433	69	81	35	123	161	170	0.449913	0.444794	0.181899	0.852279	0.96988	1.08374	0.000296956252460818	1.3022272100304	up
NewGene_1435	13	13	10	47	46	64	0.459723	0.406305	0.315793	1.93841	1.50247	2.19685	0.000116476967533467	2.13367923539364	up
NewGene_2348	0	0	0	108	103	94	0	0	0	3.09556	2.95625	2.63609	1.00842097748272e-11	9.11977286075441	up
Solyc02g077420.3	1194	1349	1317	456	472	353	24.5602	25.7533	24.9981	8.99203	9.26976	6.82327	4.80769761229251e-41	-1.58059	down
Solyc03g078780.3	48	69	42	97	112	108	1.85034	2.47919	1.50231	3.58785	4.14918	3.90448	0.0075782835892004	1.00804101567755	up
Solyc02g063480.2	62	58	73	158	119	132	1.19908	1.0374	1.30445	2.95823	2.22467	2.42928	0.000477722938657143	1.09353576493929	up
Solyc02g077000.3	232	193	134	440	534	496	4.77217	3.6849	2.52948	8.67345	10.4836	9.58983	1.13449637993585e-11	1.3965931158452	up
Solyc09g065440.4	49	18	29	127	158	65	1.58711	0.538467	0.848228	3.93908	4.86842	1.95291	8.34301531805561e-05	1.85700279231827	up
Solyc12g038125.1	10	8	1	52	66	50	1.02791	0.760792	0.050257	5.21461	6.61472	4.92772	8.1640193314692e-07	3.14415992052257	up
Solyc12g099930.2	100	125	94	417	558	427	2.0709	2.4182	1.79911	8.35182	11.1167	8.36875	7.98112023107885e-30	2.14643171493488	up
Solyc02g072570.2	48	25	36	119	121	109	1.89218	0.906132	1.31286	4.52386	4.57294	4.04301	3.47989058321498e-06	1.67926353461975	up
Solyc07g065420.1	28	26	59	86	84	105	1.17324	1.008	2.27135	3.45515	3.35478	4.1025	0.00406197687367356	1.29877681595961	up
NewGene_2235	29	32	53	241	324	273	0.515493	0.43714	0.87956	4.06154	4.97472	3.78681	2.69630010250971e-28	2.89130677741447	up
Solyc01g009690.3	123	99	119	579	588	674	1.40585	1.04903	1.26199	6.3892	6.46473	7.28492	5.01728205174506e-50	2.4403420876627	up
Solyc01g150136.1	21	34	28	122	130	100	2.30013	3.46842	2.76498	12.9164	13.6735	10.3976	1.76883825203903e-09	2.09889390443151	up
Solyc02g091140.3	78	100	57	147	163	180	1.50472	1.80107	1.02088	2.72149	3.00859	3.28703	0.000485027311280642	1.07061515801492	up
Solyc09g006005.1	628	695	590	256	257	317	20.7097	21.2807	17.976	8.07958	8.07528	9.81306	8.89724417206625e-16	-1.19445	down
Solyc08g006020.4	17	22	14	61	66	35	0.363329	0.446298	0.273085	1.2793	1.37799	0.72864	0.00449831339125003	1.62137326241635	up
Solyc02g087920.3	54	51	60	119	90	134	1.17989	1.03821	1.21093	2.51379	1.89217	2.76362	0.00286217438484354	1.06615119124327	up
NewGene_1130	178	158	151	234	545	308	2.17104	1.78999	1.69716	2.7333	6.35362	3.53389	5.7634917931918e-05	1.16236137605402	up
NewGene_1581	70	56	50	108	150	102	2.03244	1.47986	1.45267	3.36056	4.8474	3.29192	0.00478580057069039	1.03526125742579	up
Solyc01g106920.4	70	43	56	160	245	82	1.19951	0.684748	0.882776	2.66011	4.05129	1.3312	0.000224505822882525	1.52506107356481	up
Solyc12g013680.3	162	176	83	452	353	333	1.66388	1.68499	0.786601	4.47266	3.47747	3.22976	2.35922142750816e-08	1.43958461565038	up
Solyc11g072110.2	84	109	69	390	393	413	1.8025	2.16928	1.35538	8.02927	8.06146	8.33554	2.61595197239098e-29	2.20169100259072	up
Solyc04g054256.1	709	811	369	1360	1571	1403	12.2737	13.0309	5.88541	22.5718	25.962	22.8204	0.00770649707842802	1.20303412011155	up
Solyc08g006765.1	385	572	455	110	126	91	16.1717	22.3349	17.6484	4.41542	5.04509	3.56961	5.00820986384019e-28	-2.09529	down
Solyc05g053120.1	155	126	191	459	367	418	3.2799	2.47188	3.73664	9.32704	7.4179	8.31879	5.52746311114885e-13	1.40727792643321	up
Solyc01g100980.4	208	208	210	78	93	114	3.27003	3.02497	3.03857	1.16811	1.38889	1.67132	6.14160432322648e-06	-1.12567	down
Solyc02g088520.4	55	45	86	30	17	19	1.6635	1.267	2.42363	0.875486	0.479164	0.518633	0.00696602182817733	-1.48327	down
Solyc08g062360.3	118	97	73	42	27	46	2.25443	1.71156	1.27417	0.760964	0.479775	0.8266	0.00191104708079352	-1.32179	down
Solyc12g150108.1	621	485	518	0	0	5	14.6371	10.6101	11.2659	0	0	0.104136	8.2125415079098e-33	-8.33981	down
Solyc03g124020.1	34	48	88	125	133	102	1.75853	2.33102	4.24829	6.28729	6.69159	5.01801	0.00812004421702188	1.10174575924699	up
NewGene_1075	30	59	67	227	219	210	0.42801	0.845641	0.893522	3.35766	3.24444	3.00248	1.96228536559721e-14	2.09174468881983	up
Solyc02g086700.4	207	172	192	1319	856	1238	4.79261	3.68885	4.09488	29.3686	18.9827	27.0034	7.21429662936798e-56	2.58676900032103	up
Solyc09g015085.1	0	2	6	58	101	86	0	0.01689	0.062827	0.668478	1.16673	0.974709	1.95962458428911e-12	4.95413148533903	up
Solyc03g124110.2	17	16	12	52	42	43	0.56927	0.502382	0.360475	1.70856	1.37676	1.37935	0.00635557694540011	1.61279148373936	up
Solyc09g009250.3	268	320	244	784	690	677	3.72125	4.12858	3.124	10.4406	9.152	8.84515	2.91349136980534e-22	1.38084493485666	up

## Sheet: Root up
#ID	WT-Root-3_Count	WT-Root-1_Count	WT-Root-2_Count	slzhd8-Root-1_Count	slzhd8-Root-2_Count	slzhd8-Root-3_Count	WT-Root-3_FPKM	WT-Root-1_FPKM	WT-Root-2_FPKM	slzhd8-Root-1_FPKM	slzhd8-Root-2_FPKM	slzhd8-Root-3_FPKM	FDR	log2FC	regulated
Solyc12g038090.1	20	24	15	102	112	121	3.47577	3.83223	2.44974	17.2546	19.0134	20.2495	1.08527854184559e-11	2.51545369847665	up
Solyc08g005630.3	29	43	21	71	93	87	0.297801	0.415632	0.202536	0.718082	0.932149	0.862415	0.000958314416682535	1.44433715843784	up
NewGene_2039	0	0	0	243	285	218	0	0	0	3.99924	5.77712	3.26378	7.41972612718932e-16	10.4096821341783	up
Solyc03g121300.2	86	134	88	325	247	207	2.59042	3.78591	2.47186	9.4653	7.16653	5.92568	1.79827540374109e-07	1.35289433510064	up
Solyc08g008080.1	47	52	38	130	141	113	2.90547	2.98583	2.16539	7.77789	8.40064	6.60966	2.70452248607644e-06	1.49542892002055	up
NewGene_1557	0	4	0	62	70	90	0	0.045249	0	1.65366	2.04587	2.26892	1.78351696088949e-10	5.81127712250296	up
Solyc03g097610.3	100	117	149	263	410	337	2.57138	2.8058	3.54457	6.50596	10.1295	8.18227	4.79886079995908e-11	1.4779260137786	up
Solyc07g022910.3	609	650	628	3129	3318	3060	5.86916	5.8194	5.59159	28.9474	30.5751	27.7499	2.64669192508226e-188	2.34283878317842	up
Solyc01g081340.4	31	36	22	101	82	65	0.763002	0.833734	0.502841	2.45399	1.97699	1.5357	0.00063218267180546	1.48669910717029	up
Solyc04g071690.4	46	61	49	121	113	105	1.59114	1.92865	1.54287	3.99491	3.73132	3.40281	0.000768698176410286	1.13221581734336	up
Solyc07g052720.4	80	72	63	197	200	119	2.79425	2.32308	2.03057	6.58427	6.65403	3.88086	4.37672731841796e-05	1.26772399597465	up
Solyc06g050340.3	47	65	41	293	298	273	1.44429	1.84381	1.15858	8.71238	8.82136	7.93792	1.46998664645616e-27	2.50907320991548	up
Solyc06g053220.3	98	97	58	233	259	224	2.47195	2.27293	1.33313	5.65025	6.25986	5.32057	3.97206275304871e-09	1.50584335267709	up
Solyc01g008420.3	10	24	4	1042	1028	862	0.143781	0.334809	0.055735	15.2795	15.0239	12.397	7.40262551823559e-25	6.28691023621337	up
NewGene_2120	12	6	12	333	422	265	0.16296	0.068436	0.149811	4.64179	5.86505	3.62316	1.85529703375817e-48	5.09429042325459	up
Solyc02g079240.1	75	79	73	165	180	161	9.26251	9.12441	8.38465	19.6572	21.3833	18.8085	7.70949981952986e-06	1.16582326448679	up
Solyc06g011403.1	0	4	8	40	37	40	0	0.106795	0.23558	1.21063	1.11978	1.19466	3.30889524090129e-05	3.3111099900313	up
Solyc03g058910.3	10	14	10	40	56	45	0.190113	0.241126	0.173177	0.724633	1.01183	0.791603	0.000425320197656346	2.06408926777191	up
Solyc07g055990.3	402	325	332	826	690	828	9.68151	7.25325	7.38594	19.0896	15.8849	18.7401	1.71250094782597e-14	1.15129204793071	up
Solyc06g007180.3	3313	4704	3593	8060	8278	7400	42.7695	56.3403	42.7895	99.7394	102.041	89.7581	1.7498800843826e-27	1.0462358224258	up
Solyc12g009770.2	13	11	17	80	82	96	0.123435	0.092046	0.14453	0.732061	0.747316	0.853907	7.24997505411486e-10	2.66424921465057	up
Solyc08g007770.4	0	5	4	68	46	39	0	0.102551	0.076093	1.60142	1.06053	0.899061	7.41237416184502e-08	4.10928963854572	up
Solyc07g042317.1	175	124	137	327	398	298	4.52808	2.97368	3.28105	8.14441	9.86493	7.2725	1.52947874059179e-08	1.23246131563176	up
Solyc08g075560.1	37	22	41	245	213	165	5.33778	2.89049	5.45983	34.1787	29.5503	22.5244	1.24661577506407e-18	2.64486212391495	up
Solyc07g063600.3	29	50	64	117	100	112	0.749174	1.21548	1.55003	2.94127	2.51298	2.78152	0.00141169166199553	1.22202525397903	up
Solyc01g109140.3	1215	1403	1055	4080	4475	4544	21.9499	23.5173	17.5762	70.6715	77.2115	77.1344	1.51329923723419e-81	1.84417007658106	up
Solyc02g030480.4	78	145	113	355	323	319	1.69071	2.92221	2.27476	7.42735	6.72311	6.53559	1.58466070756253e-13	1.58723979697004	up
Solyc02g150124.1	97	67	66	300	310	257	1.30767	0.841542	0.825043	3.90794	4.02322	3.27409	1.85289597178479e-16	1.91634484799917	up
Solyc01g108513.1	349	355	288	922	817	1011	7.93123	7.49065	6.04148	20.1127	17.7659	21.6146	1.1513438942862e-26	1.47932970351589	up
Solyc09g091000.4	389	439	293	845	843	557	14.1604	14.8357	9.85142	29.5385	29.3751	19.0898	1.6862801218456e-07	1.00900249220879	up
Solyc09g005970.1	24	12	29	88	76	62	0.321518	0.146953	0.360231	1.12697	0.97663	0.778776	0.00015952984421215	1.80274553055211	up
Solyc05g012850.3	25	11	9	147	117	179	0.691529	0.279508	0.235002	3.97564	3.16767	4.74811	1.75853713064538e-16	3.29760120063749	up
Solyc06g011405.1	0	0	0	79	59	62	0	0	0	2.83784	2.10004	2.17028	7.48141639819483e-10	8.51126965115855	up
Solyc09g097980.4	103	84	130	283	325	244	2.33722	1.76606	2.73129	6.20815	7.10221	5.23243	4.5734396816033e-10	1.43480028034806	up
Solyc03g096300.3	40	51	48	102	121	76	2.37293	2.83073	2.66344	5.88258	6.95875	4.31457	0.00397189770256957	1.11699224874095	up
Solyc07g150149.1	51	82	91	350	386	347	1.52948	2.28098	2.5371	10.1714	11.1491	9.87253	1.0108244636312e-27	2.28996363023999	up
Solyc10g008790.3	505	546	467	1117	1065	1096	10.432	10.4733	8.91026	22.135	21.0246	21.2877	2.50076125365695e-24	1.12012954594497	up
Solyc11g067260.3	58	112	110	295	185	268	1.36453	2.46298	2.40427	6.69573	4.18537	5.96872	3.39273682771011e-07	1.4390865294191	up
Solyc02g084440.4	211	361	199	766	648	554	4.52009	7.17227	3.93702	15.751	13.2677	11.1488	1.78920735188113e-11	1.3675660777564	up
Solyc07g053900.2	16	5	31	106	117	108	0.362463	0.093145	0.672489	2.41622	2.65558	2.40364	7.02752774347667e-09	2.67921191967885	up
NewGene_2200	27	47	68	278	293	189	0.813923	1.58651	2.15672	11.1873	10.4356	7.13851	1.24891052960085e-16	2.43874685494628	up
Solyc07g056420.4	1147	1249	1004	3585	4344	4454	20.6483	20.8539	16.6703	61.8699	74.6764	75.3416	5.52627036853583e-75	1.87373334461633	up
Solyc03g044960.2	67	102	107	182	328	208	2.05879	2.9198	3.03697	5.40073	9.6905	6.04206	1.06723419506289e-06	1.39529449859903	up
Solyc10g018120.2	33	20	45	142	95	76	0.536422	0.300714	0.686384	2.27691	1.50564	1.19421	0.000101804202120424	1.68238020256672	up
Solyc01g066970.2	307	309	414	790	787	854	15.5934	14.5447	19.4239	38.5128	38.2277	40.8	1.81681800447758e-19	1.2508940024885	up
Solyc03g114940.3	53	76	78	274	293	284	0.804851	1.08243	1.09208	4.0185	4.29298	4.08963	1.98525486092562e-21	2.05423321120998	up
Solyc07g026705.1	6	5	2	69	104	96	0.23401	0.183548	0.07119	2.77514	4.15209	3.75811	2.34137650646202e-14	4.37757083775218	up
Solyc08g006930.3	18	15	7	81	44	35	0.780669	0.586923	0.282977	3.45166	1.87474	1.45662	0.00164488181296828	2.00070487282078	up
Solyc01g066880.3	145	132	141	295	298	304	3.67184	3.09287	3.29464	7.16667	7.22071	7.22836	7.828671109748e-09	1.10970579526266	up
Solyc04g050440.3	612	798	657	1586	1650	1902	9.80039	11.859	9.71076	24.3589	25.2477	28.6414	8.40185128869605e-33	1.32709747687605	up
Solyc08g007250.3	159	166	126	626	746	569	1.63189	1.58064	1.18831	6.17376	7.3304	5.50232	4.48762003757207e-37	2.11301051602963	up
Solyc10g079140.2	415	414	532	1151	1036	1069	7.46757	6.90604	8.8204	19.8433	17.7931	18.0692	2.76411814017618e-25	1.26970622931875	up
Solyc03g114960.4	344	354	327	994	949	969	4.67821	4.47295	4.10453	12.9775	12.3369	12.4053	3.5545813995283e-40	1.51560350843788	up
NewGene_2445	180	212	140	397	465	489	1.74196	1.99503	1.33631	3.65762	4.78584	5.24697	5.99202458639069e-13	1.35407440121034	up
NewGene_373	0	2	0	70	69	60	0	0.044983	0	2.75384	2.00414	2.69879	8.29741153651675e-08	6.64979276352324	up
Solyc03g033790.4	103	91	91	189	194	223	1.87316	1.52952	1.53143	3.3007	3.37282	3.82736	8.36778220524816e-06	1.09566976246025	up
Solyc03g083730.1	36	25	22	93	66	72	1.72865	1.13541	0.965247	4.38328	3.10391	3.33595	0.00113647632378064	1.47847402703598	up
Solyc09g092130.3	57	69	112	180	273	198	0.458644	0.518803	0.833494	1.3985	2.11278	1.50805	6.32737415049475e-07	1.46737723743852	up
Solyc05g046290.3	857	1159	920	2070	2539	2079	25.7575	32.3246	25.5206	59.662	72.8936	58.729	1.18690661942363e-26	1.20080495167895	up
Solyc06g009050.3	82	71	50	199	239	196	2.4928	1.98852	1.37942	5.78644	6.91965	5.5957	6.34010963669806e-10	1.64657348902576	up
Solyc02g077030.3	95	103	96	276	189	252	1.97678	1.9914	1.85363	5.55004	3.77973	4.96182	5.73799422821454e-08	1.29695223846652	up
Solyc01g066980.3	38	31	20	105	68	117	1.76571	1.34778	0.860111	4.77123	3.0416	5.21124	6.56174436501875e-05	1.70786928729891	up
Solyc08g005620.3	31	27	32	60	96	118	2.10662	1.70888	1.97948	3.91886	6.23965	7.55193	0.000153680117945264	1.61509323605239	up
Solyc12g005430.1	107	65	109	299	206	304	2.31353	1.29685	2.18259	6.23385	4.27606	6.21171	1.09574638186247e-08	1.53055640505948	up
Solyc07g007755.1	544	567	478	1455	1067	1120	30.8126	29.8074	24.9621	79.0385	57.6917	59.6008	1.52868216909307e-18	1.20497874964354	up
NewGene_567	0	0	2	107	113	103	0	0	0.019591	1.34302	1.41317	1.26404	5.51761136818295e-10	7.34707026391964	up
Solyc11g011180.3	118	124	115	334	234	311	1.13524	1.11276	1.02226	3.10064	2.16173	2.82837	1.56949523256764e-09	1.31011646363013	up
Solyc09g066085.1	0	0	0	235	239	332	0	0	0	19.5313	19.7212	27.0207	3.55332898476848e-16	10.5229966101547	up
NewGene_2140	49	33	23	105	106	63	0.61989	0.333286	0.226208	0.991725	0.938497	0.649716	0.00301223801043046	1.38072378303133	up
Solyc12g150114.1	25	31	33	166	209	207	0.529047	0.600121	0.648877	3.39984	4.25267	4.1584	9.59801736817815e-22	2.72177125609601	up
Solyc04g055170.3	1053	1082	896	10290	9777	10293	22.5864	21.5412	17.7447	211.755	200.408	207.59	0	3.33243833109098	up
NewGene_495	19	27	15	193	222	186	0.265476	0.354595	0.200833	2.79136	3.16702	2.60909	3.82031256140961e-27	3.31147672895278	up
Solyc03g123410.1	64	41	36	124	116	152	3.03956	1.8142	1.55114	5.65361	5.28622	6.8	3.02154459976183e-05	1.47535084896914	up
Solyc04g026020.3	115	95	73	319	151	268	1.2801	0.980968	0.748856	3.42315	1.61434	2.82241	1.05019091675773e-05	1.38647443635897	up
Solyc06g035940.3	358	558	495	4985	5609	5727	4.28816	6.20009	5.46444	57.2881	64.2038	64.5016	8.00193633796713e-255	3.54846761489847	up
Solyc04g081755.2	32	43	37	111	95	102	0.683341	0.840348	0.713759	2.25877	1.92798	2.04969	2.95988510567807e-05	1.47270630646385	up
Solyc01g108360.4	43	39	33	122	108	166	1.44563	1.22211	1.0169	3.97061	3.50203	5.29911	1.08095011184363e-07	1.79155395400718	up
Solyc04g005610.3	130	165	177	441	545	426	3.1585	3.72588	3.97451	10.29	12.6662	9.73305	5.28858063827225e-20	1.59412706792515	up
Solyc11g027840.2	147	210	176	353	399	381	4.09689	5.43141	4.52141	9.46803	10.6548	10.0055	1.02860007801774e-09	1.10224738120525	up
Solyc07g052020.2	5	20	15	72	86	59	0.099972	0.399762	0.288236	1.52672	1.83082	1.21944	1.69006847104104e-06	2.46250699066909	up
Solyc09g018200.1	19	15	7	56	43	35	0.749436	0.550435	0.221796	2.08832	1.59428	1.29004	0.00956105311001947	1.7083519994372	up
Solyc02g070430.3	32	34	25	171	62	80	0.725278	0.723775	0.518178	3.81171	1.37902	1.74825	0.000139158765407782	1.7905217371067	up
Solyc03g112590.4	50	52	30	94	148	102	0.530834	0.505662	0.291743	0.955774	1.49503	1.0205	0.000322376336294087	1.38708521383378	up
Solyc09g089730.3	6	15	3	58	47	50	0.118956	0.282268	0.038224	1.13403	0.9114	0.970618	2.01136871763637e-05	2.70777908927174	up
Solyc07g008710.3	15	8	5	170	247	137	0.466601	0.208009	0.114798	5.06516	7.3223	3.99926	3.6643888210448e-25	4.30693283508774	up
Solyc02g081500.3	122	130	82	234	282	329	1.29989	1.29391	0.805572	2.40519	2.88357	3.31625	3.85083720967455e-08	1.34662205704895	up
NewGene_596	2	0	0	41	40	34	0.029124	0	0	0.696077	0.546648	0.455703	1.2394425244898e-05	5.84722797098219	up
NewGene_590	11	9	14	315	299	94	0.082268	0.059716	0.09434	2.29117	2.16644	0.663537	2.2380932364978e-23	4.3872903084124	up
Solyc05g010518.1	3	0	7	96	93	96	0.154893	0	0.443189	6.73039	6.51247	6.56469	3.61789545504126e-15	4.84303	up
Solyc08g075880.4	41	36	24	90	86	117	1.51881	1.2602	0.810697	3.24822	3.09136	4.13242	0.000104860317655563	1.54155220861204	up
Solyc06g035710.1	22	11	6	38	66	36	0.416354	0.177649	0.102922	0.683262	1.19149	0.632968	0.00886434046305496	1.83401346197379	up
Solyc07g042335.1	309	154	220	573	674	510	8.02415	3.69561	5.27649	14.2729	16.73	12.4546	2.44284846598573e-09	1.35862703243967	up
NewGene_1332	26	13	13	107	126	87	0.585986	0.268624	0.262235	2.33977	2.7392	1.85798	3.0314207620981e-10	2.61949339174183	up
Solyc07g021630.3	124	97	65	593	860	394	2.94275	2.11819	1.4044	13.4827	19.5008	8.7883	1.45904526369725e-08	2.68740606451772	up
Solyc00g500095.1	32	16	17	107	108	141	0.615114	0.276689	0.298307	2.02362	2.03167	2.59708	2.89682334845196e-10	2.45291133661662	up
Solyc03g006100.4	88	95	69	191	270	162	0.923237	0.924058	0.659329	1.9221	2.70368	1.59113	3.47305045251055e-06	1.31272529941021	up
Solyc05g054350.3	88	47	43	416	326	324	1.89813	0.938083	0.855727	8.67277	6.77103	6.6192	7.36951847315934e-23	2.57887991174488	up
Solyc11g010410.2	95	146	111	204	288	356	2.64691	3.78503	2.87827	5.4792	7.71047	9.40127	6.97783120741652e-07	1.28469345401973	up
Solyc08g065670.4	86	100	96	249	263	302	2.1692	2.33953	2.23962	6.05047	6.37744	7.20727	2.14140644407022e-13	1.54129263851218	up
Solyc02g079500.4	167	123	121	481	313	243	3.57942	2.44182	2.38106	9.91084	6.40567	4.89047	7.864605686634e-07	1.33633938196533	up
Solyc12g098210.3	65	48	45	96	98	150	0.453668	0.307782	0.287665	0.641082	0.653492	0.984234	0.00396152301644552	1.12620841335038	up
Solyc06g072620.4	19	25	33	62	97	111	0.501922	0.6231	0.799242	1.59432	2.47843	2.81188	2.18823956919267e-05	1.8260091449105	up
Solyc01g081250.3	868	1238	993	4512	4161	3929	25.9457	34.3689	27.3926	129.418	118.894	110.449	1.271018259886e-96	2.03835627697628	up
Solyc01g068420.4	129	104	144	338	174	256	3.27476	2.45639	3.37232	8.27731	4.2251	6.13139	0.000393196656883596	1.03482541332883	up
Solyc07g061720.3	412	540	464	881	1134	854	9.0375	11.0074	9.39282	18.5697	23.7917	17.64	1.62047946981567e-13	1.03136033725053	up
Solyc07g007400.3	29	31	24	69	67	78	1.56927	1.60394	1.20431	3.66777	3.5588	4.09569	0.0022288313870621	1.3583643691638	up
Solyc05g009610.1	30	30	21	86	49	66	0.855072	0.798044	0.548985	2.35029	1.32687	1.77604	0.00916169245468687	1.31854049229971	up
Solyc05g014290.4	33	40	45	108	68	87	1.08716	1.24388	1.38765	3.49394	2.19072	2.7473	0.00524759493133632	1.17014820058671	up
Solyc05g012230.4	58	102	40	222	219	130	1.02307	1.6719	0.646491	3.76	3.68317	2.14486	1.97901883708356e-05	1.52686886922028	up
Solyc03g113950.4	235	195	216	420	490	444	4.93381	3.80696	4.18958	8.46237	9.85196	8.76786	2.1988650660018e-10	1.07369062917016	up
Solyc06g083590.4	205	234	143	331	413	440	3.4726	3.6814	2.23925	5.37802	6.68616	7.01489	2.54090271081303e-06	1.03286668000612	up
NewGene_1300	0	6	2	45	44	35	0	0.188412	0.069872	1.61332	1.57227	1.22161	1.97633015557774e-06	3.97713033940501	up
Solyc01g010480.3	170	169	87	300	305	317	2.66413	2.45915	1.25225	4.52718	4.57654	4.68354	2.1160908285066e-05	1.11776836952903	up
Solyc02g085760.2	435	604	345	1009	956	906	8.48041	10.937	6.20274	18.8642	17.8189	16.608	1.85006539662341e-10	1.06446209228902	up
Solyc07g006700.1	52	43	37	132	78	108	2.5928	1.99456	1.71508	6.39991	3.7271	5.11015	0.00117434089260883	1.27350000383594	up
NewGene_1515	17	21	11	75	72	94	0.26628	0.298699	0.147815	1.1363	1.09047	1.39441	2.32433088487065e-07	2.30836267315731	up
Solyc05g043360.3	74	73	92	297	134	175	1.30852	1.1891	1.49552	5.05614	2.25861	2.91589	3.96331034823321e-05	1.35348860037046	up
Solyc06g069220.1	15	15	12	36	43	48	0.290033	0.273312	0.204229	0.678371	0.817422	0.897162	0.00949652310060057	1.60473651702503	up
Solyc11g012360.2	371	511	357	1133	1179	1101	5.68589	7.27604	5.04764	16.6792	17.2906	15.8866	5.17726143694737e-30	1.47454880985249	up
NewGene_191	0	0	0	64	60	39	0	0	0	1.29709	1.47483	0.890899	6.25468442000019e-09	8.2149924391822	up
Solyc07g009510.1	520	922	547	1352	1879	1282	58.8545	96.9363	57.174	146.878	203.366	136.446	0.00120934278235106	1.19911855719499	up
Solyc04g025040.1	199	281	233	603	573	766	8.33001	10.899	8.99028	24.2228	22.9181	30.1399	5.69334850263578e-19	1.46077069359364	up
Solyc07g026710.3	4	6	8	75	87	58	0.671387	1.0098	1.34977	13.6793	15.7734	10.289	4.45276646222191e-11	3.62461450325505	up
Solyc12g089385.1	50	43	20	115	82	100	0.852473	0.687631	0.320419	1.90305	1.35839	1.63003	0.00159267725590773	1.39538873305104	up
Solyc03g116260.3	82	60	33	159	102	154	1.98262	1.33877	0.740946	3.69796	2.37089	3.51377	0.00235591378770692	1.24407832954643	up
Solyc02g090210.3	65	36	42	142	182	53	1.23486	0.638092	0.736	2.59788	3.3257	0.948883	0.00534763708694678	1.39274252807158	up
Solyc07g044970.1	38	62	68	127	132	132	1.74545	2.6769	2.88932	5.65646	5.8339	5.73719	0.000143994279653396	1.23650174509858	up
Solyc02g093590.3	54	38	34	98	103	79	1.09731	0.726243	0.632695	1.92532	2.03228	1.53241	0.00526734470933572	1.15284498171825	up
NewGene_1185	14	7	2	374	475	326	0.116814	0.106288	0.028016	3.26419	4.00607	2.6332	6.24155756548154e-20	5.66548183306831	up
Solyc01g095750.2	121	80	103	240	363	115	1.63178	1.00121	1.28076	3.11491	4.68845	1.45522	0.00130437268584149	1.2388434306625	up
Solyc11g044910.2	1136	1173	1087	2847	2884	2125	13.0391	12.4986	11.517	31.3442	31.6275	22.9308	1.94288521943082e-27	1.21792235732833	up
Solyc04g079080.2	38	37	28	81	127	119	0.999626	0.905529	0.673407	2.06127	3.23573	2.9775	6.98851190867694e-06	1.6735524017605	up
Solyc07g066360.1	85	51	72	150	275	104	10.3009	5.69177	7.98786	17.4892	31.892	11.8753	0.000738226437262734	1.34520390093141	up
Solyc10g051140.3	82	77	80	224	247	219	1.26276	1.10299	1.1347	3.32798	3.65574	3.18757	7.65599383881924e-12	1.53787254793171	up
Solyc10g005390.4	115	112	93	926	1304	1036	1.86042	1.69022	1.39831	14.4714	20.3163	15.8785	8.10753346249653e-98	3.35872927131159	up
Solyc02g088450.4	26	22	31	75	62	54	1.02425	0.816192	1.14825	2.88162	2.38612	2.05681	0.00922191165611212	1.28239507971251	up
Solyc11g042710.3	15	16	15	217	248	231	0.969853	0.955203	0.861731	13.416	15.3198	14.0376	2.8586482531568e-37	3.92959095187554	up
Solyc05g005680.3	218	94	119	358	342	325	4.9229	1.9608	2.46622	7.75176	7.36776	6.88726	2.04922051547808e-05	1.24105246354735	up
Solyc04g014290.1	47	28	27	106	145	38	3.95556	2.15537	2.11615	8.73099	11.8792	3.04058	0.00743279310265494	1.49659328357456	up
Solyc10g080670.2	50	99	96	285	239	209	1.3552	2.49837	2.42189	7.47109	6.23931	5.38061	1.64499660329637e-09	1.60096233283652	up
Solyc00g500128.1	10	14	16	78	123	44	0.042302	0.058457	0.064067	0.336162	0.529853	0.185107	3.7331280079625e-07	2.62707538823462	up
Solyc03g033970.1	115	126	132	280	248	297	3.6025	3.66426	3.82498	8.42846	7.44461	8.75823	1.42161983409789e-08	1.1568620514086	up
Solyc12g057020.2	45	32	77	97	124	131	1.59336	1.04056	2.52493	3.3054	4.20243	4.37392	0.00335580733518679	1.2041396722537	up
Solyc09g089740.3	4	32	14	51	126	59	0.081446	0.783506	0.318886	1.27783	3.17423	1.4585	0.000334896446005439	2.26917341300628	up
Solyc12g049400.2	0	4	6	105	113	116	0	0.128031	0.191973	3.69025	3.96323	3.97444	9.65111795331551e-18	5.07884043334419	up
Solyc04g082630.3	70	124	98	228	231	136	1.15434	1.90652	1.4944	3.63721	3.67625	2.11815	0.000950352158183019	1.04384004274058	up
Solyc11g073055.1	75	70	52	135	147	157	8.11507	6.96697	5.17132	13.9653	15.1493	15.9572	0.000136412359442899	1.16200516112155	up
Solyc02g071020.3	27	34	17	116	54	59	0.661611	0.768722	0.387768	2.77039	1.28374	1.37215	0.0029325043727844	1.56294831318807	up
Solyc06g033850.3	26	19	20	178	108	68	1.03441	0.67611	0.701924	6.77141	4.10723	2.50965	1.68595976788066e-08	2.44843837114705	up
Solyc05g007770.3	546	655	520	1280	1606	1010	12.4839	13.8921	10.9564	28.056	35.081	21.7077	4.96950565845422e-15	1.18842360517255	up
Solyc06g066680.3	23	31	36	104	89	73	0.66619	0.847729	0.991413	2.976	2.53367	2.03505	8.59610199964726e-05	1.57785956788555	up
Solyc09g007150.3	55	87	68	175	136	145	1.49909	2.21124	1.71387	4.58337	3.55682	3.72468	0.000166335808409658	1.13433367500592	up
Solyc12g011450.2	110	192	99	328	359	262	3.17705	5.15111	2.64205	9.13357	9.93396	7.12924	9.483651339333e-07	1.25782533429818	up
Solyc10g049270.2	35	15	36	68	90	65	0.645405	0.255902	0.613796	1.19578	1.57785	1.12762	0.00665637625009035	1.37568838294769	up
Solyc01g094700.4	86	66	118	182	250	139	1.49787	1.06857	1.89637	3.05171	4.1868	2.27702	0.00103966656305474	1.08835243606128	up
Solyc02g036440.3	72	89	58	148	129	168	1.89593	2.18493	1.41721	3.75503	3.2441	4.15913	0.000972758636417659	1.03380523869076	up
Solyc06g068270.3	53	27	53	125	139	106	1.20306	0.559424	1.10547	2.71249	3.0156	2.25575	5.9475799593581e-05	1.47828268218324	up
Solyc07g007420.3	27	28	57	111	87	78	0.366184	0.344486	0.704877	1.43668	1.12939	0.984145	0.00325630584667157	1.31658404309975	up
Solyc07g009583.1	10	12	8	121	76	84	0.186152	0.229792	0.141789	2.37743	1.47813	1.61499	2.28920183749925e-12	3.23785793433148	up
Solyc09g014525.1	617	493	523	1424	1186	1188	23.1277	17.1344	18.071	51.178	42.4567	41.8531	2.29444121505715e-20	1.22206338099978	up
Solyc01g009410.3	124	89	137	296	249	288	3.59806	2.40626	3.66486	8.25151	6.91824	7.87904	4.83737523051798e-08	1.25795047258379	up
Solyc03g121540.3	3573	4086	3629	10510	12116	7836	34.5338	36.6435	32.3542	97.3796	111.821	71.1572	9.0652628750791e-14	1.44178131884578	up
Solyc03g006030.4	0	6	0	47	69	60	0	0.041259	0	0.329716	0.484815	0.419821	0.00236412022411657	4.91316887049899	up
Solyc03g118190.4	71	73	59	253	138	108	1.73801	1.66203	1.33068	5.9522	3.23108	2.48784	0.00040566897718271	1.3047368011466	up
Solyc10g017960.2	131	112	154	300	347	299	4.00658	3.17469	4.36458	8.82799	10.2007	8.64055	4.96710363119118e-10	1.26129448356119	up
Solyc07g063640.1	49	44	48	111	92	129	4.81188	3.99901	4.34993	10.5895	8.74445	12.0558	0.000392897479055767	1.24434706598688	up
Solyc01g108350.4	21	31	34	101	97	119	0.798113	1.10437	1.2262	3.7825	3.59972	4.34842	1.69487556948414e-07	1.89815467917139	up
Solyc03g042560.3	20	16	10	96	113	98	0.245627	0.183571	0.115351	1.16913	1.37639	1.17539	1.57551729576808e-11	2.74253470168734	up
Solyc03g114930.3	80	86	76	193	165	137	2.1849	2.19949	1.93253	5.08913	4.3386	3.54145	0.000237888340041652	1.04156850530156	up
Solyc07g007410.4	65	78	67	152	139	149	1.86111	2.07982	1.77835	4.18594	3.8227	4.01578	0.000150753688060911	1.07867849762699	up
Solyc03g112200.1	114	127	98	275	229	304	4.49107	4.65127	3.55166	10.4153	8.62176	11.3054	1.57213152115519e-08	1.26314455240162	up
Solyc03g122170.4	47	48	35	218	311	231	1.02924	0.96484	0.695144	4.58873	6.52814	4.78307	9.75502720268214e-23	2.5547335830436	up
NewGene_2104	7	3	11	44	46	45	0.286707	0.113711	0.414922	1.77371	1.86878	1.7917	3.74613403667095e-05	2.69284470739772	up
Solyc01g044365.1	0	0	0	393	499	350	0	0	0	15.5614	19.6716	13.5713	2.34729490492281e-18	11.1448474645846	up
Solyc12g038430.3	8	7	32	988	1183	917	0.115911	0.090991	0.428953	14.0858	16.7981	12.8129	4.91282801339282e-19	6.05870372670379	up
Solyc08g083190.3	56	38	27	226	124	233	0.986431	0.620164	0.433993	3.80639	2.08143	3.85111	6.21304136856793e-11	2.26906592512223	up
Solyc04g072030.1	436	441	360	1762	1539	1540	6.42997	6.03606	4.90008	24.9178	21.6712	21.3434	4.31287157436985e-66	1.97615959234981	up
Solyc05g053400.3	230	155	263	611	487	460	5.87954	3.66969	6.20835	15.0011	11.9145	11.0649	6.5357450361182e-10	1.27135125079555	up
Solyc11g066140.2	59	55	41	122	144	127	0.72362	0.620003	0.456705	1.43575	1.69028	1.46172	2.49086125073932e-05	1.34793134252778	up
Solyc03g026280.3	233	194	119	326	442	473	7.76529	5.9929	3.65266	10.414	14.0492	14.8029	3.21065833589589e-06	1.18517683183059	up
Solyc00g500353.1	43	48	40	157	160	222	0.535748	0.560361	0.461969	1.89645	1.9172	2.62066	8.42715244553778e-13	2.05170999009312	up
NewGene_1433	69	81	35	123	161	170	0.449913	0.444794	0.181899	0.852279	0.96988	1.08374	0.000296956252460818	1.3022272100304	up
NewGene_1435	13	13	10	47	46	64	0.459723	0.406305	0.315793	1.93841	1.50247	2.19685	0.000116476967533467	2.13367923539364	up
NewGene_2348	0	0	0	108	103	94	0	0	0	3.09556	2.95625	2.63609	1.00842097748272e-11	9.11977286075441	up
Solyc03g078780.3	48	69	42	97	112	108	1.85034	2.47919	1.50231	3.58785	4.14918	3.90448	0.0075782835892004	1.00804101567755	up
Solyc02g063480.2	62	58	73	158	119	132	1.19908	1.0374	1.30445	2.95823	2.22467	2.42928	0.000477722938657143	1.09353576493929	up
Solyc02g077000.3	232	193	134	440	534	496	4.77217	3.6849	2.52948	8.67345	10.4836	9.58983	1.13449637993585e-11	1.3965931158452	up
Solyc09g065440.4	49	18	29	127	158	65	1.58711	0.538467	0.848228	3.93908	4.86842	1.95291	8.34301531805561e-05	1.85700279231827	up
Solyc12g038125.1	10	8	1	52	66	50	1.02791	0.760792	0.050257	5.21461	6.61472	4.92772	8.1640193314692e-07	3.14415992052257	up
Solyc12g099930.2	100	125	94	417	558	427	2.0709	2.4182	1.79911	8.35182	11.1167	8.36875	7.98112023107885e-30	2.14643171493488	up
Solyc02g072570.2	48	25	36	119	121	109	1.89218	0.906132	1.31286	4.52386	4.57294	4.04301	3.47989058321498e-06	1.67926353461975	up
Solyc07g065420.1	28	26	59	86	84	105	1.17324	1.008	2.27135	3.45515	3.35478	4.1025	0.00406197687367356	1.29877681595961	up
NewGene_2235	29	32	53	241	324	273	0.515493	0.43714	0.87956	4.06154	4.97472	3.78681	2.69630010250971e-28	2.89130677741447	up
Solyc01g009690.3	123	99	119	579	588	674	1.40585	1.04903	1.26199	6.3892	6.46473	7.28492	5.01728205174506e-50	2.4403420876627	up
Solyc01g150136.1	21	34	28	122	130	100	2.30013	3.46842	2.76498	12.9164	13.6735	10.3976	1.76883825203903e-09	2.09889390443151	up
Solyc02g091140.3	78	100	57	147	163	180	1.50472	1.80107	1.02088	2.72149	3.00859	3.28703	0.000485027311280642	1.07061515801492	up
Solyc08g006020.4	17	22	14	61	66	35	0.363329	0.446298	0.273085	1.2793	1.37799	0.72864	0.00449831339125003	1.62137326241635	up
Solyc02g087920.3	54	51	60	119	90	134	1.17989	1.03821	1.21093	2.51379	1.89217	2.76362	0.00286217438484354	1.06615119124327	up
NewGene_1130	178	158	151	234	545	308	2.17104	1.78999	1.69716	2.7333	6.35362	3.53389	5.7634917931918e-05	1.16236137605402	up
NewGene_1581	70	56	50	108	150	102	2.03244	1.47986	1.45267	3.36056	4.8474	3.29192	0.00478580057069039	1.03526125742579	up
Solyc01g106920.4	70	43	56	160	245	82	1.19951	0.684748	0.882776	2.66011	4.05129	1.3312	0.000224505822882525	1.52506107356481	up
Solyc12g013680.3	162	176	83	452	353	333	1.66388	1.68499	0.786601	4.47266	3.47747	3.22976	2.35922142750816e-08	1.43958461565038	up
Solyc11g072110.2	84	109	69	390	393	413	1.8025	2.16928	1.35538	8.02927	8.06146	8.33554	2.61595197239098e-29	2.20169100259072	up
Solyc04g054256.1	709	811	369	1360	1571	1403	12.2737	13.0309	5.88541	22.5718	25.962	22.8204	0.00770649707842802	1.20303412011155	up
Solyc05g053120.1	155	126	191	459	367	418	3.2799	2.47188	3.73664	9.32704	7.4179	8.31879	5.52746311114885e-13	1.40727792643321	up
Solyc03g124020.1	34	48	88	125	133	102	1.75853	2.33102	4.24829	6.28729	6.69159	5.01801	0.00812004421702188	1.10174575924699	up
NewGene_1075	30	59	67	227	219	210	0.42801	0.845641	0.893522	3.35766	3.24444	3.00248	1.96228536559721e-14	2.09174468881983	up
Solyc02g086700.4	207	172	192	1319	856	1238	4.79261	3.68885	4.09488	29.3686	18.9827	27.0034	7.21429662936798e-56	2.58676900032103	up
Solyc09g015085.1	0	2	6	58	101	86	0	0.01689	0.062827	0.668478	1.16673	0.974709	1.95962458428911e-12	4.95413148533903	up
Solyc03g124110.2	17	16	12	52	42	43	0.56927	0.502382	0.360475	1.70856	1.37676	1.37935	0.00635557694540011	1.61279148373936	up
Solyc09g009250.3	268	320	244	784	690	677	3.72125	4.12858	3.124	10.4406	9.152	8.84515	2.91349136980534e-22	1.38084493485666	up

## Sheet: Root down
#ID	WT-Root-3_Count	WT-Root-1_Count	WT-Root-2_Count	slzhd8-Root-1_Count	slzhd8-Root-2_Count	slzhd8-Root-3_Count	WT-Root-3_FPKM	WT-Root-1_FPKM	WT-Root-2_FPKM	slzhd8-Root-1_FPKM	slzhd8-Root-2_FPKM	slzhd8-Root-3_FPKM	FDR	log2FC	regulated
Solyc01g010900.3	203	256	296	152	87	86	3.54534	4.15254	4.77886	2.53467	1.4382	1.40375	1.30946736033692e-05	-1.20089	down
Solyc08g066910.1	39	36	39	0	0	0	2.91201	2.47673	2.66517	0	0	0	1.60723548154041e-07	-7.68284	down
Solyc07g042430.1	546	577	583	285	220	293	10.5786	10.3834	10.4234	5.29399	4.06159	5.34252	2.3564332449121e-12	-1.08535	down
Solyc07g009290.3	148	163	221	73	56	98	8.60945	8.75674	11.8338	4.02071	3.08057	5.34945	8.34301531805561e-05	-1.21358	down
Solyc10g080060.1	66	101	87	47	32	34	2.45297	3.48025	2.98082	1.65444	1.12245	1.1883	0.00729192440354437	-1.15199	down
Solyc09g089990.3	320	300	226	184	114	121	10.654	9.25658	6.93644	5.85782	3.62517	3.78564	0.000143484781193251	-1.00911	down
Solyc03g020050.3	776	424	456	163	177	116	28.9943	14.7017	15.7202	5.81256	6.29712	4.0427	2.2985347174794e-05	-1.86892	down
Solyc08g081500.3	108	115	95	62	48	37	3.23823	3.1861	2.61027	1.77271	1.35768	1.03282	0.00346886393921588	-1.10511	down
NewGene_1647	816	603	601	0	0	0	6.35513	4.50328	4.29658	0	0	0	8.74671433023423e-21	-11.8369	down
Solyc07g049530.3	492	501	526	205	244	226	9.68221	9.14811	9.55675	3.85861	4.57425	4.17591	1.21975528823753e-14	-1.16055	down
NewGene_314	76	84	99	2	0	0	2.81274	2.88149	3.35366	0.06375	0	0	6.79041396314843e-09	-7.00423	down
Solyc04g082860.3	75	123	67	29	24	34	1.59498	2.42604	1.31975	0.581273	0.490278	0.664367	0.000251534904712647	-1.59099	down
NewGene_730	66	43	52	15	20	13	1.28386	0.769017	0.928379	0.270266	0.362798	0.237722	0.00168889218703713	-1.74578	down
Solyc01g079140.2	45	73	56	22	25	14	2.31641	3.51159	2.67772	1.09391	1.23306	0.681167	0.00534469058359524	-1.49639	down
Solyc08g013760.1	297	296	232	35	39	56	9.00039	8.32002	6.4973	1.01372	1.12577	1.58309	3.12143379616333e-25	-2.65871	down
Solyc02g089300.3	422	554	493	203	251	200	16.0255	19.5147	17.2417	7.38205	9.07109	7.10444	2.49526638871775e-12	-1.15415	down
Solyc01g106953.1	186	179	170	53	75	39	1.75226	1.55841	1.4723	0.475277	0.672996	0.342019	1.11483648545037e-08	-1.67351	down
Solyc07g049240.3	59	72	91	28	31	25	1.64759	1.87879	2.34688	0.739271	0.807865	0.655878	0.00187931890875228	-1.38744	down
Solyc10g076190.2	753	793	608	314	321	373	22.3454	21.8323	16.6357	8.90924	9.08199	10.3937	1.23270368714863e-12	-1.08753	down
Solyc09g091550.3	4713	5715	5241	1320	1071	1374	99.0414	111.42	101.602	26.588	21.4826	27.1175	5.53817060520689e-108	-2.044	down
Solyc07g006620.4	123	99	126	37	37	41	1.56194	1.16205	1.47474	0.448333	0.44487	0.481738	2.53134863801348e-06	-1.59075	down
Solyc01g081620.3	115	142	146	79	57	55	1.81704	2.09226	2.13796	1.193	0.854252	0.818562	0.000940698859077663	-1.06375	down
NewGene_1936	83	69	80	25	42	33	2.15201	1.53832	1.9866	0.530537	1.06886	0.759099	0.00713355736650952	-1.20833	down
Solyc10g076210.2	8852	9943	9396	4185	4557	5220	263.303	274.418	257.851	119.328	129.432	145.883	1.5877090099598e-34	-1.00228	down
NewGene_2226	193	187	91	41	62	44	3.7352	3.17495	1.71275	0.652367	1.21284	0.834078	5.70975939127868e-06	-1.67881	down
NewGene_2229	51	40	51	12	15	19	0.688489	0.500447	0.634693	0.155852	0.191103	0.23748	0.00585502914558134	-1.61968	down
Solyc01g102910.4	11111	11818	11671	4114	5186	5718	341.017	336.533	330.465	121.021	151.981	164.877	3.26794405998075e-35	-1.19363	down
Solyc07g052250.4	100	124	101	31	37	47	11.7412	13.5372	10.9919	3.4493	4.1435	5.11581	2.99350774940079e-05	-1.48638	down
Solyc12g096880.3	527	649	608	219	259	298	19.3026	22.0815	20.5539	7.6828	9.04954	10.2653	1.58283510627937e-14	-1.18768	down
Solyc08g068540.4	117	106	92	30	31	46	1.55461	1.31011	1.12659	0.384211	0.390371	0.574241	3.30501323516513e-05	-1.55152	down
Solyc03g093930.4	125	127	136	37	31	83	4.86172	4.57956	4.85671	1.34597	1.13678	3.02937	0.00104826553453404	-1.34918	down
Solyc02g031790.3	107	135	130	47	58	52	1.05434	1.2421	1.18932	0.442523	0.550423	0.477543	0.000107658233521658	-1.23127	down
Solyc12g056678.1	162	175	141	19	28	46	3.66339	3.68204	2.93137	0.399897	0.599783	0.974965	3.51718994405485e-12	-2.35189	down
Solyc11g069630.1	52	36	57	16	21	8	0.770496	0.491807	0.77532	0.217469	0.290484	0.09931	0.00725899821386138	-1.68427	down
Solyc01g079170.3	145	153	129	64	39	67	2.76407	2.69361	2.26521	1.15458	0.708255	1.19775	4.43277565303195e-05	-1.31912	down
Solyc03g112040.1	71	66	63	32	14	24	1.41069	1.21707	1.15652	0.607596	0.255897	0.445476	0.00268873218184204	-1.50701	down
Solyc09g098620.2	1179	1767	1580	647	740	768	17.7993	24.7489	21.9965	9.35078	10.6543	10.8884	1.21719956897239e-16	-1.05337	down
Solyc01g108050.3	323	271	228	106	111	73	15.6092	12.1295	10.1442	4.89891	5.11849	3.29962	1.47348198320495e-09	-1.50111	down
Solyc02g061825.1	200	188	227	5	22	4	1.97489	1.72618	2.07379	0.04067	0.200435	0.037253	1.84854259334215e-08	-4.30486	down
Solyc12g096770.1	100	106	137	63	32	20	2.23676	2.21574	2.83945	1.34293	0.688576	0.404008	0.000324961649357366	-1.56481	down
Solyc10g018305.1	42	47	45	14	13	16	5.13418	5.29707	5.02435	1.55055	1.46887	1.75671	0.00577884400037944	-1.62847	down
Solyc02g067320.3	47	39	36	12	14	13	1.40659	1.07294	0.974161	0.322974	0.399019	0.359456	0.00997221823150552	-1.64143	down
NewGene_1753	75	77	72	22	13	14	1.71108	1.63976	1.50793	0.463619	0.264766	0.296854	1.40931898873267e-06	-2.18375	down
Solyc12g021360.3	381	471	488	197	209	198	9.03375	10.3598	10.67	4.47664	4.71209	4.41058	1.82371896001603e-12	-1.136	down
Solyc12g056360.1	99	125	94	31	13	30	4.26	4.99611	3.75134	1.27527	0.50606	1.18389	2.1572062436004e-07	-2.09052	down
Solyc04g016070.2	331	359	338	86	97	158	15.4659	15.5565	14.5686	3.8368	4.32369	6.92503	6.82914175634445e-12	-1.58058	down
Solyc11g018800.3	110	116	95	37	54	45	3.24382	3.17902	2.60111	1.04694	1.50678	1.2368	0.000625343593254121	-1.23093	down
Solyc02g062725.1	226	187	223	7	16	3	4.68052	3.59702	4.26269	0.124054	0.308782	0.054557	2.86200880322932e-31	-4.60756	down
Solyc05g051583.1	115	99	103	20	27	30	2.2587	1.80088	1.86284	0.370939	0.491512	0.55014	3.25501708645852e-08	-2.03542	down
Solyc10g054870.3	61	76	139	31	40	21	1.52729	1.77628	3.22476	0.732882	0.95988	0.482925	0.000929826809632071	-1.56708	down
Solyc03g019690.1	448	556	555	181	250	181	20.4802	23.5892	23.3955	7.91639	10.8962	7.76574	3.80140186223286e-15	-1.33611	down
Solyc08g080620.1	126	163	127	66	36	42	5.50098	6.62593	5.11284	2.74789	1.4739	1.70159	5.72029999236971e-06	-1.51789	down
NewGene_977	111	128	127	26	50	57	4.67016	5.45411	5.51104	1.01553	1.96069	2.13581	7.25728488751981e-05	-1.448	down
Solyc01g100390.3	476	562	510	181	198	143	5.28248	5.78546	5.21748	1.92364	2.09462	1.48724	1.24756773622344e-21	-1.55725	down
Solyc10g085170.3	113	230	148	61	67	36	4.33559	8.23325	5.27295	2.25671	2.43807	1.28919	8.69224609944641e-06	-1.56255	down
Solyc03g034320.3	122	127	144	46	54	31	2.57987	2.50202	2.80533	0.925008	1.0798	0.617713	1.47476968879933e-06	-1.57507	down
Solyc06g065910.3	194	369	249	103	171	125	2.52267	4.44789	2.99068	1.28474	2.11594	1.52296	0.000523090819121107	-1.00606	down
Solyc08g014490.1	624	716	577	250	285	290	14.2249	15.1459	12.1397	5.45682	6.19341	6.20095	1.13675237216299e-16	-1.20623	down
Solyc12g096890.1	715	609	618	200	324	337	29.0323	22.9673	23.1503	7.77836	12.5513	12.8511	1.44990019178669e-09	-1.16833	down
Solyc02g069190.4	2512	3966	4328	1618	1987	1617	61.2034	89.6662	97.283	37.7855	46.22	37.0124	5.57000060421124e-05	-1.02948	down
Solyc04g040130.1	840	968	920	422	401	518	22.2634	23.825	22.513	10.7183	10.1342	12.8997	4.96950565845422e-15	-1.01229	down
Solyc04g040120.1	144	223	170	71	91	87	3.81044	5.46913	4.14394	1.79178	2.28867	2.14896	0.000105327298398248	-1.09283	down
Solyc12g006050.2	233	192	192	72	127	91	3.26089	2.49461	2.48303	0.958655	1.70076	1.1991	0.000157505808122283	-1.0857	down
Solyc03g006830.3	83	111	122	26	55	53	2.38583	2.97859	3.25815	0.720393	1.50898	1.43707	0.00323575408258425	-1.22177	down
NewGene_520	160	147	80	73	55	46	9.54068	8.13526	4.36304	4.13305	3.0894	2.57483	0.00450177476054188	-1.15219	down
Solyc04g081770.4	46	49	39	13	9	10	1.04637	1.02624	0.807499	0.263593	0.184808	0.19907	0.000657551000451472	-2.05763	down
Solyc12g013820.3	78	138	123	38	48	27	0.931468	1.52503	1.35087	0.430714	0.540771	0.293355	4.21105648801434e-05	-1.5664	down
NewGene_2393	112	103	162	8	20	9	0.797704	0.67084	1.05549	0.052841	0.132882	0.058535	3.55992300169678e-15	-3.33843	down
NewGene_911	566	655	618	0	0	4	6.30656	6.7692	6.35601	0	0	0.037377	2.38448776218623e-30	-8.83293	down
Solyc02g078500.2	2756	4493	2654	1061	1185	906	63.9649	96.7834	56.8259	23.5996	26.2551	19.7438	1.99391366677052e-08	-1.63605	down
NewGene_2315	127	96	112	70	43	47	3.19314	2.22055	2.58426	1.66929	1.02458	1.09708	0.00576710180521129	-1.06197	down
NewGene_2319	238	313	218	118	110	142	2.06063	2.66473	1.76017	0.976024	0.907005	1.18198	1.22063595835096e-05	-1.04284	down
Solyc11g007730.2	851	1303	1038	390	380	336	18.5677	26.3911	20.8999	8.16155	7.92273	6.88501	2.1667198856433e-27	-1.51287	down
Solyc01g098310.3	163	164	147	79	45	58	3.54567	3.3066	2.9518	1.63936	0.936805	1.18087	6.33584446540665e-06	-1.37257	down
Solyc11g069750.3	220	260	293	101	59	95	4.15633	4.56578	5.12209	1.81839	1.05944	1.68426	1.54994500203233e-10	-1.58548	down
Solyc08g074870.3	37	41	48	11	10	16	0.894318	0.933687	1.07082	0.258044	0.218207	0.366428	0.00530022595950566	-1.75441	down
Solyc03g031730.3	386	408	337	191	112	178	6.26763	6.15044	5.05096	2.96725	1.731	2.72028	2.49276385641651e-08	-1.22425	down
Solyc06g072000.3	60	67	38	13	10	0	0.529565	0.553085	0.310842	0.109004	0.080949	0	6.12650005371965e-05	-2.83864	down
Solyc03g094000.3	179	219	114	0	4	0	5.55358	6.31243	3.2614	0	0.089506	0	8.42744601703431e-17	-6.99242	down
Solyc04g014550.3	148	169	153	63	59	70	5.31862	5.62081	5.05585	2.1599	1.99907	2.33843	3.17903917712219e-06	-1.28028	down
Solyc02g077420.3	1194	1349	1317	456	472	353	24.5602	25.7533	24.9981	8.99203	9.26976	6.82327	4.80769761229251e-41	-1.58059	down
Solyc09g006005.1	628	695	590	256	257	317	20.7097	21.2807	17.976	8.07958	8.07528	9.81306	8.89724417206625e-16	-1.19445	down
Solyc08g006765.1	385	572	455	110	126	91	16.1717	22.3349	17.6484	4.41542	5.04509	3.56961	5.00820986384019e-28	-2.09529	down
Solyc01g100980.4	208	208	210	78	93	114	3.27003	3.02497	3.03857	1.16811	1.38889	1.67132	6.14160432322648e-06	-1.12567	down
Solyc02g088520.4	55	45	86	30	17	19	1.6635	1.267	2.42363	0.875486	0.479164	0.518633	0.00696602182817733	-1.48327	down
Solyc08g062360.3	118	97	73	42	27	46	2.25443	1.71156	1.27417	0.760964	0.479775	0.8266	0.00191104708079352	-1.32179	down
Solyc12g150108.1	621	485	518	0	0	5	14.6371	10.6101	11.2659	0	0	0.104136	8.2125415079098e-33	-8.33981	down
