# Supplementary material for: Salt-stress-induced tomato sweetening involves an SlSnRK2.6-SlZHD8 sugar accumulation cascade triggered by root-derived abscisic acid
Source: EMBO J. 2026 Feb 2;45(7):2134–56. doi: 10.1038/s44318-026-00708-0 (PMC13043847; doi:10.1038/s44318-026-00708-0)
Supplement: Supplementary file 16 — Source data Fig. 4 [file 44318_2026_708_MOESM16_ESM.zip › Source Data Fig 4/Source Data Fig 4F/Fig 4F.xlsx]

## Sheet: Sheet1
	WT-Control			WT-Salt			slzhd8-Control			slzhd8-Salt
IG	1	0.9974	1.1548	1.33704	1.6648	1.48248	2.3624	2.0478	2.5625	2.2147	2.6584	2.4476
MG	1.3846	2.4785	1.8262	3.28195	3.0154	3.6283	3.2635	2.8596	3.0255	3.1258	2.5698	3.3652
B	2.5738	3.2513	2.8994	4.70288	5.1744	4.57552	5.2514	4.4525	4.8817	5.5874	5.6635	4.8596
T	5.0164	4.7527	4.3543	6.8934	8.7398	7.302	8.586	8.0047	9.0253	8.1025	9.6325	8.8874
MR	4.0589	4.7542	5.0145	6.8268	7.9196	6.0828	7.8458	6.8859	7.4128	7.8457	8.5214	6.9938
OR	3.4231	4.3478	3.7569	5.73115	5.46795	6.2887	6.2589	5.8698	6.6271	5.6857	6.9523	7.2284
statistical significance: two-way ANOVA
Control - Salt
WT-Control vs. WT-Salt
IG	P=0.7171	ns
MG	P=0.0081	**
B	P=0.0002	***
T	P<0.0001	****
MR	P<0.0001	****
OR	P=0.0001	***
slzhd8-Control vs. slzhd8-Salt
IG	P=0.9926	ns
MG	P=0.9999	ns
B	P=0.6238	ns
T	P=0.8548	ns
MR	P=0.7699	ns
OR	P=0.8147	ns
