# Supplementary material for: Salt-stress-induced tomato sweetening involves an SlSnRK2.6-SlZHD8 sugar accumulation cascade triggered by root-derived abscisic acid
Source: EMBO J. 2026 Feb 2;45(7):2134–56. doi: 10.1038/s44318-026-00708-0 (PMC13043847; doi:10.1038/s44318-026-00708-0)
Supplement: Supplementary file 16 — Source data Fig. 4 [file 44318_2026_708_MOESM16_ESM.zip › Source Data Fig 4/Source Data Fig 4G/Fig 4G.xlsx]

## Sheet: Sheet1
	WT-Control			WT-Salt			slzhd8-Control			slzhd8-Salt
IG	1	0.9874	1.3548	1.3148	1.6005	1.8421	1.5268	1.8859	2.0125	2.0215	2.3352	1.8524
MG	1.5493	1.7865	2.0252	2.5487	2.7413	2.0421	1.9525	2.2577	2.5639	2.5124	2.8526	2.9971
B	2.8738	3.2513	2.3994	6.313	6.7853	7.0621	5.2574	6.0238	6.5514	6.5869	7.2517	7.8496
T	3.6264	4.5798	4.0725	12.8412	10.1743	11.7546	9.5847	11.2236	10.8968	12.5269	13.1175	11.0125
MR	3.5145	4.3107	3.9188	9.9893	8.8893	10.4364	7.8968	8.9563	9.2271	8.5967	9.3325	9.5369
OR	3.573	3.1845	2.8956	6.7652	8.011	7.6412	6.8963	5.5696	6.3384	7.5598	6.6741	6.0127
statistical significance: two-way ANOVA
Control - Salt
WT-Control vs. WT-Salt
IG	P=0.7754	ns
MG	P=0.5488	ns
B	P<0.0001	****
T	P<0.0001	****
MR	P<0.0001	****
OR	P<0.0001	****
slzhd8-Control vs. slzhd8-Salt
IG	P=0.9516	ns
MG	P=0.7084	ns
B	P=0.0576	ns
T	P=0.0085	**
MR	P=0.7862	ns
OR	P=0.7653	ns
