# Supplementary material for: Salt-stress-induced tomato sweetening involves an SlSnRK2.6-SlZHD8 sugar accumulation cascade triggered by root-derived abscisic acid
Source: EMBO J. 2026 Feb 2;45(7):2134–56. doi: 10.1038/s44318-026-00708-0 (PMC13043847; doi:10.1038/s44318-026-00708-0)
Supplement: Supplementary file 16 — Source data Fig. 4 [file 44318_2026_708_MOESM16_ESM.zip › Source Data Fig 4/Source Data Fig 4H/Fig 4H.xlsx]

## Sheet: Sheet1
SlSUS3 Promoter
ATAAAGAATGAGTCCATTGGATTAGTGTTAAATACAGAAGCACCAAAAGTGGTTTTGGTTAAAACAACTCTGAAACTTGAAGCCTAACTGACAAAGGTGTAGGAAGCAAGGTACATGCATGTTATAACATTTTTCATTGGATAAAATTATTAGGTTTGCGATGAGATAAATAAAATTACGAATTTAATCGTCAAAATAAAAATAATCAGTAAGAAATTGTTTTTTTTAATTATAAATAAGTGTTATGTGGTACAGTTTAAATTCATTAGAGATTTATATACCGGGGTGGGTGAGGGTGAAAACTAAATCATCGATAAATTGAATTAGAATAATTGTTATTAGTTTATTTGGTTCACGGAGTTTTAATGATTGTGTAAAGAAAAATTATTCTATTATTGG…													Red font indicates the SlZHD8 binding motif within the SlSUS3 and SlSWEET12 promoters.
SlSWEET12 Promoter
AGTCGGGTGAAAAAGATTATCTTCAAAAATGCTGTGAAATTTGAATTTTAAATTCATCATGATTTAACTTTTAAAATCGAATTAGTTGAAACGAATAACCATTTTTTTTACTCAAACATGTCAAAGCAAAAGAGAACTAAAAGAAACGAAAAAAGATATGACGGAAATGTGCATATTAATTCACAAATATTATGTAAAATAAACCTTTGCGATTCAAATCCTTCCTTAAATCCTCACATATAATAGAAGATTAATACATCGAGCCATAAAGTTATTCATTTTGATTTGGAGTGAGGATTAATTAGCCACGTCGTCCTGCATGGCTTCAAAGATAATAGGAAAAAATAACATAATTTTGAACTGCTGAAATATATTAAGAGGACACTAGCCATCCACAAA…
