# Supplementary material for: Salt-stress-induced tomato sweetening involves an SlSnRK2.6-SlZHD8 sugar accumulation cascade triggered by root-derived abscisic acid
Source: EMBO J. 2026 Feb 2;45(7):2134–56. doi: 10.1038/s44318-026-00708-0 (PMC13043847; doi:10.1038/s44318-026-00708-0)
Supplement: Supplementary file 16 — Source data Fig. 4 [file 44318_2026_708_MOESM16_ESM.zip › Source Data Fig 4/Source Data Fig 4K/Fig 4K.xlsx]

## Sheet: Sheet1
	PVX-Flag			PVX-SlZHD8-Flag			PVX-SlSnRK2.6 + PVX-SlZHD8-Flag
SlActin	1	1.0857	0.9147	1.1526	1.0125	1.2937	1.0625	0.9852	0.9068
SlSUS3	1.0635	0.9587	1.2934	3.6257	2.9638	3.3658	1.3835	1.8299	1.9817
SlSWEET12	1.0745	1.1962	0.9633	2.8659	2.5637	3.2236	1.7026	1.6396	1.9157
statistical significance: two-way ANOVA
SlActin
PVX-Flag vs. PVX-SlZHD8-Flag					P=0.9507	ns
PVX-Flag vs. PVX-SlSnRK2.6 + PVX-SlZHD8-Flag					P>0.9999	ns
SlSUS3
PVX-Flag vs. PVX-SlZHD8-Flag					P<0.0001	****
PVX-Flag vs. PVX-SlSnRK2.6 + PVX-SlZHD8-Flag					P=0.0128	*
SlSWEET12
PVX-Flag vs. PVX-SlZHD8-Flag					P<0.0001	****
PVX-Flag vs. PVX-SlSnRK2.6 + PVX-SlZHD8-Flag					P=0.0070	**
