# Supplementary material for: Salt-stress-induced tomato sweetening involves an SlSnRK2.6-SlZHD8 sugar accumulation cascade triggered by root-derived abscisic acid
Source: EMBO J. 2026 Feb 2;45(7):2134–56. doi: 10.1038/s44318-026-00708-0 (PMC13043847; doi:10.1038/s44318-026-00708-0)
Supplement: Supplementary file 16 — Source data Fig. 4 [file 44318_2026_708_MOESM16_ESM.zip › Source Data Fig 4/Source Data Fig 4L/Fig 4L.xlsx]

## Sheet: Sheet1
	PVX-Flag			PVX-SlZHD8-Flag			PVX-SlSnRK2.6 + PVX-SlZHD8-Flag
pSlSUS3::LUC	1	0.9035	1.0628	0.3586	0.3256	0.2784	0.7258	0.7589	0.6978
pSlSWEET12::LUC	1	1.0854	0.9117	0.32569	0.2514	0.1985	0.6589	0.8541	0.7722
statistical significance: two-way ANOVA
pSlSUS3::LUC
EV-Flag + EV-GFP vs. SlZHD8-Flag + EV-GFP					P<0.0001	****
EV-Flag + EV-GFP vs. SlZHD8-Flag + SlSnRK2.6-GFP					P=0.0043	**
pSlSWEET12::LUC
EV-Flag + EV-GFP vs. SlZHD8-Flag + EV-GFP					P<0.0001	****
EV-Flag + EV-GFP vs. SlZHD8-Flag + SlSnRK2.6-GFP					P=0.0089	**
