# Supplementary material for: Salt-stress-induced tomato sweetening involves an SlSnRK2.6-SlZHD8 sugar accumulation cascade triggered by root-derived abscisic acid
Source: EMBO J. 2026 Feb 2;45(7):2134–56. doi: 10.1038/s44318-026-00708-0 (PMC13043847; doi:10.1038/s44318-026-00708-0)
Supplement: Supplementary file 16 — Source data Fig. 4 [file 44318_2026_708_MOESM16_ESM.zip › Source Data Fig 4/Source Data Fig 4M/Fig 4M.xlsx]

## Sheet: Sheet1
		Control			Salt					statistical significance: two-way ANOVA
SlSUS3	WT	1	1.3245	0.8937	4.3784	4.0358	3.8412			SlSUS3				SlSWEET12
	slzhd8	3.0148	3.8653	3.4422	4.5735	3.7521	4.1377			Control	WT	def		Control	WT	ef
	slzhd8/SlZHD8	1.2143	0.9078	1.015	4.5482	3.8746	4.0384				slzhd8	abc			slzhd8	bcd
	slzhd8/SlZHD8T247A	0.8754	0.7552	0.8258	2.01	1.3673	1.6582				slzhd8/SlZHD8	def			slzhd8/SlZHD8	ef
	slzhd8/SlZHD8T247D	3.2145	2.8958	3.6547	4.3628	3.6582	4.6332				slzhd8/SlZHD8T247A	ef			slzhd8/SlZHD8T247A	f
	slsnrk2.6	0.6708	0.6281	0.7234	1.6743	1.9147	1.8848				slzhd8/SlZHD8T247D	bc			slzhd8/SlZHD8T247D	cd
	slsnrk2.6/slzhd8	2.5565	3.1073	2.8051	3.0741	3.9833	3.5784				slsnrk2.6	f			slsnrk2.6	f
											slsnrk2.6/slzhd8	c			slsnrk2.6/slzhd8	abc
SlSWEET12	WT	1	1.0583	0.9433	2.8739	3.3578	3.1544
	slzhd8	2.3457	2.6113	2.0485	3.3412	2.981	2.6478			Salt	WT	ab		Salt	WT	ab
	slzhd8/SlZHD8	1.037	1.1104	0.9852	3.4823	3.2489	2.7256				slzhd8	ab			slzhd8	abc
	slzhd8/SlZHD8T247A	0.8573	0.7842	0.7525	1.4827	1.6906	1.1873				slzhd8/SlZHD8	ab			slzhd8/SlZHD8	a
	slzhd8/SlZHD8T247D	1.8968	2.4155	2.596	2.5584	3.265	3.3107				slzhd8/SlZHD8T247A	de			slzhd8/SlZHD8T247A	ef
	slsnrk2.6	0.6248	0.7184	0.6981	1.6317	1.8364	1.4868				slzhd8/SlZHD8T247D	a			slzhd8/SlZHD8T247D	abc
	slsnrk2.6/slzhd8	2.3465	2.7073	2.8105	3.2714	2.8628	2.6217				slsnrk2.6	d			slsnrk2.6	de
											slsnrk2.6/slzhd8	abc			slsnrk2.6/slzhd8	abc
										Control - Salt				Control - Salt
										SlSUS3				SlSWEET12
										WT	P<0.001			WT	P<0.001
										slzhd8	P=0.311			slzhd8	P=0.192
										slzhd8/SlZHD8	P<0.001			slzhd8/SlZHD8	P<0.001
										slzhd8/SlZHD8T247A	P=0.111			slzhd8/SlZHD8T247A	P=0.191
										slzhd8/SlZHD8T247D	P=0.047			slzhd8/SlZHD8T247D	P=0.086
										slsnrk2.6	P=0.008			slsnrk2.6	P=0.007
										slsnrk2.6/slzhd8	P=0.295			slsnrk2.6/slzhd8	P=0.979
