# Supplementary material for: Salt-stress-induced tomato sweetening involves an SlSnRK2.6-SlZHD8 sugar accumulation cascade triggered by root-derived abscisic acid
Source: EMBO J. 2026 Feb 2;45(7):2134–56. doi: 10.1038/s44318-026-00708-0 (PMC13043847; doi:10.1038/s44318-026-00708-0)
Supplement: Supplementary file 17 — Source data Fig. 5 [file 44318_2026_708_MOESM17_ESM.zip]

Archive with 46 entries (34 files):
- Source Data Fig 5/
- Source Data Fig 5/Source Data Fig 5A/
- Source Data Fig 5/Source Data Fig 5A/Fig 5A.emf
- Source Data Fig 5/Source Data Fig 5A/Fig 5A.xlsx
- Source Data Fig 5/Source Data Fig 5B/
- Source Data Fig 5/Source Data Fig 5B/Fig 5B.emf
- Source Data Fig 5/Source Data Fig 5B/Fig 5B.xlsx
- Source Data Fig 5/Source Data Fig 5C/
- Source Data Fig 5/Source Data Fig 5C/Fig 5C.emf
- Source Data Fig 5/Source Data Fig 5C/Fig 5C.xlsx
- Source Data Fig 5/Source Data Fig 5D/
- Source Data Fig 5/Source Data Fig 5D/Fig 5D.emf
- Source Data Fig 5/Source Data Fig 5D/Fig 5D.xlsx
- Source Data Fig 5/Source Data Fig 5E/
- Source Data Fig 5/Source Data Fig 5E/Fig 5E.emf
- Source Data Fig 5/Source Data Fig 5E/Fig 5E.xlsx
- Source Data Fig 5/Source Data Fig 5E/~$Fig 5D.xlsx
- Source Data Fig 5/Source Data Fig 5F/
- Source Data Fig 5/Source Data Fig 5F/Fig 5F.emf
- Source Data Fig 5/Source Data Fig 5F/Fig 5F.xlsx
- Source Data Fig 5/Source Data Fig 5F/~$Fig 5D.xlsx
- Source Data Fig 5/Source Data Fig 5G/
- Source Data Fig 5/Source Data Fig 5G/1 WT.jpg
- Source Data Fig 5/Source Data Fig 5G/2 slzhd8.jpg
- Source Data Fig 5/Source Data Fig 5G/3 slsweet2.jpg
- Source Data Fig 5/Source Data Fig 5G/4 slzhd8 slsweet12.jpg
- Source Data Fig 5/Source Data Fig 5G/Root 1.jpg
- Source Data Fig 5/Source Data Fig 5G/Root 2.jpg
- Source Data Fig 5/Source Data Fig 5G/Root 3.jpg
- Source Data Fig 5/Source Data Fig 5G/Root 4.jpg
- Source Data Fig 5/Source Data Fig 5H/
- Source Data Fig 5/Source Data Fig 5H/Fig 5H.emf
- Source Data Fig 5/Source Data Fig 5H/Fig 5H.xlsx
- Source Data Fig 5/Source Data Fig 5H/~$Fig 5D.xlsx
- Source Data Fig 5/Source Data Fig 5I/
- Source Data Fig 5/Source Data Fig 5I/Fig 5I.emf
- Source Data Fig 5/Source Data Fig 5I/Fig 5I.xlsx
- Source Data Fig 5/Source Data Fig 5I/~$Fig 5D.xlsx
- Source Data Fig 5/Source Data Fig 5J/
- Source Data Fig 5/Source Data Fig 5J/Fig 5J.emf
- Source Data Fig 5/Source Data Fig 5J/Fig 5J.xlsx
- Source Data Fig 5/Source Data Fig 5J/~$Fig 5D.xlsx
- Source Data Fig 5/Source Data Fig 5K/
- Source Data Fig 5/Source Data Fig 5K/Fig 5K.emf
- Source Data Fig 5/Source Data Fig 5K/Fig 5K.xlsx
- Source Data Fig 5/Source Data Fig 5K/~$Fig 5D.xlsx
