# Supplementary material for: Salt-stress-induced tomato sweetening involves an SlSnRK2.6-SlZHD8 sugar accumulation cascade triggered by root-derived abscisic acid
Source: EMBO J. 2026 Feb 2;45(7):2134–56. doi: 10.1038/s44318-026-00708-0 (PMC13043847; doi:10.1038/s44318-026-00708-0)
Supplement: Supplementary file 17 — Source data Fig. 5 [file 44318_2026_708_MOESM17_ESM.zip › Source Data Fig 5/Source Data Fig 5A/Fig 5A.xlsx]

## Sheet: Sheet1
	WT/TRV-EV	slzhd8/TRV-EV	TRV-SlSUS3	slzhd8/TRV-SlSUS3			statistical significance: one-way ANOVA
Control	4.83	5.18	3.58	4.28			Control	WT/TRV-EV	b
	4.16	5.36	3.69	4.32				slzhd8/TRV-EV	a
	4.36	6.09	3.27	3.96				TRV-SlSUS3	d
	4.89	5.84	4.05	3.57				slzhd8/TRV-SlSUS3	cd
	4.56	4.25	4.22	4.03
	4.39	5.37	4.95	4.85			Salt	WT/TRV-EV	a
	5.06	5.59	4.13	4.77				slzhd8/TRV-EV	a
	5.32	4.89	4.28	4.96				TRV-SlSUS3	bcd
	4.02	5.36	4.37	4.52				slzhd8/TRV-SlSUS3	bc
	3.96	5.01	4.96	4.09
	4.93	5.32	3.69	3.93			Control - Salt
	4.02	5.27	3.65	4.34			WT/TRV-EV	P<0.001
	4.17	4.89	3.88	3.75			slzhd8/TRV-EV	P=0.335
	4.52	5.69	3.8	4.38			TRV-SlSUS3	P=0.246
	4.59	5.02	4.02	4.46			slzhd8/TRV-SlSUS3	P=0.324
	4.5	5.6	3.67	4.23
	4.08	4.96	3.59	4.86
	4.52	4.82	3.83	4.17
	4.6	5.36	3.21	3.77
	4.47	5.36	4.03	4.06
	4.03	5.19	4.38	4.35
	4.25	5.81	3.96	4.21
	4.36	5.77	3.73	3.99
	4.57	4.58	3.82	4.17
	4.68	4.96	4.03	4.25
	5.03	5.3	4.38	3.73
	4.85	5.28	4.18	3.85
	4.73	5.35	4.36	3.96
	4.9	5.27	4.57	4.24
	5.2	5.16	4.08	3.68
Salt	5.28	5.88	4.3	4.1
	5.39	6.28	4.38	4.28
	5.15	6.16	4.12	4.54
	4.55	4.9	3.93	4.5
	4.98	5.24	3.89	3.67
	4.82	5	4.23	4.79
	4.65	5.14	4.68	4.17
	4.47	4.77	4.39	4.31
	5.45	5.61	4.75	4.96
	5.83	5.37	4.82	4.04
	5.74	4.56	5.03	3.88
	5.33	5.2	4.17	3.79
	5.08	5.07	4.58	4.17
	5.6	5.61	4.96	4.57
	4.93	6.1	4.85	4.79
	4.82	5.42	4.16	3.88
	4.75	5.95	3.98	4.15
	5.33	5.81	4.02	4.32
	5.15	5.85	3.96	4.33
	5.58	5.35	3.82	4.74
	5.6	5.69	3.45	4.88
	4.92	5.77	4.02	4.44
	5.03	5.95	4.12	5.21
	5.7	5.96	4.3	4.93
	5.73	5.3	4.21	4.92
	5.82	5.8	4.08	4.2
	6.03	5.08	4.16	4.87
	5.82	5.57	4.28	4.47
	5.96	5.37	3.95	4.5
	5.88	5.04	4.18	4.29
