# Supplementary material for: Salt-stress-induced tomato sweetening involves an SlSnRK2.6-SlZHD8 sugar accumulation cascade triggered by root-derived abscisic acid
Source: EMBO J. 2026 Feb 2;45(7):2134–56. doi: 10.1038/s44318-026-00708-0 (PMC13043847; doi:10.1038/s44318-026-00708-0)
Supplement: Supplementary file 17 — Source data Fig. 5 [file 44318_2026_708_MOESM17_ESM.zip › Source Data Fig 5/Source Data Fig 5B/Fig 5B.xlsx]

## Sheet: Sheet1
	WT/TRV-EV	slzhd8/TRV-EV	TRV-SlSUS3	slzhd8/TRV-SlSUS3			statistical significance: one-way ANOVA
Control	19.785	24.586	18.254	17.545			Control	WT/TRV-EV	c
	19.801	25.694	16.54	19.523				slzhd8/TRV-EV	ab
	18.48	25.125	17.123	17.895				TRV-SlSUS3	e
	20.168	21.887	19.232	17.613				slzhd8/TRV-SlSUS3	de
	19.08	20.951	16.478	16.925
	21.755	23.145	16.123	16.354			Salt	WT/TRV-EV	b
	20.715	22.945	18.156	15.799				slzhd8/TRV-EV	a
	19.624	23.054	17.123	17.878				TRV-SlSUS3	de
	19.985	23.485	15.023	15.631				slzhd8/TRV-SlSUS3	d
	20.377	23.123	17.101	17.532
	19.786	23.84	17.031	19.387			Control - Salt
	19.136	22.915	16.489	19.503			WT/TRV-EV	P<0.001
	19.532	23.012	15.261	19.883			slzhd8/TRV-EV	P=0.086
	19.059	23.156	17.232	19.878			TRV-SlSUS3	P=0.085
	17.933	23.123	16	18.027			slzhd8/TRV-SlSUS3	P=0.534
	18.278	23.57	17.123	16.961
	19.151	23.123	17.593	21.012
	18.982	24.184	15.581	17.338
	20.62	24.02	16.574	18.631
	18.889	25.114	16.15	18.353
	21.55	25.569	16.656	16.565
	19.463	25.349	15.62	18.715
	20.179	25.693	18.123	15.523
	20.198	24.156	18.765	16.278
	18.763	23.123	17.003	17.011
	18.892	23.489	16.489	16.058
	20.457	25.123	15.266	17.011
	18.779	22.991	16.579	15.916
	19.863	24.328	18.123	19.395
	19.863	24.328	18.123	19.395
Salt	23.156	26.717	20.063	20.234
	24.855	25.812	18.545	20.62
	22.459	22.899	16.55	19.864
	23.156	22.533	16.088	17.789
	23.718	23.716	16.661	15.447
	22.088	25.145	16.46	20.615
	23.156	26.856	19.398	16.912
	24.486	25.524	19.83	17.348
	25.413	25.065	17.332	18.778
	25.816	25.539	17.856	18.756
	25.196	24.826	16.156	17.885
	23.659	23.862	18.7	20.079
	23.17	25.415	16.514	16.863
	23.085	24.442	16.855	17.191
	23.87	25.082	16.745	19.801
	22.852	23.596	15.856	17.445
	24.689	25.101	16.547	15.835
	24.866	26.048	18.32	16.457
	24.681	23.236	15.949	20.447
	23.79	25.115	19.095	19.454
	23.914	25.191	16.823	17.623
	21.719	23.952	18.961	18.856
	23.801	23.155	17.545	18.553
	23.865	24.09	18.323	18.863
	24.688	25.502	18.342	18.143
	22.659	25.195	18.511	16.456
	23.501	25.807	17.883	19.612
	23.195	24.195	18.556	18.945
	23.379	23.648	19.245	17.108
	22.862	23.459	19.766	19.429
