# Supplementary material for: Salt-stress-induced tomato sweetening involves an SlSnRK2.6-SlZHD8 sugar accumulation cascade triggered by root-derived abscisic acid
Source: EMBO J. 2026 Feb 2;45(7):2134–56. doi: 10.1038/s44318-026-00708-0 (PMC13043847; doi:10.1038/s44318-026-00708-0)
Supplement: Supplementary file 17 — Source data Fig. 5 [file 44318_2026_708_MOESM17_ESM.zip › Source Data Fig 5/Source Data Fig 5C/Fig 5C.xlsx]

## Sheet: Sheet1
	WT/TRV-EV	slzhd8/TRV-EV	TRV-SlSUS3	slzhd8/TRV-SlSUS3			statistical significance: one-way ANOVA
Control	18.232	21.559	15.869	18.542			Control	WT/TRV-EV	c
	17.598	22.724	16.702	17.254				slzhd8/TRV-EV	ab
	18.215	23.911	14.252	18.362				TRV-SlSUS3	f
	20.338	24.432	15.836	17.251				slzhd8/TRV-SlSUS3	de
	19.365	20.769	17.687	16.513
	17.541	20.764	15.236	15.252			Salt	WT/TRV-EV	b
	20.021	21.765	15.387	15.954				slzhd8/TRV-EV	a
	19.541	21.398	17.241	15.124				TRV-SlSUS3	ef
	17.562	22.17	15.152	16.336				slzhd8/TRV-SlSUS3	d
	18.551	22.106	14.852	15.951
	18.36	21.936	15.693	16.235			Control - Salt
	18.054	22.064	15.023	16.545			WT/TRV-EV	P<0.001
	19.305	21.252	14.425	18.5			slzhd8/TRV-EV	P=0.109
	18	21.736	13.587	17.874			TRV-SlSUS3	P=0.302
	16.621	21.974	15.692	18.032			slzhd8/TRV-SlSUS3	P=0.702
	16.985	22.095	14.541	16.695
	17.153	22.435	14.826	15.842
	15.632	21.984	15.321	18.871
	19.625	23.051	14.293	15.921
	17.725	22.815	15.301	16.982
	17.651	23.97	14.935	17.032
	17.968	24.432	15.385	15.245
	18.234	24.209	14.333	17.523
	18.961	24.393	16.698	15.337
	17.965	23.851	17.254	15.032
	17.523	21.615	15.212	15.951
	17.654	22.396	15	15.387
	17.213	23.241	13.974	16.354
	17.54	21.815	15.307	15.321
	17.667	23.172	16.389	18.774
Salt	22.214	25.415	18.933	18.662
	23.354	24.511	17.145	14.51
	20.958	21.598	15.15	18.563
	21.669	21.232	14.688	16.489
	22.216	22.415	15.261	15.146
	20.587	23.844	15.06	18.456
	21.394	23.741	17.997	16.456
	22.985	24.223	18.589	16.048
	24.203	23.764	15.932	17.259
	24.315	24.238	15.612	17.456
	23.695	23.812	14.952	17.3
	22.158	23.141	16.585	18.778
	21.669	24.114	15.114	19.562
	21.584	22.561	15.891	15.455
	22.369	23.781	13.156	18.5
	21.351	22.2	16.145	16.92
	22.395	23.8	15.147	17.561
	23.365	23.26	14.715	14.456
	23.18	23.088	14.549	17.85
	22.035	23.814	17.695	18.153
	22.413	23.89	15.914	15.898
	20.218	22.651	15.156	17.556
	21.954	22.189	16.145	17.253
	22.364	22.789	15.157	17.563
	23.187	24.201	16.942	17.111
	21.158	23.894	16.843	16.923
	22	24.506	16.483	17.455
	21.694	22.894	17.156	17.293
	21.878	22.347	14.845	15.808
	21.361	22.158	18.365	18.128
