# Supplementary material for: Salt-stress-induced tomato sweetening involves an SlSnRK2.6-SlZHD8 sugar accumulation cascade triggered by root-derived abscisic acid
Source: EMBO J. 2026 Feb 2;45(7):2134–56. doi: 10.1038/s44318-026-00708-0 (PMC13043847; doi:10.1038/s44318-026-00708-0)
Supplement: Supplementary file 17 — Source data Fig. 5 [file 44318_2026_708_MOESM17_ESM.zip › Source Data Fig 5/Source Data Fig 5D/Fig 5D.xlsx]

## Sheet: Sheet1
	WT	slzhd8	slsweet12 #1	slsweet12 #2	slzhd8/slsweet12			statistical significance: one-way ANOVA
Control	4.52	5.26	3.98	3.56	3.85			Control	WT	b
	4.53	5.18	3.77	3.49	3.76				slzhd8	a
	4.48	5.03	4.03	3.69	4.23				slsweet12 #1	c
	4.39	4.89	4.28	4.85	4.18				slsweet12 #2	c
	4.28	4.96	4.69	4.76	4.29				slzhd8/slsweet12	bc
	4.02	5.32	4.88	4.56	4.39
	3.85	5.24	4.35	4.23	4.52			Salt	WT	a
	3.87	5.48	4.84	4.38	5.03				slzhd8	a
	3.96	5.96	4.76	4.39	4.98				slsweet12 #1	bc
	4.45	6.03	4.55	4.6	4.75				slsweet12 #2	bc
	4.96	5.48	4.68	3.69	4.23				slzhd8/slsweet12	b
	5.02	5.87	4.38	4.02	4.32
	5.12	5.72	3.62	4.03	4.15			Control - Salt
	4.87	5.26	3.48	4.12	4.57			WT	P<0.001
	4.63	5.03	3.82	4.37	4.37			slzhd8	P=0.542
	4.5	5.48	3.96	4.21	4.3			slsweet12 #1	P=0.081
	4.52	5.29	3.35	4.08	4.25			slsweet12 #2	P=0.115
	4.63	5.44	3.9	3.85	3.98			slzhd8/slsweet12	P=0.363
	4.67	5.38	4.72	3.75	3.96
	4.28	5.18	4	3.96	4.28
	4.15	5.39	3.85	3.98	4.29
	4.33	5.17	3.92	3.9	4.35
	4.89	4.85	3.66	4.03	4.17
	3.85	4.76	3.5	3.85	4.68
	4.59	5.05	3.49	3.76	4.28
	4.63	5.89	3.58	3.95	3.98
	4.67	5.36	3.61	3.84	3.75
	4.82	5.12	3.84	4.03	4.36
	4.96	5.27	3.78	4.12	4.28
	5.02	5.44	4.1	3.92	3.71
Salt	5.53	5.56	4.2	4.25	4.6
	5.48	5.48	4.82	4.36	4.57
	5.28	5.27	4.83	4.85	4.21
	5.14	5.38	5.13	4.96	3.98
	4.85	5.96	4.03	4.36	3.93
	4.65	5.18	4.65	4.25	4.02
	4.96	5.27	4.57	3.98	4.32
	6.02	4.82	4.23	3.74	5.02
	5.56	4.93	3.98	4.25	4.01
	5.58	6.02	3.75	3.57	5.11
	5.96	6.13	3.82	3.95	4.28
	5.57	5.09	4.25	3.84	4.92
	4.86	5.85	4.33	4.03	4.68
	4.92	5.96	4.27	4.24	4.87
	4.85	5.65	4.28	4.87	4.67
	4.57	5.88	4.36	4.13	4.72
	5.38	5.65	4.27	4.52	4.6
	5.58	5.57	4.07	4.33	4.8
	5.67	5.58	4.3	4.16	4.81
	5.96	5.5	4.56	4.58	4.13
	5.38	5.71	4.72	4.96	4.38
	5.84	5.76	4.02	5.02	4.65
	5.8	5.57	4.83	4.68	4.65
	5.24	5.69	3.57	4.57	4.27
	5.37	4.98	4.35	4.32	4.4
	5.57	5.21	5.32	4.28	4.68
	4.82	5.58	3.92	4.31	4.57
	4.83	4.96	4.04	4.57	4.24
	4.84	5.84	3.57	4.12	4.78
	4.57	5.82	5.12	4.33	4.21
