# Supplementary material for: Salt-stress-induced tomato sweetening involves an SlSnRK2.6-SlZHD8 sugar accumulation cascade triggered by root-derived abscisic acid
Source: EMBO J. 2026 Feb 2;45(7):2134–56. doi: 10.1038/s44318-026-00708-0 (PMC13043847; doi:10.1038/s44318-026-00708-0)
Supplement: Supplementary file 17 — Source data Fig. 5 [file 44318_2026_708_MOESM17_ESM.zip › Source Data Fig 5/Source Data Fig 5E/Fig 5E.xlsx]

## Sheet: Sheet1
	WT	slzhd8	slsweet12 #1	slsweet12 #2	slzhd8/slsweet12			statistical significance: one-way ANOVA
Control	19.627	22.154	14.156	14.651	15.178			Control	WT	b
	18.346	23.145	15.983	16.123	19.267				slzhd8	a
	17.156	21.48	14.123	17.859	20.256				slsweet12 #1	d
	18.669	22.123	15.986	18.021	16.165				slsweet12 #2	d
	17.623	24.893	17.312	19.186	16.595				slzhd8/slsweet12	cd
	19.665	25.123	18.1203	16.256	17.593
	20.145	23.846	18.201	17.156	18.37			Salt	WT	a
	21.337	21.084	18.895	17.654	21.205				slzhd8	a
	20.465	22.895	16.265	16.236	16.654				slsweet12 #1	cd
	21	23.015	17.263	15.589	14.952				slsweet12 #2	cd
	20.337	25.487	16.984	16.102	20.154				slzhd8/slsweet12	bc
	21.745	24.213	19.012	17.559	15.224
	20.158	25.895	18.516	18.756	17.598			Control - Salt
	17.962	24.256	17.615	16.256	15.237			WT	P<0.001
	17.852	23.145	15.265	17.137	18.166			slzhd8	P=0.100
	18.213	22.849	15.132	17.593	19.256			slsweet12 #1	P=0.507
	18.336	24.012	17.849	18.894	20.165			slsweet12 #2	P=0.435
	18.962	23.593	18.156	17.321	16.659			slzhd8/slsweet12	P=0.838
	18.753	24.12	14.123	14.897	14.996
	18.554	23.489	17.623	16.564	18.263
	19.367	25.483	16.925	16.847	16.773
	21.625	21.312	18.231	18.196	17.983
	19.187	22.984	16.563	15.498	17.985
	19.365	26.415	15.217	16.156	16.773
	22.487	21.156	16.102	15.684	18.564
	19.368	22.486	18.005	15.876	15.985
	19.036	23.843	15.593	19.264	19.135
	20.145	21.302	17.165	14.836	20.187
	20.695	21.894	16.012	13.795	20.369
	21.607	22.489	15.489	19.811	17.148
Salt	26.584	24.697	17.983	18.521	19.354
	24.156	25.769	18.052	16.659	18.474
	25.983	21.982	18.163	17.869	20.227
	24.189	22.697	18.853	15.443	14.558
	23.156	24.365	15.335	15.184	16.548
	21.168	23.135	15.152	14.746	17.635
	20.953	26.983	15.825	16.724	16.958
	21.954	27.056	15.898	18.153	18.348
	22.155	25.694	16.895	17.652	19.658
	23.064	26.133	17.454	18.865	15.425
	22.157	25.984	19.162	18.434	21.337
	23.894	25.633	19.725	18.742	19.425
	24.123	24.842	18.354	19.524	18.659
	24.513	23.686	20.267	20.427	16.856
	23.157	24.584	20.042	20.658	20.337
	23.456	21.564	20.658	19.565	21.227
	23.975	22.543	21.235	20.012	19.493
	24.096	22.005	20.859	19.832	16.174
	25.65	23.034	19.045	16.052	21.448
	24.025	24.066	16.162	15.837	17.698
	21.975	25.632	16.537	16.224	15.487
	22.641	23.954	15.052	16.658	18.324
	21.465	24.335	15.825	16.972	21.589
	22.95	24.814	16.435	17.404	20.417
	24.852	24.637	16.042	17.235	16.512
	25.155	24.286	17.042	18.865	16.584
	24.186	25.923	16.747	17.548	17.695
	24.998	25.512	16.554	17.152	18.251
	25.057	26.369	15.784	17.648	19.365
	26.054	24.658	17.158	18.869	18.852
