# Supplementary material for: Salt-stress-induced tomato sweetening involves an SlSnRK2.6-SlZHD8 sugar accumulation cascade triggered by root-derived abscisic acid
Source: EMBO J. 2026 Feb 2;45(7):2134–56. doi: 10.1038/s44318-026-00708-0 (PMC13043847; doi:10.1038/s44318-026-00708-0)
Supplement: Supplementary file 17 — Source data Fig. 5 [file 44318_2026_708_MOESM17_ESM.zip › Source Data Fig 5/Source Data Fig 5F/Fig 5F.xlsx]

## Sheet: Sheet1
	WT	slzhd8	slsweet12 #1	slsweet12 #2	slzhd8/slsweet12			statistical significance: one-way ANOVA
Control	19.156	21.456	13.859	14.764	14.789			Control	WT	c
	18.054	22.846	15.489	15.634	19.273				slzhd8	ab
	16.415	21.896	13.837	17.267	20.061				slsweet12 #1	e
	18.145	22.087	15.268	17.729	15.676				slsweet12 #2	e
	17.382	24.591	17.021	18.492	16.105				slzhd8/slsweet12	de
	19.54	25.024	17.132	15.867	17.702
	19.805	23.953	18.069	16.865	18.078			Salt	WT	b
	21.04	20.788	18.456	17.763	20.509				slzhd8	a
	20.453	23.48	16.235	15.647	16.364				slsweet12 #1	de
	20.843	22.716	17.852	15.301	14.765				slsweet12 #2	de
	19.877	25.896	15.489	15.813	19.659				slzhd8/slsweet12	cd
	21.448	24.223	18.256	17.068	14.936
	19.663	25.592	18.561	18.663	17.317			Control - Salt
	17.567	24.157	17.456	16.067	14.857			WT	P<0.001
	17.586	22.846	14.977	16.846	17.874			slzhd8	P=0.168
	17.621	22.489	15.012	17.382	18.982			slsweet12 #1	P=0.646
	17.953	23.48	17.895	18.501	19.87			slsweet12 #2	P=0.457
	19.043	23.293	17.654	17.403	16.379			slzhd8/slsweet12	P=0.292
	18.746	24.058	13.859	14.761	14.708
	18.251	23.516	17.653	16.674	17.471
	19.473	25.478	16.489	16.357	16.783
	21.328	21.015	18.035	17.814	17.691
	19.003	22.849	16.523	15.241	17.393
	19	25.854	15.031	15.867	16.483
	22.457	21.086	15.813	15.964	18.271
	19.074	22.054	16.548	15.587	15.696
	18.643	23.488	15.589	19.354	18.141
	19.785	20.816	16.874	14.549	19.492
	20.483	21.457	15.654	13.459	20.574
	21.361	22.191	15.801	19.517	16.857
Salt	25.658	24.648	17.851	18.495	19.938
	22.78	25.633	17.672	16.81	18.548
	24.552	21.699	17.833	17.535	19.922
	23.045	22.623	18.531	15.579	21.727
	22.784	24.181	14.597	14.617	16.198
	20.057	22.866	14.705	14.674	17.298
	19.657	26.762	15.766	16.376	16.713
	20.571	26.436	15.54	17.923	18.02
	21.035	23.876	16.749	17.315	19.646
	21.794	25.901	17.181	18.363	20.458
	20.88	25.675	18.544	17.807	21.346
	22.435	25.135	19.419	19.145	19.211
	22.366	24.594	18.026	19.11	18.835
	23.333	23.424	19.963	20.125	16.751
	21.689	24.761	19.252	20.359	20.634
	22.591	21.276	20.359	19.735	21.435
	22.917	22.267	20.943	19.705	19.522
	23.039	21.722	19.179	20.562	15.819
	24.689	23.467	18.543	15.807	14.158
	22.809	25.612	15.696	15.478	17.862
	20.992	25.394	15.87	16.187	15.124
	25.566	23.695	14.683	16.309	17.996
	20.476	24.058	15.466	16.083	21.301
	23.031	24.566	16.627	17.064	20.415
	23.904	24.387	15.686	16.893	16.161
	24.111	22.764	16.698	16.204	16.634
	23.081	25.879	16.399	17.21	17.359
	23.952	25.273	16.809	18.726	17.722
	24.072	26.14	15.424	17.311	18.805
	25.731	24.408	16.815	18.547	18.353
