# Supplementary material for: Salt-stress-induced tomato sweetening involves an SlSnRK2.6-SlZHD8 sugar accumulation cascade triggered by root-derived abscisic acid
Source: EMBO J. 2026 Feb 2;45(7):2134–56. doi: 10.1038/s44318-026-00708-0 (PMC13043847; doi:10.1038/s44318-026-00708-0)
Supplement: Supplementary file 17 — Source data Fig. 5 [file 44318_2026_708_MOESM17_ESM.zip › Source Data Fig 5/Source Data Fig 5H/Fig 5H.xlsx]

## Sheet: Sheet1
	Control			Salt
WT	2.96	2.75	3.32	1.94	1.95	1.7
slzhd8	2.93	2.84	3.23	2.3	2.41	2.6
slsweet12	3.25	2.77	2.92	1.28	1.25	1.37
slzhd8/slsweet12	3.2	2.92	2.97	1.42	1.3	1.51
statistical significance: one-way ANOVA
Control	WT	a
	slzhd8	a
	slsweet12	a
	slzhd8/slsweet12	a
Salt	WT	c
	slzhd8	b
	slsweet12	d
	slzhd8/slsweet12	cd
Control - Salt
WT	P<0.001
slzhd8	P=0.027
slsweet12	P<0.001
slzhd8/slsweet12	P<0.001
