# Supplementary material for: Salt-stress-induced tomato sweetening involves an SlSnRK2.6-SlZHD8 sugar accumulation cascade triggered by root-derived abscisic acid
Source: EMBO J. 2026 Feb 2;45(7):2134–56. doi: 10.1038/s44318-026-00708-0 (PMC13043847; doi:10.1038/s44318-026-00708-0)
Supplement: Supplementary file 17 — Source data Fig. 5 [file 44318_2026_708_MOESM17_ESM.zip › Source Data Fig 5/Source Data Fig 5I/Fig 5I.xlsx]

## Sheet: Sheet1
	Control			Salt
WT	0.458	0.44	0.482	0.388	0.331	0.333
slzhd8	0.465	0.456	0.482	0.429	0.434	0.452
slsweet12	0.471	0.421	0.453	0.133	0.157	0.181
slzhd8/slsweet12	0.475	0.475	0.401	0.203	0.238	0.228
statistical significance: one-way ANOVA
Control	WT	a
	slzhd8	a
	slsweet12	a
	slzhd8/slsweet12	a
Salt	WT	b
	slzhd8	a
	slsweet12	c
	slzhd8/slsweet12	c
Control - Salt
WT	P=0.002
slzhd8	P=0.839
slsweet12	P<0.001
slzhd8/slsweet12	P<0.001
