# Supplementary material for: Salt-stress-induced tomato sweetening involves an SlSnRK2.6-SlZHD8 sugar accumulation cascade triggered by root-derived abscisic acid
Source: EMBO J. 2026 Feb 2;45(7):2134–56. doi: 10.1038/s44318-026-00708-0 (PMC13043847; doi:10.1038/s44318-026-00708-0)
Supplement: Supplementary file 17 — Source data Fig. 5 [file 44318_2026_708_MOESM17_ESM.zip › Source Data Fig 5/Source Data Fig 5J/Fig 5J.xlsx]

## Sheet: Sheet1
	Control			Salt
WT	134.57	128.64	145.81	82.34	88.15	85.94
slzhd8	155.8	169.8	143.2	108.34	104.57	110.48
slsweet12	112.06	119.7	103.48	60.68	63.6	55.95
slzhd8/slsweet12	120.57	127.84	111.76	64.64	69.85	61.48
statistical significance: one-way ANOVA
Control	WT	ab
	slzhd8	a
	slsweet12	c
	slzhd8/slsweet12	bc
Salt	WT	d
	slzhd8	c
	slsweet12	e
	slzhd8/slsweet12	de
Control - Salt
WT	P<0.001
slzhd8	P<0.001
slsweet12	P<0.001
slzhd8/slsweet12	P<0.001
