# Supplementary material for: Salt-stress-induced tomato sweetening involves an SlSnRK2.6-SlZHD8 sugar accumulation cascade triggered by root-derived abscisic acid
Source: EMBO J. 2026 Feb 2;45(7):2134–56. doi: 10.1038/s44318-026-00708-0 (PMC13043847; doi:10.1038/s44318-026-00708-0)
Supplement: Supplementary file 17 — Source data Fig. 5 [file 44318_2026_708_MOESM17_ESM.zip › Source Data Fig 5/Source Data Fig 5K/Fig 5K.xlsx]

## Sheet: Sheet1
	Control			Salt
WT	0.215	0.234	0.176	1.808	1.739	1.765
slzhd8	0.26	0.165	0.237	1.231	1.091	1.338
slsweet12	0.236	0.205	0.17	2.729	2.409	2.565
slzhd8/slsweet12	0.162	0.187	0.24	2.265	2.395	2.235
statistical significance: one-way ANOVA
Control	WT	a
	slzhd8	a
	slsweet12	a
	slzhd8/slsweet12	a
Salt	WT	c
	slzhd8	d
	slsweet12	a
	slzhd8/slsweet12	b
Control - Salt
WT	P<0.001
slzhd8	P<0.001
slsweet12	P<0.001
slzhd8/slsweet12	P<0.001
