# Supplementary material for: Salt-stress-induced tomato sweetening involves an SlSnRK2.6-SlZHD8 sugar accumulation cascade triggered by root-derived abscisic acid
Source: EMBO J. 2026 Feb 2;45(7):2134–56. doi: 10.1038/s44318-026-00708-0 (PMC13043847; doi:10.1038/s44318-026-00708-0)
Supplement: Supplementary file 18 — Source data Fig. 6 [file 44318_2026_708_MOESM18_ESM.zip]

Archive with 44 entries (28 files):
- Source Data Fig 6/
- Source Data Fig 6/Source Data Fig 6A/
- Source Data Fig 6/Source Data Fig 6A/Fig 6A.xlsx
- Source Data Fig 6/Source Data Fig 6B/
- Source Data Fig 6/Source Data Fig 6B/Fig 6B.xlsx
- Source Data Fig 6/Source Data Fig 6C/
- Source Data Fig 6/Source Data Fig 6C/SlSUS3.tif
- Source Data Fig 6/Source Data Fig 6C/SlSWEET12.tif
- Source Data Fig 6/Source Data Fig 6D/
- Source Data Fig 6/Source Data Fig 6D/Fig 6D.emf
- Source Data Fig 6/Source Data Fig 6D/Fig 6D.xlsx
- Source Data Fig 6/Source Data Fig 6E/
- Source Data Fig 6/Source Data Fig 6E/Fig 6E.xlsx
- Source Data Fig 6/Source Data Fig 6F/
- Source Data Fig 6/Source Data Fig 6F/Fig 6F.xlsx
- Source Data Fig 6/Source Data Fig 6G/
- Source Data Fig 6/Source Data Fig 6G/Fig 6G.emf
- Source Data Fig 6/Source Data Fig 6G/Fig 6G.xlsx
- Source Data Fig 6/Source Data Fig 6H/
- Source Data Fig 6/Source Data Fig 6H/Fig 6H.emf
- Source Data Fig 6/Source Data Fig 6H/Fig 6H.xlsx
- Source Data Fig 6/Source Data Fig 6I/
- Source Data Fig 6/Source Data Fig 6I/Fig 6I.emf
- Source Data Fig 6/Source Data Fig 6I/Fig 6I.xlsx
- Source Data Fig 6/Source Data Fig 6J/
- Source Data Fig 6/Source Data Fig 6J/Fig 6J.emf
- Source Data Fig 6/Source Data Fig 6J/Fig 6J.xlsx
- Source Data Fig 6/Source Data Fig 6K/
- Source Data Fig 6/Source Data Fig 6K/Hap A-root.jpg
- Source Data Fig 6/Source Data Fig 6K/Hap A-shoot.jpg
- Source Data Fig 6/Source Data Fig 6K/Hap B-root.jpg
- Source Data Fig 6/Source Data Fig 6K/Hap B-shoot.jpg
- Source Data Fig 6/Source Data Fig 6L/
- Source Data Fig 6/Source Data Fig 6L/Fig 6L.emf
- Source Data Fig 6/Source Data Fig 6L/Fig 6L.xlsx
- Source Data Fig 6/Source Data Fig 6M/
- Source Data Fig 6/Source Data Fig 6M/Fig 6M.emf
- Source Data Fig 6/Source Data Fig 6M/Fig 6M.xlsx
- Source Data Fig 6/Source Data Fig 6N/
- Source Data Fig 6/Source Data Fig 6N/Fig 6N.emf
- Source Data Fig 6/Source Data Fig 6N/Fig 6N.xlsx
- Source Data Fig 6/Source Data Fig 6O/
- Source Data Fig 6/Source Data Fig 6O/Fig 6O.emf
- Source Data Fig 6/Source Data Fig 6O/Fig 6O.xlsx
