# Supplementary material for: Salt-stress-induced tomato sweetening involves an SlSnRK2.6-SlZHD8 sugar accumulation cascade triggered by root-derived abscisic acid
Source: EMBO J. 2026 Feb 2;45(7):2134–56. doi: 10.1038/s44318-026-00708-0 (PMC13043847; doi:10.1038/s44318-026-00708-0)
Supplement: Supplementary file 18 — Source data Fig. 6 [file 44318_2026_708_MOESM18_ESM.zip › Source Data Fig 6/Source Data Fig 6A/Fig 6A.xlsx]

## Sheet: Fig 6A
Chr	Start	End	Score	Event
1	1	20000	-0.69582	Domestication
1	10001	30000	-0.69582	Domestication
1	20001	40000	-0.690743	Domestication
1	30001	50000	-0.69582	Domestication
1	40001	60000	-0.69582	Domestication
1	50001	70000	-0.69582	Domestication
1	60001	80000	-0.588169	Domestication
1	70001	90000	-0.673562	Domestication
1	80001	100000	-0.628584	Domestication
1	90001	110000	0.408135	Domestication
1	100001	120000	-0.67001	Domestication
1	110001	130000	0.815263	Domestication
1	120001	140000	-0.419219	Domestication
1	130001	150000	-0.246924	Domestication
1	140001	160000	-0.69582	Domestication
1	150001	170000	-0.59099	Domestication
1	160001	180000	-0.69582	Domestication
1	170001	190000	-0.678997	Domestication
1	180001	200000	-0.376763	Domestication
1	190001	210000	0.00133837	Domestication
1	200001	220000	-0.598796	Domestication
1	210001	230000	4.26388	Domestication
1	220001	240000	-0.676402	Domestication
1	230001	250000	0.902375	Domestication
1	240001	260000	-0.632782	Domestication
1	250001	270000	1.48199	Domestication
1	260001	280000	3.53658	Domestication
1	270001	290000	0.794184	Domestication
1	280001	300000	-0.422199	Domestication
1	290001	310000	1.19553	Domestication
1	300001	320000	-0.527723	Domestication
1	310001	330000	-0.69582	Domestication
1	320001	340000	-0.608552	Domestication
1	330001	350000	0.153557	Domestication
1	340001	360000	0.589113	Domestication
1	350001	370000	-0.648263	Domestication
1	360001	380000	-0.252134	Domestication
1	370001	390000	-0.69582	Domestication
1	380001	400000	-0.619615	Domestication
1	390001	410000	-0.623938	Domestication
1	400001	420000	-0.543651	Domestication
1	410001	430000	-0.678404	Domestication
1	420001	440000	0.411496	Domestication
1	430001	450000	-0.69582	Domestication
1	440001	460000	-0.602659	Domestication
1	450001	470000	-0.503589	Domestication
1	460001	480000	-0.629937	Domestication
1	470001	490000	-0.575579	Domestication
1	480001	500000	-0.69582	Domestication
1	490001	510000	-0.263368	Domestication
1	500001	520000	4.6388	Domestication
1	510001	530000	-0.351922	Domestication
1	520001	540000	5.8971	Domestication
1	530001	550000	0.989288	Domestication
1	540001	560000	-0.0434582	Domestication
1	550001	570000	-0.171824	Domestication
1	560001	580000	0.624684	Domestication
1	570001	590000	2.72733	Domestication
1	580001	600000	2.66598	Domestication
1	590001	610000	1.85465	Domestication
1	600001	620000	-0.638292	Domestication
1	610001	630000	-0.503628	Domestication
1	620001	640000	-0.640607	Domestication
1	630001	650000	-0.648884	Domestication
1	640001	660000	0.165175	Domestication
1	650001	670000	-0.301622	Domestication
1	660001	680000	-0.238738	Domestication
1	670001	690000	0.0241822	Domestication
1	680001	700000	-0.486729	Domestication
1	690001	710000	-0.69582	Domestication
1	700001	720000	-0.69582	Domestication
1	710001	730000	0.196984	Domestication
1	720001	740000	-0.499525	Domestication
1	730001	750000	-0.452904	Domestication
1	740001	760000	-0.0264152	Domestication
1	750001	770000	0.838565	Domestication
1	760001	780000	-0.653736	Domestication
1	770001	790000	-0.409128	Domestication
1	780001	800000	-0.642729	Domestication
1	790001	810000	-0.69582	Domestication
1	800001	820000	0.601859	Domestication
1	810001	830000	0.417384	Domestication
1	820001	840000	1.44971	Domestication
1	830001	850000	2.48757	Domestication
1	840001	860000	1.83208	Domestication
1	850001	870000	1.06656	Domestication
1	860001	880000	-0.573506	Domestication
1	870001	890000	-0.58026	Domestication
1	880001	900000	-0.583091	Domestication
1	890001	910000	2.28373	Domestication
1	900001	920000	0.82598	Domestication
1	910001	930000	-0.617462	Domestication
1	920001	940000	-0.214846	Domestication
1	930001	950000	-0.451552	Domestication
1	940001	960000	4.46871	Domestication
1	950001	970000	0.836845	Domestication
1	960001	980000	2.92175	Domestication
1	970001	990000	-0.223131	Domestication
1	980001	1000000	0.86048	Domestication
1	990001	1010000	0.638221	Domestication
1	1000001	1020000	3.00726	Domestication
1	1010001	1030000	-0.576886	Domestication
1	1020001	1040000	-0.670824	Domestication
1	1030001	1050000	0.611585	Domestication
1	1040001	1060000	-0.375121	Domestication
1	1050001	1070000	0.124191	Domestication
1	1060001	1080000	-0.391542	Domestication
1	1070001	1090000	1.37174	Domestication
1	1080001	1100000	-0.69582	Domestication
1	1090001	1110000	5.72373	Domestication
1	1100001	1120000	1.84828	Domestication
1	1110001	1130000	0.0304062	Domestication
1	1120001	1140000	-0.563931	Domestication
1	1130001	1150000	-0.637907	Domestication
1	1140001	1160000	0.178429	Domestication
1	1150001	1170000	0.536861	Domestication
1	1160001	1180000	1.53387	Domestication
1	1170001	1190000	-0.678332	Domestication
1	1180001	1200000	6.46639	Domestication
1	1190001	1210000	-0.69582	Domestication
1	1200001	1220000	-0.569964	Domestication
1	1210001	1230000	-0.476546	Domestication
1	1220001	1240000	0.449408	Domestication
1	1230001	1250000	-0.69582	Domestication
1	1240001	1260000	0.00400476	Domestication
1	1250001	1270000	0.324476	Domestication
1	1260001	1280000	-0.355558	Domestication
1	1270001	1290000	-0.69582	Domestication
1	1280001	1300000	-0.69582	Domestication
1	1290001	1310000	-0.597929	Domestication
1	1300001	1320000	-0.0444749	Domestication
1	1310001	1330000	-0.633616	Domestication
1	1320001	1340000	0.0469792	Domestication
1	1330001	1350000	0.613853	Domestication
1	1340001	1360000	-0.399608	Domestication
1	1350001	1370000	2.02538	Domestication
1	1360001	1380000	3.12081	Domestication
1	1370001	1390000	-0.420532	Domestication
1	1380001	1400000	1.61858	Domestication
1	1390001	1410000	-0.631595	Domestication
1	1400001	1420000	-0.669721	Domestication
1	1410001	1430000	-0.0374586	Domestication
1	1420001	1440000	2.44608	Domestication
1	1430001	1450000	-0.0533634	Domestication
1	1440001	1460000	-0.465705	Domestication
1	1450001	1470000	-0.610338	Domestication
1	1460001	1480000	-0.459329	Domestication
1	1470001	1490000	-0.606942	Domestication
1	1480001	1500000	0.479278	Domestication
1	1490001	1510000	-0.672376	Domestication
1	1500001	1520000	-0.594961	Domestication
1	1510001	1530000	-0.621865	Domestication
1	1520001	1540000	-0.377263	Domestication
1	1530001	1550000	-0.439774	Domestication
1	1540001	1560000	-0.69582	Domestication
1	1550001	1570000	-0.635561	Domestication
1	1560001	1580000	-0.575673	Domestication
1	1570001	1590000	-0.69582	Domestication
1	1580001	1600000	-0.0901541	Domestication
1	1590001	1610000	-0.574906	Domestication
1	1600001	1620000	-0.608247	Domestication
1	1610001	1630000	-0.522856	Domestication
1	1620001	1640000	-0.391443	Domestication
1	1630001	1650000	-0.69582	Domestication
1	1640001	1660000	-0.694574	Domestication
1	1650001	1670000	-0.69582	Domestication
1	1660001	1680000	-0.68968	Domestication
1	1670001	1690000	-0.69582	Domestication
1	1680001	1700000	-0.631994	Domestication
1	1690001	1710000	-0.168894	Domestication
1	1700001	1720000	-0.661275	Domestication
1	1710001	1730000	0.404426	Domestication
1	1720001	1740000	0.351789	Domestication
1	1730001	1750000	-0.568713	Domestication
1	1740001	1760000	-0.352263	Domestication
1	1750001	1770000	1.34599	Domestication
1	1760001	1780000	-0.632329	Domestication
1	1770001	1790000	-0.147703	Domestication
1	1780001	1800000	0.0449529	Domestication
1	1790001	1810000	4.47444	Domestication
1	1800001	1820000	-0.653506	Domestication
1	1810001	1830000	-0.69582	Domestication
1	1820001	1840000	-0.69582	Domestication
1	1830001	1850000	0.945426	Domestication
1	1840001	1860000	0.259557	Domestication
1	1850001	1870000	-0.514134	Domestication
1	1860001	1880000	0.00513445	Domestication
1	1870001	1890000	-0.617279	Domestication
1	1880001	1900000	-0.480072	Domestication
1	1890001	1910000	-0.316463	Domestication
1	1900001	1920000	-0.69582	Domestication
1	1910001	1930000	-0.289378	Domestication
1	1920001	1940000	-0.498543	Domestication
1	1930001	1950000	-0.69582	Domestication
1	1940001	1960000	2.75524	Domestication
1	1950001	1970000	0.634493	Domestication
1	1960001	1980000	-0.251097	Domestication
1	1970001	1990000	-0.553928	Domestication
1	1980001	2000000	-0.0818257	Domestication
1	1990001	2010000	-0.348808	Domestication
1	2000001	2020000	-0.131471	Domestication
1	2010001	2030000	-0.69582	Domestication
1	2020001	2040000	-0.296257	Domestication
1	2030001	2050000	-0.388711	Domestication
1	2040001	2060000	-0.209805	Domestication
1	2050001	2070000	-0.69582	Domestication
1	2060001	2080000	0.0985367	Domestication
1	2070001	2090000	1.08971	Domestication
1	2080001	2100000	-0.0111076	Domestication
1	2090001	2110000	-0.69468	Domestication
1	2100001	2120000	-0.69582	Domestication
1	2110001	2130000	-0.69582	Domestication
1	2120001	2140000	-0.419387	Domestication
1	2130001	2150000	-0.0229927	Domestication
1	2140001	2160000	-0.67042	Domestication
1	2150001	2170000	-0.673813	Domestication
1	2160001	2180000	-0.642436	Domestication
1	2170001	2190000	-0.69582	Domestication
1	2180001	2200000	-0.643462	Domestication
1	2190001	2210000	0.668371	Domestication
1	2200001	2220000	-0.69582	Domestication
1	2210001	2230000	-0.633508	Domestication
1	2220001	2240000	-0.328202	Domestication
1	2230001	2250000	1.01077	Domestication
1	2240001	2260000	-0.69582	Domestication
1	2250001	2270000	1.42675	Domestication
1	2260001	2280000	-0.648471	Domestication
1	2270001	2290000	-0.69582	Domestication
1	2280001	2300000	-0.582831	Domestication
1	2290001	2310000	-0.69582	Domestication
1	2300001	2320000	-0.647767	Domestication
1	2310001	2330000	-0.69582	Domestication
1	2320001	2340000	-0.694741	Domestication
1	2330001	2350000	-0.647	Domestication
1	2340001	2360000	-0.474298	Domestication
1	2350001	2370000	-0.637443	Domestication
1	2360001	2380000	-0.538972	Domestication
1	2370001	2390000	-0.491817	Domestication
1	2380001	2400000	1.50905	Domestication
1	2390001	2410000	-0.649803	Domestication
1	2400001	2420000	0.197266	Domestication
1	2410001	2430000	-0.485866	Domestication
1	2420001	2440000	-0.69582	Domestication
1	2430001	2450000	1.01604	Domestication
1	2440001	2460000	-0.69582	Domestication
1	2450001	2470000	-0.69582	Domestication
1	2460001	2480000	-0.695798	Domestication
1	2470001	2490000	-0.69582	Domestication
1	2480001	2500000	-0.69582	Domestication
1	2490001	2510000	0.280401	Domestication
1	2500001	2520000	0.664872	Domestication
1	2510001	2530000	4.34647	Domestication
1	2520001	2540000	-0.241196	Domestication
1	2530001	2550000	-0.623508	Domestication
1	2540001	2560000	-0.50149	Domestication
1	2550001	2570000	-0.346607	Domestication
1	2560001	2580000	-0.50926	Domestication
1	2570001	2590000	-0.69582	Domestication
1	2580001	2600000	-0.620842	Domestication
1	2590001	2610000	-0.69582	Domestication
1	2600001	2620000	0.420322	Domestication
1	2610001	2630000	0.17073	Domestication
1	2620001	2640000	1.78705	Domestication
1	2630001	2650000	-0.58933	Domestication
1	2640001	2660000	-0.61152	Domestication
1	2650001	2670000	0.669432	Domestication
1	2660001	2680000	-0.238719	Domestication
1	2670001	2690000	-0.341863	Domestication
1	2680001	2700000	0.6815	Domestication
1	2690001	2710000	3.20208	Domestication
1	2700001	2720000	-0.599614	Domestication
1	2710001	2730000	-0.625601	Domestication
1	2720001	2740000	1.4158	Domestication
1	2730001	2750000	-0.491847	Domestication
1	2740001	2760000	-0.461269	Domestication
1	2750001	2770000	0.497492	Domestication
1	2760001	2780000	-0.674708	Domestication
1	2770001	2790000	-0.523133	Domestication
1	2780001	2800000	-0.69582	Domestication
1	2790001	2810000	-0.553708	Domestication
1	2800001	2820000	-0.554936	Domestication
1	2810001	2830000	-0.637529	Domestication
1	2820001	2840000	-0.570623	Domestication
1	2830001	2850000	-0.662533	Domestication
1	2840001	2860000	-0.695027	Domestication
1	2850001	2870000	-0.69582	Domestication
1	2860001	2880000	1.41104	Domestication
1	2870001	2890000	-0.309226	Domestication
1	2880001	2900000	-0.441617	Domestication
1	2890001	2910000	-0.451583	Domestication
1	2900001	2920000	-0.676133	Domestication
1	2910001	2930000	-0.69582	Domestication
1	2920001	2940000	-0.613986	Domestication
1	2930001	2950000	1.47813	Domestication
1	2940001	2960000	-0.583571	Domestication
1	2950001	2970000	-0.693669	Domestication
1	2960001	2980000	-0.633726	Domestication
1	2970001	2990000	-0.651117	Domestication
1	2980001	3000000	-0.660493	Domestication
1	2990001	3010000	-0.69582	Domestication
1	3000001	3020000	-0.672068	Domestication
1	3010001	3030000	0.800076	Domestication
1	3020001	3040000	-0.0988658	Domestication
1	3030001	3050000	-0.648519	Domestication
1	3040001	3060000	-0.69582	Domestication
1	3050001	3070000	0.0680008	Domestication
1	3060001	3080000	-0.69582	Domestication
1	3070001	3090000	0.535804	Domestication
1	3080001	3100000	-0.397844	Domestication
1	3090001	3110000	-0.578152	Domestication
1	3100001	3120000	-0.254449	Domestication
1	3110001	3130000	0.110484	Domestication
1	3120001	3140000	-0.266726	Domestication
1	3130001	3150000	-0.460392	Domestication
1	3140001	3160000	-0.323213	Domestication
1	3150001	3170000	-0.138066	Domestication
1	3160001	3180000	0.205415	Domestication
1	3170001	3190000	1.27605	Domestication
1	3180001	3200000	-0.69582	Domestication
1	3190001	3210000	-0.570152	Domestication
1	3200001	3220000	-0.416705	Domestication
1	3210001	3230000	-0.69582	Domestication
1	3220001	3240000	0.284311	Domestication
1	3230001	3250000	-0.680112	Domestication
1	3240001	3260000	-0.410173	Domestication
1	3250001	3270000	-0.36957	Domestication
1	3260001	3280000	-0.593934	Domestication
1	3270001	3290000	0.535683	Domestication
1	3280001	3300000	1.58072	Domestication
1	3290001	3310000	0.638255	Domestication
1	3300001	3320000	-0.52532	Domestication
1	3310001	3330000	-0.649923	Domestication
1	3320001	3340000	-0.444085	Domestication
1	3330001	3350000	-0.0530408	Domestication
1	3340001	3360000	10.2248	Domestication
1	3350001	3370000	4.85337	Domestication
1	3360001	3380000	-0.611432	Domestication
1	3370001	3390000	-0.0230026	Domestication
1	3380001	3400000	-0.69582	Domestication
1	3390001	3410000	-0.620487	Domestication
1	3400001	3420000	-0.594872	Domestication
1	3410001	3430000	0.054963	Domestication
1	3420001	3440000	-0.69582	Domestication
1	3430001	3450000	-0.624806	Domestication
1	3440001	3460000	-0.661724	Domestication
1	3450001	3470000	-0.618931	Domestication
1	3460001	3480000	-0.574833	Domestication
1	3470001	3490000	-0.409996	Domestication
1	3480001	3500000	-0.625969	Domestication
1	3490001	3510000	0.727343	Domestication
1	3500001	3520000	-0.266466	Domestication
1	3510001	3530000	0.783502	Domestication
1	3520001	3540000	-0.69582	Domestication
1	3530001	3550000	-0.364106	Domestication
1	3540001	3560000	0.284511	Domestication
1	3550001	3570000	3.69728	Domestication
1	3560001	3580000	-0.675117	Domestication
1	3570001	3590000	-0.137952	Domestication
1	3580001	3600000	-0.69582	Domestication
1	3590001	3610000	-0.655454	Domestication
1	3600001	3620000	0.122809	Domestication
1	3610001	3630000	-0.562937	Domestication
1	3620001	3640000	-0.507519	Domestication
1	3630001	3650000	-0.654372	Domestication
1	3640001	3660000	-0.645408	Domestication
1	3650001	3670000	0.904548	Domestication
1	3660001	3680000	-0.506758	Domestication
1	3670001	3690000	-0.518872	Domestication
1	3680001	3700000	-0.568706	Domestication
1	3690001	3710000	-0.483402	Domestication
1	3700001	3720000	-0.405375	Domestication
1	3710001	3730000	-0.203065	Domestication
1	3720001	3740000	-0.527472	Domestication
1	3730001	3750000	-0.64177	Domestication
1	3740001	3760000	-0.535316	Domestication
1	3750001	3770000	0.139814	Domestication
1	3760001	3780000	2.25167	Domestication
1	3770001	3790000	1.20291	Domestication
1	3780001	3800000	-0.360597	Domestication
1	3790001	3810000	-0.525627	Domestication
1	3800001	3820000	-0.694424	Domestication
1	3810001	3830000	-0.69582	Domestication
1	3820001	3840000	-0.69582	Domestication
1	3830001	3850000	-0.693624	Domestication
1	3840001	3860000	-0.626043	Domestication
1	3850001	3870000	0.0364897	Domestication
1	3860001	3880000	5.7876	Domestication
1	3870001	3890000	-0.642886	Domestication
1	3880001	3900000	-0.629447	Domestication
1	3890001	3910000	-0.69582	Domestication
1	3900001	3920000	-0.670203	Domestication
1	3910001	3930000	0.339689	Domestication
1	3920001	3940000	-0.69582	Domestication
1	3930001	3950000	-0.695142	Domestication
1	3940001	3960000	-0.510722	Domestication
1	3950001	3970000	-0.563617	Domestication
1	3960001	3980000	-0.587046	Domestication
1	3970001	3990000	2.85344	Domestication
1	3980001	4000000	0.176594	Domestication
1	3990001	4010000	-0.0207066	Domestication
1	4000001	4020000	1.40005	Domestication
1	4010001	4030000	-0.395673	Domestication
1	4020001	4040000	-0.189211	Domestication
1	4030001	4050000	-0.609121	Domestication
1	4040001	4060000	0.345597	Domestication
1	4050001	4070000	-0.153479	Domestication
1	4060001	4080000	-0.571818	Domestication
1	4070001	4090000	-0.69582	Domestication
1	4080001	4100000	-0.484414	Domestication
1	4090001	4110000	-0.53589	Domestication
1	4100001	4120000	-0.69582	Domestication
1	4110001	4130000	-0.69582	Domestication
1	4120001	4140000	-0.69582	Domestication
1	4130001	4150000	-0.642519	Domestication
1	4140001	4160000	-0.69582	Domestication
1	4150001	4170000	-0.611002	Domestication
1	4160001	4180000	-0.69582	Domestication
1	4170001	4190000	-0.200148	Domestication
1	4180001	4200000	-0.648891	Domestication
1	4190001	4210000	-0.69582	Domestication
1	4200001	4220000	-0.69582	Domestication
1	4210001	4230000	0.153321	Domestication
1	4220001	4240000	0.232745	Domestication
1	4230001	4250000	-0.40708	Domestication
1	4240001	4260000	-0.69582	Domestication
1	4250001	4270000	-0.0453194	Domestication
1	4260001	4280000	-0.57873	Domestication
1	4270001	4290000	-0.381551	Domestication
1	4280001	4300000	0.301096	Domestication
1	4290001	4310000	-0.650752	Domestication
1	4300001	4320000	-0.493831	Domestication
1	4310001	4330000	-0.679127	Domestication
1	4320001	4340000	-0.672949	Domestication
1	4330001	4350000	-0.69582	Domestication
1	4340001	4360000	-0.593104	Domestication
1	4350001	4370000	0.234438	Domestication
1	4360001	4380000	-0.628101	Domestication
1	4370001	4390000	-0.464278	Domestication
1	4380001	4400000	0.701425	Domestication
1	4390001	4410000	0.157361	Domestication
1	4400001	4420000	-0.69582	Domestication
1	4410001	4430000	1.29762	Domestication
1	4420001	4440000	-0.67618	Domestication
1	4430001	4450000	-0.349291	Domestication
1	4440001	4460000	-0.636341	Domestication
1	4450001	4470000	-0.412821	Domestication
1	4460001	4480000	-0.501527	Domestication
1	4470001	4490000	-0.69582	Domestication
1	4480001	4500000	-0.69582	Domestication
1	4490001	4510000	-0.443836	Domestication
1	4500001	4520000	1.49573	Domestication
1	4510001	4530000	-0.69582	Domestication
1	4520001	4540000	-0.573927	Domestication
1	4530001	4550000	1.19006	Domestication
1	4540001	4560000	-0.622554	Domestication
1	4550001	4570000	1.00258	Domestication
1	4560001	4580000	-0.69582	Domestication
1	4570001	4590000	-0.649378	Domestication
1	4580001	4600000	-0.62298	Domestication
1	4590001	4610000	2.37646	Domestication
1	4600001	4620000	-0.69582	Domestication
1	4610001	4630000	-0.425263	Domestication
1	4620001	4640000	2.65906	Domestication
1	4630001	4650000	0.770513	Domestication
1	4640001	4660000	-0.61434	Domestication
1	4650001	4670000	-0.631501	Domestication
1	4660001	4680000	0.755759	Domestication
1	4670001	4690000	0.310216	Domestication
1	4680001	4700000	-0.553361	Domestication
1	4690001	4710000	-0.451263	Domestication
1	4700001	4720000	-0.503093	Domestication
1	4710001	4730000	-0.579546	Domestication
1	4720001	4740000	-0.69582	Domestication
1	4730001	4750000	-0.69582	Domestication
1	4740001	4760000	0.116735	Domestication
1	4750001	4770000	0.0487709	Domestication
1	4760001	4780000	0.465457	Domestication
1	4770001	4790000	0.140896	Domestication
1	4780001	4800000	-0.65268	Domestication
1	4790001	4810000	-0.667982	Domestication
1	4800001	4820000	-0.69582	Domestication
1	4810001	4830000	-0.69582	Domestication
1	4820001	4840000	-0.476731	Domestication
1	4830001	4850000	-0.69582	Domestication
1	4840001	4860000	-0.69582	Domestication
1	4850001	4870000	-0.69582	Domestication
1	4860001	4880000	0.74925	Domestication
1	4870001	4890000	-0.359784	Domestication
1	4880001	4900000	1.14108	Domestication
1	4890001	4910000	2.46315	Domestication
1	4900001	4920000	-0.560729	Domestication
1	4910001	4930000	2.74312	Domestication
1	4920001	4940000	2.06392	Domestication
1	4930001	4950000	-0.497013	Domestication
1	4940001	4960000	1.34481	Domestication
1	4950001	4970000	-0.604525	Domestication
1	4960001	4980000	-0.190914	Domestication
1	4970001	4990000	0.917349	Domestication
1	4980001	5000000	-0.0430252	Domestication
1	4990001	5010000	-0.69582	Domestication
1	5000001	5020000	-0.69582	Domestication
1	5010001	5030000	-0.599585	Domestication
1	5020001	5040000	-0.372477	Domestication
1	5030001	5050000	0.954311	Domestication
1	5040001	5060000	-0.0492466	Domestication
1	5050001	5070000	-0.246075	Domestication
1	5060001	5080000	-0.552336	Domestication
1	5070001	5090000	1.64066	Domestication
1	5080001	5100000	-0.447163	Domestication
1	5090001	5110000	1.76718	Domestication
1	5100001	5120000	-0.530356	Domestication
1	5110001	5130000	-0.434016	Domestication
1	5120001	5140000	-0.375999	Domestication
1	5130001	5150000	0.9871	Domestication
1	5140001	5160000	1.03906	Domestication
1	5150001	5170000	-0.455516	Domestication
1	5160001	5180000	1.19696	Domestication
1	5170001	5190000	-0.69582	Domestication
1	5180001	5200000	0.826625	Domestication
1	5190001	5210000	0.569671	Domestication
1	5200001	5220000	1.94054	Domestication
1	5210001	5230000	-0.578677	Domestication
1	5220001	5240000	-0.177156	Domestication
1	5230001	5250000	2.86209	Domestication
1	5240001	5260000	-0.493551	Domestication
1	5250001	5270000	-0.592261	Domestication
1	5260001	5280000	0.886957	Domestication
1	5270001	5290000	0.871236	Domestication
1	5280001	5300000	0.430627	Domestication
1	5290001	5310000	0.241586	Domestication
1	5300001	5320000	0.61509	Domestication
1	5310001	5330000	0.0082764	Domestication
1	5320001	5340000	-0.0841251	Domestication
1	5330001	5350000	-0.601811	Domestication
1	5340001	5360000	-0.517825	Domestication
1	5350001	5370000	2.54925	Domestication
1	5360001	5380000	2.03528	Domestication
1	5370001	5390000	0.946432	Domestication
1	5380001	5400000	5.51867	Domestication
1	5390001	5410000	-0.387226	Domestication
1	5400001	5420000	3.33956	Domestication
1	5410001	5430000	0.811932	Domestication
1	5420001	5440000	0.602891	Domestication
1	5430001	5450000	3.69609	Domestication
1	5440001	5460000	3.64335	Domestication
1	5450001	5470000	1.48916	Domestication
1	5460001	5480000	0.979659	Domestication
1	5470001	5490000	0.141938	Domestication
1	5480001	5500000	-0.69582	Domestication
1	5490001	5510000	4.5186	Domestication
1	5500001	5520000	2.04689	Domestication
1	5510001	5530000	-0.127841	Domestication
1	5520001	5540000	-0.395438	Domestication
1	5530001	5550000	-0.334087	Domestication
1	5540001	5560000	2.78536	Domestication
1	5550001	5570000	-0.592408	Domestication
1	5560001	5580000	-0.318598	Domestication
1	5570001	5590000	-0.592441	Domestication
1	5580001	5600000	-0.627254	Domestication
1	5590001	5610000	0.825058	Domestication
1	5600001	5620000	0.961961	Domestication
1	5610001	5630000	0.46941	Domestication
1	5620001	5640000	0.814133	Domestication
1	5630001	5650000	0.787985	Domestication
1	5640001	5660000	-0.69582	Domestication
1	5650001	5670000	-0.537128	Domestication
1	5660001	5680000	-0.135558	Domestication
1	5670001	5690000	-0.306105	Domestication
1	5680001	5700000	5.75918	Domestication
1	5690001	5710000	6.81055	Domestication
1	5700001	5720000	1.61602	Domestication
1	5710001	5730000	-0.218411	Domestication
1	5720001	5740000	1.54027	Domestication
1	5730001	5750000	0.856764	Domestication
1	5740001	5760000	-0.608982	Domestication
1	5750001	5770000	-0.621774	Domestication
1	5760001	5780000	-0.606008	Domestication
1	5770001	5790000	-0.166637	Domestication
1	5780001	5800000	-0.263396	Domestication
1	5790001	5810000	0.504511	Domestication
1	5800001	5820000	0.971058	Domestication
1	5810001	5830000	-0.607712	Domestication
1	5820001	5840000	-0.594451	Domestication
1	5830001	5850000	-0.477391	Domestication
1	5840001	5860000	-0.196864	Domestication
1	5850001	5870000	2.42525	Domestication
1	5860001	5880000	0.151679	Domestication
1	5870001	5890000	1.17933	Domestication
1	5880001	5900000	-0.69582	Domestication
1	5890001	5910000	-0.69582	Domestication
1	5900001	5920000	-0.49666	Domestication
1	5910001	5930000	0.095033	Domestication
1	5920001	5940000	-0.615751	Domestication
1	5930001	5950000	-0.506224	Domestication
1	5940001	5960000	-0.303163	Domestication
1	5950001	5970000	-0.644373	Domestication
1	5960001	5980000	0.348048	Domestication
1	5970001	5990000	0.983813	Domestication
1	5980001	6000000	-0.691105	Domestication
1	5990001	6010000	-0.69582	Domestication
1	6000001	6020000	-0.69582	Domestication
1	6010001	6030000	-0.69582	Domestication
1	6020001	6040000	-0.69582	Domestication
1	6030001	6050000	-0.69582	Domestication
1	6040001	6060000	-0.642537	Domestication
1	6050001	6070000	-0.69582	Domestication
1	6060001	6080000	-0.663535	Domestication
1	6070001	6090000	-0.695819	Domestication
1	6080001	6100000	-0.69582	Domestication
1	6090001	6110000	-0.69582	Domestication
1	6100001	6120000	-0.69582	Domestication
1	6110001	6130000	-0.690003	Domestication
1	6120001	6140000	-0.69582	Domestication
1	6130001	6150000	-0.69582	Domestication
1	6140001	6160000	-0.69582	Domestication
1	6150001	6170000	-0.69582	Domestication
1	6160001	6180000	-0.643291	Domestication
1	6170001	6190000	-0.69582	Domestication
1	6180001	6200000	-0.69582	Domestication
1	6190001	6210000	-0.69582	Domestication
1	6200001	6220000	-0.463204	Domestication
1	6210001	6230000	1.24754	Domestication
1	6220001	6240000	-0.21088	Domestication
1	6230001	6250000	0.426393	Domestication
1	6240001	6260000	-0.636766	Domestication
1	6250001	6270000	1.35468	Domestication
1	6260001	6280000	0.00249802	Domestication
1	6270001	6290000	1.54033	Domestication
1	6280001	6300000	-0.0121517	Domestication
1	6290001	6310000	1.7124	Domestication
1	6300001	6320000	0.641095	Domestication
1	6310001	6330000	-0.100593	Domestication
1	6320001	6340000	0.876715	Domestication
1	6330001	6350000	-0.29072	Domestication
1	6340001	6360000	0.505239	Domestication
1	6350001	6370000	0.740913	Domestication
1	6360001	6380000	2.21605	Domestication
1	6370001	6390000	1.37924	Domestication
1	6380001	6400000	-0.497928	Domestication
1	6390001	6410000	0.103827	Domestication
1	6400001	6420000	1.59607	Domestication
1	6410001	6430000	-0.582682	Domestication
1	6420001	6440000	-0.69582	Domestication
1	6430001	6450000	-0.559449	Domestication
1	6440001	6460000	2.01987	Domestication
1	6450001	6470000	2.95651	Domestication
1	6460001	6480000	-0.420045	Domestication
1	6470001	6490000	-0.350433	Domestication
1	6480001	6500000	-0.582109	Domestication
1	6490001	6510000	-0.58818	Domestication
1	6500001	6520000	-0.238368	Domestication
1	6510001	6530000	-0.330906	Domestication
1	6520001	6540000	-0.3427	Domestication
1	6530001	6550000	0.51482	Domestication
1	6540001	6560000	-0.616926	Domestication
1	6550001	6570000	-0.609338	Domestication
1	6560001	6580000	0.702907	Domestication
1	6570001	6590000	-0.462761	Domestication
1	6580001	6600000	-0.485287	Domestication
1	6590001	6610000	-0.548841	Domestication
1	6600001	6620000	0.629335	Domestication
1	6610001	6630000	-0.521127	Domestication
1	6620001	6640000	-0.633114	Domestication
1	6630001	6650000	1.14964	Domestication
1	6640001	6660000	0.871817	Domestication
1	6650001	6670000	0.489967	Domestication
1	6660001	6680000	-0.501409	Domestication
1	6670001	6690000	0.169904	Domestication
1	6680001	6700000	0.0891048	Domestication
1	6690001	6710000	-0.126194	Domestication
1	6700001	6720000	-0.379693	Domestication
1	6710001	6730000	-0.278898	Domestication
1	6720001	6740000	-0.69582	Domestication
1	6730001	6750000	0.299095	Domestication
1	6740001	6760000	-0.69582	Domestication
1	6750001	6770000	-0.61316	Domestication
1	6760001	6780000	-0.586957	Domestication
1	6770001	6790000	-0.446424	Domestication
1	6780001	6800000	0.292968	Domestication
1	6790001	6810000	-0.69582	Domestication
1	6800001	6820000	-0.212604	Domestication
1	6810001	6830000	-0.69582	Domestication
1	6820001	6840000	-0.393485	Domestication
1	6830001	6850000	0.292988	Domestication
1	6840001	6860000	-0.669387	Domestication
1	6850001	6870000	-0.640408	Domestication
1	6860001	6880000	-0.642423	Domestication
1	6870001	6890000	-0.69582	Domestication
1	6880001	6900000	1.32385	Domestication
1	6890001	6910000	-0.53682	Domestication
1	6900001	6920000	-0.14286	Domestication
1	6910001	6930000	0.0945617	Domestication
1	6920001	6940000	1.10509	Domestication
1	6930001	6950000	-0.413595	Domestication
1	6940001	6960000	-0.464129	Domestication
1	6950001	6970000	-0.464747	Domestication
1	6960001	6980000	-0.219154	Domestication
1	6970001	6990000	-0.47654	Domestication
1	6980001	7000000	-0.137533	Domestication
1	6990001	7010000	-0.0713329	Domestication
1	7000001	7020000	-0.435118	Domestication
1	7010001	7030000	-0.184068	Domestication
1	7020001	7040000	-0.570237	Domestication
1	7030001	7050000	0.833866	Domestication
1	7040001	7060000	-0.69582	Domestication
1	7050001	7070000	1.74026	Domestication
1	7060001	7080000	1.44262	Domestication
1	7070001	7090000	0.00746274	Domestication
1	7080001	7100000	-0.0744593	Domestication
1	7090001	7110000	-0.582735	Domestication
1	7100001	7120000	0.0869506	Domestication
1	7110001	7130000	-0.116407	Domestication
1	7120001	7140000	0.174883	Domestication
1	7130001	7150000	0.62333	Domestication
1	7140001	7160000	-0.329164	Domestication
1	7150001	7170000	-0.220495	Domestication
1	7160001	7180000	-0.479099	Domestication
1	7170001	7190000	-0.672761	Domestication
1	7180001	7200000	0.131442	Domestication
1	7190001	7210000	-0.240363	Domestication
1	7200001	7220000	1.98207	Domestication
1	7210001	7230000	2.38819	Domestication
1	7220001	7240000	0.920003	Domestication
1	7230001	7250000	-0.589606	Domestication
1	7240001	7260000	-0.547816	Domestication
1	7250001	7270000	-0.515521	Domestication
1	7260001	7280000	-0.614473	Domestication
1	7270001	7290000	-0.629846	Domestication
1	7280001	7300000	-0.690053	Domestication
1	7290001	7310000	0.315642	Domestication
1	7300001	7320000	-0.406697	Domestication
1	7310001	7330000	1.90388	Domestication
1	7320001	7340000	1.02427	Domestication
1	7330001	7350000	1.04459	Domestication
1	7340001	7360000	0.863261	Domestication
1	7350001	7370000	0.051508	Domestication
1	7360001	7380000	-0.530662	Domestication
1	7370001	7390000	0.939002	Domestication
1	7380001	7400000	1.83281	Domestication
1	7390001	7410000	-0.627013	Domestication
1	7400001	7420000	-0.569245	Domestication
1	7410001	7430000	-0.442732	Domestication
1	7420001	7440000	-0.69582	Domestication
1	7430001	7450000	0.947016	Domestication
1	7440001	7460000	-0.610783	Domestication
1	7450001	7470000	1.6735	Domestication
1	7460001	7480000	-0.154904	Domestication
1	7470001	7490000	-0.661067	Domestication
1	7480001	7500000	0.231215	Domestication
1	7490001	7510000	0.716206	Domestication
1	7500001	7520000	0.326237	Domestication
1	7510001	7530000	-0.546344	Domestication
1	7520001	7540000	0.2228	Domestication
1	7530001	7550000	-0.484303	Domestication
1	7540001	7560000	1.95235	Domestication
1	7550001	7570000	-0.494103	Domestication
1	7560001	7580000	0.164472	Domestication
1	7570001	7590000	-0.388099	Domestication
1	7580001	7600000	-0.406335	Domestication
1	7590001	7610000	0.284734	Domestication
1	7600001	7620000	-0.621975	Domestication
1	7610001	7630000	-0.0773991	Domestication
1	7620001	7640000	0.107239	Domestication
1	7630001	7650000	0.359183	Domestication
1	7640001	7660000	-0.470244	Domestication
1	7650001	7670000	-0.693801	Domestication
1	7660001	7680000	-0.456919	Domestication
1	7670001	7690000	-0.115869	Domestication
1	7680001	7700000	-0.320522	Domestication
1	7690001	7710000	-0.69582	Domestication
1	7700001	7720000	-0.609319	Domestication
1	7710001	7730000	-0.410561	Domestication
1	7720001	7740000	-0.660747	Domestication
1	7730001	7750000	-0.122662	Domestication
1	7740001	7760000	0.403293	Domestication
1	7750001	7770000	1.09218	Domestication
1	7760001	7780000	0.405939	Domestication
1	7770001	7790000	-0.259975	Domestication
1	7780001	7800000	0.519458	Domestication
1	7790001	7810000	-0.620726	Domestication
1	7800001	7820000	-0.3867	Domestication
1	7810001	7830000	-0.62994	Domestication
1	7820001	7840000	-0.482596	Domestication
1	7830001	7850000	-0.136791	Domestication
1	7840001	7860000	-0.334999	Domestication
1	7850001	7870000	-0.396589	Domestication
1	7860001	7880000	1.21418	Domestication
1	7870001	7890000	-0.582588	Domestication
1	7880001	7900000	-0.258738	Domestication
1	7890001	7910000	-0.546227	Domestication
1	7900001	7920000	-0.45655	Domestication
1	7910001	7930000	-0.0490523	Domestication
1	7920001	7940000	-0.383791	Domestication
1	7930001	7950000	-0.608399	Domestication
1	7940001	7960000	0.704445	Domestication
1	7950001	7970000	-0.406748	Domestication
1	7960001	7980000	0.619584	Domestication
1	7970001	7990000	-0.555073	Domestication
1	7980001	8000000	-0.610096	Domestication
1	7990001	8010000	-0.568299	Domestication
1	8000001	8020000	-0.308258	Domestication
1	8010001	8030000	1.21025	Domestication
1	8020001	8040000	0.685692	Domestication
1	8030001	8050000	-0.613837	Domestication
1	8040001	8060000	2.29141	Domestication
1	8050001	8070000	0.87682	Domestication
1	8060001	8080000	0.031587	Domestication
1	8070001	8090000	-0.571692	Domestication
1	8080001	8100000	-0.58502	Domestication
1	8090001	8110000	0.727938	Domestication
1	8100001	8120000	-0.621497	Domestication
1	8110001	8130000	-0.69582	Domestication
1	8120001	8140000	-0.512447	Domestication
1	8130001	8150000	-0.0607188	Domestication
1	8140001	8160000	0.344705	Domestication
1	8150001	8170000	-0.490576	Domestication
1	8160001	8180000	-0.398145	Domestication
1	8170001	8190000	-0.525326	Domestication
1	8180001	8200000	-0.412421	Domestication
1	8190001	8210000	-0.426899	Domestication
1	8200001	8220000	-0.0509494	Domestication
1	8210001	8230000	-0.264297	Domestication
1	8220001	8240000	-0.394129	Domestication
1	8230001	8250000	-0.458771	Domestication
1	8240001	8260000	-0.439205	Domestication
1	8250001	8270000	-0.0590405	Domestication
1	8260001	8280000	0.186979	Domestication
1	8270001	8290000	-0.695575	Domestication
1	8280001	8300000	-0.279168	Domestication
1	8290001	8310000	0.289975	Domestication
1	8300001	8320000	-0.466712	Domestication
1	8310001	8330000	-0.493869	Domestication
1	8320001	8340000	-0.389993	Domestication
1	8330001	8350000	-0.482956	Domestication
1	8340001	8360000	0.132474	Domestication
1	8350001	8370000	-0.560891	Domestication
1	8360001	8380000	0.280682	Domestication
1	8370001	8390000	0.2149	Domestication
1	8380001	8400000	-0.620618	Domestication
1	8390001	8410000	0.453326	Domestication
1	8400001	8420000	0.0217634	Domestication
1	8410001	8430000	-0.598874	Domestication
1	8420001	8440000	-0.101277	Domestication
1	8430001	8450000	-0.258546	Domestication
1	8440001	8460000	1.41668	Domestication
1	8450001	8470000	-0.187792	Domestication
1	8460001	8480000	0.117779	Domestication
1	8470001	8490000	-0.595083	Domestication
1	8480001	8500000	-0.580197	Domestication
1	8490001	8510000	-0.220075	Domestication
1	8500001	8520000	-0.505939	Domestication
1	8510001	8530000	-0.69296	Domestication
1	8520001	8540000	0.106294	Domestication
1	8530001	8550000	-0.69582	Domestication
1	8540001	8560000	-0.586249	Domestication
1	8550001	8570000	-0.539247	Domestication
1	8560001	8580000	-0.599221	Domestication
1	8570001	8590000	1.86503	Domestication
1	8580001	8600000	-0.227325	Domestication
1	8590001	8610000	0.374198	Domestication
1	8600001	8620000	-0.0776619	Domestication
1	8610001	8630000	-0.531052	Domestication
1	8620001	8640000	0.21157	Domestication
1	8630001	8650000	0.289425	Domestication
1	8640001	8660000	0.661608	Domestication
1	8650001	8670000	-0.589103	Domestication
1	8660001	8680000	0.860101	Domestication
1	8670001	8690000	0.829753	Domestication
1	8680001	8700000	-0.593314	Domestication
1	8690001	8710000	-0.480386	Domestication
1	8700001	8720000	-0.535269	Domestication
1	8710001	8730000	-0.0974139	Domestication
1	8720001	8740000	1.00785	Domestication
1	8730001	8750000	-0.258515	Domestication
1	8740001	8760000	-0.340787	Domestication
1	8750001	8770000	-0.205758	Domestication
1	8760001	8780000	-0.69582	Domestication
1	8770001	8790000	-0.0123429	Domestication
1	8780001	8800000	0.26929	Domestication
1	8790001	8810000	-0.616129	Domestication
1	8800001	8820000	-0.0629211	Domestication
1	8810001	8830000	-0.537759	Domestication
1	8820001	8840000	-0.319655	Domestication
1	8830001	8850000	-0.31743	Domestication
1	8840001	8860000	-0.60668	Domestication
1	8850001	8870000	0.0174939	Domestication
1	8860001	8880000	-0.604941	Domestication
1	8870001	8890000	0.375968	Domestication
1	8880001	8900000	-0.552618	Domestication
1	8890001	8910000	-0.538092	Domestication
1	8900001	8920000	0.566451	Domestication
1	8910001	8930000	-0.69582	Domestication
1	8920001	8940000	0.697021	Domestication
1	8930001	8950000	-0.454904	Domestication
1	8940001	8960000	0.556535	Domestication
1	8950001	8970000	0.0718611	Domestication
1	8960001	8980000	-0.463241	Domestication
1	8970001	8990000	-0.550793	Domestication
1	8980001	9000000	1.2635	Domestication
1	8990001	9010000	2.15656	Domestication
1	9000001	9020000	-0.440306	Domestication
1	9010001	9030000	0.794835	Domestication
1	9020001	9040000	-0.115343	Domestication
1	9030001	9050000	-0.614488	Domestication
1	9040001	9060000	3.09213	Domestication
1	9050001	9070000	3.58369	Domestication
1	9060001	9080000	-0.554851	Domestication
1	9070001	9090000	-0.69582	Domestication
1	9080001	9100000	0.378726	Domestication
1	9090001	9110000	1.56193	Domestication
1	9100001	9120000	-0.431407	Domestication
1	9110001	9130000	2.98817	Domestication
1	9120001	9140000	1.83365	Domestication
1	9130001	9150000	-0.655232	Domestication
1	9140001	9160000	-0.624363	Domestication
1	9150001	9170000	0.803527	Domestication
1	9160001	9180000	0.259659	Domestication
1	9170001	9190000	3.31042	Domestication
1	9180001	9200000	1.68146	Domestication
1	9190001	9210000	-0.517783	Domestication
1	9200001	9220000	-0.484725	Domestication
1	9210001	9230000	-0.474521	Domestication
1	9220001	9240000	-0.506237	Domestication
1	9230001	9250000	-0.661417	Domestication
1	9240001	9260000	-0.240097	Domestication
1	9250001	9270000	-0.503115	Domestication
1	9260001	9280000	-0.0782778	Domestication
1	9270001	9290000	-0.69582	Domestication
1	9280001	9300000	-0.0828349	Domestication
1	9290001	9310000	0.642703	Domestication
1	9300001	9320000	0.749952	Domestication
1	9310001	9330000	0.684941	Domestication
1	9320001	9340000	-0.423352	Domestication
1	9330001	9350000	-0.493741	Domestication
1	9340001	9360000	-0.571533	Domestication
1	9350001	9370000	-0.489547	Domestication
1	9360001	9380000	1.08161	Domestication
1	9370001	9390000	1.89197	Domestication
1	9380001	9400000	-0.0847532	Domestication
1	9390001	9410000	-0.108302	Domestication
1	9400001	9420000	-0.525946	Domestication
1	9410001	9430000	-0.612781	Domestication
1	9420001	9440000	0.589969	Domestication
1	9430001	9450000	2.23131	Domestication
1	9440001	9460000	-0.0403751	Domestication
1	9450001	9470000	-0.510555	Domestication
1	9460001	9480000	-0.367974	Domestication
1	9470001	9490000	0.0327792	Domestication
1	9480001	9500000	-0.585778	Domestication
1	9490001	9510000	-0.280101	Domestication
1	9500001	9520000	-0.196435	Domestication
1	9510001	9530000	-0.512242	Domestication
1	9520001	9540000	0.55936	Domestication
1	9530001	9550000	-0.47094	Domestication
1	9540001	9560000	-0.651432	Domestication
1	9550001	9570000	-0.69582	Domestication
1	9560001	9580000	-0.695811	Domestication
1	9570001	9590000	0.409774	Domestication
1	9580001	9600000	-0.69582	Domestication
1	9590001	9610000	-0.497051	Domestication
1	9600001	9620000	-0.0290856	Domestication
1	9610001	9630000	-0.58418	Domestication
1	9620001	9640000	-0.512755	Domestication
1	9630001	9650000	-0.165144	Domestication
1	9640001	9660000	-0.372294	Domestication
1	9650001	9670000	0.460602	Domestication
1	9660001	9680000	-0.624828	Domestication
1	9670001	9690000	0.0786472	Domestication
1	9680001	9700000	-0.58008	Domestication
1	9690001	9710000	-0.521926	Domestication
1	9700001	9720000	0.268962	Domestication
1	9710001	9730000	-0.675039	Domestication
1	9720001	9740000	-0.555104	Domestication
1	9730001	9750000	-0.513279	Domestication
1	9740001	9760000	-0.675239	Domestication
1	9750001	9770000	-0.459882	Domestication
1	9760001	9780000	-0.453711	Domestication
1	9770001	9790000	-0.432214	Domestication
1	9780001	9800000	-0.69582	Domestication
1	9790001	9810000	-0.581	Domestication
1	9800001	9820000	-0.678896	Domestication
1	9810001	9830000	0.993179	Domestication
1	9820001	9840000	0.657822	Domestication
1	9830001	9850000	-0.69582	Domestication
1	9840001	9860000	-0.0312593	Domestication
1	9850001	9870000	-0.465589	Domestication
1	9860001	9880000	1.84896	Domestication
1	9870001	9890000	-0.0811224	Domestication
1	9880001	9900000	0.256085	Domestication
1	9890001	9910000	-0.0525903	Domestication
1	9900001	9920000	-0.262101	Domestication
1	9910001	9930000	-0.652263	Domestication
1	9920001	9940000	-0.583574	Domestication
1	9930001	9950000	-0.692576	Domestication
1	9940001	9960000	-0.593773	Domestication
1	9950001	9970000	-0.594078	Domestication
1	9960001	9980000	-0.369216	Domestication
1	9970001	9990000	-0.536447	Domestication
1	9980001	10000000	-0.69582	Domestication
1	9990001	10010000	0.649719	Domestication
1	10000001	10020000	0.0736942	Domestication
1	10010001	10030000	-0.385181	Domestication
1	10020001	10040000	-0.168201	Domestication
1	10030001	10050000	-0.383241	Domestication
1	10040001	10060000	0.972286	Domestication
1	10050001	10070000	-0.0826085	Domestication
1	10060001	10080000	-0.569292	Domestication
1	10070001	10090000	-0.391859	Domestication
1	10080001	10100000	-0.581011	Domestication
1	10090001	10110000	-0.501522	Domestication
1	10100001	10120000	-0.568532	Domestication
1	10110001	10130000	-0.69582	Domestication
1	10120001	10140000	-0.224171	Domestication
1	10130001	10150000	-0.442795	Domestication
1	10140001	10160000	-0.69582	Domestication
1	10150001	10170000	1.07433	Domestication
1	10160001	10180000	-0.339952	Domestication
1	10170001	10190000	-0.634516	Domestication
1	10180001	10200000	0.417789	Domestication
1	10190001	10210000	-0.380908	Domestication
1	10200001	10220000	-0.69582	Domestication
1	10210001	10230000	0.458737	Domestication
1	10220001	10240000	0.162379	Domestication
1	10230001	10250000	-0.684144	Domestication
1	10240001	10260000	-0.197703	Domestication
1	10250001	10270000	0.337526	Domestication
1	10260001	10280000	-0.54357	Domestication
1	10270001	10290000	-0.443676	Domestication
1	10280001	10300000	-0.637337	Domestication
1	10290001	10310000	-0.468091	Domestication
1	10300001	10320000	-0.507975	Domestication
1	10310001	10330000	-0.206755	Domestication
1	10320001	10340000	-0.348481	Domestication
1	10330001	10350000	-0.619678	Domestication
1	10340001	10360000	0.0297443	Domestication
1	10350001	10370000	0.552368	Domestication
1	10360001	10380000	-0.535926	Domestication
1	10370001	10390000	-0.69582	Domestication
1	10380001	10400000	0.24591	Domestication
1	10390001	10410000	0.200023	Domestication
1	10400001	10420000	-0.658593	Domestication
1	10410001	10430000	-0.00555106	Domestication
1	10420001	10440000	-0.456277	Domestication
1	10430001	10450000	-0.413815	Domestication
1	10440001	10460000	-0.417508	Domestication
1	10450001	10470000	-0.579705	Domestication
1	10460001	10480000	-0.289462	Domestication
1	10470001	10490000	0.185186	Domestication
1	10480001	10500000	-0.37101	Domestication
1	10490001	10510000	-0.216432	Domestication
1	10500001	10520000	-0.676751	Domestication
1	10510001	10530000	-0.51656	Domestication
1	10520001	10540000	0.486527	Domestication
1	10530001	10550000	-0.0423134	Domestication
1	10540001	10560000	-0.69582	Domestication
1	10550001	10570000	0.057341	Domestication
1	10560001	10580000	-0.688525	Domestication
1	10570001	10590000	0.341529	Domestication
1	10580001	10600000	-0.40763	Domestication
1	10590001	10610000	-0.610207	Domestication
1	10600001	10620000	0.810025	Domestication
1	10610001	10630000	-0.517122	Domestication
1	10620001	10640000	0.11866	Domestication
1	10630001	10650000	NA	Domestication
1	10640001	10660000	NA	Domestication
1	10650001	10670000	NA	Domestication
1	10660001	10680000	NA	Domestication
1	10670001	10690000	NA	Domestication
1	10680001	10700000	NA	Domestication
1	10690001	10710000	NA	Domestication
1	10700001	10720000	-0.280254	Domestication
1	10710001	10730000	-0.532614	Domestication
1	10720001	10740000	-0.591434	Domestication
1	10730001	10750000	-0.667399	Domestication
1	10740001	10760000	0.0880986	Domestication
1	10750001	10770000	0.862309	Domestication
1	10760001	10780000	0.306943	Domestication
1	10770001	10790000	-0.69582	Domestication
1	10780001	10800000	1.70146	Domestication
1	10790001	10810000	-0.606651	Domestication
1	10800001	10820000	-0.628992	Domestication
1	10810001	10830000	1.12464	Domestication
1	10820001	10840000	0.405629	Domestication
1	10830001	10850000	-0.69582	Domestication
1	10840001	10860000	-0.69582	Domestication
1	10850001	10870000	-0.69582	Domestication
1	10860001	10880000	-0.69582	Domestication
1	10870001	10890000	-0.69582	Domestication
1	10880001	10900000	-0.442539	Domestication
1	10890001	10910000	0.121872	Domestication
1	10900001	10920000	-0.363683	Domestication
1	10910001	10930000	-0.609687	Domestication
1	10920001	10940000	-0.384433	Domestication
1	10930001	10950000	0.607654	Domestication
1	10940001	10960000	-0.55681	Domestication
1	10950001	10970000	-0.574253	Domestication
1	10960001	10980000	-0.600936	Domestication
1	10970001	10990000	0.171468	Domestication
1	10980001	11000000	-0.618315	Domestication
1	10990001	11010000	-0.586777	Domestication
1	11000001	11020000	0.887358	Domestication
1	11010001	11030000	-0.69582	Domestication
1	11020001	11040000	-0.69029	Domestication
1	11030001	11050000	-0.467467	Domestication
1	11040001	11060000	-0.491558	Domestication
1	11050001	11070000	-0.694688	Domestication
1	11060001	11080000	-0.69582	Domestication
1	11070001	11090000	-0.562621	Domestication
1	11080001	11100000	-0.69582	Domestication
1	11090001	11110000	-0.0630623	Domestication
1	11100001	11120000	-0.69582	Domestication
1	11110001	11130000	NA	Domestication
1	11120001	11140000	NA	Domestication
1	11130001	11150000	NA	Domestication
1	11140001	11160000	NA	Domestication
1	11150001	11170000	NA	Domestication
1	11160001	11180000	-0.441509	Domestication
1	11170001	11190000	0.0475068	Domestication
1	11180001	11200000	-0.69015	Domestication
1	11190001	11210000	-0.407312	Domestication
1	11200001	11220000	0.88053	Domestication
1	11210001	11230000	0.140111	Domestication
1	11220001	11240000	-0.546616	Domestication
1	11230001	11250000	-0.600715	Domestication
1	11240001	11260000	-0.216882	Domestication
1	11250001	11270000	-0.497758	Domestication
1	11260001	11280000	-0.69582	Domestication
1	11270001	11290000	-0.69582	Domestication
1	11280001	11300000	-0.596027	Domestication
1	11290001	11310000	-0.628327	Domestication
1	11300001	11320000	-0.475572	Domestication
1	11310001	11330000	1.57196	Domestication
1	11320001	11340000	1.42913	Domestication
1	11330001	11350000	0.501903	Domestication
1	11340001	11360000	0.764387	Domestication
1	11350001	11370000	0.218549	Domestication
1	11360001	11380000	1.63573	Domestication
1	11370001	11390000	-0.57108	Domestication
1	11380001	11400000	-0.520989	Domestication
1	11390001	11410000	1.20933	Domestication
1	11400001	11420000	-0.214706	Domestication
1	11410001	11430000	-0.141163	Domestication
1	11420001	11440000	0.259413	Domestication
1	11430001	11450000	-0.69582	Domestication
1	11440001	11460000	-0.69582	Domestication
1	11450001	11470000	-0.055015	Domestication
1	11460001	11480000	-0.69582	Domestication
1	11470001	11490000	1.02848	Domestication
1	11480001	11500000	0.876846	Domestication
1	11490001	11510000	-0.312508	Domestication
1	11500001	11520000	3.01658	Domestication
1	11510001	11530000	-0.492751	Domestication
1	11520001	11540000	-0.590449	Domestication
1	11530001	11550000	-0.0755402	Domestication
1	11540001	11560000	-0.118647	Domestication
1	11550001	11570000	0.279192	Domestication
1	11560001	11580000	-0.551633	Domestication
1	11570001	11590000	-0.164507	Domestication
1	11580001	11600000	-0.390957	Domestication
1	11590001	11610000	0.22259	Domestication
1	11600001	11620000	-0.122866	Domestication
1	11610001	11630000	-0.69582	Domestication
1	11620001	11640000	-0.69582	Domestication
1	11630001	11650000	1.71384	Domestication
1	11640001	11660000	0.499134	Domestication
1	11650001	11670000	0.434343	Domestication
1	11660001	11680000	0.783873	Domestication
1	11670001	11690000	-0.408147	Domestication
1	11680001	11700000	-0.656755	Domestication
1	11690001	11710000	-0.284311	Domestication
1	11700001	11720000	-0.635068	Domestication
1	11710001	11730000	0.0573588	Domestication
1	11720001	11740000	-0.580778	Domestication
1	11730001	11750000	-0.0593469	Domestication
1	11740001	11760000	0.895321	Domestication
1	11750001	11770000	-0.630794	Domestication
1	11760001	11780000	-0.388922	Domestication
1	11770001	11790000	1.13787	Domestication
1	11780001	11800000	-0.200179	Domestication
1	11790001	11810000	0.76912	Domestication
1	11800001	11820000	-0.32451	Domestication
1	11810001	11830000	-0.69582	Domestication
1	11820001	11840000	-0.302234	Domestication
1	11830001	11850000	-0.29208	Domestication
1	11840001	11860000	-0.22286	Domestication
1	11850001	11870000	0.0624605	Domestication
1	11860001	11880000	1.11388	Domestication
1	11870001	11890000	-0.626691	Domestication
1	11880001	11900000	1.3023	Domestication
1	11890001	11910000	-0.247084	Domestication
1	11900001	11920000	0.04051	Domestication
1	11910001	11930000	-0.586804	Domestication
1	11920001	11940000	-0.597088	Domestication
1	11930001	11950000	0.5032	Domestication
1	11940001	11960000	-0.582717	Domestication
1	11950001	11970000	0.286792	Domestication
1	11960001	11980000	0.283438	Domestication
1	11970001	11990000	0.521661	Domestication
1	11980001	12000000	-0.0247938	Domestication
1	11990001	12010000	-0.69582	Domestication
1	12000001	12020000	-0.476747	Domestication
1	12010001	12030000	-0.422443	Domestication
1	12020001	12040000	-0.523539	Domestication
1	12030001	12050000	-0.491725	Domestication
1	12040001	12060000	-0.369296	Domestication
1	12050001	12070000	-0.581098	Domestication
1	12060001	12080000	0.339126	Domestication
1	12070001	12090000	0.578847	Domestication
1	12080001	12100000	-0.69582	Domestication
1	12090001	12110000	1.90546	Domestication
1	12100001	12120000	-0.359414	Domestication
1	12110001	12130000	0.792671	Domestication
1	12120001	12140000	-0.615552	Domestication
1	12130001	12150000	-0.0409429	Domestication
1	12140001	12160000	-0.378804	Domestication
1	12150001	12170000	-0.621432	Domestication
1	12160001	12180000	-0.689361	Domestication
1	12170001	12190000	-0.544961	Domestication
1	12180001	12200000	-0.544345	Domestication
1	12190001	12210000	1.14658	Domestication
1	12200001	12220000	-0.621658	Domestication
1	12210001	12230000	-0.69582	Domestication
1	12220001	12240000	-0.689134	Domestication
1	12230001	12250000	-0.326801	Domestication
1	12240001	12260000	-0.055206	Domestication
1	12250001	12270000	-0.644316	Domestication
1	12260001	12280000	-0.0257635	Domestication
1	12270001	12290000	-0.426339	Domestication
1	12280001	12300000	-0.566264	Domestication
1	12290001	12310000	1.75559	Domestication
1	12300001	12320000	0.506937	Domestication
1	12310001	12330000	-0.592984	Domestication
1	12320001	12340000	-0.179618	Domestication
1	12330001	12350000	-0.621762	Domestication
1	12340001	12360000	-0.69582	Domestication
1	12350001	12370000	0.168949	Domestication
1	12360001	12380000	-0.360998	Domestication
1	12370001	12390000	0.928794	Domestication
1	12380001	12400000	-0.536804	Domestication
1	12390001	12410000	-0.649113	Domestication
1	12400001	12420000	-0.69582	Domestication
1	12410001	12430000	-0.143063	Domestication
1	12420001	12440000	2.1303	Domestication
1	12430001	12450000	-0.69582	Domestication
1	12440001	12460000	-0.537059	Domestication
1	12450001	12470000	-0.58304	Domestication
1	12460001	12480000	-0.69582	Domestication
1	12470001	12490000	-0.411534	Domestication
1	12480001	12500000	3.35982	Domestication
1	12490001	12510000	0.377091	Domestication
1	12500001	12520000	1.02492	Domestication
1	12510001	12530000	-0.475773	Domestication
1	12520001	12540000	-0.578353	Domestication
1	12530001	12550000	0.913115	Domestication
1	12540001	12560000	0.499733	Domestication
1	12550001	12570000	-0.312728	Domestication
1	12560001	12580000	1.08271	Domestication
1	12570001	12590000	0.236879	Domestication
1	12580001	12600000	-0.158568	Domestication
1	12590001	12610000	-0.69582	Domestication
1	12600001	12620000	-0.0332602	Domestication
1	12610001	12630000	-0.288524	Domestication
1	12620001	12640000	-0.646455	Domestication
1	12630001	12650000	0.998146	Domestication
1	12640001	12660000	-0.574191	Domestication
1	12650001	12670000	-0.26704	Domestication
1	12660001	12680000	2.69354	Domestication
1	12670001	12690000	-0.593812	Domestication
1	12680001	12700000	-0.69582	Domestication
1	12690001	12710000	-0.69582	Domestication
1	12700001	12720000	-0.622636	Domestication
1	12710001	12730000	-0.465047	Domestication
1	12720001	12740000	0.268753	Domestication
1	12730001	12750000	0.100452	Domestication
1	12740001	12760000	1.14876	Domestication
1	12750001	12770000	0.667368	Domestication
1	12760001	12780000	-0.69582	Domestication
1	12770001	12790000	1.17864	Domestication
1	12780001	12800000	0.331368	Domestication
1	12790001	12810000	-0.45499	Domestication
1	12800001	12820000	-0.69582	Domestication
1	12810001	12830000	0.882257	Domestication
1	12820001	12840000	0.249436	Domestication
1	12830001	12850000	-0.65671	Domestication
1	12840001	12860000	-0.599991	Domestication
1	12850001	12870000	0.381399	Domestication
1	12860001	12880000	0.395695	Domestication
1	12870001	12890000	-0.0302229	Domestication
1	12880001	12900000	0.733083	Domestication
1	12890001	12910000	-0.292457	Domestication
1	12900001	12920000	-0.69582	Domestication
1	12910001	12930000	-0.261237	Domestication
1	12920001	12940000	1.00409	Domestication
1	12930001	12950000	0.945151	Domestication
1	12940001	12960000	-0.544035	Domestication
1	12950001	12970000	-0.082599	Domestication
1	12960001	12980000	-0.468235	Domestication
1	12970001	12990000	-0.452102	Domestication
1	12980001	13000000	0.0479884	Domestication
1	12990001	13010000	-0.0251611	Domestication
1	13000001	13020000	-0.653904	Domestication
1	13010001	13030000	-0.29832	Domestication
1	13020001	13040000	-0.530193	Domestication
1	13030001	13050000	-0.69582	Domestication
1	13040001	13060000	-0.457011	Domestication
1	13050001	13070000	-0.621523	Domestication
1	13060001	13080000	-0.64897	Domestication
1	13070001	13090000	-0.69582	Domestication
1	13080001	13100000	0.388043	Domestication
1	13090001	13110000	0.277701	Domestication
1	13100001	13120000	0.895862	Domestication
1	13110001	13130000	2.17857	Domestication
1	13120001	13140000	-0.37684	Domestication
1	13130001	13150000	1.76486	Domestication
1	13140001	13160000	-0.0872671	Domestication
1	13150001	13170000	1.64037	Domestication
1	13160001	13180000	-0.69582	Domestication
1	13170001	13190000	-0.217351	Domestication
1	13180001	13200000	-0.0300272	Domestication
1	13190001	13210000	-0.309196	Domestication
1	13200001	13220000	-0.00537375	Domestication
1	13210001	13230000	0.15826	Domestication
1	13220001	13240000	0.485375	Domestication
1	13230001	13250000	0.367234	Domestication
1	13240001	13260000	-0.433518	Domestication
1	13250001	13270000	0.535872	Domestication
1	13260001	13280000	-0.302171	Domestication
1	13270001	13290000	-0.69582	Domestication
1	13280001	13300000	0.175922	Domestication
1	13290001	13310000	0.762186	Domestication
1	13300001	13320000	0.196675	Domestication
1	13310001	13330000	-0.69582	Domestication
1	13320001	13340000	-0.49584	Domestication
1	13330001	13350000	1.59386	Domestication
1	13340001	13360000	-0.553839	Domestication
1	13350001	13370000	2.02844	Domestication
1	13360001	13380000	-0.372614	Domestication
1	13370001	13390000	-0.372904	Domestication
1	13380001	13400000	-0.517478	Domestication
1	13390001	13410000	-0.0385612	Domestication
1	13400001	13420000	-0.551266	Domestication
1	13410001	13430000	0.665293	Domestication
1	13420001	13440000	-0.565774	Domestication
1	13430001	13450000	0.567868	Domestication
1	13440001	13460000	-0.69582	Domestication
1	13450001	13470000	1.68116	Domestication
1	13460001	13480000	0.507376	Domestication
1	13470001	13490000	-0.618989	Domestication
1	13480001	13500000	NA	Domestication
1	13490001	13510000	NA	Domestication
1	13500001	13520000	NA	Domestication
1	13510001	13530000	NA	Domestication
1	13520001	13540000	-0.455066	Domestication
1	13530001	13550000	0.689274	Domestication
1	13540001	13560000	-0.393712	Domestication
1	13550001	13570000	-0.432864	Domestication
1	13560001	13580000	-0.593625	Domestication
1	13570001	13590000	-0.381697	Domestication
1	13580001	13600000	0.251326	Domestication
1	13590001	13610000	-0.634777	Domestication
1	13600001	13620000	1.11133	Domestication
1	13610001	13630000	1.70988	Domestication
1	13620001	13640000	-0.578164	Domestication
1	13630001	13650000	1.58656	Domestication
1	13640001	13660000	0.957724	Domestication
1	13650001	13670000	-0.69582	Domestication
1	13660001	13680000	-0.530193	Domestication
1	13670001	13690000	-0.69582	Domestication
1	13680001	13700000	-0.625084	Domestication
1	13690001	13710000	-0.457657	Domestication
1	13700001	13720000	-0.69582	Domestication
1	13710001	13730000	-0.376364	Domestication
1	13720001	13740000	-0.503062	Domestication
1	13730001	13750000	0.949931	Domestication
1	13740001	13760000	-0.69582	Domestication
1	13750001	13770000	-0.532399	Domestication
1	13760001	13780000	-0.203165	Domestication
1	13770001	13790000	0.651808	Domestication
1	13780001	13800000	-0.45631	Domestication
1	13790001	13810000	-0.538308	Domestication
1	13800001	13820000	-0.636392	Domestication
1	13810001	13830000	0.655801	Domestication
1	13820001	13840000	-0.35996	Domestication
1	13830001	13850000	-0.383009	Domestication
1	13840001	13860000	-0.58828	Domestication
1	13850001	13870000	-0.605047	Domestication
1	13860001	13880000	-0.632717	Domestication
1	13870001	13890000	2.46677	Domestication
1	13880001	13900000	-0.236841	Domestication
1	13890001	13910000	-0.629009	Domestication
1	13900001	13920000	-0.229969	Domestication
1	13910001	13930000	0.570421	Domestication
1	13920001	13940000	0.0130083	Domestication
1	13930001	13950000	-0.607601	Domestication
1	13940001	13960000	1.65265	Domestication
1	13950001	13970000	-0.530087	Domestication
1	13960001	13980000	0.336428	Domestication
1	13970001	13990000	-0.389626	Domestication
1	13980001	14000000	-0.52597	Domestication
1	13990001	14010000	-0.69582	Domestication
1	14000001	14020000	-0.461129	Domestication
1	14010001	14030000	-0.356394	Domestication
1	14020001	14040000	0.901485	Domestication
1	14030001	14050000	0.335679	Domestication
1	14040001	14060000	-0.27788	Domestication
1	14050001	14070000	-0.569147	Domestication
1	14060001	14080000	-0.468174	Domestication
1	14070001	14090000	-0.685773	Domestication
1	14080001	14100000	-0.196656	Domestication
1	14090001	14110000	0.528296	Domestication
1	14100001	14120000	1.20104	Domestication
1	14110001	14130000	0.109298	Domestication
1	14120001	14140000	-0.69582	Domestication
1	14130001	14150000	-0.439076	Domestication
1	14140001	14160000	0.487219	Domestication
1	14150001	14170000	-0.529169	Domestication
1	14160001	14180000	-0.600053	Domestication
1	14170001	14190000	-0.488573	Domestication
1	14180001	14200000	-0.436853	Domestication
1	14190001	14210000	-0.69582	Domestication
1	14200001	14220000	-5.70775e-05	Domestication
1	14210001	14230000	-0.69582	Domestication
1	14220001	14240000	1.93415	Domestication
1	14230001	14250000	-0.288564	Domestication
1	14240001	14260000	0.737965	Domestication
1	14250001	14270000	-0.481218	Domestication
1	14260001	14280000	0.610016	Domestication
1	14270001	14290000	-0.213618	Domestication
1	14280001	14300000	-0.623492	Domestication
1	14290001	14310000	-0.21473	Domestication
1	14300001	14320000	-0.637189	Domestication
1	14310001	14330000	-0.115779	Domestication
1	14320001	14340000	-0.69582	Domestication
1	14330001	14350000	0.588219	Domestication
1	14340001	14360000	-0.244301	Domestication
1	14350001	14370000	-0.554563	Domestication
1	14360001	14380000	-0.69582	Domestication
1	14370001	14390000	-0.69582	Domestication
1	14380001	14400000	-0.333202	Domestication
1	14390001	14410000	-0.692724	Domestication
1	14400001	14420000	-0.272871	Domestication
1	14410001	14430000	-0.329761	Domestication
1	14420001	14440000	-0.69582	Domestication
1	14430001	14450000	-0.612068	Domestication
1	14440001	14460000	-0.338926	Domestication
1	14450001	14470000	-0.69582	Domestication
1	14460001	14480000	-0.577545	Domestication
1	14470001	14490000	-0.0343833	Domestication
1	14480001	14500000	0.201231	Domestication
1	14490001	14510000	0.347007	Domestication
1	14500001	14520000	-0.69582	Domestication
1	14510001	14530000	-0.374606	Domestication
1	14520001	14540000	-0.132913	Domestication
1	14530001	14550000	-0.606357	Domestication
1	14540001	14560000	-0.523013	Domestication
1	14550001	14570000	-0.397734	Domestication
1	14560001	14580000	-0.69582	Domestication
1	14570001	14590000	0.131485	Domestication
1	14580001	14600000	0.523384	Domestication
1	14590001	14610000	-0.10244	Domestication
1	14600001	14620000	-0.69582	Domestication
1	14610001	14630000	0.126081	Domestication
1	14620001	14640000	0.525225	Domestication
1	14630001	14650000	0.0391666	Domestication
1	14640001	14660000	0.815409	Domestication
1	14650001	14670000	-0.6542	Domestication
1	14660001	14680000	0.785843	Domestication
1	14670001	14690000	-0.352842	Domestication
1	14680001	14700000	-0.445937	Domestication
1	14690001	14710000	-0.492963	Domestication
1	14700001	14720000	-0.562791	Domestication
1	14710001	14730000	0.614113	Domestication
1	14720001	14740000	-0.403014	Domestication
1	14730001	14750000	0.853555	Domestication
1	14740001	14760000	-0.319261	Domestication
1	14750001	14770000	0.000169071	Domestication
1	14760001	14780000	-0.544175	Domestication
1	14770001	14790000	0.300935	Domestication
1	14780001	14800000	-0.277307	Domestication
1	14790001	14810000	-0.586695	Domestication
1	14800001	14820000	0.157862	Domestication
1	14810001	14830000	-0.631431	Domestication
1	14820001	14840000	0.785551	Domestication
1	14830001	14850000	0.236588	Domestication
1	14840001	14860000	-0.642973	Domestication
1	14850001	14870000	0.162592	Domestication
1	14860001	14880000	-0.585093	Domestication
1	14870001	14890000	0.937186	Domestication
1	14880001	14900000	-0.131092	Domestication
1	14890001	14910000	-0.591487	Domestication
1	14900001	14920000	1.05894	Domestication
1	14910001	14930000	-0.209044	Domestication
1	14920001	14940000	-0.69582	Domestication
1	14930001	14950000	1.38482	Domestication
1	14940001	14960000	0.600388	Domestication
1	14950001	14970000	0.314669	Domestication
1	14960001	14980000	0.475089	Domestication
1	14970001	14990000	-0.421888	Domestication
1	14980001	15000000	-0.623858	Domestication
1	14990001	15010000	0.00102756	Domestication
1	15000001	15020000	-0.352236	Domestication
1	15010001	15030000	-0.61142	Domestication
1	15020001	15040000	-0.581884	Domestication
1	15030001	15050000	-0.669862	Domestication
1	15040001	15060000	-0.203528	Domestication
1	15050001	15070000	1.25698	Domestication
1	15060001	15080000	0.348419	Domestication
1	15070001	15090000	0.289831	Domestication
1	15080001	15100000	1.03011	Domestication
1	15090001	15110000	0.855423	Domestication
1	15100001	15120000	0.669904	Domestication
1	15110001	15130000	0.663801	Domestication
1	15120001	15140000	-0.194651	Domestication
1	15130001	15150000	0.402029	Domestication
1	15140001	15160000	0.801526	Domestication
1	15150001	15170000	0.963964	Domestication
1	15160001	15180000	-0.643794	Domestication
1	15170001	15190000	-0.556954	Domestication
1	15180001	15200000	1.43502	Domestication
1	15190001	15210000	0.0450442	Domestication
1	15200001	15220000	-0.512978	Domestication
1	15210001	15230000	-0.116806	Domestication
1	15220001	15240000	-0.388757	Domestication
1	15230001	15250000	-0.618117	Domestication
1	15240001	15260000	0.245783	Domestication
1	15250001	15270000	-0.69582	Domestication
1	15260001	15280000	-0.554278	Domestication
1	15270001	15290000	-0.109528	Domestication
1	15280001	15300000	-0.268889	Domestication
1	15290001	15310000	-0.62798	Domestication
1	15300001	15320000	-0.69582	Domestication
1	15310001	15330000	-0.69582	Domestication
1	15320001	15340000	0.14666	Domestication
1	15330001	15350000	-0.69582	Domestication
1	15340001	15360000	-0.557959	Domestication
1	15350001	15370000	-0.0422701	Domestication
1	15360001	15380000	-0.584337	Domestication
1	15370001	15390000	2.27956	Domestication
1	15380001	15400000	1.79481	Domestication
1	15390001	15410000	-0.577961	Domestication
1	15400001	15420000	0.829755	Domestication
1	15410001	15430000	0.0347696	Domestication
1	15420001	15440000	-0.319087	Domestication
1	15430001	15450000	0.709491	Domestication
1	15440001	15460000	1.09333	Domestication
1	15450001	15470000	-0.616749	Domestication
1	15460001	15480000	0.546779	Domestication
1	15470001	15490000	-0.412698	Domestication
1	15480001	15500000	-0.573893	Domestication
1	15490001	15510000	0.282207	Domestication
1	15500001	15520000	-0.350375	Domestication
1	15510001	15530000	-0.69582	Domestication
1	15520001	15540000	1.82621	Domestication
1	15530001	15550000	-0.028182	Domestication
1	15540001	15560000	-0.225444	Domestication
1	15550001	15570000	-0.278214	Domestication
1	15560001	15580000	-0.608418	Domestication
1	15570001	15590000	-0.69582	Domestication
1	15580001	15600000	0.865413	Domestication
1	15590001	15610000	0.616954	Domestication
1	15600001	15620000	-0.2297	Domestication
1	15610001	15630000	-0.217514	Domestication
1	15620001	15640000	1.63054	Domestication
1	15630001	15650000	-0.645579	Domestication
1	15640001	15660000	0.796415	Domestication
1	15650001	15670000	-0.6163	Domestication
1	15660001	15680000	0.0524888	Domestication
1	15670001	15690000	0.609313	Domestication
1	15680001	15700000	-0.603633	Domestication
1	15690001	15710000	-0.232415	Domestication
1	15700001	15720000	2.65842	Domestication
1	15710001	15730000	-0.54137	Domestication
1	15720001	15740000	-0.327338	Domestication
1	15730001	15750000	1.7371	Domestication
1	15740001	15760000	-0.368995	Domestication
1	15750001	15770000	-0.69582	Domestication
1	15760001	15780000	0.346128	Domestication
1	15770001	15790000	1.50106	Domestication
1	15780001	15800000	-0.69582	Domestication
1	15790001	15810000	-0.492498	Domestication
1	15800001	15820000	-0.388267	Domestication
1	15810001	15830000	0.635952	Domestication
1	15820001	15840000	-0.69582	Domestication
1	15830001	15850000	-0.676394	Domestication
1	15840001	15860000	-0.69582	Domestication
1	15850001	15870000	0.213608	Domestication
1	15860001	15880000	-0.0127459	Domestication
1	15870001	15890000	-0.373565	Domestication
1	15880001	15900000	-0.601186	Domestication
1	15890001	15910000	-0.44519	Domestication
1	15900001	15920000	-0.362304	Domestication
1	15910001	15930000	-0.579252	Domestication
1	15920001	15940000	-0.624232	Domestication
1	15930001	15950000	0.0224962	Domestication
1	15940001	15960000	0.810396	Domestication
1	15950001	15970000	-0.649524	Domestication
1	15960001	15980000	-0.528776	Domestication
1	15970001	15990000	-0.305857	Domestication
1	15980001	16000000	-0.58134	Domestication
1	15990001	16010000	-0.576639	Domestication
1	16000001	16020000	1.46197	Domestication
1	16010001	16030000	0.458848	Domestication
1	16020001	16040000	-0.652559	Domestication
1	16030001	16050000	-0.573195	Domestication
1	16040001	16060000	-0.604247	Domestication
1	16050001	16070000	-0.490728	Domestication
1	16060001	16080000	1.40349	Domestication
1	16070001	16090000	-0.569091	Domestication
1	16080001	16100000	-0.629892	Domestication
1	16090001	16110000	0.212487	Domestication
1	16100001	16120000	-0.632541	Domestication
1	16110001	16130000	-0.69582	Domestication
1	16120001	16140000	1.92107	Domestication
1	16130001	16150000	-0.619227	Domestication
1	16140001	16160000	0.0785264	Domestication
1	16150001	16170000	0.848174	Domestication
1	16160001	16180000	-0.419376	Domestication
1	16170001	16190000	-0.234011	Domestication
1	16180001	16200000	0.17314	Domestication
1	16190001	16210000	0.556406	Domestication
1	16200001	16220000	0.115405	Domestication
1	16210001	16230000	0.093228	Domestication
1	16220001	16240000	0.671059	Domestication
1	16230001	16250000	-0.530052	Domestication
1	16240001	16260000	0.778609	Domestication
1	16250001	16270000	-0.129656	Domestication
1	16260001	16280000	-0.175425	Domestication
1	16270001	16290000	-0.640745	Domestication
1	16280001	16300000	0.866712	Domestication
1	16290001	16310000	-0.0236347	Domestication
1	16300001	16320000	2.12502	Domestication
1	16310001	16330000	-0.241568	Domestication
1	16320001	16340000	-0.69582	Domestication
1	16330001	16350000	-0.381188	Domestication
1	16340001	16360000	1.72069	Domestication
1	16350001	16370000	4.00131	Domestication
1	16360001	16380000	-0.329197	Domestication
1	16370001	16390000	0.209878	Domestication
1	16380001	16400000	0.184488	Domestication
1	16390001	16410000	0.805687	Domestication
1	16400001	16420000	1.06499	Domestication
1	16410001	16430000	0.290571	Domestication
1	16420001	16440000	-0.593058	Domestication
1	16430001	16450000	-0.69582	Domestication
1	16440001	16460000	-0.295098	Domestication
1	16450001	16470000	0.347592	Domestication
1	16460001	16480000	1.59446	Domestication
1	16470001	16490000	-0.543292	Domestication
1	16480001	16500000	1.96861	Domestication
1	16490001	16510000	-0.30601	Domestication
1	16500001	16520000	-0.638706	Domestication
1	16510001	16530000	-0.633088	Domestication
1	16520001	16540000	-0.56681	Domestication
1	16530001	16550000	-0.617409	Domestication
1	16540001	16560000	-0.644659	Domestication
1	16550001	16570000	-0.44026	Domestication
1	16560001	16580000	-0.693912	Domestication
1	16570001	16590000	-0.661636	Domestication
1	16580001	16600000	-0.69582	Domestication
1	16590001	16610000	-0.69582	Domestication
1	16600001	16620000	-0.69582	Domestication
1	16610001	16630000	-0.69582	Domestication
1	16620001	16640000	1.21614	Domestication
1	16630001	16650000	-0.632612	Domestication
1	16640001	16660000	-0.179294	Domestication
1	16650001	16670000	-0.582806	Domestication
1	16660001	16680000	-0.506997	Domestication
1	16670001	16690000	-0.69582	Domestication
1	16680001	16700000	1.94868	Domestication
1	16690001	16710000	-0.158961	Domestication
1	16700001	16720000	-0.509389	Domestication
1	16710001	16730000	-0.612683	Domestication
1	16720001	16740000	-0.618215	Domestication
1	16730001	16750000	1.85874	Domestication
1	16740001	16760000	-0.385242	Domestication
1	16750001	16770000	-0.69582	Domestication
1	16760001	16780000	-0.69582	Domestication
1	16770001	16790000	-0.69582	Domestication
1	16780001	16800000	-0.466749	Domestication
1	16790001	16810000	0.251035	Domestication
1	16800001	16820000	-0.69582	Domestication
1	16810001	16830000	-0.624671	Domestication
1	16820001	16840000	-0.347792	Domestication
1	16830001	16850000	-0.158809	Domestication
1	16840001	16860000	-0.0435508	Domestication
1	16850001	16870000	-0.592186	Domestication
1	16860001	16880000	0.472203	Domestication
1	16870001	16890000	1.22445	Domestication
1	16880001	16900000	-0.591551	Domestication
1	16890001	16910000	-0.22397	Domestication
1	16900001	16920000	0.666783	Domestication
1	16910001	16930000	1.61524	Domestication
1	16920001	16940000	-0.286413	Domestication
1	16930001	16950000	-0.376889	Domestication
1	16940001	16960000	-0.610199	Domestication
1	16950001	16970000	-0.615355	Domestication
1	16960001	16980000	0.1393	Domestication
1	16970001	16990000	-0.157447	Domestication
1	16980001	17000000	-0.445228	Domestication
1	16990001	17010000	0.00809604	Domestication
1	17000001	17020000	-0.69582	Domestication
1	17010001	17030000	0.520417	Domestication
1	17020001	17040000	-0.593133	Domestication
1	17030001	17050000	0.315032	Domestication
1	17040001	17060000	-0.484443	Domestication
1	17050001	17070000	-0.172885	Domestication
1	17060001	17080000	-0.608559	Domestication
1	17070001	17090000	-0.378123	Domestication
1	17080001	17100000	-0.69582	Domestication
1	17090001	17110000	0.158159	Domestication
1	17100001	17120000	-0.0488659	Domestication
1	17110001	17130000	0.178269	Domestication
1	17120001	17140000	1.91907	Domestication
1	17130001	17150000	-0.364254	Domestication
1	17140001	17160000	-0.652246	Domestication
1	17150001	17170000	2.00971	Domestication
1	17160001	17180000	-0.407324	Domestication
1	17170001	17190000	-0.69582	Domestication
1	17180001	17200000	-0.333939	Domestication
1	17190001	17210000	-0.69582	Domestication
1	17200001	17220000	-0.421836	Domestication
1	17210001	17230000	-0.679265	Domestication
1	17220001	17240000	-0.394899	Domestication
1	17230001	17250000	-0.310127	Domestication
1	17240001	17260000	-0.69582	Domestication
1	17250001	17270000	-0.119809	Domestication
1	17260001	17280000	-0.609248	Domestication
1	17270001	17290000	-0.406466	Domestication
1	17280001	17300000	-0.672468	Domestication
1	17290001	17310000	-0.114054	Domestication
1	17300001	17320000	3.51594	Domestication
1	17310001	17330000	-0.193038	Domestication
1	17320001	17340000	-0.683462	Domestication
1	17330001	17350000	-0.623187	Domestication
1	17340001	17360000	-0.626437	Domestication
1	17350001	17370000	-0.541886	Domestication
1	17360001	17380000	0.46804	Domestication
1	17370001	17390000	0.239754	Domestication
1	17380001	17400000	0.556516	Domestication
1	17390001	17410000	-0.312091	Domestication
1	17400001	17420000	0.247741	Domestication
1	17410001	17430000	-0.198159	Domestication
1	17420001	17440000	0.914714	Domestication
1	17430001	17450000	0.131232	Domestication
1	17440001	17460000	-0.633191	Domestication
1	17450001	17470000	-0.604489	Domestication
1	17460001	17480000	-0.69582	Domestication
1	17470001	17490000	-0.0867649	Domestication
1	17480001	17500000	0.361133	Domestication
1	17490001	17510000	-0.117337	Domestication
1	17500001	17520000	-0.69582	Domestication
1	17510001	17530000	1.03405	Domestication
1	17520001	17540000	-0.515075	Domestication
1	17530001	17550000	-0.241089	Domestication
1	17540001	17560000	-0.454391	Domestication
1	17550001	17570000	2.06008	Domestication
1	17560001	17580000	-0.616339	Domestication
1	17570001	17590000	-0.642595	Domestication
1	17580001	17600000	1.82923	Domestication
1	17590001	17610000	0.600592	Domestication
1	17600001	17620000	-0.509432	Domestication
1	17610001	17630000	-0.194341	Domestication
1	17620001	17640000	-0.571735	Domestication
1	17630001	17650000	-0.398019	Domestication
1	17640001	17660000	-0.69582	Domestication
1	17650001	17670000	-0.458446	Domestication
1	17660001	17680000	-0.246124	Domestication
1	17670001	17690000	0.694091	Domestication
1	17680001	17700000	1.07501	Domestication
1	17690001	17710000	-0.682632	Domestication
1	17700001	17720000	-0.69582	Domestication
1	17710001	17730000	0.494678	Domestication
1	17720001	17740000	-0.546696	Domestication
1	17730001	17750000	-0.69582	Domestication
1	17740001	17760000	-0.61885	Domestication
1	17750001	17770000	-0.219479	Domestication
1	17760001	17780000	0.0102436	Domestication
1	17770001	17790000	1.20488	Domestication
1	17780001	17800000	0.0385484	Domestication
1	17790001	17810000	-0.480016	Domestication
1	17800001	17820000	-0.69582	Domestication
1	17810001	17830000	1.63371	Domestication
1	17820001	17840000	-0.665592	Domestication
1	17830001	17850000	0.302825	Domestication
1	17840001	17860000	-0.381791	Domestication
1	17850001	17870000	-0.652066	Domestication
1	17860001	17880000	-0.506942	Domestication
1	17870001	17890000	1.43627	Domestication
1	17880001	17900000	0.992439	Domestication
1	17890001	17910000	-0.455705	Domestication
1	17900001	17920000	0.508653	Domestication
1	17910001	17930000	0.234462	Domestication
1	17920001	17940000	2.31018	Domestication
1	17930001	17950000	-0.390824	Domestication
1	17940001	17960000	-0.447333	Domestication
1	17950001	17970000	-0.591254	Domestication
1	17960001	17980000	-0.551889	Domestication
1	17970001	17990000	-0.533489	Domestication
1	17980001	18000000	-0.0618933	Domestication
1	17990001	18010000	-0.643083	Domestication
1	18000001	18020000	2.22095	Domestication
1	18010001	18030000	0.117494	Domestication
1	18020001	18040000	-0.110955	Domestication
1	18030001	18050000	2.09918	Domestication
1	18040001	18060000	-0.568367	Domestication
1	18050001	18070000	-0.648236	Domestication
1	18060001	18080000	0.22898	Domestication
1	18070001	18090000	2.75788	Domestication
1	18080001	18100000	0.257452	Domestication
1	18090001	18110000	-0.69582	Domestication
1	18100001	18120000	-0.0100422	Domestication
1	18110001	18130000	1.7791	Domestication
1	18120001	18140000	6.81237	Domestication
1	18130001	18150000	8.56741	Domestication
1	18140001	18160000	-0.644746	Domestication
1	18150001	18170000	0.788197	Domestication
1	18160001	18180000	1.78442	Domestication
1	18170001	18190000	0.00354536	Domestication
1	18180001	18200000	-0.0708705	Domestication
1	18190001	18210000	-0.543312	Domestication
1	18200001	18220000	2.93049	Domestication
1	18210001	18230000	-0.69582	Domestication
1	18220001	18240000	1.75069	Domestication
1	18230001	18250000	-0.690919	Domestication
1	18240001	18260000	1.47202	Domestication
1	18250001	18270000	-0.610364	Domestication
1	18260001	18280000	0.204245	Domestication
1	18270001	18290000	-0.514473	Domestication
1	18280001	18300000	-0.69582	Domestication
1	18290001	18310000	-0.512023	Domestication
1	18300001	18320000	0.222538	Domestication
1	18310001	18330000	0.712672	Domestication
1	18320001	18340000	-0.509714	Domestication
1	18330001	18350000	-0.6353	Domestication
1	18340001	18360000	-0.609401	Domestication
1	18350001	18370000	0.013464	Domestication
1	18360001	18380000	0.412721	Domestication
1	18370001	18390000	-0.423588	Domestication
1	18380001	18400000	1.44081	Domestication
1	18390001	18410000	-0.292126	Domestication
1	18400001	18420000	-0.647941	Domestication
1	18410001	18430000	-0.0893718	Domestication
1	18420001	18440000	3.17202	Domestication
1	18430001	18450000	1.36598	Domestication
1	18440001	18460000	-0.546286	Domestication
1	18450001	18470000	-0.404817	Domestication
1	18460001	18480000	-0.694848	Domestication
1	18470001	18490000	-0.578748	Domestication
1	18480001	18500000	-0.631575	Domestication
1	18490001	18510000	-0.22273	Domestication
1	18500001	18520000	-0.547096	Domestication
1	18510001	18530000	-0.0395201	Domestication
1	18520001	18540000	-0.381736	Domestication
1	18530001	18550000	-0.0219936	Domestication
1	18540001	18560000	0.6801	Domestication
1	18550001	18570000	0.106629	Domestication
1	18560001	18580000	-0.550336	Domestication
1	18570001	18590000	0.526136	Domestication
1	18580001	18600000	-0.69582	Domestication
1	18590001	18610000	-0.69582	Domestication
1	18600001	18620000	0.107121	Domestication
1	18610001	18630000	-0.296059	Domestication
1	18620001	18640000	-0.242543	Domestication
1	18630001	18650000	0.078855	Domestication
1	18640001	18660000	0.489666	Domestication
1	18650001	18670000	2.18766	Domestication
1	18660001	18680000	0.231692	Domestication
1	18670001	18690000	-0.331726	Domestication
1	18680001	18700000	1.67745	Domestication
1	18690001	18710000	-0.516574	Domestication
1	18700001	18720000	-0.69582	Domestication
1	18710001	18730000	1.10973	Domestication
1	18720001	18740000	0.26812	Domestication
1	18730001	18750000	-0.575302	Domestication
1	18740001	18760000	-0.240064	Domestication
1	18750001	18770000	0.252871	Domestication
1	18760001	18780000	0.136049	Domestication
1	18770001	18790000	-0.354884	Domestication
1	18780001	18800000	-0.38259	Domestication
1	18790001	18810000	-0.604872	Domestication
1	18800001	18820000	1.46863	Domestication
1	18810001	18830000	-0.627537	Domestication
1	18820001	18840000	-0.251104	Domestication
1	18830001	18850000	0.485579	Domestication
1	18840001	18860000	0.424654	Domestication
1	18850001	18870000	-0.69582	Domestication
1	18860001	18880000	-0.304178	Domestication
1	18870001	18890000	1.34098	Domestication
1	18880001	18900000	0.479054	Domestication
1	18890001	18910000	-0.69582	Domestication
1	18900001	18920000	0.703673	Domestication
1	18910001	18930000	-0.253705	Domestication
1	18920001	18940000	-0.488141	Domestication
1	18930001	18950000	-0.500587	Domestication
1	18940001	18960000	-0.353684	Domestication
1	18950001	18970000	-0.69582	Domestication
1	18960001	18980000	-0.166345	Domestication
1	18970001	18990000	2.8049	Domestication
1	18980001	19000000	-0.0515774	Domestication
1	18990001	19010000	-0.215206	Domestication
1	19000001	19020000	0.1014	Domestication
1	19010001	19030000	-0.660671	Domestication
1	19020001	19040000	-0.576473	Domestication
1	19030001	19050000	0.136499	Domestication
1	19040001	19060000	-0.451567	Domestication
1	19050001	19070000	-0.573209	Domestication
1	19060001	19080000	-0.637989	Domestication
1	19070001	19090000	-0.67894	Domestication
1	19080001	19100000	-0.628659	Domestication
1	19090001	19110000	-0.620369	Domestication
1	19100001	19120000	-0.59798	Domestication
1	19110001	19130000	-0.58224	Domestication
1	19120001	19140000	-0.284017	Domestication
1	19130001	19150000	0.374859	Domestication
1	19140001	19160000	0.494136	Domestication
1	19150001	19170000	0.0258169	Domestication
1	19160001	19180000	-0.580352	Domestication
1	19170001	19190000	-0.634665	Domestication
1	19180001	19200000	0.159211	Domestication
1	19190001	19210000	-0.649456	Domestication
1	19200001	19220000	-0.458104	Domestication
1	19210001	19230000	-0.69582	Domestication
1	19220001	19240000	-0.323143	Domestication
1	19230001	19250000	0.638102	Domestication
1	19240001	19260000	-0.656637	Domestication
1	19250001	19270000	-0.69582	Domestication
1	19260001	19280000	-0.37459	Domestication
1	19270001	19290000	-0.69582	Domestication
1	19280001	19300000	-0.664604	Domestication
1	19290001	19310000	-0.539682	Domestication
1	19300001	19320000	1.29717	Domestication
1	19310001	19330000	1.16587	Domestication
1	19320001	19340000	-0.48447	Domestication
1	19330001	19350000	-0.69582	Domestication
1	19340001	19360000	-0.00753161	Domestication
1	19350001	19370000	-0.397771	Domestication
1	19360001	19380000	-0.537617	Domestication
1	19370001	19390000	-0.69582	Domestication
1	19380001	19400000	0.109504	Domestication
1	19390001	19410000	0.61516	Domestication
1	19400001	19420000	-0.558869	Domestication
1	19410001	19430000	-0.69582	Domestication
1	19420001	19440000	2.20489	Domestication
1	19430001	19450000	0.362406	Domestication
1	19440001	19460000	0.93703	Domestication
1	19450001	19470000	-0.580299	Domestication
1	19460001	19480000	-0.339035	Domestication
1	19470001	19490000	-0.180774	Domestication
1	19480001	19500000	-0.295988	Domestication
1	19490001	19510000	-0.471954	Domestication
1	19500001	19520000	0.0937022	Domestication
1	19510001	19530000	0.0245108	Domestication
1	19520001	19540000	-0.378402	Domestication
1	19530001	19550000	-0.344096	Domestication
1	19540001	19560000	0.967879	Domestication
1	19550001	19570000	0.451886	Domestication
1	19560001	19580000	0.146877	Domestication
1	19570001	19590000	-0.485853	Domestication
1	19580001	19600000	-0.360561	Domestication
1	19590001	19610000	-0.402422	Domestication
1	19600001	19620000	1.3768	Domestication
1	19610001	19630000	1.01347	Domestication
1	19620001	19640000	-0.418179	Domestication
1	19630001	19650000	-0.546164	Domestication
1	19640001	19660000	-0.69582	Domestication
1	19650001	19670000	-0.69582	Domestication
1	19660001	19680000	-0.429167	Domestication
1	19670001	19690000	-0.477196	Domestication
1	19680001	19700000	-0.594978	Domestication
1	19690001	19710000	-0.640258	Domestication
1	19700001	19720000	0.881492	Domestication
1	19710001	19730000	-0.323561	Domestication
1	19720001	19740000	-0.497431	Domestication
1	19730001	19750000	-0.287946	Domestication
1	19740001	19760000	-0.139233	Domestication
1	19750001	19770000	0.0314855	Domestication
1	19760001	19780000	-0.438367	Domestication
1	19770001	19790000	2.54864	Domestication
1	19780001	19800000	-0.541774	Domestication
1	19790001	19810000	-0.69582	Domestication
1	19800001	19820000	-0.612713	Domestication
1	19810001	19830000	-0.619606	Domestication
1	19820001	19840000	-0.225246	Domestication
1	19830001	19850000	-0.661938	Domestication
1	19840001	19860000	-0.616162	Domestication
1	19850001	19870000	-0.63416	Domestication
1	19860001	19880000	-0.666257	Domestication
1	19870001	19890000	2.47061	Domestication
1	19880001	19900000	-0.52177	Domestication
1	19890001	19910000	-0.297677	Domestication
1	19900001	19920000	1.42609	Domestication
1	19910001	19930000	1.04296	Domestication
1	19920001	19940000	-0.340678	Domestication
1	19930001	19950000	-0.243785	Domestication
1	19940001	19960000	-0.335215	Domestication
1	19950001	19970000	2.21865	Domestication
1	19960001	19980000	0.278781	Domestication
1	19970001	19990000	-0.394683	Domestication
1	19980001	20000000	-0.682829	Domestication
[truncated: 158,031 more rows]
