# Supplementary material for: Salt-stress-induced tomato sweetening involves an SlSnRK2.6-SlZHD8 sugar accumulation cascade triggered by root-derived abscisic acid
Source: EMBO J. 2026 Feb 2;45(7):2134–56. doi: 10.1038/s44318-026-00708-0 (PMC13043847; doi:10.1038/s44318-026-00708-0)
Supplement: Supplementary file 18 — Source data Fig. 6 [file 44318_2026_708_MOESM18_ESM.zip › Source Data Fig 6/Source Data Fig 6B/Fig 6B.xlsx]

## Sheet: Fig 6B
CHROM	POS	ID	REF	ALT	FORMAT	SL001	SL003	SL004	SL005	SL007	SL008	SL010	SL014	SL015	SL016	SL018	SL019	SL020	SL026	SL027	SL028	SL029	SL030	SL031	SL032	SL033	SL034	SL035	SL036	SL037	SL038	SL039	SL040	SL041	SL042	SL043	SL044	SL045	SL046	SL047	SL048	SL049	SL050	SL051	SL052	SL053	SL055	SL056	SL057
2	37856316	2_37856316_T_C	T	C	GT:DP:AD:GQ:PL:RNC	0/0:4:4,0:12:.:..	0/0:0:0,0:1:.:..	0/0:2:2,0:6:.:..	0/0:0:0,0:1:.:..	0/0:2:2,0:6:.:..	0/0:0:0,0:1:.:..	0/0:6:6,0:18:.:..	0/0:7:7,0:21:.:..	0/0:7:7,0:21:.:..	0/0:4:4,0:12:.:..	0/0:4:4,0:12:.:..	0/0:6:6,0:18:.:..	0/1:5:3,2:23:22,0,40:..	0/0:9:9,0:27:.:..	0/0:4:4,0:12:.:..	0/0:6:6,0:18:.:..	0/0:7:7,0:21:.:..	0/0:6:6,0:18:.:..	0/0:7:7,0:21:.:..	0/0:7:7,0:21:.:..	0/0:4:4,0:12:.:..	0/0:4:4,0:12:.:..	0/0:4:4,0:12:.:..	0/0:7:7,0:21:.:..	0/0:4:4,0:12:.:..	0/0:4:4,0:12:.:..	0/0:6:6,0:18:.:..	0/0:7:7,0:21:.:..	0/0:2:2,0:6:.:..	0/0:2:2,0:6:.:..	0/0:4:4,0:12:.:..	0/0:2:2,0:6:.:..	0/0:2:2,0:6:.:..	0/0:4:4,0:12:.:..	0/0:7:7,0:21:.:..	0/0:2:2,0:6:.:..	0/0:7:7,0:21:.:..	1/1:8:0,8:2:45,18,0:..	0/0:2:2,0:6:.:..	0/0:4:4,0:12:.:..	0/0:4:4,0:12:.:..	0/0:4:4,0:12:.:..	0/0:9:9,0:27:.:..	0/0:4:4,0:12:.:..
2	37856346	2_37856346_G_A	G	A	GT:DP:AD:GQ:PL:RNC	0/0:3:3,0:9:.:..	0/0:2:2,0:6:.:..	0/0:2:2,0:6:.:..	0/0:0:0,0:1:.:..	0/0:1:1,0:4:.:..	0/0:2:2,0:6:.:..	0/0:6:6,0:18:.:..	./.:8:6,2:5:0,3,34:II	0/0:6:6,0:18:.:..	0/0:3:3,0:9:.:..	0/0:2:2,0:6:.:..	0/0:4:4,0:12:.:..	0/0:4:4,0:12:.:..	0/0:9:9,0:27:.:..	0/0:7:7,0:21:.:..	0/0:4:4,0:12:.:..	0/0:8:8,0:24:.:..	0/0:7:7,0:21:.:..	0/0:7:7,0:21:.:..	0/0:7:7,0:21:.:..	0/1:6:3,3:33:33,0,52:..	1/1:6:0,6:2:39,14,0:..	0/0:4:4,0:12:.:..	0/0:7:7,0:21:.:..	0/0:9:9,0:27:.:..	0/0:3:3,0:9:.:..	0/0:4:4,0:12:.:..	0/0:6:6,0:18:.:..	0/0:2:2,0:6:.:..	0/0:4:4,0:12:.:..	0/0:7:7,0:21:.:..	0/0:4:4,0:12:.:..	0/0:3:3,0:9:.:..	0/0:6:6,0:18:.:..	0/0:4:4,0:12:.:..	0/0:2:2,0:6:.:..	0/0:7:7,0:21:.:..	0/0:12:12,0:36:.:..	0/0:4:4,0:12:.:..	0/0:7:7,0:21:.:..	1/1:7:0,7:4:39,16,0:..	0/0:7:7,0:21:.:..	0/0:7:7,0:21:.:..	0/0:2:2,0:6:.:..
2	37856368	2_37856368_T_C	T	C	GT:DP:AD:GQ:PL:RNC	0/0:2:2,0:6:.:..	0/0:2:2,0:6:.:..	0/0:2:2,0:6:.:..	0/0:0:0,0:1:.:..	0/0:2:2,0:6:.:..	0/0:4:4,0:12:.:..	0/0:6:6,0:18:.:..	0/1:8:5,3:23:23,0,52:..	0/1:4:0,4:5:27,7,0:..	0/0:3:3,0:9:.:..	0/0:2:2,0:6:.:..	0/0:3:3,0:9:.:..	0/0:2:2,0:6:.:..	0/0:8:8,0:24:.:..	0/0:7:7,0:21:.:..	0/0:4:4,0:12:.:..	0/0:7:7,0:21:.:..	0/0:9:9,0:27:.:..	0/0:7:7,0:21:.:..	0/0:7:7,0:21:.:..	0/1:9:6,3:24:23,0,54:..	1/1:6:0,6:2:33,14,0:..	0/0:7:7,0:21:.:..	0/0:7:7,0:21:.:..	0/0:12:12,0:36:.:..	0/0:4:4,0:12:.:..	0/0:4:4,0:12:.:..	0/0:2:2,0:6:.:..	0/0:1:1,0:4:.:..	0/0:4:4,0:12:.:..	0/0:6:6,0:18:.:..	0/0:7:7,0:21:.:..	0/0:4:4,0:12:.:..	0/0:6:6,0:18:.:..	0/0:4:4,0:12:.:..	0/0:6:6,0:18:.:..	0/0:4:4,0:12:.:..	0/0:11:11,0:33:.:..	0/0:7:7,0:21:.:..	0/0:7:7,0:21:.:..	1/1:7:0,7:4:38,16,0:..	0/0:7:7,0:21:.:..	0/0:6:6,0:18:.:..	0/0:2:2,0:6:.:..
2	37856447	2_37856447_T_A	T	A	GT:DP:AD:GQ:PL:RNC	0/0:2:2,0:6:.:..	0/0:0:0,0:1:.:..	0/0:2:2,0:6:.:..	0/0:0:0,0:1:.:..	0/0:0:0,0:1:.:..	0/0:2:2,0:6:.:..	0/0:2:2,0:6:.:..	0/0:0:0,0:1:.:..	0/0:4:4,0:12:.:..	0/0:2:2,0:6:.:..	0/0:0:0,0:1:.:..	0/0:1:1,0:4:.:..	0/0:2:2,0:6:.:..	0/0:6:6,0:18:.:..	0/0:6:6,0:18:.:..	0/0:7:7,0:21:.:..	0/0:4:4,0:12:.:..	0/0:2:2,0:6:.:..	0/0:0:0,0:1:.:..	0/0:8:8,0:24:.:..	0/0:4:4,0:12:.:..	0/0:5:5,0:15:.:..	0/0:4:4,0:12:.:..	0/0:5:5,0:15:.:..	0/0:1:1,0:4:.:..	0/0:2:2,0:6:.:..	0/0:4:4,0:12:.:..	0/0:2:2,0:6:.:..	0/0:7:7,0:21:.:..	0/0:4:4,0:12:.:..	0/0:10:10,0:30:.:..	0/0:7:7,0:21:.:..	0/0:4:4,0:12:.:..	0/0:2:2,0:6:.:..	0/0:4:4,0:12:.:..	0/0:8:8,0:24:.:..	0/0:0:0,0:1:.:..	0/0:9:9,0:27:.:..	0/0:2:2,0:6:.:..	0/0:7:7,0:21:.:..	0/0:4:4,0:12:.:..	0/0:6:6,0:18:.:..	0/0:3:3,0:9:.:..	0/0:2:2,0:6:.:..
[truncated: 662 more columns]
