# Supplementary material for: Salt-stress-induced tomato sweetening involves an SlSnRK2.6-SlZHD8 sugar accumulation cascade triggered by root-derived abscisic acid
Source: EMBO J. 2026 Feb 2;45(7):2134–56. doi: 10.1038/s44318-026-00708-0 (PMC13043847; doi:10.1038/s44318-026-00708-0)
Supplement: Supplementary file 18 — Source data Fig. 6 [file 44318_2026_708_MOESM18_ESM.zip › Source Data Fig 6/Source Data Fig 6D/Fig 6D.xlsx]

## Sheet: Sheet1
	Empty vector			HapA			HapB(N47S)			HapC(L3F)			HapD(I30V)			HapD(S37L)			HapD(I30V/S37L)
SlActin	1	0.988	1.187	1.341	1.059	1.124	0.975	1.024	1.209	1.256	0.895	0.948	1.037	0.952	1.02	1.52	1.384	0.832	1.215	0.962	1.18
SlSUS3	1.214	1.387	1.403	4.234	4.458	4.158	2.017	2.236	2.559	4.153	4.285	4.536	3.968	4.158	4.532	4.02	4.35	4.351	3.875	4.032	4.156
SlSWEET12	1.205	1.315	1.38	3.025	3.485	3.658	2.387	2.058	2.575	3.365	3.286	3.187	3.425	3.524	3.289	3.654	3.158	2.963	3.512	3.365	3.786
statistical significance: two-way ANOVA
SlActin
HapA vs. Empty vector			P=0.9927	ns
HapA vs. HapB(N47S)			P=0.9957	ns
HapA vs. HapC(L3F)			P=0.9796	ns
HapA vs. HapD(I30V)			P=0.9482	ns
HapA vs. HapD(S37L)			P=0.9995	ns
HapA vs. HapD(I30V/S37L)			P=0.9999	ns
SlSUS3
HapA vs. Empty vector			P<0.0001	****
HapA vs. HapB(N47S)			P<0.0001	****
HapA vs. HapC(L3F)			P>0.9999	ns
HapA vs. HapD(I30V)			P=0.9997	ns
HapA vs. HapD(S37L)			P>0.9999	ns
HapA vs. HapD(I30V/S37L)			P=0.7149	ns
SlSWEET12
HapA vs. Empty vector			P<0.0001	****
HapA vs. HapB(N47S)			P<0.0001	****
HapA vs. HapC(L3F)			P=0.9946	ns
HapA vs. HapD(I30V)			P>0.9999	ns
HapA vs. HapD(S37L)			P=0.9864	ns
HapA vs. HapD(I30V/S37L)			P=0.9570	ns
