# Supplementary material for: Salt-stress-induced tomato sweetening involves an SlSnRK2.6-SlZHD8 sugar accumulation cascade triggered by root-derived abscisic acid
Source: EMBO J. 2026 Feb 2;45(7):2134–56. doi: 10.1038/s44318-026-00708-0 (PMC13043847; doi:10.1038/s44318-026-00708-0)
Supplement: Supplementary file 18 — Source data Fig. 6 [file 44318_2026_708_MOESM18_ESM.zip › Source Data Fig 6/Source Data Fig 6F/Fig 6F.xlsx]

## Sheet: Fig 6F
SampleID	Region	Latitude	Longitude
SL001	United States	37.0902	-95.7129
SL010	United States	37.0902	-95.7129
SL100	Italy	41.8719	12.5674
SL103	-	-	-
SL104	Italy	41.8719	12.5674
SL105	Costa Rica	9.7489	-83.7534
SL106	Costa Rica	9.7489	-83.7534
SL107	Costa Rica	9.7489	-83.7534
SL108	Peru	-9.1899	-75.0152
SL109	-	-	-
SL011	-	-	-
SL111	-	-	-
SL112	Russia	61.524	105.319
SL113	-	-	-
SL114	Russia	61.524	105.319
SL115	-	-	-
SL117	Italy	41.8719	12.5674
SL118	Ecuador	-1.8312	-78.1834
SL120	-	-	-
SL121	United States	37.0902	-95.7129
SL122	United States	37.0902	-95.7129
SL126	United States	37.0902	-95.7129
SL128	United States	37.0902	-95.7129
SL129	Peru	-9.1899	-75.0152
SL130	Russia	61.524	105.319
SL131	Cuba	21.5218	-77.7812
SL132	France	46.6034	1.8883
SL133	United States	37.0902	-95.7129
SL134	Ecuador	-1.8312	-78.1834
SL135	Chile	-35.6751	-71.543
SL136	Italy	41.8719	12.5674
SL137	Italy	41.8719	12.5674
SL138	Italy	41.8719	12.5674
SL139	United States	37.0902	-95.7129
SL014	Ecuador	-1.8312	-78.1834
SL140	Italy	41.8719	12.5674
SL141	Italy	41.8719	12.5674
SL142	Italy	41.8719	12.5674
SL143	United States	37.0902	-95.7129
SL147	-	-	-
SL015	Ecuador	-1.8312	-78.1834
SL150	Peru	-9.1899	-75.0152
SL151	Brazil	-14.235	-51.9253
SL152	Mexico	23.6345	-102.553
SL153	Mexico	23.6345	-102.553
SL154	Germany	51.1657	10.4515
SL155	Peru	-9.1899	-75.0152
SL156	Russia	61.524	105.319
SL157	Peru	-9.1899	-75.0152
SL158	Russia	61.524	105.319
SL016	Ecuador	-1.8312	-78.1834
SL159	Russia	61.524	105.319
SL160	Russia	61.524	105.319
SL161	Azerbaijan	40.1431	47.5769
SL162	France	46.6034	1.8883
SL164	Mexico	23.6345	-102.553
SL165	Peru	-9.1899	-75.0152
SL166	Honduras	15.1999	-86.2419
SL167	Italy	41.8719	12.5674
SL168	Italy	41.8719	12.5674
SL170	United States	37.0902	-95.7129
SL171	Canada	56.1304	-106.347
SL173	-	-	-
SL174	Russia	61.524	105.319
SL175	Tunisia	33.8869	9.5375
SL176	-	-	-
SL178	-	-	-
SL179	Russia	61.524	105.319
SL180	Mexico	23.6345	-102.553
SL181	Peru	-9.1899	-75.0152
SL182	Germany	51.1657	10.4515
SL184	United States	37.0902	-95.7129
SL185	-	-	-
SL186	United States	37.0902	-95.7129
SL187	Philippines	12.8797	121.774
SL188	Italy	41.8719	12.5674
SL189	Italy	41.8719	12.5674
SL190	Russia	61.524	105.319
SL191	Italy	41.8719	12.5674
SL192	-	-	-
SL193	United States	37.0902	-95.7129
SL194	-	-	-
SL195	Lebanon	33.8547	35.8623
SL196	-	-	-
SL198	Italy	41.8719	12.5674
SL199	El Salvador	13.7942	-88.8965
SL200	Brazil	-14.235	-51.9253
SL201	Italy	41.8719	12.5674
SL202	United States	37.0902	-95.7129
SL203	-	-	-
SL204	Italy	41.8719	12.5674
SL207	Italy	41.8719	12.5674
SL021	Peru	-9.1899	-75.0152
SL208	United States	37.0902	-95.7129
SL209	United States	37.0902	-95.7129
SL210	United States	37.0902	-95.7129
SL211	Italy	41.8719	12.5674
SL212	Panama	8.538	-80.7821
SL213	-	-	-
SL214	-	-	-
SL216	Brazil	-14.235	-51.9253
SL217	Greece	39.0742	21.8243
SL022	Peru	-9.1899	-75.0152
SL218	Russia	61.524	105.319
SL219	Mexico	23.6345	-102.553
SL222	Ecuador	-1.8312	-78.1834
SL224	France	46.6034	1.8883
SL225	-	-	-
SL226	-	-	-
SL227	Brazil	-14.235	-51.9253
SL230	-	-	-
SL232	-	-	-
SL233	Guatemala	15.7835	-90.2308
SL234	Russia	61.524	105.319
SL235	Argentina	-34.6037	-58.3816
SL236	Ecuador	-1.8312	-78.1834
SL237	United States	37.0902	-95.7129
SL239	Ecuador	-1.8312	-78.1834
SL240	Peru	-9.1899	-75.0152
SL241	Mexico	23.6345	-102.553
SL243	-	-	-
SL244	-	-	-
SL245	Peru	-9.1899	-75.0152
SL246	-	-	-
SL247	Mexico	23.6345	-102.553
SL025	-	-	-
SL248	Russia	61.524	105.319
SL249	Spain	40.4637	-3.7492
SL250	Italy	41.8719	12.5674
SL251	United States	37.0902	-95.7129
SL253	Russia	61.524	105.319
SL254	Peru	-9.1899	-75.0152
SL255	France	46.6034	1.8883
SL256	-	-	-
SL257	Italy	41.8719	12.5674
SL026	Argentina	-34.6037	-58.3816
SL259	Brazil	-14.235	-51.9253
SL261	United States	37.0902	-95.7129
SL262	Italy	41.8719	12.5674
SL263	Peru	-9.1899	-75.0152
SL264	Peru	-9.1899	-75.0152
SL265	Bolivia	-16.2902	-63.5887
SL266	-	-	-
SL267	Italy	41.8719	12.5674
SL027	-	-	-
SL268	Bulgaria	42.7339	25.4858
SL269	Italy	41.8719	12.5674
SL270	-	-	-
SL271	Peru	-9.1899	-75.0152
SL273	-	-	-
SL274	Moldova	47.4116	28.3699
SL275	United States	37.0902	-95.7129
SL276	United States	37.0902	-95.7129
SL028	Mexico	23.6345	-102.553
SL277	-	-	-
SL278	Peru	-9.1899	-75.0152
SL280	-	-	-
SL282	United States	37.0902	-95.7129
SL283	Brazil	-14.235	-51.9253
SL285	-	-	-
SL029	India	20.5937	78.9629
SL287	Peru	-9.1899	-75.0152
SL289	-	-	-
SL290	-	-	-
SL291	Uzbekistan	41.3775	64.5853
SL293	-	-	-
SL294	China	35.8617	104.195
SL295	Peru	-9.1899	-75.0152
SL296	Ecuador	-1.8312	-78.1834
SL003	Israel	31.0461	34.8516
SL297	Ecuador	-1.8312	-78.1834
SL298	Peru	-9.1899	-75.0152
SL299	Brazil	-14.235	-51.9253
SL300	Philippines	12.8797	121.774
SL301	Peru	-9.1899	-75.0152
SL031	Honduras	15.1999	-86.2419
SL033	Ecuador	-1.8312	-78.1834
SL034	Peru	-9.1899	-75.0152
SL035	-	-	-
SL036	Guatemala	15.7835	-90.2308
SL004	-	-	-
SL319	China	35.8617	104.195
SL320	China	35.8617	104.195
SL328	Peru	-9.1899	-75.0152
SL329	Ecuador	-1.8312	-78.1834
SL335	Peru	-9.1899	-75.0152
SL042	Russia	61.524	105.319
SL336	Peru	-9.1899	-75.0152
SL337	Peru	-9.1899	-75.0152
SL043	-	-	-
SL044	Italy	41.8719	12.5674
SL358	-	-	-
SL046	-	-	-
SL047	Russia	61.524	105.319
SL048	Mexico	23.6345	-102.553
SL049	United States	37.0902	-95.7129
SL005	Egypt	26.8206	30.8025
SL359	United States	37.0902	-95.7129
SL360	United States	37.0902	-95.7129
SL361	United States	37.0902	-95.7129
SL362	United States	37.0902	-95.7129
SL364	United States	37.0902	-95.7129
SL365	United States	37.0902	-95.7129
SL366	United States	37.0902	-95.7129
SL367	United States	37.0902	-95.7129
SL051	-	-	-
SL368	United States	37.0902	-95.7129
SL369	United States	37.0902	-95.7129
SL370	United States	37.0902	-95.7129
SL371	United States	37.0902	-95.7129
SL372	United States	37.0902	-95.7129
SL373	United States	37.0902	-95.7129
SL374	United States	37.0902	-95.7129
SL375	United States	37.0902	-95.7129
SL376	United States	37.0902	-95.7129
SL377	United States	37.0902	-95.7129
SL052	-	-	-
SL378	United States	37.0902	-95.7129
SL379	United States	37.0902	-95.7129
SL380	United States	37.0902	-95.7129
SL381	United States	37.0902	-95.7129
SL382	United States	37.0902	-95.7129
SL383	United States	37.0902	-95.7129
SL384	United States	37.0902	-95.7129
SL385	United States	37.0902	-95.7129
SL386	United States	37.0902	-95.7129
SL387	United States	37.0902	-95.7129
SL053	Ecuador	-1.8312	-78.1834
SL388	United States	37.0902	-95.7129
SL389	United States	37.0902	-95.7129
SL390	United States	37.0902	-95.7129
SL391	United States	37.0902	-95.7129
SL392	United States	37.0902	-95.7129
SL393	United States	37.0902	-95.7129
SL394	United States	37.0902	-95.7129
SL395	United States	37.0902	-95.7129
SL396	United States	37.0902	-95.7129
SL397	United States	37.0902	-95.7129
SL054	-	-	-
SL398	United States	37.0902	-95.7129
SL399	United States	37.0902	-95.7129
SL400	United States	37.0902	-95.7129
SL401	United States	37.0902	-95.7129
SL402	United States	37.0902	-95.7129
SL403	United States	37.0902	-95.7129
SL404	United States	37.0902	-95.7129
SL405	United States	37.0902	-95.7129
SL406	United States	37.0902	-95.7129
SL055	-	-	-
SL408	United States	37.0902	-95.7129
SL409	United States	37.0902	-95.7129
SL410	United States	37.0902	-95.7129
SL411	United States	37.0902	-95.7129
SL412	United States	37.0902	-95.7129
SL413	United States	37.0902	-95.7129
SL414	-	-	-
SL415	United States	37.0902	-95.7129
SL416	United States	37.0902	-95.7129
SL417	United States	37.0902	-95.7129
SL056	Peru	-9.1899	-75.0152
SL418	United States	37.0902	-95.7129
SL420	United States	37.0902	-95.7129
SL421	United States	37.0902	-95.7129
SL422	United States	37.0902	-95.7129
SL423	United States	37.0902	-95.7129
SL424	United States	37.0902	-95.7129
SL425	United States	37.0902	-95.7129
SL426	United States	37.0902	-95.7129
SL427	United States	37.0902	-95.7129
SL057	Peru	-9.1899	-75.0152
SL428	United States	37.0902	-95.7129
SL429	United States	37.0902	-95.7129
SL430	United States	37.0902	-95.7129
SL431	United States	37.0902	-95.7129
SL432	United States	37.0902	-95.7129
SL433	United States	37.0902	-95.7129
SL434	United States	37.0902	-95.7129
SL435	United States	37.0902	-95.7129
SL436	United States	37.0902	-95.7129
SL437	United States	37.0902	-95.7129
SL058	Russia	61.524	105.319
SL438	United States	37.0902	-95.7129
SL439	United States	37.0902	-95.7129
SL440	United States	37.0902	-95.7129
SL441	United States	37.0902	-95.7129
SL442	United States	37.0902	-95.7129
SL443	United States	37.0902	-95.7129
SL444	United States	37.0902	-95.7129
SL445	United States	37.0902	-95.7129
SL446	United States	37.0902	-95.7129
SL447	United States	37.0902	-95.7129
SL059	Bulgaria	42.7339	25.4858
SL448	United States	37.0902	-95.7129
SL449	United States	37.0902	-95.7129
SL450	United States	37.0902	-95.7129
SL451	United States	37.0902	-95.7129
SL452	United States	37.0902	-95.7129
SL453	United States	37.0902	-95.7129
SL454	United States	37.0902	-95.7129
SL455	United States	37.0902	-95.7129
SL456	United States	37.0902	-95.7129
SL457	United States	37.0902	-95.7129
SL006	Italy	41.8719	12.5674
SL060	United States	37.0902	-95.7129
SL458	United States	37.0902	-95.7129
SL459	United States	37.0902	-95.7129
SL460	United States	37.0902	-95.7129
SL461	United States	37.0902	-95.7129
SL462	United States	37.0902	-95.7129
SL463	United States	37.0902	-95.7129
SL464	United States	37.0902	-95.7129
SL465	United States	37.0902	-95.7129
SL466	United States	37.0902	-95.7129
SL467	United States	37.0902	-95.7129
SL061	Peru	-9.1899	-75.0152
SL468	United States	37.0902	-95.7129
SL469	United States	37.0902	-95.7129
SL470	United States	37.0902	-95.7129
SL471	United States	37.0902	-95.7129
SL472	United States	37.0902	-95.7129
SL473	United States	37.0902	-95.7129
SL474	United States	37.0902	-95.7129
SL475	United States	37.0902	-95.7129
SL476	United States	37.0902	-95.7129
SL477	United States	37.0902	-95.7129
SL062	Argentina	-34.6037	-58.3816
SL478	United States	37.0902	-95.7129
SL479	United States	37.0902	-95.7129
SL480	United States	37.0902	-95.7129
SL481	United States	37.0902	-95.7129
SL482	United States	37.0902	-95.7129
SL483	United States	37.0902	-95.7129
SL484	United States	37.0902	-95.7129
SL485	United States	37.0902	-95.7129
SL486	United States	37.0902	-95.7129
SL487	United States	37.0902	-95.7129
SL063	-	-	-
SL488	-	-	-
SL489	-	-	-
SL490	-	-	-
SL491	-	-	-
SL492	-	-	-
SL493	-	-	-
SL495	-	-	-
SL496	-	-	-
SL064	Russia	61.524	105.319
SL498	-	-	-
SL499	-	-	-
SL500	-	-	-
SL501	-	-	-
SL502	-	-	-
SL503	-	-	-
SL504	-	-	-
SL505	-	-	-
SL506	-	-	-
SL507	-	-	-
SL065	-	-	-
SL508	-	-	-
SL509	-	-	-
SL510	-	-	-
SL511	-	-	-
SL512	-	-	-
SL513	-	-	-
SL514	-	-	-
SL515	-	-	-
SL516	-	-	-
SL066	Peru	-9.1899	-75.0152
SL067	-	-	-
SL068	Peru	-9.1899	-75.0152
SL069	Mexico	23.6345	-102.553
SL007	United States	37.0902	-95.7129
SL072	Italy	41.8719	12.5674
SL074	Peru	-9.1899	-75.0152
SL075	-	-	-
SL076	-	-	-
SL078	Russia	61.524	105.319
SL008	United States	37.0902	-95.7129
SL081	Russia	61.524	105.319
SL082	Spain	40.4637	-3.7492
SL083	Zaire	-4.0383	21.7587
SL084	-	-	-
SL086	Italy	41.8719	12.5674
SL088	Italy	41.8719	12.5674
SL089	-	-	-
SL009	England	52.3555	-1.1743
SL090	Russia	61.524	105.319
SL091	Argentina	-34.6037	-58.3816
SL094	France	46.6034	1.8883
SL095	-	-	-
SL096	Mexico	23.6345	-102.553
SL098	United States	37.0902	-95.7129
SL099	-	-	-
SL363	-	-	-
SL419	-	-	-
SL494	-	-	-
SL521	Colombia	4.5709	-74.2973
SL522	Ecuador	-1.8312	-78.1834
SL523	Ecuador	-1.8312	-78.1834
SL524	Ecuador	-1.8312	-78.1834
SL525	Ecuador	-1.8312	-78.1834
SL526	Ecuador	-1.8312	-78.1834
SL527	Ecuador	-1.8312	-78.1834
SL528	Ecuador	-1.8312	-78.1834
SL529	Ecuador	-1.8312	-78.1834
SL530	Ecuador	-1.8312	-78.1834
SL531	Ecuador	-1.8312	-78.1834
SL532	Ecuador	-1.8312	-78.1834
SL533	Ecuador	-1.8312	-78.1834
SL534	Peru	-9.1899	-75.0152
SL535	Peru	-9.1899	-75.0152
SL536	Peru	-9.1899	-75.0152
SL537	Peru	-9.1899	-75.0152
SL538	Peru	-9.1899	-75.0152
SL539	Peru	-9.1899	-75.0152
SL540	Peru	-9.1899	-75.0152
SL541	Peru	-9.1899	-75.0152
SL542	Peru	-9.1899	-75.0152
SL543	Ecuador	-1.8312	-78.1834
SL544	Ecuador	-1.8312	-78.1834
SL545	Ecuador	-1.8312	-78.1834
SL546	Ecuador	-1.8312	-78.1834
SL547	Ecuador	-1.8312	-78.1834
SL548	Ecuador	-1.8312	-78.1834
SL549	Ecuador	-1.8312	-78.1834
SL550	Ecuador	-1.8312	-78.1834
SL551	Ecuador	-1.8312	-78.1834
SL552	Ecuador	-1.8312	-78.1834
SL553	Ecuador	-1.8312	-78.1834
SL554	Ecuador	-1.8312	-78.1834
SL555	Ecuador	-1.8312	-78.1834
SL556	Ecuador	-1.8312	-78.1834
SL557	Ecuador	-1.8312	-78.1834
SL558	Ecuador	-1.8312	-78.1834
SL559	Ecuador	-1.8312	-78.1834
SL560	Ecuador	-1.8312	-78.1834
SL561	Ecuador	-1.8312	-78.1834
SL562	Ecuador	-1.8312	-78.1834
SL563	Ecuador	-1.8312	-78.1834
SL564	Ecuador	-1.8312	-78.1834
SL565	Ecuador	-1.8312	-78.1834
SL566	Ecuador	-1.8312	-78.1834
SL567	Ecuador	-1.8312	-78.1834
SL568	Ecuador	-1.8312	-78.1834
SL569	Ecuador	-1.8312	-78.1834
SL570	Ecuador	-1.8312	-78.1834
SL571	Ecuador	-1.8312	-78.1834
SL572	Ecuador	-1.8312	-78.1834
SL573	Ecuador	-1.8312	-78.1834
SL574	Ecuador	-1.8312	-78.1834
SL575	Ecuador	-1.8312	-78.1834
SL576	Ecuador	-1.8312	-78.1834
SL577	Ecuador	-1.8312	-78.1834
SL578	Ecuador	-1.8312	-78.1834
SL579	Ecuador	-1.8312	-78.1834
SL580	Ecuador	-1.8312	-78.1834
SL581	Ecuador	-1.8312	-78.1834
SL582	Ecuador	-1.8312	-78.1834
SL583	Ecuador	-1.8312	-78.1834
SL584	Mexico	23.6345	-102.553
SL585	Mexico	23.6345	-102.553
SL586	Mexico	23.6345	-102.553
SL587	Mexico	23.6345	-102.553
SL588	Mexico	23.6345	-102.553
SL589	Mexico	23.6345	-102.553
SL590	Mexico	23.6345	-102.553
SL591	Mexico	23.6345	-102.553
SL592	Mexico	23.6345	-102.553
SL593	Mexico	23.6345	-102.553
SL594	Mexico	23.6345	-102.553
SL595	Mexico	23.6345	-102.553
SL596	Mexico	23.6345	-102.553
SL597	Mexico	23.6345	-102.553
SL598	Mexico	23.6345	-102.553
SL599	Mexico	23.6345	-102.553
SL600	Mexico	23.6345	-102.553
SL601	Mexico	23.6345	-102.553
SL602	Mexico	23.6345	-102.553
SL603	Mexico	23.6345	-102.553
SL604	Mexico	23.6345	-102.553
SL605	Mexico	23.6345	-102.553
SL606	Mexico	23.6345	-102.553
SL607	Mexico	23.6345	-102.553
SL608	Mexico	23.6345	-102.553
SL609	Mexico	23.6345	-102.553
SL610	Mexico	23.6345	-102.553
SL611	Mexico	23.6345	-102.553
SL612	Mexico	23.6345	-102.553
SL613	Mexico	23.6345	-102.553
SL614	Mexico	23.6345	-102.553
SL615	Mexico	23.6345	-102.553
SL616	Mexico	23.6345	-102.553
SL617	Peru	-9.1899	-75.0152
SL618	Peru	-9.1899	-75.0152
SL619	Peru	-9.1899	-75.0152
SL620	Peru	-9.1899	-75.0152
SL621	Peru	-9.1899	-75.0152
SL622	Peru	-9.1899	-75.0152
SL623	Peru	-9.1899	-75.0152
SL624	Peru	-9.1899	-75.0152
SL625	Mexico	23.6345	-102.553
SL626	Mexico	23.6345	-102.553
SL627	Mexico	23.6345	-102.553
SL628	Peru	-9.1899	-75.0152
SL629	Mexico	23.6345	-102.553
SL630	Mexico	23.6345	-102.553
SL631	Peru	-9.1899	-75.0152
SL632	Peru	-9.1899	-75.0152
SL633	Peru	-9.1899	-75.0152
SL634	Peru	-9.1899	-75.0152
SL635	Peru	-9.1899	-75.0152
SL636	Peru	-9.1899	-75.0152
SL637	Peru	-9.1899	-75.0152
SL638	Colombia	4.5709	-74.2973
SL639	Peru	-9.1899	-75.0152
SL640	Costa Rica	9.7489	-83.7534
SL641	Costa Rica	9.7489	-83.7534
SL642	El Salvador	13.7942	-88.8965
SL643	Honduras	15.1999	-86.2419
SL644	Nicaragua	12.8654	-85.2072
SL645	Nicaragua	12.8654	-85.2072
SL646	El Salvador	13.7942	-88.8965
SL647	Honduras	15.1999	-86.2419
SL648	Costa Rica	9.7489	-83.7534
SL649	Costa Rica	9.7489	-83.7534
SL650	Peru	-9.1899	-75.0152
SL651	Mexico	23.6345	-102.553
SL652	Colombia	4.5709	-74.2973
SL653	Peru	-9.1899	-75.0152
SL654	Colombia	4.5709	-74.2973
SL655	Colombia	4.5709	-74.2973
SL656	Ecuador	-1.8312	-78.1834
SL657	Peru	-9.1899	-75.0152
SL658	Costa Rica	9.7489	-83.7534
SL660	Peru	-9.1899	-75.0152
SL661	Colombia	4.5709	-74.2973
SL662	Peru	-9.1899	-75.0152
SL663	Peru	-9.1899	-75.0152
SL664	Peru	-9.1899	-75.0152
SL665	Peru	-9.1899	-75.0152
SL666	Peru	-9.1899	-75.0152
SL667	Peru	-9.1899	-75.0152
SL668	Peru	-9.1899	-75.0152
SL669	Peru	-9.1899	-75.0152
SL670	Peru	-9.1899	-75.0152
SL671	Peru	-9.1899	-75.0152
SL672	Peru	-9.1899	-75.0152
SL673	Peru	-9.1899	-75.0152
SL674	Peru	-9.1899	-75.0152
SL675	Peru	-9.1899	-75.0152
SL676	Peru	-9.1899	-75.0152
SL678	Costa Rica	9.7489	-83.7534
SL679	Peru	-9.1899	-75.0152
SL680	Ecuador	-1.8312	-78.1834
SL681	Ecuador	-1.8312	-78.1834
SL682	Colombia	4.5709	-74.2973
SL683	Honduras	15.1999	-86.2419
SL684	Costa Rica	9.7489	-83.7534
SL101	-	-	-
SL102	-	-	-
SL110	-	-	-
SL116	-	-	-
SL119	-	-	-
SL012	-	-	-
SL123	-	-	-
SL124	-	-	-
SL125	-	-	-
SL127	-	-	-
SL013	-	-	-
SL144	-	-	-
SL145	-	-	-
SL146	-	-	-
SL148	-	-	-
SL149	-	-	-
SL163	-	-	-
SL017	-	-	-
SL169	-	-	-
SL172	-	-	-
SL177	-	-	-
SL018	-	-	-
SL183	-	-	-
SL019	-	-	-
SL197	-	-	-
SL002	-	-	-
SL020	-	-	-
SL205	-	-	-
SL206	-	-	-
SL215	-	-	-
SL220	-	-	-
SL221	-	-	-
SL223	-	-	-
SL023	-	-	-
SL228	-	-	-
SL229	-	-	-
SL231	-	-	-
SL024	-	-	-
SL238	-	-	-
SL242	-	-	-
SL252	-	-	-
SL258	-	-	-
SL260	-	-	-
SL272	-	-	-
SL279	-	-	-
SL281	-	-	-
SL284	-	-	-
SL286	-	-	-
SL288	-	-	-
SL292	-	-	-
SL030	-	-	-
SL302	-	-	-
SL303	-	-	-
SL304	-	-	-
SL305	-	-	-
SL306	-	-	-
SL307	-	-	-
SL308	-	-	-
SL309	-	-	-
SL310	-	-	-
SL311	-	-	-
SL312	-	-	-
SL313	-	-	-
SL314	-	-	-
SL315	-	-	-
SL316	-	-	-
SL032	-	-	-
SL317	-	-	-
SL318	-	-	-
SL037	-	-	-
SL038	-	-	-
SL039	-	-	-
SL040	-	-	-
SL321	-	-	-
SL322	-	-	-
SL323	-	-	-
SL324	-	-	-
SL325	-	-	-
SL326	-	-	-
SL041	-	-	-
SL327	-	-	-
SL330	-	-	-
SL331	-	-	-
SL332	-	-	-
SL333	-	-	-
SL334	-	-	-
SL338	-	-	-
SL339	-	-	-
SL340	-	-	-
SL341	-	-	-
SL342	-	-	-
SL343	-	-	-
SL344	-	-	-
SL345	-	-	-
SL346	-	-	-
SL347	-	-	-
SL348	-	-	-
SL349	-	-	-
SL350	-	-	-
SL351	-	-	-
SL352	-	-	-
SL353	-	-	-
SL354	-	-	-
SL355	-	-	-
SL356	-	-	-
SL357	-	-	-
SL045	-	-	-
SL050	-	-	-
SL070	-	-	-
SL071	-	-	-
SL073	-	-	-
SL077	-	-	-
SL079	-	-	-
SL080	-	-	-
SL085	-	-	-
SL087	-	-	-
SL092	-	-	-
SL093	-	-	-
SL097	-	-	-
SL770	-	-	-
SL517	-	-	-
SL497	-	-	-
SL407	-	-	-
SL659	-	-	-
SL677	-	-	-
SL769	-	-	-
SL518	-	-	-
SL685	-	-	-
SL686	-	-	-
SL687	-	-	-
SL688	-	-	-
SL689	-	-	-
SL690	-	-	-
SL691	-	-	-
SL692	-	-	-
SL693	-	-	-
SL694	-	-	-
SL519	-	-	-
SL695	-	-	-
SL696	-	-	-
SL697	-	-	-
SL698	-	-	-
SL699	-	-	-
SL700	-	-	-
SL701	-	-	-
SL702	-	-	-
SL703	-	-	-
SL704	-	-	-
SL705	-	-	-
SL706	-	-	-
SL707	-	-	-
SL708	-	-	-
SL709	-	-	-
SL710	-	-	-
SL711	-	-	-
SL712	-	-	-
SL713	-	-	-
SL714	-	-	-
SL715	-	-	-
SL716	-	-	-
SL717	-	-	-
SL718	-	-	-
SL719	-	-	-
SL720	-	-	-
SL721	-	-	-
SL722	-	-	-
SL723	-	-	-
SL724	-	-	-
SL725	-	-	-
SL726	-	-	-
SL727	-	-	-
SL728	-	-	-
SL729	-	-	-
SL730	-	-	-
SL731	-	-	-
SL732	-	-	-
SL733	-	-	-
SL734	-	-	-
SL735	-	-	-
SL736	-	-	-
SL737	-	-	-
SL738	-	-	-
SL739	-	-	-
SL740	-	-	-
SL741	-	-	-
SL742	-	-	-
SL743	-	-	-
SL744	-	-	-
SL745	-	-	-
SL746	-	-	-
SL747	-	-	-
SL748	-	-	-
SL749	-	-	-
SL750	-	-	-
SL751	-	-	-
SL752	-	-	-
SL753	-	-	-
SL754	-	-	-
SL755	-	-	-
SL756	-	-	-
SL757	-	-	-
SL758	-	-	-
SL759	-	-	-
SL760	-	-	-
SL520	-	-	-
SL761	-	-	-
SL762	-	-	-
SL763	-	-	-
SL764	-	-	-
SL765	-	-	-
SL766	-	-	-
SL767	-	-	-
SL768	-	-	-
