# Supplementary material for: Salt-stress-induced tomato sweetening involves an SlSnRK2.6-SlZHD8 sugar accumulation cascade triggered by root-derived abscisic acid
Source: EMBO J. 2026 Feb 2;45(7):2134–56. doi: 10.1038/s44318-026-00708-0 (PMC13043847; doi:10.1038/s44318-026-00708-0)
Supplement: Supplementary file 18 — Source data Fig. 6 [file 44318_2026_708_MOESM18_ESM.zip › Source Data Fig 6/Source Data Fig 6G/Fig 6G.xlsx]

## Sheet: Sheet1
	Control	Salt		statistical significance: one-way ANOVA
ZHD8HapA	37.97	29.84		Control	ZHD8HapA	a
	43.3	30.44			ZHD8HapB	a
	33.24	30.74
	34.37	31.44		Salt	ZHD8HapA	b
	36.68	31.63			ZHD8HapB	a
	30.41	32
	32.28	32.2		ZHD8HapA - ZHD8HapB
	40.4	32.45		Control	P=0.653
	39.08	32.68		Salt	P=0.027
	36.08	33.33
	35.97	26.69
	35.57	33.93
	39.3	27.63
	38.57	34.23
	38.39	34.33
	35.27	34.48
	34.68	28.31
	35.4	35.03
	35.48	35.33
	42.4	35.6
	37.22	35.8
	41.12	36.1
	35.6	36.18
	37.97	36.39
	39.07	40.33
	35.57	36.6
	38.77	36.9
	39.57	37.45
	39.4	37.65
	40.39	38.35
ZHD8HapB	35.67	32.65
	34.28	31.85
	35.18	32.58
	35.7	32.95
	35.45	33.45
	36.38	44.56
	31.71	34.28
	37.15	35.25
	37.78	35.72
	37.65	35.43
	38.08	35.95
	30.52	36.03
	38.15	36.15
	33.27	28.61
	38.45	36.45
	38.75	29.77
	38.82	29.16
	38.94	36.85
	45.01	36.95
	43.51	37.15
	39.42	40.88
	39.58	37.34
	39.73	37.58
	40.05	37.65
	44.23	38.03
	40.66	43.11
	41.05	38.58
	41.38	42.84
	41.75	41.71
	42.15	40.25
