# Supplementary material for: Salt-stress-induced tomato sweetening involves an SlSnRK2.6-SlZHD8 sugar accumulation cascade triggered by root-derived abscisic acid
Source: EMBO J. 2026 Feb 2;45(7):2134–56. doi: 10.1038/s44318-026-00708-0 (PMC13043847; doi:10.1038/s44318-026-00708-0)
Supplement: Supplementary file 18 — Source data Fig. 6 [file 44318_2026_708_MOESM18_ESM.zip › Source Data Fig 6/Source Data Fig 6I/Fig 6I.xlsx]

## Sheet: Sheet1
	Control	Salt		statistical significance: one-way ANOVA
ZHD8HapA	17.596	17.922		Control	ZHD8HapA	c
	17.954	18.362			ZHD8HapB	ab
	18.069	18.663
	19.285	18.954		Salt	ZHD8HapA	b
	18.341	19.127			ZHD8HapB	a
	18.886	19.552
	18.652	19.766		ZHD8HapA - ZHD8HapB
	18.758	20.147		Control	P<0.001
	18.953	20.321		Salt	P=0.031
	19.123	20.459
	19.354	20.85
	21.132	20.565
	19.538	20.621
	19.267	20.768
	19.789	20.957
	20.516	21.021
	19.89	21.356
	20.156	21.288
	20.233	21.524
	20.858	21.645
	20.404	21.969
	20.511	21.815
	20.752	22.158
	20.921	22.336
	21.01	22.593
	21.256	22.815
	21.337	23.224
	22.058	23.571
	21.859	23.896
	22.161	24.165
ZHD8HapB	21.296	19.585
	23.131	19.952
	22.487	20.215
	21.865	20.458
	22.985	20.695
	23.468	21.109
	22.156	21.28
	20.206	21.342
	19.598	21.546
	20.546	21.746
	21.89	21.947
	22.489	18.895
	23.198	22.041
	24.032	22.359
	24.123	22.612
	23.154	22.84
	18.994	22.542
	19.231	22.145
	20.256	19.882
	20.115	22.942
	20.458	22.98
	20.975	23
	20.745	23.191
	21.411	23.497
	22.066	23.612
	23.232	23.864
	21.541	24.019
	20.651	24.165
	21.667	24.654
	21.098	25.035
