# Supplementary material for: Salt-stress-induced tomato sweetening involves an SlSnRK2.6-SlZHD8 sugar accumulation cascade triggered by root-derived abscisic acid
Source: EMBO J. 2026 Feb 2;45(7):2134–56. doi: 10.1038/s44318-026-00708-0 (PMC13043847; doi:10.1038/s44318-026-00708-0)
Supplement: Supplementary file 18 — Source data Fig. 6 [file 44318_2026_708_MOESM18_ESM.zip › Source Data Fig 6/Source Data Fig 6J/Fig 6J.xlsx]

## Sheet: Sheet1
	Control	Salt		statistical significance: one-way ANOVA
ZHD8HapA	19.983	21.584		Control	ZHD8HapA	c
	20.816	24.326			ZHD8HapB	b
	21.256	23.325
	21.165	21.321		Salt	ZHD8HapA	ab
	19.541	20.621			ZHD8HapB	a
	22.054	26.962
	20.331	23.551		ZHD8HapA - ZHD8HapB
	18.542	21.325		Control	P=0.001
	21.563	22.775		Salt	P=0.196
	18.541	23.362
	17.754	24.021
	18.584	23.158
	19.542	18.695
	20.521	25.158
	19.214	22.326
	18.254	23.154
	19.347	19.965
	17.253	24.361
	20.638	21.337		Control	Salt
	21.025	22.589
	19.854	23.163
	19.051	21.2
	20.325	21.03
	18.698	22.312
	20.065	23.158
	20.543	24.395
	19.549	21.321
	19.215	19.621
	20.02	25.215
	18.323	19.334
ZHD8HapB	23.321	19.325
	24.215	19.692
	21.295	20.124
	20.365	20.365
	21.322	20.556
	22.168	21.23
	20.125	21.486
	23.321	21.966
	24.213	22.153
	22.125	22.358
	21.329	22.536
	20.395	22.721
	21.244	22.881
	22.843	23.325
	21.125	23.891
	20.123	24.051
	20.05	24.215
	22.238	24.321
	21.132	24.456
	22.365	24.687
	19.231	24.715
	18.692	23.689
	19.232	24.893
	21.487	25.013
	22.128	25.132
	20.269	25.236
	21.635	25.321
	23.324	26.341
	21.184	26.518
	20.952	27.625
