# Supplementary material for: Salt-stress-induced tomato sweetening involves an SlSnRK2.6-SlZHD8 sugar accumulation cascade triggered by root-derived abscisic acid
Source: EMBO J. 2026 Feb 2;45(7):2134–56. doi: 10.1038/s44318-026-00708-0 (PMC13043847; doi:10.1038/s44318-026-00708-0)
Supplement: Supplementary file 18 — Source data Fig. 6 [file 44318_2026_708_MOESM18_ESM.zip › Source Data Fig 6/Source Data Fig 6M/Fig 6M.xlsx]

## Sheet: Sheet1
	ZHD8HapA			ZHD8HapB
Control	0.441026	0.453202	0.475962	0.452381	0.429268	0.426396
Salt	0.221374	0.251852	0.24031	0.342105	0.365269	0.367089
statistical significance: one-way ANOVA
Control	ZHD8HapA	a
	ZHD8HapB	a
Salt	ZHD8HapA	c
	ZHD8HapB	b
ZHD8HapA - ZHD8HapB
Control	P=0.408
Salt	P<0.001
