# Supplementary material for: Salt-stress-induced tomato sweetening involves an SlSnRK2.6-SlZHD8 sugar accumulation cascade triggered by root-derived abscisic acid
Source: EMBO J. 2026 Feb 2;45(7):2134–56. doi: 10.1038/s44318-026-00708-0 (PMC13043847; doi:10.1038/s44318-026-00708-0)
Supplement: Supplementary file 18 — Source data Fig. 6 [file 44318_2026_708_MOESM18_ESM.zip › Source Data Fig 6/Source Data Fig 6N/Fig 6N.xlsx]

## Sheet: Sheet1
	ZHD8HapA			ZHD8HapB
Control	148.4	155.57	158.38	152.8	164	168.8
Salt	95.37	88.82	99.85	125.88	129.25	133.96
statistical significance: one-way ANOVA
Control	ZHD8HapA	a
	ZHD8HapB	a
Salt	ZHD8HapA	c
	ZHD8HapB	b
ZHD8HapA - ZHD8HapB
Control	P=0.431
Salt	P<0.001
