# Supplementary material for: Salt-stress-induced tomato sweetening involves an SlSnRK2.6-SlZHD8 sugar accumulation cascade triggered by root-derived abscisic acid
Source: EMBO J. 2026 Feb 2;45(7):2134–56. doi: 10.1038/s44318-026-00708-0 (PMC13043847; doi:10.1038/s44318-026-00708-0)
Supplement: Supplementary file 18 — Source data Fig. 6 [file 44318_2026_708_MOESM18_ESM.zip › Source Data Fig 6/Source Data Fig 6O/Fig 6O.xlsx]

## Sheet: Sheet1
	ZHD8HapA			ZHD8HapB
Control	0.16323	0.199409	0.167975	0.152488	0.209169	0.199313
Salt	2.68794	2.81323	2.88043	1.25974	1.14097	1.30318
statistical significance: one-way ANOVA
Control	ZHD8HapA	c
	ZHD8HapB	c
Salt	ZHD8HapA	a
	ZHD8HapB	b
ZHD8HapA - ZHD8HapB
Control	P=0.998
Salt	P<0.001
