# Supplementary material for: Salt-stress-induced tomato sweetening involves an SlSnRK2.6-SlZHD8 sugar accumulation cascade triggered by root-derived abscisic acid
Source: EMBO J. 2026 Feb 2;45(7):2134–56. doi: 10.1038/s44318-026-00708-0 (PMC13043847; doi:10.1038/s44318-026-00708-0)
Supplement: Supplementary file 19 — Source data Fig. 7 [file 44318_2026_708_MOESM19_ESM.zip]

Archive with 2 entries (1 files):
- Source Data Fig 7/
- Source Data Fig 7/Fig 7.tif
